# Supplementary material for: The sperm-interacting proteome in the bovine isthmus and ampulla during the periovulatory period
Source: J Anim Sci Biotechnol. 2023 Feb 17;14:30. doi: 10.1186/s40104-022-00811-2 (PMC9936689; doi:10.1186/s40104-022-00811-2)
Supplement: Supplementary file 1 — Additional file 1: Table S1. List of antibodies used for immunoblotting. [file 40104_2022_811_MOESM1_ESM.xlsx]

## Sheet: Feuil1
Table S1 List of antibodies used for immunoblotting
Protein name	Gene name	Primary antibody name	Type	Reference	Company	Dilution of primary antibodies ion in TBST-milk	Secondary antibody name
Glucose regulated protein-78 or Endoplasmic reticulum chaperone BiP	GRP78 or HSPA5	GRP 78 (E-4)	Mouse monoclonal	sc-166490	Santa Cruz Biotechnologies	1:200	Goat anti-rabbit
Myosin 9 or Non-muscle myosin IIA	MYH9	MYH9 (H-40)	Rabbit polyclonal	sc-98978	Santa Cruz Biotechnologies	1:500	Goat anti-mouse
Peroxiredoxin-6	PRDX6	anti-PRDX6	Rabbit polyclonal	MBS2026500	MyBioSource	1:400	Goat anti-rabbit
