# Supplementary material for: The sperm-interacting proteome in the bovine isthmus and ampulla during the periovulatory period
Source: J Anim Sci Biotechnol. 2023 Feb 17;14:30. doi: 10.1186/s40104-022-00811-2 (PMC9936689; doi:10.1186/s40104-022-00811-2)
Supplement: Supplementary file 2 — Additional file 2: Table S2. List of proteins identified and quantified in oviduct fluid (OF) from ampulla and isthmus at pre-ovulatory (Pre-ov) and post-ovulatory (Post-ov) stages and in OF-treated and control bull spermatozoa. [file 40104_2022_811_MOESM2_ESM.xlsx]

## Sheet: Proteins in oviduct fluid
List of proteins identified and quantified in oviduct fluid (OF) from ampulla and isthmus at pre-ovulatory and post-ovulatory stages
Identified Proteins (2471)	Accession Number	Gene symbol	Molecular Weight	Normalized Weighted Spectra in flushses from the post-ov ampulla	Normalized Weighted Spectra in flushses from the pre-ov ampulla	Normalized Weighted Spectra in flushses from the post-ov isthmus	Normalized Weighted Spectra in flushses from the pre-ov isthmus
Alpha-1B-glycoprotein	Q2KJF1	A1BG	54 kDa	22.289	23.745	20.275	12.903
Alpha-2-macroglobulin	Q7SIH1	A2M	168 kDa	90.938	88.197	50.688	62.529
Acetoacetyl-CoA synthetase	F1N412	AACS	75 kDa	10.699	4.5229	5.0688	3.9701
AP2-associated protein kinase 1	A0A3Q1MG95	AAK1	139 kDa	21.397	23.745	19.261	19.85
Mth938 domain-containing protein	Q32PA8	AAMDC	13 kDa	11.59	11.307	7.0963	5.9551
Alanine--tRNA ligase	A6QLT9	AARS1	107 kDa	69.541	82.544	71.976	86.349
Alanyl-tRNA-editing protein Aarsd1	F1MZR1	AARSD1	49 kDa	19.614	19.222	16.22	21.835
ABCE1 protein	A4IFE6	ABCE1	67 kDa	6.2408	9.0459	7.0963	9.9252
ATP binding cassette subfamily F member 1	A0A3Q1NB13	ABCF1	96 kDa	22.289	14.7	13.179	18.858
Protein ABHD14B	A7YY28	ABHD14B	22 kDa	32.096	30.53	34.468	28.783
Abl interactor 1	A0A3Q1MQK6	ABI1	52 kDa	11.786	18.781	14.811	16.485
Active breakpoint cluster region-related protein	A6QNS3	ABR	98 kDa	5.7948	6.4073	10.813	4.7971
Costars family protein ABRACL	Q3ZBN0	ABRACL	9 kDa	20.506	10.177	38.523	22.828
BRISC complex subunit Abraxas 2	A6QLR3	ABRAXAS2	46 kDa	8.0239	12.438	10.138	13.895
3-ketoacyl-CoA thiolase, mitochondrial	Q3T0R7	ACAA2	42 kDa	1.7831	4.5229	5.0688	7.9402
Acetyl-CoA carboxylase 1	Q9TTS3	ACACA	265 kDa	7.3643	5.4484	4.8847	6.832
ArfGAP with coiled-coil, ankyrin repeat and PH domains 2	F1MZ03	ACAP2	64 kDa	8.9155	5.6537	8.11	3.9701
Acetyl-CoA acetyltransferase, mitochondrial	Q29RZ0	ACAT1	45 kDa	3.5662	3.3922	8.11	6.9476
Acetyl-CoA acetyltransferase 2	Q17QI3	ACAT2	41 kDa	13.262	15.689	14.827	16.749
Acyl-CoA binding domain containing 3	F1MRE5	ACBD3	61 kDa	2.6746	0	8.11	7.9402
Angiotensin-converting enzyme	F1MQJ0	ACE	150 kDa	16.048	20.353	4.055	6.9476
ATP-citrate synthase	Q32PF2	ACLY	120 kDa	57.95	52.014	46.633	47.641
Cytoplasmic aconitate hydratase	Q0VCU1	ACO1	98 kDa	90.046	110.81	98.334	92.304
Aconitate hydratase, mitochondrial	P20004	ACO2	85 kDa	8.9155	6.7844	20.275	16.873
Acyl-CoA thioesterase 7	A0A3Q1MI69	ACOT7	43 kDa	5.3493	4.5229	3.0413	1.985
Low molecular weight phosphotyrosine protein phosphatase	P11064	ACP1	18 kDa	12.482	11.307	13.179	11.91
Propionate--CoA ligase	A0A3Q1MB37	ACSS2	80 kDa	7.1324	5.6537	17.234	13.895
Actin, cytoplasmic 1	P60712	ACTB	42 kDa	86.156	73.117	72.287	72.619
Actin beta like 2	A0A3Q1NKP5	ACTBL2	42 kDa	74.019	40.01	39.108	48.878
Actin, alpha cardiac muscle 1	Q3ZC07	ACTC1	42 kDa	85.089	86.035	67.021	72.829
Actin, cytoplasmic 2	P63258	ACTG1	42 kDa	109.79	93.889	90.749	94.459
ACTL6A protein	A4IFJ8	ACTL6A	47 kDa	10.664	13.526	15.167	9.8113
Alpha-actinin-1	Q3B7N2	ACTN1	103 kDa	78.236	77.786	87.52	63.288
Alpha-actinin-4	A5D7D1	ACTN4	105 kDa	84.874	101.94	106.01	92.487
Actin-related protein 10	Q3ZBD2	ACTR10	46 kDa	5.3493	12.438	6.0825	6.9476
Actin related protein 1A	F2Z4F0	ACTR1A	43 kDa	27.343	34.302	30.753	32.756
Beta-centractin	A4IFE3	ACTR1B	42 kDa	11.885	14.32	11.825	15.878
Actin-related protein 2	A7MB62	ACTR2	45 kDa	21.912	22.205	17.819	19.431
Actin-related protein 3	P61157	ACTR3	47 kDa	25.855	31.661	19.261	22.828
N-acyl-L-amino-acid amidohydrolase	F1MR63	ACY1	47 kDa	29.421	37.314	33.454	35.731
Acylphosphatase-1	P41500	ACYP1	11 kDa	5.3493	3.3922	5.0688	3.9701
Adenosine deaminase	P56658	ADA	41 kDa	11.661	15.344	9.6892	8.975
Adenosine deaminase-like protein	F1N1T1	ADAL	40 kDa	9.807	7.9151	7.0963	7.9402
Adducin 1	E1BHK2	ADD1	84 kDa	9.807	11.307	6.0825	4.9626
Adducin 3	A0A3Q1NDE1	ADD3	79 kDa	16.939	7.9151	18.248	13.895
Androglobin	G3MXR8	ADGB	186 kDa	5.3493	1.1307	2.0275	2.9776
Alcohol dehydrogenase class-3	Q3ZC42	ADH5	40 kDa	16.048	13.569	8.11	16.873
1,2-dihydroxy-3-keto-5-methylthiopentene dioxygenase	Q3ZBL1	ADI1	21 kDa	14.265	21.484	9.1238	12.903
Adiposis regulatory factor	A0A3Q1LUU1	ADIRF	14 kDa	0.89155	2.2615	5.0688	4.9626
Adenosine kinase	A0A3Q1MB39	ADK	40 kDa	22.289	20.353	24.33	27.791
[Protein ADP-ribosylarginine] hydrolase	Q32KR8	ADPRH	39 kDa	5.3493	5.6537	5.0688	2.9776
ADP-ribose glycohydrolase ARH3	F1MWJ3	ADPRS	39 kDa	7.1324	10.177	12.165	9.9252
Proteasomal ubiquitin receptor ADRM1	A1L5A6	ADRM1	42 kDa	8.0239	2.2615	9.1238	12.903
Adenylosuccinate lyase	A3KN12	ADSL	55 kDa	28.529	31.661	22.303	26.798
Adenylosuccinate synthetase isozyme 1	A5PJR4	ADSS1	50 kDa	11.227	7.9151	10.138	6.9476
Adenylosuccinate synthetase isozyme 2	A7MBG0	ADSS2	50 kDa	26.218	40.706	27.371	23.82
AE binding protein 1	F1N1C7	AEBP1	132 kDa	8.0239	2.2615	3.0413	2.9776
Actin filament-associated protein 1-like 2	Q17R10	AFAP1L2	91 kDa	11.59	12.438	10.138	13.895
Afadin, adherens junction formation factor	A0A3Q1LN46	AFDN	201 kDa	4.4577	5.6537	7.0963	12.903
Afamin	G3MYZ3	AFM	70 kDa	5.3493	6.7844	10.138	5.9551
Aftiphilin	E1BE06	AFTPH	102 kDa	8.9155	6.7844	9.1238	7.9402
Aspartylglucosaminidase	F1MGY9	AGA	37 kDa	7.1324	7.9151	10.138	7.9402
Arf-GAP domain and FG repeat-containing protein 1	A0A3Q1NF13	AGFG1	76 kDa	7.1324	5.6537	6.0825	9.9252
4-alpha-glucanotransferase	F1MHT1	AGL	174 kDa	37.445	27.138	11.151	19.85
Anterior gradient 2, protein disulphide isomerase family member	F1N3J3	AGR2	20 kDa	90.938	58.798	122.66	123.07
Anterior gradient 3, protein disulphide isomerase family member	G3MXN0	AGR3	19 kDa	10.699	11.307	13.179	9.9252
Agrin	A0A3Q1LTY7	AGRN	219 kDa	12.482	14.7	7.0963	7.9402
Angiotensinogen	P01017	AGT	51 kDa	38.336	22.615	21.289	11.91
ATP/GTP binding protein 1	A0A3Q1M962	AGTPBP1	133 kDa	3.5662	4.5229	3.0413	6.9476
Adenosylhomocysteinase	Q3MHL4	AHCY	48 kDa	58.842	66.713	82.698	78.981
Adenosylhomocysteinase like 1	F1MWH2	AHCYL1	59 kDa	14.995	15.363	15.72	12.705
Adenosylhomocysteinase 3	A6QLP2	AHCYL2	67 kDa	5.5103	7.2521	2.957	5.5816
AHNAK nucleoprotein	A0A3Q1NE82	AHNAK	615 kDa	254.98	284.94	370.02	346.39
PDZ domain-containing protein	A0A3Q1LV73	AHNAK2	593 kDa	19.614	19.222	23.316	39.701
AHA1, activator of heat shock 90kDa protein ATPase homolog 1 (Yeast)	Q3T0G3	AHSA1	38 kDa	36.553	38.445	29.399	25.806
Alpha-2-HS-glycoprotein	P12763	AHSG	38 kDa	24.963	83.674	36.495	71.461
Axin interactor, dorsalization associated	E1BG08	AIDA	35 kDa	10.699	3.3922	3.0413	6.9476
Allograft inflammatory factor 1	Q9BDK2	AIF1	17 kDa	4.4577	4.5229	5.0688	2.9776
Aminoacyl tRNA synthetase complex interacting multifunctional protein 1	F6PWM7	AIMP1	34 kDa	24.072	22.615	20.275	14.888
Aminoacyl tRNA synthase complex-interacting multifunctional protein 2	Q0II26	AIMP2	35 kDa	13.373	28.268	20.275	20.843
Peptidylprolyl isomerase	A0A3S5ZP93	AIP	43 kDa	6.2321	7.9019	9.1099	8.921
Adenylate kinase isoenzyme 1	P00570	AK1	22 kDa	54.367	49.745	52.708	46.642
Adenylate kinase 2, mitochondrial	P08166	AK2	26 kDa	6.2408	4.5229	11.151	8.9327
Nucleoside-diphosphate kinase	E1B7Q2	AK7	83 kDa	19.614	13.569	14.193	21.835
Nucleoside-diphosphate kinase	F1MUF5	AK9	78 kDa	16.048	9.0459	17.234	13.895
A-kinase anchoring protein 12	A0A3Q1MSB2	AKAP12	186 kDa	4.4577	7.9151	20.275	28.783
A-kinase anchoring protein 13	A0A3Q1LUW4	AKAP13	298 kDa	21.397	15.83	17.234	16.873
A-kinase anchoring protein 14	G5E5D8	AKAP14	23 kDa	3.5662	6.7844	4.055	6.9476
A-kinase anchor protein 3	F1MJS8	AKAP3	95 kDa	0	1.1307	5.0688	0
A-kinase anchoring protein 4	F1MYH5	AKAP4	94 kDa	4.4577	6.7844	17.234	3.9701
A-kinase anchoring protein 9	A0A3Q1LPA7	AKAP9	429 kDa	50.818	23.745	54.743	48.634
Aldo-keto reductase family 1 member A1	Q3ZCJ2	AKR1A1	37 kDa	52.915	38.377	43.948	63.461
Aldo-keto reductase family 1 member B1	A0A493UA87	AKR1B1	36 kDa	12.168	18.16	52.358	67.551
Aldo-keto reductase family 7 member A2	F1MZC0	AKR7A2	41 kDa	28.828	42.217	23.994	25.807
AKT1 substrate 1	F1N197	AKT1S1	27 kDa	7.1324	2.2615	3.0413	2.9776
Delta-aminolevulinic acid dehydratase	Q58DK5	ALAD	36 kDa	18.722	13.569	23.316	17.865
Albumin	A0A140T897	ALB	69 kDa	589.31	658.09	533.23	513.13
Aldehyde dehydrogenase family 16 member A1	A6QR56	ALDH16A1	85 kDa	11.59	9.0459	6.0825	8.9327
Aldehyde dehydrogenase 1A1	P48644	ALDH1A1	55 kDa	109.41	132.9	160.33	144.62
Aldehyde dehydrogenase 1 family member A2	G3X6U1	ALDH1A2	57 kDa	92.993	112.86	64.176	62.529
Aldehyde dehydrogenase 1 family member A3	F1MHR3	ALDH1A3	56 kDa	5.9421	3.0055	2.2458	1.2745
Aldehyde dehydrogenase, mitochondrial	P20000	ALDH2	57 kDa	4.7375	9.0459	20.593	21.835
Aldehyde dehydrogenase 3 family member A2	A0A3Q1LJ52	ALDH3A2	59 kDa	7.6268	8.0386	12.727	8.4906
Aldehyde dehydrogenase family 3 member B1	Q1JPA0	ALDH3B1	52 kDa	3.9617	6.6568	1.4634	1.4328
Alpha-aminoadipic semialdehyde dehydrogenase	Q2KJC9	ALDH7A1	59 kDa	12.036	18.092	9.6306	8.4364
4-trimethylaminobutyraldehyde dehydrogenase	Q2KJH9	ALDH9A1	54 kDa	24.963	30.53	22.303	23.82
Fructose-bisphosphate aldolase	A0A3Q1LMG1	ALDOA	40 kDa	231.8	273.77	196.67	253.65
Fructose-bisphosphate aldolase	A0A3S5ZPB0	ALDOC	56 kDa	24.072	24.745	19.261	16.319
Alkaline phosphatase, tissue-nonspecific isozyme	P09487	ALPL	57 kDa	9.807	15.83	8.11	13.895
Alsin Rho guanine nucleotide exchange factor ALS2	F1MDF3	ALS2	183 kDa	2.6746	1.1307	6.0825	2.9776
THO complex subunit 4	Q3T0I4	ALYREF	27 kDa	5.3493	2.2615	10.138	3.9701
N-acetylglucosamine-6-phosphate deacetylase	A7MBC0	AMDHD2	43 kDa	9.807	7.9151	9.1238	8.9327
AMP deaminase	A0A3Q1M723	AMPD2	95 kDa	5.3493	5.6537	2.0275	1.985
Amphiphysin	A0A3Q1ML18	AMPH	93 kDa	3.6344	10.177	0.36377	2.3412
Alpha-amylase	F1MJQ3	AMY2B	57 kDa	5.3493	1.1307	2.9297	2.9776
Ankyrin 3	E1BNC9	ANK3	124 kDa	21.089	17.701	31.076	26.798
Ankyrin repeat and FYVE domain containing 1	A0A3Q1MD15	ANKFY1	131 kDa	14.265	14.7	17.234	8.9327
Ankyrin repeat and MYND domain-containing protein 2	Q0VCS9	ANKMY2	49 kDa	7.1324	5.6537	9.1238	8.9327
Ankyrin repeat domain 13A	F1N545	ANKRD13A	67 kDa	7.1324	4.5229	3.0413	7.9402
Ankyrin repeat domain 17	F1MI56	ANKRD17	275 kDa	5.9524	3.3922	4.055	3.9701
Ankyrin repeat domain 28	E1BN43	ANKRD28	113 kDa	2.6746	3.3922	4.055	5.3785
Ankyrin repeat domain 44	A0A3Q1MJY2	ANKRD44	114 kDa	11.59	2.2615	5.0688	9.5093
Ankyrin repeat and sterile alpha motif domain containing 1A	A0A3Q1MSQ6	ANKS1A	129 kDa	11.59	9.0459	15.206	9.9249
Anoctamin	A0A3Q1MCG6	ANO1	119 kDa	7.1324	5.6537	0	0
Acidic leucine-rich nuclear phosphoprotein 32 family member A	P51122	ANP32A	29 kDa	9.807	12.572	13.299	14.568
Acidic leucine-rich nuclear phosphoprotein 32 family member B	Q3SZC6	ANP32B	30 kDa	4.4577	6.6503	9.0036	10.245
Acidic (Leucine-rich) nuclear phosphoprotein 32 family, member E	Q0VCH0	ANP32E	30 kDa	3.5662	4.5229	7.0963	3.9701
Aminopeptidase	A0A3Q1MB09	ANPEP	109 kDa	26.746	35.053	10.138	15.88
Annexin	F1N650	ANXA1	39 kDa	198.81	271.38	216.94	207.44
Annexin	F1MD66	ANXA11	54 kDa	12.865	26.007	18.684	23.255
Annexin A2	P04272	ANXA2	39 kDa	85.588	140.21	100.36	156.82
Annexin	F1MWQ2	ANXA3	36 kDa	18.339	16.961	23.894	19.423
Annexin A4	P13214	ANXA4	36 kDa	62.408	89.328	76.031	79.402
Annexin A5	P81287	ANXA5	36 kDa	71.324	79.151	88.196	78.409
Annexin A6	P79134	ANXA6	76 kDa	25.855	20.353	43.591	35.731
Annexin A7	P20072	ANXA7	50 kDa	12.482	15.83	22.303	23.82
Annexin A8	Q95L54	ANXA8	37 kDa	294.21	338.09	193.63	181.63
Aldehyde oxidase 1	P48034	AOX1	148 kDa	35.883	42.682	48.404	34.984
Aldehyde oxidase	E1BL62	AOX4	148 kDa	8.9155	13.569	21.289	12.903
AP complex subunit beta	A0A3Q1M481	AP1B1	105 kDa	22.648	18.185	19.67	16.517
AP-1 complex subunit mu-1	Q2KJ81	AP1M1	49 kDa	5.3493	2.2615	5.0688	5.9551
AP-1 complex subunit mu-2	Q3SYW1	AP1M2	48 kDa	8.9155	13.569	9.1238	9.9252
AP-2 complex subunit alpha	A0A3Q1LVF9	AP2A1	108 kDa	11.629	9.0459	11.151	5.9551
AP-2 complex subunit alpha-2	Q0VCK5	AP2A2	104 kDa	20.467	18.092	22.303	13.895
AP-1 complex subunit beta-1	Q08DS7	AP2B1	106 kDa	25.495	24.783	28.99	27.153
AP-2 complex subunit mu	Q3ZC13	AP2M1	50 kDa	2.6746	4.5229	2.0275	5.9551
AP-3 complex subunit beta-1	Q32PG1	AP3B1	120 kDa	10.659	2.2615	13.179	3.9701
AP-3 complex subunit delta-1	Q865S1	AP3D1	136 kDa	25.855	19.222	25.344	21.835
AP-3 complex subunit mu-1	F2Z4I2	AP3M1	47 kDa	4.9037	6.7844	8.11	4.9626
Apoptotic protease-activating factor 1	A0A3Q1M7I8	APAF1	142 kDa	12.482	9.0459	7.0963	6.9476
Amyloid beta protein binding family B member 1	A0A3Q1MU04	APBB1	82 kDa	6.2408	3.3922	2.0275	7.9402
Acylamino-acid-releasing enzyme	P80227	APEH	81 kDa	31.204	35.053	28.385	38.708
DNA-(apurinic or apyrimidinic site) endonuclease	A0A140T846	APEX1	36 kDa	16.939	20.353	17.234	24.813
Apoptosis inhibitor 5	E1BEI0	API5	57 kDa	5.3493	5.6537	10.138	7.9402
Apolipoprotein A-I	P15497	APOA1	30 kDa	61.517	50.883	39.536	36.723
Apolipoprotein A-II	P81644	APOA2	11 kDa	8.9155	9.0459	8.11	8.9327
Apolipoprotein A-IV	F1N3Q7	APOA4	52 kDa	27.638	27.138	24.33	31.761
Apolipoprotein C-III	P19035	APOC3	11 kDa	6.2408	6.7844	2.0275	3.9701
APPL1 protein	A5PKI0	APPL1	80 kDa	22.651	27.682	26.807	31.208
Adaptor protein, phosphotyrosine interacting with PH domain and leucine zipper 2	Q1RMW4	APPL2	74 kDa	24.601	23.201	27.935	21.395
Adenine phosphoribosyltransferase	Q56JW4	APRT	20 kDa	11.505	13.47	16.099	11.816
Coatomer subunit delta	P53619	ARCN1	57 kDa	15.156	4.5229	19.261	13.895
ADP-ribosylation factor 1	P84080	ARF1	21 kDa	28.985	13.652	24.082	32.939
ADP-ribosylation factor 2	P84081	ARF2	21 kDa	11.719	6.5224	10.065	7.4402
ADP-ribosylation factor 4	Q3SZF2	ARF4	21 kDa	11.921	8.315	11.198	11.943
ADP-ribosylation factor 6	G3N3N1	ARF6	20 kDa	7.9499	7.9151	2.0275	6.9476
ADP-ribosylation factor GTPase-activating protein 2	A1L520	ARFGAP2	57 kDa	8.9155	9.0459	9.1238	10.918
ADP-ribosylation factor GTPase-activating protein 3	Q17R07	ARFGAP3	57 kDa	18.722	15.83	19.261	10.918
Brefeldin A-inhibited guanine nucleotide-exchange protein 1	E1BP90	ARFGEF1	209 kDa	19.299	19.954	20.931	27.731
ADP ribosylation factor guanine nucleotide exchange factor 2	A0A3Q1N0C8	ARFGEF2	201 kDa	6.5558	3.7917	9.4819	8.9922
ARFGEF family member 3	A0A3Q1MQX5	ARFGEF3	242 kDa	13.373	6.7844	13.179	12.903
ADP ribosylation factor interacting protein 1	A0A3Q1LN78	ARFIP1	45 kDa	21.397	21.484	26.358	23.82
Arfaptin-2	Q3ZCL5	ARFIP2	38 kDa	6.2408	3.3922	6.0825	5.9551
Rho GTPase activating protein 1	F6RWK1	ARHGAP1	50 kDa	18.722	21.484	15.206	19.85
Rho GTPase activating protein 17	A0A3Q1LLI7	ARHGAP17	94 kDa	7.1324	5.6537	5.0688	2.9776
Rho GTPase activating protein 18	F1MJH8	ARHGAP18	73 kDa	14.265	12.438	8.11	12.903
Rho GTPase activating protein 27	F1MMB0	ARHGAP27	75 kDa	3.5662	3.3922	7.0963	7.9402
Rho GTPase activating protein 32	F1N7Q8	ARHGAP32	228 kDa	2.6746	3.3922	8.11	4.9626
Rho GTPase activating protein 5	E1BM23	ARHGAP5	172 kDa	9.807	11.307	20.275	14.888
Uncharacterized protein	F1MYQ4	ARHGAP8	54 kDa	4.4577	6.7844	4.055	3.9701
Rho GDP-dissociation inhibitor 1	P19803	ARHGDIA	23 kDa	37.445	46.36	41.564	44.663
Rho GDP-dissociation inhibitor 2	A0A452DIS6	ARHGDIB	32 kDa	10.699	10.177	13.179	17.865
Rho guanine nucleotide exchange factor 1	A0A3Q1LFQ5	ARHGEF1	111 kDa	14.265	13.569	9.1238	9.9252
Rho guanine nucleotide exchange factor 12	A0A3Q1MN47	ARHGEF12	173 kDa	6.2408	2.2615	4.055	5.9551
Rho guanine nucleotide exchange factor 16	A0A3Q1MA97	ARHGEF16	80 kDa	2.6746	2.2615	5.0688	3.9701
Rho/Rac guanine nucleotide exchange factor 18	E1B9G8	ARHGEF18	150 kDa	4.4577	6.7844	8.11	6.9476
Rho guanine nucleotide exchange factor 37	F1MJ96	ARHGEF37	76 kDa	14.265	10.177	15.206	8.9327
Rho guanine nucleotide exchange factor 38	F1N0Q1	ARHGEF38	89 kDa	1.7831	0	5.0688	3.9701
Rho guanine nucleotide exchange factor 5	F1N2G5	ARHGEF5	173 kDa	5.3493	0	1.0138	2.9776
Rho guanine nucleotide exchange factor 7	F1MBM9	ARHGEF7	97 kDa	9.6595	4.5229	9.0399	7.9402
AT-rich interaction domain 1A	A0A3Q1M2B9	ARID1A	242 kDa	0	0	6.0825	5.9551
ADP-ribosylation factor-like protein 1	Q2YDM1	ARL1	20 kDa	3.5662	5.6537	8.11	5.9551
ADP-ribosylation factor-like protein 2	Q2TA37	ARL2	21 kDa	6.2408	2.2615	3.0413	2.9776
ADP-ribosylation factor-like protein 2-binding protein	Q32PC9	ARL2BP	19 kDa	10.699	12.438	8.11	10.918
ADP-ribosylation factor-like protein 3	G1K192	ARL3	22 kDa	28.529	20.353	18.248	21.835
Armadillo repeat containing 3	E1BPV0	ARMC3	96 kDa	40.12	29.399	26.358	20.843
Damage-control phosphatase ARMT1	A3KMX8	ARMT1	51 kDa	16.939	14.7	14.193	10.918
Actin-related protein 2/3 complex subunit 1A	Q1JP79	ARPC1A	42 kDa	13.373	13.569	10.138	12.903
Actin-related protein 2/3 complex subunit 1B	Q58CQ2	ARPC1B	41 kDa	8.0239	14.7	11.151	13.895
Actin-related protein 2/3 complex subunit 2	Q3MHR7	ARPC2	34 kDa	24.072	35.053	19.261	20.843
Actin-related protein 2/3 complex subunit 3	Q3T035	ARPC3	21 kDa	17.831	12.438	16.22	19.85
Actin-related protein 2/3 complex subunit 4	Q148J6	ARPC4	20 kDa	5.3493	2.2615	6.0825	2.9776
Actin-related protein 2/3 complex subunit 5	G3MXC8	ARPC5	16 kDa	15.156	7.9151	9.1238	12.903
Actin-related protein 2/3 complex subunit 5-like protein	Q5E963	ARPC5L	17 kDa	13.373	12.438	11.151	11.91
Arpin	Q17QU3	ARPIN	25 kDa	5.3493	4.5229	9.1238	6.9476
cAMP-regulated phosphoprotein 19	Q28055	ARPP19	12 kDa	6.3046	5.7495	4.267	2.038
Beta-arrestin-1	P17870	ARRB1	47 kDa	3.5662	9.0459	4.055	3.9701
Arylsulfatase A	Q08DD1	ARSA	54 kDa	3.5662	6.7844	6.0825	5.9551
Arsenite methyltransferase	A0A3Q1N140	AS3MT	42 kDa	14.265	13.569	13.179	11.91
Argininosuccinate lyase	Q3SZJ0	ASL	53 kDa	23.18	37.314	27.371	26.798
Acetylserotonin O-methyltransferase like	G3MY50	ASMTL	66 kDa	11.59	18.092	11.151	11.91
Asparagine synthetase [glutamine-hydrolyzing]	Q1LZA3	ASNS	64 kDa	32.987	29.399	25.344	31.761
ASPSCR1 tether for SLC2A4, UBX domain containing	G3MYB8	ASPSCR1	65 kDa	14.265	12.438	17.234	11.91
Isoaspartyl peptidase/L-asparaginase	Q32LE5	ASRGL1	32 kDa	49.035	87.066	45.619	64.514
Argininosuccinate synthase	P14568	ASS1	46 kDa	22.289	11.307	23.316	9.9252
Arginyl-tRNA--protein transferase 1	A0A3Q1N8Y5	ATE1	60 kDa	8.0239	4.5229	11.151	10.918
Autophagy related 16 like 1	E1BGS8	ATG16L1	70 kDa	5.3493	1.1307	3.0413	6.9476
Autophagy related 2B	E1BH30	ATG2B	232 kDa	1.7831	1.1307	6.0825	1.985
Ubiquitin-like-conjugating enzyme ATG3	Q0VCL3	ATG3	36 kDa	12.482	10.177	11.151	5.9551
Ubiquitin-like modifier-activating enzyme ATG7	A0A3Q1LXA9	ATG7	79 kDa	12.482	7.9151	8.11	5.9551
Bifunctional purine biosynthesis protein ATIC	Q0VCK0	ATIC	64 kDa	78.456	94.982	66.908	78.409
Copper transport protein ATOX1	Q3T0E0	ATOX1	7 kDa	8.9155	15.83	9.1238	11.91
Sodium/potassium-transporting ATPase subunit alpha-1	Q08DA1	ATP1A1	113 kDa	19.288	14.401	25.928	28.753
Sodium/potassium-transporting ATPase subunit beta	G3MWR4	ATP1B1	35 kDa	7.1324	3.3922	8.11	7.9402
Calcium-transporting ATPase	A0A3Q1ND98	ATP2B1	138 kDa	3.0007	4.4346	6.0033	4.2103
Calcium-transporting ATPase	F1MN60	ATP2B2	132 kDa	24.003	35.378	20.212	17.803
Plasma membrane calcium-transporting ATPase 4	D3K0R6	ATP2B4	134 kDa	9.4896	8.7207	12.247	9.6876
ATP synthase subunit beta	A0A452DII8	ATP5F1B	62 kDa	1.7831	7.9151	7.0963	5.9551
V-type proton ATPase subunit S1	P40682	ATP6AP1	52 kDa	5.3493	2.2615	5.0688	2.9776
Renin receptor	P81134	ATP6AP2	39 kDa	5.3493	1.1307	2.0275	0.99252
V-type proton ATPase catalytic subunit A	P31404	ATP6V1A	68 kDa	27.638	31.661	29.399	28.783
V-type proton ATPase subunit B, kidney isoform	P31407	ATP6V1B1	57 kDa	1.4139	2.6998	5.2607	2.3698
V-type proton ATPase subunit B, brain isoform	P31408	ATP6V1B2	57 kDa	32.465	34.614	29.207	27.406
V-type proton ATPase subunit C 1	P21282	ATP6V1C1	44 kDa	15.156	9.0459	13.179	11.91
V-type proton ATPase subunit D	A0A3Q1M4W9	ATP6V1D	28 kDa	4.4577	9.0459	4.055	5.9551
V-type proton ATPase subunit E 1	P11019	ATP6V1E1	26 kDa	13.373	15.83	7.0963	12.903
V-type proton ATPase subunit F	Q28029	ATP6V1F	13 kDa	7.1324	4.5229	6.0825	7.9402
V-type proton ATPase subunit G 1	P79251	ATP6V1G1	14 kDa	2.6746	3.3922	4.055	7.9402
V-type proton ATPase subunit G	E1BMV6	ATP6V1G3	14 kDa	3.5662	4.5229	5.0688	2.9776
V-type proton ATPase subunit H	A0A3Q1M3I3	ATP6V1H	56 kDa	13.882	12.147	16.799	16.277
Ataxin-10	F1MH20	ATXN10	53 kDa	14.265	15.83	15.206	14.888
Ataxin 2	E1BE88	ATXN2	140 kDa	0.89155	3.3922	7.0963	3.4072
Ataxin 2 like	A0A3Q1MR95	ATXN2L	115 kDa	4.4577	1.1307	3.0413	5.5255
Ubiquitinyl hydrolase 1	A6H799	ATXN3	34 kDa	3.5662	1.1307	6.0825	3.9701
AVL9 cell migration associated	F1N025	AVL9	72 kDa	2.6746	0	5.0688	2.9776
Zinc-alpha-2-glycoprotein	A0A452DK44	AZGP1	34 kDa	32.987	33.922	19.261	25.806
Beta 3-glucosyltransferase	F1MKA0	B3GLCT	57 kDa	0.89155	2.2615	6.0825	2.9776
Beta-1,4-galactosyltransferase 4	F6RH18	B4GALT4	40 kDa	7.1324	0	2.0275	0
BRISC and BRCA1-A complex member 2	A6QQW8	BABAM2	44 kDa	4.4577	4.5229	5.0688	1.985
BCL2 associated agonist of cell death	F1MUT9	BAD	18 kDa	3.5662	6.7844	3.0413	4.9626
BAG family molecular chaperone regulator 1	Q148J7	BAG1	26 kDa	4.4577	10.177	8.11	5.9551
BAG cochaperone 3	F1MIU2	BAG3	62 kDa	29.421	23.745	33.454	26.798
BAG family molecular chaperone regulator 5	Q2TA08	BAG5	51 kDa	12.482	10.177	9.1238	11.91
BCL2-associated athanogene 6	F1MY28	BAG6	119 kDa	14.265	14.7	12.165	24.813
Brain-specific angiogenesis inhibitor 1-associated protein 2	Q5EAD0	BAIAP2	58 kDa	25.855	15.83	10.138	11.91
BAR/IMD domain containing adaptor protein 2 like 1	F1MXR0	BAIAP2L1	57 kDa	8.0239	4.5229	5.0688	6.9476
Barrier-to-autointegration factor	P61283	BANF1	10 kDa	4.4577	5.6537	4.055	0.99252
Chromatin complexes subunit BAP18	Q32LD1	BAP18	18 kDa	9.807	14.7	18.248	13.895
Brain acid soluble protein 1	P80724	BASP1	23 kDa	62.408	57.667	25.344	42.678
Apoptosis regulator BAX	O02703	BAX	21 kDa	8.0239	4.5229	6.0825	7.9402
BBS1 domain-containing protein	E1BN34	BBS1	73 kDa	13.373	9.0459	9.1238	8.9327
Bardet-Biedl syndrome 2 protein homolog	F1MU26	BBS2	80 kDa	6.2408	3.3922	5.0688	4.9626
Bardet-Biedl syndrome 4 protein homolog	Q1JQ97	BBS4	58 kDa	8.0239	4.5229	8.11	2.9776
Bardet-Biedl syndrome 7 protein homolog	F1MB52	BBS7	80 kDa	8.0239	9.0459	4.055	5.9551
Bardet-Biedl syndrome 9	E1BHJ5	BBS9	99 kDa	16.048	15.83	11.151	13.895
Basal cell adhesion molecule	Q9MZ08	BCAM	68 kDa	8.9155	7.9151	15.206	17.865
Brain enriched myelin associated protein 1	A0A3Q1LQB6	BCAS1	64 kDa	40.12	42.968	35.481	36.723
BCAS3 microtubule associated cell migration factor	F1N6R8	BCAS3	91 kDa	3.5662	6.7844	6.0825	4.9626
BCL2 like 13	F1MNK0	BCL2L13	30 kDa	2.6746	1.1307	6.0825	1.985
BCL9 transcription coactivator	E1BPF3	BCL9	149 kDa	0.89155	0	5.0688	0.99252
Biglycan	P21809	BGN	42 kDa	5.3493	1.1307	1.0138	0.99252
Bridging integrator 1	A0A3Q1M808	BIN1	76 kDa	71.119	63.321	52.3	58.152
Baculoviral IAP repeat containing 6	E1BE13	BIRC6	534 kDa	26.746	30.53	30.413	25.806
Bleomycin hydrolase	E1BL29	BLMH	53 kDa	11.59	12.438	13.179	13.895
Biliverdin reductase A	A0A3Q1MQ83	BLVRA	34 kDa	21.397	23.745	16.22	14.888
Flavin reductase (NADPH)	P52556	BLVRB	22 kDa	44.577	63.321	45.619	41.686
Biorientation of chromosomes in cell division 1	F1N2T2	BOD1	19 kDa	3.5662	1.1307	5.0688	4.9626
Phosphoglycerate mutase	F1MX69	BPGM	30 kDa	6.2408	4.5229	5.0688	5.9551
3'(2'),5'-bisphosphate nucleotidase 1	Q3ZCK3	BPNT1	33 kDa	32.096	29.399	27.371	22.828
B-Raf proto-onco, serine/threonine kinase	A0A3Q1M353	BRAF	85 kDa	3.9036	5.6537	3.0413	1.985
Lys-63-specific deubiquitinase BRCC36	A5PJP6	BRCC3	36 kDa	4.4577	7.9151	7.0963	8.9327
BRO1 domain- and CAAX motif-containing protein	F1MU85	BROX	46 kDa	8.0239	6.7844	8.11	4.9626
Transcription factor BTF3	Q56JY8	BTF3	18 kDa	16.939	20.353	17.234	19.85
Transcription factor BTF3 homolog 4	Q2KIY7	BTF3L4	17 kDa	5.0503	7.4728	6.6997	5.6223
Mitotic checkpoint protein BUB3	Q1JQB2	BUB3	37 kDa	1.7831	3.3922	4.055	6.9476
Basic leucine zipper and W2 domains 1	F1MZK4	BZW1	48 kDa	11.216	10.177	11.881	8.377
Protein C10	Q32KM2	C12orf57	14 kDa	6.2408	7.9151	11.151	11.91
Complement C2	Q3SYW2	C2	83 kDa	6.2408	5.6537	5.0688	1.985
Chromosome 20 C5orf51 homolog	E1BBG4	C20H5orf51	34 kDa	10.699	9.0459	12.165	6.9476
Chromosome 23 C6orf132 homolog	A0A3Q1LLX1	C23H6orf132	134 kDa	1.7831	6.7844	4.055	1.985
C2 calcium dependent domain containing 5	A0A3Q1ME92	C2CD5	120 kDa	10.699	10.177	11.151	13.895
Complement C3	Q2UVX4	C3	187 kDa	182.77	182.05	134.83	123.07
Chromosome 3 C1orf50 homolog	F1MZT6	C3H1orf50	22 kDa	0.89155	1.1307	5.0688	4.9626
Chromosome 3 C1orf87 homolog	E1BCG0	C3H1orf87	61 kDa	6.2408	6.7844	3.0413	2.9776
C4a anaphylatoxin	E1BH06	C4A	193 kDa	20.446	12.835	14.265	9.7038
Complement C5a anaphylatoxin	F1MY85	C5	189 kDa	14.265	10.177	8.11	4.9626
Complement component C6	A0A3Q1LM32	C6	105 kDa	9.807	6.7844	3.0413	5.9551
Complement C8 alpha chain	F1MX87	C8A	66 kDa	2.6746	5.6537	4.055	4.9626
Queuosine salvage protein	F1MEP1	C8H9orf64	39 kDa	8.0239	4.5229	12.165	7.9402
Complement component C9	Q3MHN2	C9	62 kDa	11.59	9.0459	11.151	10.918
Carbonic anhydrase 2	P00921	CA2	29 kDa	23.626	26.007	23.316	27.294
CA8 protein	A4IFV2	CA8	33 kDa	8.0239	12.438	16.22	11.91
Calcium-binding protein 39	Q29RI6	CAB39	40 kDa	15.553	19.222	14.681	14.888
Calcium binding protein 39 like	F1MMV6	CAB39L	39 kDa	14.759	11.307	11.677	9.9252
Calcyclin-binding protein	Q3T168	CACYBP	26 kDa	23.18	33.922	20.275	21.835
Aspartate carbamoyltransferase	F1MVC0	CAD	243 kDa	31.204	20.353	27.371	23.82
Calcium-binding and coiled-coil domain-containing protein 2	A0A452DI74	CALCOCO2	57 kDa	4.4577	1.1307	6.0825	3.9701
Non-muscle caldesmon	A0A3Q1LTX4	CALD1	65 kDa	10.699	10.177	10.138	7.9402
Calmodulin	P62157	CALM	17 kDa	72.331	66.22	60.383	58.694
Calreticulin	A5D7J6	CALR	48 kDa	99.853	92.72	182.48	254.09
Calumenin	Q3T0K1	CALU	37 kDa	12.5	6.4188	12.183	12.594
Calcium/calmodulin-dependent protein kinase type II subunit delta	Q2HJF7	CAMK2D	55 kDa	11.728	12.019	12.803	11.491
Calcium/calmodulin dependent protein kinase kinase 1	E1BIP3	CAMKK1	56 kDa	6.2408	4.5229	5.0688	1.985
Cullin-associated NEDD8-dissociated protein 1	A7MBJ5	CAND1	136 kDa	77.345	73.498	71.851	69.232
Calnexin	A7Z066	CANX	68 kDa	5.3493	2.2615	8.11	6.9476
Adenylyl cyclase-associated protein	A0A3Q1LJQ7	CAP	51 kDa	9.8389	16.993	12.192	8.9629
Adenylyl cyclase-associated protein 1	Q3SYV4	CAP1	51 kDa	79.18	83.643	65.867	65.476
Adenylyl cyclase-associated protein	F1N715	CAP2	54 kDa	5.4846	2.2615	2.0275	2.9776
Macrophage-capping protein	Q865V6	CAPG	39 kDa	14.265	13.569	23.316	20.843
Calpain-1 catalytic subunit	Q27970	CAPN1	82 kDa	25.482	31.74	29.223	40.81
Calpain-2 catalytic subunit	Q27971	CAPN2	80 kDa	16.048	11.307	19.261	22.828
Calpain 5	F1MQD1	CAPN5	73 kDa	14.265	13.569	7.0963	7.9402
Calpain 7	E1BIX3	CAPN7	93 kDa	7.1324	9.0459	8.11	5.9551
Calpain small subunit 1	P13135	CAPNS1	28 kDa	19.614	40.706	31.426	29.776
Caprin-1	Q1LZB6	CAPRIN1	78 kDa	10.699	7.9151	11.151	8.9327
Calcyphosin	Q0VCC0	CAPS	21 kDa	204.16	132.3	149.02	163.77
Calcyphosine like	A0A3Q1N7G5	CAPSL	24 kDa	8.0239	5.6537	7.0963	7.9402
F-actin-capping protein subunit alpha-1	A4FUA8	CAPZA1	33 kDa	58.411	68.996	55.78	73.47
F-actin-capping protein subunit alpha-2	Q5E997	CAPZA2	33 kDa	33.418	36.162	31.402	27.767
F-actin-capping protein subunit beta	P79136	CAPZB	34 kDa	12.482	14.7	10.138	15.88
Calcium regulated heat stable protein 1, 24kDa	Q2NKU4	CARHSP1	16 kDa	14.265	18.092	13.179	13.895
Coactivator-associated arginine methyltransferase 1	A0A3Q1LQR4	CARM1	69 kDa	8.9155	5.6537	6.0825	7.9402
Capping protein regulator and myosin 1 linker 1	A0A3Q1NEH7	CARMIL1	157 kDa	34.77	36.183	23.316	26.798
Carnosine synthase 1	F1MY45	CARNS1	101 kDa	1.7831	4.5229	3.0413	5.9551
Cysteinyl-tRNA synthetase	A4FUC8	CARS1	94 kDa	65.083	56.537	54.743	59.551
Calcium/calmodulin dependent serine protein kinase	A0A3Q1LPV4	CASK	106 kDa	8.0239	3.3922	2.0275	2.9776
Caspase-6	G3X702	CASP6	33 kDa	6.2408	5.6537	8.11	7.9402
Caspase 7	F1MD58	CASP7	36 kDa	8.9155	4.5229	3.0413	4.9626
Caspase 8	Q2LGB8	CASP8	57 kDa	13.373	4.5229	10.138	12.903
Caspase 9	E1BNU2	CASP9	47 kDa	7.1324	5.6537	8.11	5.9551
Calpastatin	P20811	CAST	76 kDa	11.996	13.083	7.1241	13.015
Catalase	P00432	CAT	60 kDa	41.011	50.883	42.578	44.663
E3 ubiquitin-protein ligase CBL	A0A3Q1LN00	CBL	103 kDa	5.3493	2.2615	7.0543	2.957
Carbonyl reductase [NADPH] 1	Q3SZD7	CBR1	31 kDa	11.59	9.0459	12.165	7.9402
Cystathionine beta-synthase	F1MEW4	CBS	63 kDa	9.807	9.0459	16.22	16.873
Uncharacterized protein	E1BFK3	CBWD1	45 kDa	8.0239	5.6537	6.0825	5.9551
CBX3 protein	A6H7C4	CBX3	21 kDa	4.2339	6.5005	5.5734	7.4417
CC2D1A protein	A5PKI6	CC2D1A	104 kDa	2.6746	3.3922	5.0688	3.9701
Coiled-coil and C2 domain containing 1B	F1N7R5	CC2D1B	94 kDa	3.5662	4.5229	4.055	9.9252
Cell cycle and apoptosis regulator 2	E1B9H3	CCAR2	102 kDa	4.4577	3.3922	18.248	13.895
Coiled-coil domain containing 103	A0A3Q1M4P2	CCDC103	26 kDa	4.4577	0	5.0688	0
Coiled-coil domain containing 12	A0A3Q1M3H9	CCDC12	22 kDa	5.3493	3.3922	1.0138	3.9701
Coiled-coil domain containing 186	F1MFA7	CCDC186	103 kDa	16.939	11.307	18.248	13.895
Coiled-coil domain-containing protein 22	Q1RMI8	CCDC22	67 kDa	5.3493	4.5229	3.0413	8.9327
Coiled-coil domain-containing protein 25	Q3SZX8	CCDC25	25 kDa	9.807	11.307	7.0963	8.9327
Coiled-coil domain containing 40	E1BAJ3	CCDC40	129 kDa	5.3493	0	3.0413	5.9551
Coiled-coil domain-containing protein 43	A5PJA4	CCDC43	25 kDa	5.3493	6.7844	8.11	9.9252
Coiled-coil domain containing 50	A0A3Q1MBX8	CCDC50	56 kDa	8.9155	3.3922	8.11	12.903
Coiled-coil domain containing 6	F1N091	CCDC6	53 kDa	13.373	13.569	19.261	21.835
Coiled-coil domain containing 8	F6R7X9	CCDC8	57 kDa	7.1324	5.6537	4.055	1.985
Coiled-coil domain containing 9	F6QX85	CCDC9	65 kDa	10.699	4.5229	5.0688	5.9551
Coiled-coil domain containing 91	F1MW55	CCDC91	50 kDa	29.421	19.222	23.316	28.783
Coiled-coil domain-containing protein 93	A4IFE0	CCDC93	73 kDa	13.373	7.9151	10.138	15.88
Copper chaperone for superoxide dismutase	E1BE86	CCS	29 kDa	5.3493	2.2615	6.0825	1.985
T-complex protein 1 subunit beta	Q3ZBH0	CCT2	57 kDa	83.805	93.851	93.265	87.342
T-complex protein 1 subunit gamma	Q3T0K2	CCT3	61 kDa	49.927	55.406	52.715	42.678
T-complex protein 1 subunit delta	F1N0E5	CCT4	58 kDa	48.143	48.622	45.619	40.693
CCT-epsilon	F1MWD3	CCT5	60 kDa	58.842	49.752	62.853	59.551
T-complex protein 1 subunit zeta	Q3MHL7	CCT6A	58 kDa	57.579	68.377	73.468	58.007
T-complex protein 1 subunit eta	Q2NKZ1	CCT7	59 kDa	57.95	58.798	59.811	62.529
T-complex protein 1 subunit theta	Q3ZCI9	CCT8	60 kDa	64.191	52.014	48.66	63.521
Vacuolar fusion protein CCZ1 homolog	Q0VD30	CCZ1	56 kDa	5.3493	6.7844	6.0825	2.9776
CD109 molecule	A0A3Q1LI93	CD109	163 kDa	325.41	327.91	117.6	116.12
CD2 associated protein	A0A3Q1ME19	CD2AP	84 kDa	13.373	12.438	12.165	18.858
CD9 antigen	P30932	CD9	25 kDa	3.5662	12.438	2.0275	0.99252
CD99 molecule	A0A3Q1NN33	CD99	20 kDa	4.4577	1.1307	4.055	6.9476
Cytidine aminohydrolase	A0A3Q1MGS0	CDA	24 kDa	1.7831	1.1307	5.0688	3.9701
Hsp90 co-chaperone Cdc37	Q5EAC6	CDC37	45 kDa	35.662	45.229	28.385	31.761
Hsp90 co-chaperone Cdc37-like 1	A6H754	CDC37L1	39 kDa	17.831	18.092	13.179	16.873
Cell division control protein 42 homolog	Q2KJ93	CDC42	21 kDa	49.927	58.798	54.743	48.634
Non-specific serine/threonine protein kinase	A0A3Q1MC24	CDC42BPA	206 kDa	4.4577	3.3922	11.151	6.9476
Non-specific serine/threonine protein kinase	E1BP72	CDC42BPB	189 kDa	13.373	2.2615	7.0963	8.9327
Cdc42 effector protein 1	Q17QW1	CDC42EP1	37 kDa	5.3493	3.3922	0	0
CRIB domain-containing protein	A0A3Q1MPX4	CDC42EP4	34 kDa	7.1324	11.307	5.0688	4.9626
CUB domain containing protein 1	G3N093	CDCP1	93 kDa	1.7831	1.1307	2.0275	5.9551
Cadherin-1	A0A3Q1MSS6	CDH1	98 kDa	14.005	6.6527	17.952	23.445
Cadherin-2	A0A5H1ZRH6	CDH2	138 kDa	8.9155	5.6537	4.055	2.9776
Cyclin-dependent kinase inhibitor 1B	A6QLS3	CDKN1B	22 kDa	4.4577	5.6537	6.0825	6.9476
Hyaluronoglucosaminidase	E1BKX1	CEMIP	153 kDa	6.2408	2.2615	0	0
Centrosomal protein of 41 kDa	F1MUG2	CEP41	41 kDa	11.59	10.177	6.0825	8.9327
Centrosomal protein 43	F1N1J5	CEP43	43 kDa	13.373	9.0459	12.165	12.903
Ceramide transfer protein	Q9GKI7	CERT1	71 kDa	7.1324	3.3922	6.0825	4.9626
Centrin-2	Q2TBN3	CETN2	20 kDa	8.9103	19.222	17.222	17.86
Centrin 3	F1N547	CETN3	20 kDa	1.7831	2.2615	7.0963	4.9626
Centrin 4	Q32LH2	CETN4	19 kDa	17.831	27.138	18.248	14.888
Cilia and flagella associated protein 161	F6RJC2	CFAP161	36 kDa	6.2408	2.2615	3.0413	1.985
Cilia- and flagella-associated protein 20	Q6B857	CFAP20	23 kDa	4.4577	4.5229	6.0825	1.985
Cilia and flagella associated protein 298	F1MC22	CFAP298	33 kDa	7.1324	4.5229	8.11	6.9476
Cilia- and flagella-associated protein 300	Q2HJH8	CFAP300	31 kDa	5.3493	0	5.0688	0
Cilia- and flagella-associated protein 36	A0A3Q1LMI0	CFAP36	40 kDa	6.2408	3.3922	7.0963	6.9476
Cilia and flagella associated protein 70	A0A3Q1ME83	CFAP70	126 kDa	6.2408	4.5229	7.0963	2.9776
Complement factor B	P81187	CFB	85 kDa	29.421	28.268	30.413	36.723
Complement factor D	Q3T0A3	CFD	28 kDa	14.265	11.307	6.0825	5.9551
Craniofacial development protein 1	Q8HXY9	CFDP1	33 kDa	4.9961	1.1307	8.0145	4.5694
Craniofacial development protein 2	O02751	CFDP2	66 kDa	17.067	8.8552	26.111	25.78
Complement factor H	A0A3Q1MP45	CFH	141 kDa	19.866	17.956	17.112	12.903
Complement factor I	A0A3Q1MF14	CFI	69 kDa	10.699	2.2615	2.0275	1.985
Cofilin-1	Q5E9F7	CFL1	19 kDa	48.583	54.969	29.628	37.98
Cofilin-2	Q148F1	CFL2	19 kDa	14.717	8.3525	10.922	7.6756
Cingulin	F1MYN2	CGN	136 kDa	11.59	10.177	7.0963	10.918
Cell growth regulator with EF-hand domain 1	A0A3Q1LMK6	CGREF1	53 kDa	5.3493	0	14.193	5.9551
Chitinase-3-like protein 1	P30922	CHI3L1	43 kDa	8.0239	10.177	5.0688	2.9776
Chitinase domain-containing protein 1	Q5EAB4	CHID1	45 kDa	5.3493	4.5229	7.0963	11.91
Choline kinase beta	A0A3Q1MPV1	CHKB	51 kDa	13.373	13.569	10.138	13.895
Charged multivesicular body protein 4a	A2VDY3	CHMP4A	25 kDa	7.1324	4.5229	7.0963	9.9252
CHMP4B protein	Q08E32	CHMP4B	25 kDa	9.807	11.307	9.1238	10.918
Charged multivesicular body protein 5	F1MZV2	CHMP5	25 kDa	11.59	14.7	10.138	12.903
CHMP7 protein	A6H704	CHMP7	51 kDa	2.6746	6.7844	6.0825	8.9327
Chimaerin	A7Z037	CHN1	53 kDa	19.442	22.469	21.106	19.723
Cysteine and histidine-rich domain-containing protein 1	Q29RL2	CHORDC1	37 kDa	17.831	20.353	14.193	21.835
Cytosolic iron-sulfur assembly component 3	A4FV58	CIAO3	53 kDa	7.1324	4.5229	7.0963	7.9402
Anamorsin	Q5EAC7	CIAPIN1	33 kDa	12.482	14.7	11.151	7.9402
Calcium and integrin-binding protein 1	Q17QE5	CIB1	22 kDa	6.2408	3.3922	2.0275	2.9776
Cytokine induced protein 29 kDa	Q2TBX1	CIP29	24 kDa	4.4577	4.5229	4.055	7.9402
Cold-inducible RNA-binding protein	Q3SZN4	CIRBP	23 kDa	3.5662	5.6537	7.0963	4.9626
Cytoskeleton associated protein 4	F1ME65	CKAP4	65 kDa	8.9155	3.3922	10.138	6.9476
Cytoskeleton associated protein 5	E1B7K5	CKAP5	225 kDa	14.265	12.438	13.179	6.9476
Creatine kinase B-type	Q5EA61	CKB	43 kDa	86.391	87.066	195.55	200.39
Cytoplasmic linker associated protein 2	E1BQ15	CLASP2	166 kDa	5.7492	0	2.0275	5.4078
Tetranectin	Q2KIS7	CLEC3B	22 kDa	14.265	12.438	14.193	7.9402
Chloride intracellular channel protein 1	Q5E9B7	CLIC1	27 kDa	65.083	55.559	28.385	33.88
Chloride intracellular channel protein 4	Q9XSA7	CLIC4	29 kDa	19.9	26.007	13.504	8.2587
Chloride intracellular channel protein 5	P35526	CLIC5	49 kDa	3.789	0.96919	10.246	8.33
Chloride intracellular channel protein	E1BAI4	CLIC6	67 kDa	13.64	5.5007	9.4267	15.05
Clathrin interactor 1	A7Z035	CLINT1	71 kDa	21.397	16.961	21.289	26.798
CAP-Gly domain containing linker protein 1	A0A3Q1MQQ6	CLIP1	162 kDa	6.2323	2.2615	10.138	8.9327
Chloride channel, nucleotide sensitive 1A	Q1LZ90	CLNS1A	26 kDa	10.699	15.83	16.22	16.873
Clathrin light chain A	P04973	CLTA	27 kDa	5.3493	2.2615	4.055	3.9701
Clathrin heavy chain 1	P49951	CLTC	192 kDa	90.938	76.89	105.43	101.24
Clusterin	P17697	CLU	51 kDa	58.574	54.275	44.605	37.492
Clusterin associated protein 1	A0A3Q1LWV3	CLUAP1	52 kDa	5.3493	0	3.0413	3.9701
Clustered mitochondria protein homolog	A0A3Q1LJJ5	CLUH	167 kDa	5.3493	5.6537	8.11	10.918
Carboxymethylenebutenolidase homolog	A0A3Q1LGS8	CMBL	28 kDa	9.807	10.177	6.0825	6.9476
UMP-CMP kinase	A0A452DIX8	CMPK1	26 kDa	25.855	21.484	23.316	15.88
Cytosolic non-specific dipeptidase	Q3ZC84	CNDP2	53 kDa	191.68	176.39	134.83	122.08
Calponin-2	Q3SYU6	CNN2	33 kDa	10.144	13.476	9.5065	10.756
CCR4-NOT transcription complex subunit 1	F1MHU9	CNOT1	267 kDa	14.265	16.961	17.234	15.88
CCR4-NOT transcription complex subunit 3	E1BCS1	CNOT3	81 kDa	8.9155	6.7844	7.0963	9.9252
2',3'-cyclic-nucleotide 3'-phosphodiesterase	P06623	CNP	45 kDa	8.9155	4.5229	4.055	7.9402
Canopy 2 homolog (Zebrafish)	Q1LZ72	CNPY2	21 kDa	8.0239	7.9151	15.206	21.835
Protein canopy homolog 3	Q0P5N1	CNPY3	31 kDa	6.2408	4.5229	7.0963	7.9402
CB1 cannabinoid receptor-interacting protein 1	Q17QM9	CNRIP1	19 kDa	0.89155	2.2615	5.0688	2.9776
Contactin-1	Q28106	CNTN1	113 kDa	8.9155	5.6537	1.0138	1.985
Coenzyme A synthase	A0A3Q1MSN7	COASY	66 kDa	6.2408	12.438	8.11	7.9402
Cordon-bleu WH2 repeat protein like 1	A0A3Q1MCY4	COBLL1	142 kDa	13.373	7.9151	14.193	11.91
Conserved oligomeric Golgi complex subunit 1	E1BK29	COG1	109 kDa	8.9155	4.5229	12.165	8.9327
Component of oligomeric Golgi complex 2	F1MQ89	COG2	83 kDa	11.59	9.0459	19.261	13.895
Component of oligomeric Golgi complex 3	E1BGA6	COG3	94 kDa	10.699	6.7844	21.289	12.903
Conserved oligomeric Golgi complex subunit 4	Q3MHG0	COG4	89 kDa	7.1324	4.5229	7.0963	7.9402
Conserved oligomeric Golgi complex subunit 5	G3N173	COG5	76 kDa	9.807	4.5229	10.138	10.918
Conserved oligomeric Golgi complex subunit 6	F1MLE3	COG6	73 kDa	5.3493	2.2615	6.0825	5.9551
Component of oligomeric Golgi complex 7	A0A452DKB6	COG7	87 kDa	3.5662	2.2615	11.151	7.9402
Conserved oligomeric Golgi complex subunit 8	F1N5R4	COG8	70 kDa	1.7831	0	5.0688	0.99252
Collagen alpha-1(XII) chain	F1N401	COL12A1	333 kDa	8.9155	1.1307	11.151	8.9327
Collagen type XIV alpha 1 chain	E1BA17	COL14A1	194 kDa	33.879	28.268	29.399	41.686
Collagen type XVIII alpha 1 chain	F1N6W9	COL18A1	154 kDa	1.7831	1.1307	5.0688	2.9776
Collagen type VI alpha 1 chain	E1BI98	COL6A1	109 kDa	3.5662	6.7844	5.0688	4.9626
COMM domain-containing protein 1	F1N3M7	COMMD1	21 kDa	7.1324	10.177	6.0825	8.9327
COMM domain containing 10	A4FUB5	COMMD10	23 kDa	6.2408	2.2615	4.055	4.9626
COMM domain containing 2	A7YWP6	COMMD2	23 kDa	5.3493	1.1307	1.0138	2.9776
COMM domain-containing protein 3	Q3SZ76	COMMD3	22 kDa	4.4577	3.3922	5.0688	4.9626
COMM domain-containing protein 6	Q2KIY0	COMMD6	10 kDa	6.2282	4.5069	3.0341	6.9406
COMM domain-containing protein 9	F1MIC5	COMMD9	22 kDa	8.0239	7.9151	10.138	4.9626
Coatomer subunit alpha	A0A140T856	COPA	138 kDa	47.252	40.706	51.701	40.693
Coatomer subunit beta	A0JN39	COPB1	107 kDa	34.77	19.222	33.454	24.813
Coatomer subunit beta'	P35605	COPB2	102 kDa	15.156	12.438	20.275	20.843
Coatomer subunit epsilon	Q28104	COPE	34 kDa	11.59	13.569	19.261	16.873
Coatomer subunit gamma	A0A140T886	COPG1	97 kDa	31.843	29.399	46.345	33.464
Coatomer subunit gamma-2	A2VE21	COPG2	98 kDa	6.4939	4.5229	5.3565	2.2668
COP9 signalosome complex subunit 2	G3X736	COPS2	52 kDa	32.096	32.791	26.358	26.798
COP9 signalosome complex subunit 3	A6H7B5	COPS3	48 kDa	21.397	21.484	18.248	23.82
COP9 signalosome complex subunit 4	Q3SZA0	COPS4	46 kDa	34.77	42.968	34.468	48.634
COP9 signalosome subunit 5	F1MBP8	COPS5	38 kDa	23.18	19.222	20.275	20.843
COP9 signalosome complex subunit 6	F1MG10	COPS6	36 kDa	4.4577	3.3922	6.0825	4.9626
COP9 signalosome subunit 7A	F6QE33	COPS7A	30 kDa	16.048	13.569	14.193	7.9402
COP9 signalosome complex subunit 7b	Q2KI56	COPS7B	30 kDa	7.1324	12.438	8.11	8.9327
COP9 signalosome complex subunit 8	A4FV74	COPS8	23 kDa	16.048	18.092	12.165	14.888
Coatomer subunit zeta-1	P35604	COPZ1	20 kDa	9.807	7.9151	8.11	6.9476
Coronin	H7BWW0	CORO1B	54 kDa	9.807	9.0459	7.0963	4.9626
Coronin	A2VDN8	CORO1C	53 kDa	7.1324	5.6537	1.0138	1.985
Ceruloplasmin	F1N076	CP	122 kDa	42.794	29.399	31.426	38.708
Copine-1	Q08DB4	CPNE1	59 kDa	14.703	11.307	20.275	11.91
CPNE3 protein	A5PJY9	CPNE3	60 kDa	10.705	23.462	20.021	19.85
Serine/threonine-protein phosphatase CPPED1	Q58DC0	CPPED1	35 kDa	26.746	18.092	21.289	22.828
Carboxypeptidase Q	Q17QK3	CPQ	52 kDa	5.3493	5.6537	12.165	3.9701
Cellular retinoic acid-binding protein 1	P62964	CRABP1	16 kDa	16.939	15.83	11.151	12.903
Crumbs cell polarity complex component 2	F1N2V0	CRB2	134 kDa	7.1324	4.5229	0	0
Protein cereblon	Q0P564	CRBN	51 kDa	3.5662	5.6537	1.0138	1.985
Protein disulfide-isomerase	A0A452DJK0	CRELD2	38 kDa	1.7831	1.1307	3.0413	5.9551
Cysteine-rich protein 2	Q0VFX8	CRIP2	23 kDa	3.5662	6.7844	5.0688	2.9776
CRK proto-onco, adaptor protein	E1BQ32	CRK	34 kDa	16.939	15.83	16.22	11.91
CRK like proto-onco, adaptor protein	G3N016	CRKL	33 kDa	16.048	21.484	18.248	13.895
Ciliary rootlet coiled-coil, rootletin	E1BBS9	CROCC	223 kDa	0	0	6.0825	5.9551
Peroxisomal carnitine O-octanoyltransferase	O19094	CROT	70 kDa	9.807	10.177	9.1238	9.9252
Alpha-crystallin B chain	P02510	CRYAB	20 kDa	14.265	18.092	15.206	10.918
Crystallin beta-gamma domain containing 2	A0A3Q1MVS6	CRYBG2	204 kDa	5.3493	1.1307	8.11	4.9626
Lambda-crystallin homolog	Q8SPX7	CRYL1	35 kDa	6.2408	4.5229	5.0688	5.9551
Ketimine reductase mu-crystallin	Q2KHX6	CRYM	34 kDa	12.482	14.7	14.193	9.9252
Zeta-crystallin	O97764	CRYZ	35 kDa	20.506	11.307	17.234	23.82
Cysteine sulfinic acid decarboxylase	E1BP41	CSAD	55 kDa	10.617	7.9151	7.0032	2.9776
Cold shock domain containing E1	A0A3Q1ML77	CSDE1	94 kDa	9.807	4.5229	10.138	5.9551
Exportin-2	A5D785	CSE1L	110 kDa	30.313	19.222	38.523	19.85
Tyrosine-protein kinase CSK	Q0VBZ0	CSK	51 kDa	6.2408	3.3922	6.0825	6.9476
Casein kinase II subunit alpha	P68399	CSNK2A1	45 kDa	11.59	15.83	13.535	18.858
Casein kinase II subunit alpha'	F1MJ55	CSNK2A2	41 kDa	5.3493	1.1307	3.6992	1.985
Casein kinase II subunit beta	P67868	CSNK2B	25 kDa	4.4577	6.7844	5.0688	3.9701
Chondroitin sulfate proteoglycan 4	F1MY84	CSPG4	251 kDa	16.939	16.961	5.0688	1.985
Cysteine and glycine-rich protein 1	Q3MHY1	CSRP1	21 kDa	7.1324	10.177	10.138	8.9327
Cystatin E/M	Q5DPW9	CST6	16 kDa	6.2408	10.177	3.0413	4.9626
Cystatin-B	P25417	CSTB	11 kDa	24.069	31.256	159.07	116.72
C-terminal binding protein 1	A0A3Q1M504	CTBP1	48 kDa	3.5662	1.1307	5.0688	1.985
Catenin alpha-1	Q3MHM6	CTNNA1	100 kDa	21.655	24.392	21.922	23.58
Catenin beta-1	Q0VCX4	CTNNB1	86 kDa	14.265	6.7844	13.179	12.903
Catenin delta 1	E1BQ11	CTNND1	107 kDa	2.6746	2.2615	7.0963	8.9327
CTP synthase	A0JNE9	CTPS1	67 kDa	5.9548	2.2615	5.432	8.9513
CTP synthase 2	Q1RMS2	CTPS2	65 kDa	14.551	18.092	25.994	22.809
Cathepsin B	P07688	CTSB	37 kDa	6.2408	5.6537	8.11	5.9551
Cathepsin D	F1MMR6	CTSD	45 kDa	1.7822	5.6515	4.053	3.9682
Procathepsin L	P25975	CTSL	37 kDa	5.3493	4.5229	3.0413	1.985
Cortactin	Q1RMR3	CTTN	60 kDa	21.397	21.484	27.371	21.835
Cullin 1	F1MYD0	CUL1	90 kDa	22.233	24.876	22.271	22.797
CUL2 protein	Q08DE9	CUL2	87 kDa	13.373	9.0459	11.151	8.9327
Cullin 3	E1BIN5	CUL3	89 kDa	32.096	40.706	40.55	36.723
Cullin 4A	A0A3Q1MNL1	CUL4A	94 kDa	13.425	8.5631	10.689	11.457
Cullin 4B	A0A3Q1LKZ4	CUL4B	105 kDa	15.104	15.182	15.669	19.311
Cullin 5	A0A3Q1MXH0	CUL5	94 kDa	16.048	18.092	19.261	20.843
Protein CutA	P69678	CUTA	19 kDa	27.745	18.671	15.109	20.184
Chromosome X CXorf38 homolog	G3X6Y2	CXHXorf38	36 kDa	8.0239	5.6537	5.0688	4.9626
Cytochrome b5 reductase 4	Q32LH7	CYB5R4	59 kDa	4.4577	9.0459	6.0825	4.9626
Cytoplasmic FMR1-interacting protein	E1BN47	CYFIP1	145 kDa	22.798	19.772	19.985	23.083
Cytoplasmic FMR1-interacting protein	F1MX60	CYFIP2	146 kDa	5.7315	3.9738	2.3172	4.7075
CYFIP-related Rac1 interactor A	Q17QT7	CYRIA	37 kDa	8.4635	8.1939	7.7674	5.7874
CYFIP-related Rac1 interactor B	Q2KJI3	CYRIB	37 kDa	15.608	9.8979	11.494	9.1004
CXXC motif containing zinc binding protein	Q32P66	CZIB	18 kDa	17.831	21.484	13.179	20.843
Alpha-dystroglycan	A0A3Q1MDA4	DAG1	109 kDa	8.9155	5.6537	10.138	7.9402
Death associated protein kinase 2	F1MHX3	DAPK2	57 kDa	6.2408	12.438	2.0275	3.9701
Aspartate--tRNA ligase, cytoplasmic	Q3SYZ4	DARS1	57 kDa	41.774	37.184	40.416	37.597
Dynein assembly factor with WDR repeat domains 1	Q0P593	DAW1	46 kDa	3.5662	7.9151	1.0138	2.9776
Acyl-CoA-binding protein	P07107	DBI	10 kDa	59.734	52.014	55.756	58.559
Drebrin-like protein	A6H7G2	DBNL	48 kDa	32.987	21.484	24.33	28.783
Uncharacterized protein	F1N3H0	DCAF8	66 kDa	5.3493	3.3922	3.0413	1.985
Doublecortin domain containing 2	F1MS44	DCDC2	53 kDa	6.2408	2.2615	2.0275	5.9551
m7GpppX diphosphatase	G5E535	DCPS	38 kDa	13.373	13.569	17.234	14.888
Dynactin subunit 1	A0A3Q1M3Y3	DCTN1	140 kDa	72.215	76.89	79.073	75.432
Dynactin subunit 2	Q3ZCF0	DCTN2	44 kDa	29.421	30.53	34.468	26.798
Dynactin subunit 3	Q0P5A1	DCTN3	21 kDa	2.6746	2.2615	3.0413	5.9551
Dynactin subunit 4	E1BBI8	DCTN4	53 kDa	14.265	14.7	15.206	12.903
dCTP pyrophosphatase 1	F1N4R4	DCTPP1	19 kDa	6.2408	5.6537	4.055	6.9476
DCN1-like protein	A0A3Q1MTL8	DCUN1D1	32 kDa	8.0239	9.0459	11.151	11.91
L-xylulose reductase	Q1JP75	DCXR	26 kDa	16.493	6.7843	14.699	16.376
N(G),N(G)-dimethylarginine dimethylaminohydrolase 1	P56965	DDAH1	31 kDa	16.048	18.092	19.827	11.91
N(G),N(G)-dimethylarginine dimethylaminohydrolase 2	Q3SX44	DDAH2	30 kDa	21.397	23.745	21.737	21.835
DNA damage-binding protein 1	A0A452DJ09	DDB1	135 kDa	30.313	16.961	26.358	24.813
DDHD domain containing 2	F1MSS2	DDHD2	81 kDa	6.2408	2.2615	5.0688	7.9402
D-dopachrome decarboxylase	A5PK65	DDT	13 kDa	8.9155	13.569	14.193	17.865
ATP-dependent RNA helicase DDX1	Q0IIK5	DDX1	82 kDa	35.662	29.399	44.605	34.738
RNA helicase	A7E307	DDX17	72 kDa	13.796	8.6301	13.098	12.538
ATP-dependent RNA helicase DDX19A	Q3ZBV2	DDX19A	54 kDa	5.2841	3.1834	3.8678	4.89
RNA helicase	Q5E970	DDX39A	49 kDa	9.0455	5.9094	9.2716	5.7956
Spliceosome RNA helicase DDX39B	Q3T147	DDX39B	49 kDa	30.183	30.274	27.223	32.913
RNA helicase	G5E631	DDX3X	73 kDa	15.234	11.307	16.771	12.903
DEAD box protein 5	F1MBQ8	DDX5	82 kDa	3.9573	1.5465	8.6529	3.3425
RNA helicase	F1MKU1	DDX58	116 kDa	1.7831	2.2615	7.0963	2.9776
RNA helicase	E1BDM8	DDX6	54 kDa	19.614	13.569	19.261	15.88
DEK protein	A5PJQ1	DEK	43 kDa	9.807	5.6537	6.0825	3.9701
DENN domain containing 10	E1BF38	DENND10	41 kDa	8.9155	6.7844	6.0825	6.9476
DENN domain containing 4C	A0A3Q1NBE4	DENND4C	217 kDa	15.156	16.961	17.234	13.895
Density-regulated protein	Q2HJ47	DENR	22 kDa	10.699	18.092	8.11	9.9252
Deoxyribose-phosphate aldolase	Q3T0V9	DERA	35 kDa	8.0239	6.7844	7.0963	5.9551
DNAation factor, 45kDa, alpha polypeptide	Q0VC37	DFFA	36 kDa	11.59	6.7844	6.0825	8.9327
Diacylglycerol kinase	E1B7U7	DGKB	91 kDa	12.482	12.438	7.0963	4.9626
Trans-1,2-dihydrobenzene-1,2-diol dehydrogenase	Q148L6	DHDH	37 kDa	6.2408	6.7844	7.0963	7.9402
Dihydrofolate reductase	A0A140T872	DHFR	22 kDa	5.3493	9.0459	4.055	4.9626
Deoxyhypusine synthase	Q6EWQ6	DHPS	41 kDa	4.4577	5.6537	4.055	3.9701
Dehydrogenase/reductase SDR family member 12	A6QP05	DHRS12	35 kDa	4.4577	0	6.0825	0.99252
RNA helicase	A5D7D9	DHX15	91 kDa	3.5662	5.6537	10.138	7.9402
ATP-dependent RNA helicase DHX29	E1B9N7	DHX29	155 kDa	5.3493	4.5229	5.0688	3.9701
DEAH-box helicase 32 (putative)	A7MBI4	DHX32	84 kDa	4.4577	2.2615	6.0825	4.9626
ATP-dependent RNA helicase A	Q28141	DHX9	142 kDa	1.7831	0	5.0688	3.9701
Uncharacterized protein	A0A3Q1LUD9	DIAPH1	141 kDa	51.71	48.622	45.619	43.671
Disco interacting B	F1MLE1	DIP2B	171 kDa	6.2408	5.6537	9.1238	8.9327
Disco interacting C	F1MKT7	DIP2C	171 kDa	4.0884	5.1853	3.6351	5.1329
DIS3-like exonuclease 2	E1B7R0	DIS3L2	99 kDa	11.59	5.6537	13.179	4.9626
Discs large MAGUK scaffold protein 1	A0A3Q1MFJ1	DLG1	101 kDa	12.482	6.7844	8.8312	8.9327
DLG associated protein 4	F1N5I2	DLGAP4	107 kDa	9.807	9.0459	5.0688	6.9476
Dmx like 1	A0A3Q1NC20	DMXL1	344 kDa	3.5662	2.2615	7.0963	7.9402
Dynein axonemal assembly factor 1	F1MTA8	DNAAF1	72 kDa	25.855	28.268	19.261	17.865
Dynein axonemal assembly factor 10	Q29RZ9	DNAAF10	40 kDa	12.482	9.0459	8.11	11.91
Protein kintoun	Q0VC73	DNAAF2	91 kDa	4.4577	1.1307	5.0688	3.9701
Dynein axonemal assembly factor 3	A0A452DHW9	DNAAF3	74 kDa	17.831	15.83	20.275	13.895
Dynein axonemal assembly factor 5	G3N314	DNAAF5	94 kDa	13.373	10.177	16.22	13.895
Chromosome X open reading frame 41 ortholog	Q2KIX9	DNAAF6	23 kDa	11.59	6.7844	10.138	6.9476
Chromosome 13 C20orf194 homolog	E1BK28	DNAAF9	133 kDa	8.9155	4.5229	8.11	11.91
Dynein axonemal heavy chain 1	G3N1C8	DNAH1	366 kDa	15.156	12.438	15.206	15.88
Dynein axonemal heavy chain 11	F1N724	DNAH11	518 kDa	7.1324	0	6.0825	4.9626
Dynein axonemal heavy chain 12	A0A3Q1M7D1	DNAH12	454 kDa	35.662	42.968	24.33	25.806
Dynein axonemal heavy chain 5	E1BMG2	DNAH5	528 kDa	61.394	30.478	67.641	41.549
Dynein axonemal heavy chain 6	A0A3Q1LW75	DNAH6	476 kDa	10.699	11.307	9.1238	10.918
Dynein axonemal heavy chain 7	F1N5R7	DNAH7	461 kDa	37.384	31.583	33.385	45.588
Dynein axonemal heavy chain 9	F1MJJ0	DNAH9	510 kDa	38.322	15.812	53.697	39.701
Dynein axonemal intermediate chain 1	Q32KS2	DNAI1	80 kDa	16.048	9.0459	18.248	11.91
Dynein axonemal intermediate chain 2	E1BPM9	DNAI2	70 kDa	12.482	10.177	11.151	5.9551
Dynein axonemal intermediate chain 7	Q29RU8	DNAI7	83 kDa	7.1324	6.7844	4.055	3.9701
DnaJ homolog subfamily A member 1	Q5E954	DNAJA1	45 kDa	29.42	27.136	37.507	34.737
DnaJ homolog subfamily A member 2	Q2HJ94	DNAJA2	46 kDa	16.752	15.787	25.143	14.875
DnaJ heat shock protein family (Hsp40) member A4	F1N6Q0	DNAJA4	61 kDa	24.963	21.484	21.289	31.761
DnaJ homolog subfamily B member 1	Q3MI00	DNAJB1	38 kDa	8.9155	6.7844	6.0825	5.9551
DnaJ homolog subfamily B member 11	Q3ZBA6	DNAJB11	41 kDa	5.3493	2.2615	9.1238	13.895
DnaJ (Hsp40) related, subfamily B, member 13	Q3SZW9	DNAJB13	36 kDa	13.373	11.307	10.138	10.918
DnaJ heat shock protein family (Hsp40) member B2	A0A3Q1MZJ6	DNAJB2	32 kDa	5.0519	5.6537	3.0413	1.985
DnaJ homolog subfamily C member 10	F1N151	DNAJC10	91 kDa	3.5662	1.1307	8.11	6.9476
DnaJ heat shock protein family (Hsp40) member C13	F1MDR7	DNAJC13	254 kDa	2.6746	5.6537	3.0413	1.985
DnaJ homolog subfamily C member 2	Q1RMH9	DNAJC2	72 kDa	5.2994	3.3922	6.0257	5.8996
DnaJ homolog subfamily C member 3	Q27968	DNAJC3	58 kDa	7.1324	0	8.11	19.85
DnaJ heat shock protein family (Hsp40) member C7	F1N7H0	DNAJC7	56 kDa	12.482	11.307	12.165	10.918
DnaJ heat shock protein family (Hsp40) member C8	E1BCE0	DNAJC8	27 kDa	7.1324	6.7844	5.0688	6.9476
Dynein axonemal light chain 1	Q2KID4	DNAL1	22 kDa	11.59	10.177	7.0963	5.9551
Dynamin-1-like protein	Q2KIA5	DNM1L	83 kDa	43.686	44.099	44.605	44.663
Dynamin GTPase	A0A3Q1MSP7	DNM2	98 kDa	17.465	12.847	18.23	24.399
Dynamin GTPase	A0A3Q1MIC9	DNM3	98 kDa	11.857	14.087	13.084	11.21
Aspartyl aminopeptidase	Q2HJH1	DNPEP	52 kDa	36.553	49.752	33.454	36.723
Dedicator of cytokinesis 1	F1MIX6	DOCK1	216 kDa	10.699	12.438	18.248	17.865
Dedicator of cytokinesis 5	A0A3Q1MC59	DOCK5	225 kDa	4.4577	1.1307	7.0963	5.9551
Dedicator of cytokinesis 7	F1N3L7	DOCK7	239 kDa	3.5662	5.6537	11.151	6.9476
Dedicator of cytokinesis 9	F1MQ43	DOCK9	239 kDa	33.737	31.601	29.345	26.745
Deoxyhypusine hydroxylase	Q0VC53	DOHH	33 kDa	7.1324	6.7844	2.0275	6.9476
DOP1 leucine zipper like protein A	A0A3Q1LX29	DOP1A	279 kDa	4.4577	0	3.0413	5.9551
Protein DPCD	Q24K21	DPCD	23 kDa	11.59	1.1307	6.0825	3.9701
Dipeptidyl peptidase 3	F2Z4F5	DPP3	84 kDa	35.662	38.445	30.413	34.738
Dipeptidyl peptidase 8	F1N1L4	DPP8	103 kDa	8.0239	3.3922	2.0275	5.9551
Dipeptidyl peptidase 9	E1BI31	DPP9	103 kDa	9.807	12.438	7.0963	7.9402
Protein dpy-30 homolog	Q2NKU6	DPY30	11 kDa	7.1324	7.9151	8.11	7.9402
Dihydropyrimidine dehydrogenase [NADP(+)]	F1N549	DPYD	112 kDa	30.313	31.661	19.261	20.843
Dihydropyrimidinase	E1BFN6	DPYS	56 kDa	10.699	11.307	16.22	23.82
Dihydropyrimidinase-related protein 2	O02675	DPYSL2	62 kDa	33.139	41.843	33.206	37.971
DPYSL3 protein	A7MBI5	DPYSL3	74 kDa	56.01	78.007	51.946	74.176
Developmentally-regulated GTP-binding protein 1	Q3MHP5	DRG1	41 kDa	7.1324	4.5229	6.0825	4.9626
Desmoglein 2	F1MFC2	DSG2	122 kDa	3.5662	0	9.1238	8.9327
Desmoplakin	E1BKT9	DSP	332 kDa	12.482	16.961	47.646	33.746
Dystonin	F1MPT5	DST	419 kDa	3.8902	2.2615	7.4647	9.1131
Destrin	Q5E9D5	DSTN	19 kDa	18.722	30.53	23.316	21.835
D-aminoacyl-tRNA deacylase 1	Q2T9V8	DTD1	23 kDa	7.1324	16.961	8.11	9.9252
Dynein cytoplasmic 1 heavy chain 1	A0A3Q1NEU9	DYNC1H1	534 kDa	304.02	323.39	306.15	284.85
Cytoplasmic dynein 1 intermediate chain 2	Q0III3	DYNC1I2	68 kDa	29.241	27.814	27.167	32.156
Dynein light intermediate chain	Q2KII9	DYNC1LI1	56 kDa	19.614	20.353	19.261	14.888
Dynein light intermediate chain	F1MBQ0	DYNC1LI2	55 kDa	18.722	13.569	13.179	15.88
Dynein 2 intermediate chain 1	A0A3Q1LZI1	DYNC2I1	126 kDa	5.3493	1.1307	4.055	5.9551
Dynein 2 intermediate chain 2	F1MTS5	DYNC2I2	58 kDa	8.0239	6.7844	5.0688	3.9701
Cytoplasmic dynein 2 light intermediate chain 1	Q32KV4	DYNC2LI1	40 kDa	8.0239	6.7844	7.0963	8.9327
Dynein light chain 1, cytoplasmic	P61285	DYNLL1	10 kDa	0.9469	10.528	1.615	4.0317
Dynein light chain 2, cytoplasmic	Q3MHR3	DYNLL2	10 kDa	0.70115	5.577	3.2234	1.7731
Dynein light chain roadblock-type 1	Q3T140	DYNLRB1	11 kDa	13.508	8.0858	9.7071	10.496
Dynein light chain roadblock-type 2	Q32P85	DYNLRB2	11 kDa	15.022	13.398	13.609	11.339
Dynein light chain Tctex-type 1	P63171	DYNLT1	12 kDa	10.699	19.222	14.193	16.873
Ecdysoneless cell cycle regulator	Q2KI67	ECD	72 kDa	0.89155	2.2615	2.0275	5.9551
Ecm29 proteasome adaptor and scaffold	A0A3Q1LVD0	ECPAS	218 kDa	44.577	42.968	46.633	52.604
Enhancer of mRNA-decapping protein 4	A0A3Q1M752	EDC4	155 kDa	8.9155	5.6537	11.151	5.9551
Early endosome antigen 1	A0A3Q1M5J6	EEA1	167 kDa	85.588	81.413	69.949	79.402
Elongation factor 1-alpha 1	P68103	EEF1A1	50 kDa	205.1	222.61	260.53	243.63
Elongation factor 1-alpha 2	Q32PH8	EEF1A2	50 kDa	16.381	18.794	22.509	20.997
Elongation factor 1-beta	Q5E983	EEF1B	25 kDa	26.746	29.399	22.303	26.182
Elongation factor 1-delta	A5D989	EEF1D	31 kDa	42.794	49.752	36.495	49.25
Eukaryotic translation elongation factor 1 epsilon 1	Q3SZ15	EEF1E1	20 kDa	10.699	3.3922	6.0825	2.9776
Elongation factor 1-gamma	F1MG05	EEF1G	50 kDa	27.638	28.268	25.344	27.791
Elongation factor 2	Q3SYU2	EEF2	95 kDa	130.91	163.75	119.44	150.63
Eukaryotic elongation factor 2 kinase	E1BEM1	EEF2K	82 kDa	13.373	13.569	15.206	17.865
EF-hand calcium-binding domain-containing protein 1	Q32L26	EFCAB1	25 kDa	6.2408	3.3922	1.0138	7.9402
EF-hand domain-containing protein D2	A5D7A0	EFHD2	27 kDa	25.642	23.637	17.04	18.715
Elongation factor like GTPase 1	E1BH79	EFL1	126 kDa	26.746	27.138	19.261	21.835
116 kDa U5 small nuclear ribonucleoprotein component	A0A3Q1MII4	EFTUD2	113 kDa	5.3493	3.3922	7.0963	6.9476
EH domain binding protein 1 like 1	E1BL45	EHBP1L1	154 kDa	8.0239	7.9151	10.138	6.9476
EH domain-containing protein 1	Q5E9R3	EHD1	61 kDa	30.435	39.619	21.915	21.623
EH domain containing 3	A5D7E1	EHD3	61 kDa	16.181	23.815	14.1	12.583
EH domain containing 4	E1BJV0	EHD4	61 kDa	8.6043	10.984	7.5136	7.3563
Eukaryotic translation initiation factor 1	Q5E938	EIF1	13 kDa	5.7951	6.219	6.0825	4.4663
Eukaryotic translation initiation factor 4C	Q32LC3	EIF1AX	16 kDa	12.482	15.83	16.22	16.873
Eukaryotic translation initiation factor 1B	Q32LJ9	EIF1B	13 kDa	5.795	6.219	4.055	2.4813
Eukaryotic translation initiation factor 2A	A0A3Q1LW11	EIF2A	67 kDa	14.265	11.307	19.261	10.918
Eukaryotic translation initiation factor 2-alpha kinase 2	A0JNE6	EIF2AK2	60 kDa	8.0239	7.9151	8.11	6.9476
Translation initiation factor eIF-2B subunit alpha	Q0IIF2	EIF2B1	34 kDa	2.6746	1.1307	5.0688	1.985
Translation initiation factor eIF-2B subunit beta	Q5E9B4	EIF2B2	39 kDa	8.0239	5.6537	8.11	8.9327
Translation initiation factor eIF-2B subunit gamma	A4FV40	EIF2B3	50 kDa	9.807	5.6537	7.0963	8.9327
Translation initiation factor eIF-2B subunit delta	Q3T058	EIF2B4	57 kDa	9.807	13.569	10.138	11.91
eIF-2B GDP-GTP exchange factor subunit epsilon	E1BPB3	EIF2B5	81 kDa	4.4577	11.307	3.0413	5.9551
Eukaryotic translation initiation factor 2 subunit 1	P68102	EIF2S1	36 kDa	13.373	21.484	15.206	12.903
Eukaryotic translation initiation factor 2 subunit 2	A0A3Q1LQI5	EIF2S2	38 kDa	21.397	19.222	16.22	12.903
Eukaryotic translation initiation factor 2 subunit 3	Q2KHU8	EIF2S3	51 kDa	19.56	18.066	13.163	19.828
Eukaryotic translation initiation factor 3 subunit A	E1B7R4	EIF3A	166 kDa	60.625	52.014	66.908	60.544
Eukaryotic translation initiation factor 3 subunit B	A7MB16	EIF3B	89 kDa	46.36	31.661	29.399	33.746
Eukaryotic translation initiation factor 3 subunit C	Q3SYW6	EIF3C	105 kDa	31.204	28.268	33.454	31.761
Eukaryotic translation initiation factor 3 subunit D	Q3T122	EIF3D	64 kDa	16.939	22.615	16.22	14.888
Eukaryotic translation initiation factor 3 subunit E	Q3T102	EIF3E	52 kDa	26.746	22.615	32.44	27.791
Eukaryotic translation initiation factor 3 subunit F	E1BLZ8	EIF3F	41 kDa	17.831	18.092	11.151	15.88
Eukaryotic translation initiation factor 3 subunit G	F2Z4J5	EIF3G	36 kDa	19.614	23.745	19.261	23.82
Eukaryotic translation initiation factor 3 subunit H	Q56JZ5	EIF3H	40 kDa	11.59	14.7	14.193	13.895
Eukaryotic translation initiation factor 3 subunit I	Q5E966	EIF3I	36 kDa	13.373	22.615	13.179	19.85
Eukaryotic translation initiation factor 3 subunit J	Q0VCU8	EIF3J	29 kDa	20.506	21.484	20.275	17.865
Eukaryotic translation initiation factor 3 subunit L	Q3ZCK1	EIF3L	67 kDa	33.879	22.615	27.371	25.806
Eukaryotic translation initiation factor 3 subunit M	F1N5F7	EIF3M	43 kDa	24.963	30.53	26.358	31.761
Eukaryotic initiation factor 4A-I	Q3SZ54	EIF4A1	46 kDa	37.559	54.419	43.721	45.732
Eukaryotic initiation factor 4A-II	Q3SZ65	EIF4A2	46 kDa	37.331	43.954	35.352	40.407
Eukaryotic initiation factor 4A-III	Q2NL22	EIF4A3	47 kDa	8.0239	5.6537	7.0963	6.1662
Eukaryotic translation initiation factor 4B	F1MYS7	EIF4B	69 kDa	9.807	18.092	20.275	12.903
Eukaryotic translation initiation factor 4E	A0A3Q1NEI6	EIF4E	25 kDa	15.156	28.268	18.248	17.865
Eukaryotic translation initiation factor 4E-binding protein 1	Q0P5A7	EIF4EBP1	13 kDa	6.2408	7.9151	9.1238	9.9252
Eukaryotic translation initiation factor 4E binding protein 2	A0A3Q1MF71	EIF4EBP2	13 kDa	5.3493	3.3922	4.055	3.9701
Eukaryotic translation initiation factor 4 gamma 1	F1MX04	EIF4G1	177 kDa	36.851	24.876	30.751	32.094
Eukaryotic translation initiation factor 4 gamma 2	Q95L46	EIF4G2	102 kDa	15.156	9.0459	12.165	10.918
Eukaryotic translation initiation factor 4 gamma 3	A0A3Q1M8U3	EIF4G3	186 kDa	15.75	11.307	13.854	15.547
Eukaryotic translation initiation factor 4H	Q1JPH6	EIF4H	25 kDa	7.1324	10.177	9.1238	6.9476
Eukaryotic translation initiation factor 5	F1N0F7	EIF5	49 kDa	12.482	14.7	12.165	12.903
Eukaryotic translation initiation factor 5A-1	Q6EWQ7	EIF5A	17 kDa	9.3713	11.035	12.935	9.9327
Eukaryotic translation initiation factor 5B	F1N6Y7	EIF5B	138 kDa	34.77	28.268	36.495	29.776
Eukaryotic translation initiation factor 6	Q9TU47	EIF6	27 kDa	10.699	9.0459	8.11	12.903
EARP and GARP complex-interacting protein 1	G3N094	EIPR1	43 kDa	4.4577	2.2615	6.0825	5.9551
ElaC homolog protein 2	E1BDK7	ELAC2	86 kDa	0	0	5.0688	0.99252
Engulfment and cell motility protein 2	A4FUD6	ELMO2	83 kDa	7.7382	6.7844	3.0413	3.9701
Engulfment and cell motility protein 3	A6QR40	ELMO3	74 kDa	9.807	10.177	11.151	12.903
Elongin-C	Q2KII4	ELOC	12 kDa	11.59	10.177	10.138	12.903
IkappaB kinase complex-associated protein	E1BBQ3	ELP1	158 kDa	26.746	30.53	30.413	17.865
Elongator complex protein 2	E1BEP7	ELP2	92 kDa	5.3493	2.2615	4.055	8.9327
Elongator complex protein 3	Q2KJ61	ELP3	62 kDa	14.265	9.0459	4.055	7.9402
Elongator complex protein 4	Q2TBH6	ELP4	46 kDa	7.1324	5.6537	10.138	7.9402
EMAP like 2	A0A3Q1LJU5	EML2	98 kDa	6.2408	6.7844	6.0825	6.9476
EMAP like 3	F6RJ80	EML3	95 kDa	13.373	14.7	11.151	8.9327
EMAP like 4	F1N1R8	EML4	112 kDa	9.807	9.0459	9.1238	5.9551
ENAH actin regulator	F1N214	ENAH	86 kDa	17.467	16.961	7.0963	18.453
Alpha-enolase	Q9XSJ4	ENO1	47 kDa	525.55	796.57	341.87	441.72
2-phospho-D-glycerate hydro-lyase	A6QR19	ENO2	47 kDa	16.336	27.31	20.475	20.761
Beta-enolase	Q3ZC09	ENO3	47 kDa	40.99	54.022	30.688	40.395
2-phospho-D-glycerate hydro-lyase	F6RG16	ENO4	67 kDa	4.4577	10.177	3.0413	4.9626
Enolase-phosphatase E1	Q0VD27	ENOPH1	29 kDa	5.3493	5.6537	5.0688	3.9701
Mitochondrial enolase superfamily member 1	Q2KIA9	ENOSF1	50 kDa	2.6746	6.7844	3.0413	1.985
Ectonucleotide pyrophosphatase/phosphodiesterase 1	F1MNS5	ENPP1	104 kDa	1.7831	2.2615	9.1238	5.9551
Ectonucleotide pyrophosphatase/phosphodiesterase family member 2	A1A4K5	ENPP2	102 kDa	8.9155	13.569	9.1238	4.9626
Ectonucleotide pyrophosphatase/phosphodiesterase family member 3	P15396	ENPP3	100 kDa	53.493	68.975	26.358	32.753
Ectonucleotide pyrophosphatase/phosphodiesterase family member 5	F1N5W4	ENPP5	54 kDa	0	0	6.0825	0.99252
Alpha-endosulfine	A0A140T869	ENSA	13 kDa	9.6591	7.9295	8.3681	12.321
Protein 4.1	Q9N179	EPB41	69 kDa	8.2753	7.9151	2.0275	3.9701
Erythrocyte membrane protein band 4.1 like 1	F1N611	EPB41L1	102 kDa	13.86	7.9151	17.511	16.422
Erythrocyte membrane protein band 4.1 like 2	A0A3Q1LWK1	EPB41L2	117 kDa	18.366	14.7	19.709	20.726
Erythrocyte membrane protein band 4.1 like 3	E1B7S3	EPB41L3	121 kDa	21.015	15.83	21.578	20.418
Band 4.1-like protein 5	Q58CU2	EPB41L5	57 kDa	1.7831	6.7844	5.0688	3.9701
Epithelial cell adhesion molecule	F1MEP6	EPCAM	35 kDa	6.2408	9.0459	8.11	7.9402
Epoxide hydrolase	Q3ZCJ6	EPHX1	52 kDa	5.3493	3.3922	3.0413	2.9776
Epoxide hydrolase 2	F6QS88	EPHX2	63 kDa	161.37	188.83	180.45	194.53
EPM2A interacting protein 1	F1MVT7	EPM2AIP1	70 kDa	17.831	19.222	25.344	15.88
Epsin 1	F1N579	EPN1	60 kDa	11.135	12.414	13.675	7.4332
Epsin 2	A0A3Q1MSK9	EPN2	67 kDa	5.6681	3.4086	4.0698	4.325
Epiplakin 1	A0A3Q1LMV9	EPPK1	376 kDa	31.298	23.745	29.239	28.261
Glutamyl-tRNA synthetase	A0A3Q1MKR2	EPRS1	171 kDa	91.555	111.94	90.301	89.021
EPS15 protein	A5D7I1	EPS15	100 kDa	18.722	15.83	17.234	19.85
Epidermal growth factor receptor pathway substrate 15 like 1	A0A3Q1MMI6	EPS15L1	103 kDa	10.647	9.0459	11.151	16.873
Epidermal growth factor receptor pathway substrate 8	E1BCX9	EPS8	93 kDa	13.373	13.569	15.206	14.888
EPS8 like 1	A0A3Q1LWG4	EPS8L1	84 kDa	6.2408	4.5229	5.0688	2.9776
EPS8 like 2	A0A3Q1LV39	EPS8L2	81 kDa	11.59	5.6537	8.11	5.9551
Aminopeptidase	F1MU34	ERAP1	107 kDa	5.3493	3.3922	6.0825	4.9626
Endoplasmic reticulum aminopeptidase 2	A6QPT7	ERAP2	110 kDa	1.7831	1.1307	5.0688	10.918
ELKS/RAB6-interacting/CAST family member 1	A0A3Q1LTK7	ERC1	128 kDa	6.2391	2.2593	1.0118	4.9607
Excision repair cross-complementing rodent repair deficiency, complementation group 5	Q3B7N6	ERCC5	134 kDa	0	0	1.0138	8.9327
ERO1-like protein alpha	A5PJN2	ERO1A	54 kDa	7.8615	5.6537	12.994	12.903
Endoplasmic reticulum resident protein 29	P81623	ERP29	29 kDa	12.482	5.6537	25.344	18.858
Endoplasmic reticulum resident protein 44	Q3T0L2	ERP44	47 kDa	11.59	12.438	20.275	25.806
S-formylglutathione hydrolase	Q08E20	ESD	32 kDa	28.529	31.661	27.371	24.813
Eukaryotic peptide chain release factor subunit 1	Q0VCX5	ETF1	49 kDa	9.807	13.569	10.138	9.9252
Exocyst complex component 1	A0A3Q1NJP2	EXOC1	105 kDa	13.373	4.5229	13.179	16.873
Exocyst complex component 2	E1BDW9	EXOC2	103 kDa	10.699	6.7844	10.138	9.9252
Exocyst complex component 3	Q0V8C2	EXOC3	86 kDa	14.265	13.569	12.165	12.903
Exocyst complex component Sec8	A6QLD1	EXOC4	110 kDa	25.855	18.092	29.399	30.768
Exocyst complex component 5	F1MC71	EXOC5	82 kDa	8.0239	7.9151	5.0688	5.9551
Exocyst complex component	F1N005	EXOC6	93 kDa	4.4577	3.3922	4.055	6.9476
Exocyst complex component	F1MIR2	EXOC6B	89 kDa	8.9155	7.9151	12.165	10.918
Exocyst complex component 7	A0A3Q1MNT5	EXOC7	80 kDa	7.1324	4.5229	6.0825	5.9551
Exocyst complex component 8	A4IF89	EXOC8	82 kDa	11.59	7.9151	12.165	7.9402
Ezrin	P31976	EZR	69 kDa	98.629	88.523	97.626	87.727
Coagulation factor XIII A chain	F1MW44	F13A1	83 kDa	1.7831	7.9151	3.0413	1.985
Prothrombin	A0A452DI66	F2	71 kDa	9.807	14.7	10.138	12.903
FAS-associated death domain protein	Q645M6	FADD	23 kDa	10.699	7.9151	9.1238	1.985
Fas (TNFRSF6) associated factor 1	Q29RM7	FAF1	74 kDa	13.348	6.763	9.1046	7.9214
Fumarylacetoacetase	A5PKH3	FAH	46 kDa	13.373	15.83	10.138	11.91
Fumarylacetoacetate hydrolase domain containing 2A	F1MLX0	FAHD2A	35 kDa	12.482	6.7844	8.11	6.9476
Protein FAM114A2	A0A3Q1NHI6	FAM114A1	55 kDa	31.204	24.876	26.358	29.776
Family with sequence similarity 114 member A2	A0A3Q1N814	FAM114A2	58 kDa	8.9155	7.9151	21.289	9.9252
Constitutive coactivator of PPAR-gamma-like protein 1	A6H7H1	FAM120A	122 kDa	11.563	9.0227	14.161	16.835
Constitutive coactivator of peroxisome proliferator-activated receptor gamma	A6QNT4	FAM120B	79 kDa	8.0239	4.5229	5.0688	5.9551
Protein FAM13A	Q8HYW0	FAM13A	80 kDa	1.7831	1.1307	5.0688	0
Family with sequence similarity 151 member B	A0A3Q1N8K4	FAM151B	32 kDa	13.373	14.7	9.1238	9.9252
Family with sequence similarity 169 member A	F1N5F9	FAM169A	75 kDa	0.89155	5.6537	11.151	11.91
Family with sequence similarity 172 member A	A0A3Q1NM09	FAM172A	48 kDa	4.4577	3.3922	3.0413	8.9327
Family with sequence similarity 21, member A	F1MTG3	FAM21A	146 kDa	16.939	13.569	22.303	22.828
FERM, ARH/RhoGEF and pleckstrin domain protein 1	F1MFC6	FARP1	118 kDa	15.156	12.438	16.22	15.88
Phenylalanine--tRNA ligase	A7MBD4	FARSA	57 kDa	14.265	14.7	11.151	14.888
3-hydroxyacyl-[acyl-carrier-protein] dehydratase	F1N647	FASN	274 kDa	109.48	120.79	114.36	100.07
Fibulin-1	A0A3Q1MJB2	FBLN1	77 kDa	8.0239	9.0459	13.179	8.9327
Fructose-1,6-bisphosphatase 1	Q3SZB7	FBP1	37 kDa	35.566	38.445	21.928	32.647
Fructose-1,6-bisphosphatase isozyme 2	Q2KJJ9	FBP2	37 kDa	11.686	19.222	15.58	13.009
F-box only protein 2	Q17QK6	FBXO2	34 kDa	5.3493	6.7844	3.0413	2.9776
F-box only protein 3	A6H7H7	FBXO3	54 kDa	5.3493	5.6537	7.0963	3.9701
F-box only protein 6	Q3SX24	FBXO6	31 kDa	6.2408	4.5229	4.055	4.9626
F-box only protein 7	F1MDA7	FBXO7	58 kDa	7.1324	9.0459	10.138	8.9327
F-box/WD repeat-containing protein 9	F1MD71	FBXW9	51 kDa	12.482	11.307	9.1238	9.9252
Uncharacterized protein	G3X6I0	FCGBP	319 kDa	34.77	22.615	15.206	10.918
FCH and mu domain containing endocytic adaptor 2	A0A3Q1NNG9	FCHO2	37 kDa	3.5662	7.9151	6.0825	9.9252
FCH and double SH3 domains 2	F1MI02	FCHSD2	87 kDa	8.0239	2.2615	8.11	6.9476
Fucose kinase	A0A3Q1M4E5	FCSK	117 kDa	17.831	15.83	12.165	15.88
Farnesyl pyrophosphate synthase	Q8WMY2	FDPS	41 kDa	15.156	16.961	17.234	19.85
Fermitin family member 1	A0A3Q1M848	FERMT1	77 kDa	12.482	10.177	12.165	8.9327
FERMT2 protein	A7MB21	FERMT2	78 kDa	11.59	12.438	12.165	14.888
Fibrinogen alpha chain	P02672	FGA	67 kDa	32.096	24.876	23.316	17.865
Fibrinogen beta chain	A0A3Q1MG04	FGB	57 kDa	32.987	23.745	12.165	16.873
FYVE, RhoGEF and PH domain containing 4	A0A3Q1N5H1	FGD4	107 kDa	0	0	1.0138	5.9551
Fibrinogen gamma-B chain	F1MGU7	FGG	50 kDa	28.388	23.619	17.147	8.8868
FGGY carbohydrate kinase domain containing	E1BNF8	FGGY	60 kDa	7.1324	10.177	7.0963	6.9476
Fumarate hydratase, mitochondrial	Q148D3	FH	55 kDa	18.722	23.745	17.234	19.85
Bis(5'-adenosyl)-triphosphatase	Q1KZG4	FHIT	17 kDa	5.3493	6.7844	4.055	5.9551
Mitochondrial fission 1 protein	Q3T0I5	FIS1	17 kDa	3.5662	3.3922	5.0688	4.9626
Peptidylprolyl isomerase	F1MNV8	FKBP15	131 kDa	4.4577	1.1307	6.0825	5.9551
Peptidyl-prolyl cis-trans isomerase FKBP1A	P18203	FKBP1A	12 kDa	30.066	32.635	22.115	28.463
Peptidyl-prolyl cis-trans isomerase FKBP2	Q32PA9	FKBP2	15 kDa	11.59	9.0459	23.316	17.865
Peptidyl-prolyl cis-trans isomerase FKBP3	P26884	FKBP3	25 kDa	11.59	20.353	11.151	14.888
Peptidyl-prolyl cis-trans isomerase FKBP4	Q9TRY0	FKBP4	52 kDa	49.927	49.752	42.578	38.212
Peptidylprolyl isomerase	G3MXV0	FKBP5	51 kDa	8.9155	6.7844	22.303	18.858
Peptidyl-prolyl cis-trans isomerase FKBP9	Q2KJC8	FKBP9	64 kDa	3.5662	0	6.0825	4.9626
FAD synthase	A0A3Q1MPJ2	FLAD1	56 kDa	6.2408	9.0459	5.0688	11.91
FLII actin remodeling protein	F1N365	FLII	144 kDa	15.156	20.353	22.303	24.813
Filamin A	F1N169	FLNA	281 kDa	163.93	190.53	144.7	149.09
Filamin B	E1BKX7	FLNB	282 kDa	176.75	198	200.94	207.13
Filamin C	A0A3Q1LV98	FLNC	290 kDa	161.26	177.97	116.63	132.1
FLYWCH family member 2	E1BBK3	FLYWCH2	15 kDa	3.5662	6.7844	3.0413	4.9626
Fibronectin	G5E5A9	FN1	285 kDa	14.265	11.307	7.0963	3.9701
Protein-ribulosamine 3-kinase	Q0P592	FN3KRP	34 kDa	14.265	13.569	15.206	10.918
Formin-binding protein 1-like	F1MSM9	FNBP1L	65 kDa	26.746	24.876	33.454	24.813
Protein farnesyltransferase/geranylgeranyltransferase type-1 subunit alpha	F1N081	FNTA	44 kDa	15.156	7.9151	10.138	11.91
Protein farnesyltransferase subunit beta	P49355	FNTB	49 kDa	6.2408	5.6537	3.0413	2.9776
Focadhesin	A0A3Q1MN26	FOCAD	204 kDa	7.1324	6.7844	8.11	5.9551
Folylpolyglutamate synthase, mitochondrial	A6H751	FPGS	65 kDa	2.6746	6.7844	5.0688	3.9701
Fucose-1-phosphate guanylyltransferase	E1B9U5	FPGT	67 kDa	10.699	5.6537	7.0963	5.9551
FRY microtubule binding protein	F1MYQ7	FRY	338 kDa	5.6915	5.6537	12.554	10.918
FRY like transcription coactivator	E1BKE1	FRYL	339 kDa	7.6817	3.3922	13.803	12.903
Fibronectin type III and SPRY domain containing 1 like	A0A3Q1M2R5	FSD1L	57 kDa	6.2408	11.307	10.138	6.9476
Ferritin heavy chain	O46414	FTH1	21 kDa	9.8068	15.829	28.384	25.804
Ferritin light chain	O46415	FTL	20 kDa	2.6332	6.6793	10.963	11.634
Alpha-ketoglutarate-dependent dioxygenase FTO	A0A3Q1N5P9	FTO	60 kDa	8.0239	3.3922	10.138	10.918
Far upstream element binding protein 1	A0A3Q1LM31	FUBP1	70 kDa	15.156	18.092	16.22	18.858
Tissue alpha-L-fucosidase	Q2KIM0	FUCA1	54 kDa	0	3.3922	7.0963	1.985
RNA-binding protein FUS	A0A140T861	FUS	52 kDa	3.3743	3.1488	4.9233	5.7415
FYVE and coiled-coil domain autophagy adaptor 1	E1BBR6	FYCO1	164 kDa	5.3493	1.1307	9.1238	7.9402
Ras GTPase-activating protein-binding protein 1	Q32LC7	G3BP1	52 kDa	19.614	18.092	15.206	17.865
G3BP stress granule assembly factor 2	A0A3Q1MHI5	G3BP2	54 kDa	4.4577	2.2615	5.0688	3.9701
Glucose-6-phosphate 1-dehydrogenase	A0A3Q1MM55	G6PD	63 kDa	54.384	72.367	41.564	40.693
Lysosomal alpha-glucosidase	Q9MYM4	GAA	105 kDa	0	0	6.0825	1.985
GRB2-associated-binding protein 1	A6QLU3	GAB1	76 kDa	6.2408	7.9151	11.151	3.9701
Cyclin G associated kinase	F1MIB2	GAK	138 kDa	5.3493	5.6537	8.11	4.9626
UDP-N-acetylglucosamine 4-epimerase	A0A452DIP2	GALE	55 kDa	16.048	11.307	15.206	11.91
Galactokinase	A6H768	GALK1	42 kDa	30.313	41.837	28.385	20.843
Galactokinase 2	A0A3Q1M891	GALK2	50 kDa	3.5662	6.7844	7.0963	6.9476
Galactose mutarotase	Q5EA79	GALM	38 kDa	24.072	31.661	27.371	21.835
Galactose-1-phosphate uridylyltransferase	Q58CX1	GALT	41 kDa	8.0239	7.9151	5.0688	7.9402
Guanidinoacetate N-methyltransferase	Q2TBQ3	GAMT	27 kDa	18.722	19.222	14.193	13.895
Glucosidase II alpha subunit	F1N6Y1	GANAB	109 kDa	24.072	18.092	39.536	36.723
Glyceraldehyde-3-phosphate dehydrogenase	P10096	GAPDH	36 kDa	309.31	504.24	254.39	265
Glyceraldehyde-3-phosphate dehydrogenase, testis-specific	Q2KJE5	GAPDHS	43 kDa	6.2408	3.3922	14.193	2.9776
GTPase-activating protein and VPS9 domain-containing protein 1	A5D794	GAPVD1	157 kDa	22.289	14.7	19.261	21.835
Diadenosine tetraphosphate synthetase	A5D7A2	GARS1	83 kDa	28.529	37.314	34.468	46.648
Trifunctional purine biosynthetic protein adenosine-3	Q59A32	GART	108 kDa	32.987	39.576	33.454	40.693
1,4-alpha-glucan branching enzyme	A0A3Q1MPG8	GBE1	81 kDa	22.289	20.353	21.289	19.85
Golgi brefeldin A resistant guanine nucleotide exchange factor 1	E1BMC4	GBF1	207 kDa	28.529	24.876	23.316	28.783
Vitamin D-binding protein	Q3MHN5	GC	53 kDa	26.746	33.922	25.344	25.806
Grancalcin	F1N7I6	GCA	22 kDa	2.6746	2.2615	6.0825	4.9626
GRIP and coiled-coil domain containing 2	E1BB16	GCC2	195 kDa	4.4577	1.1307	9.1238	4.9626
GTP cyclohydrolase 1 feedback regulatory protein	Q32L41	GCHFR	10 kDa	12.482	12.438	10.138	13.895
Glutamate--cysteine ligase	A0A3Q1MN33	GCLC	73 kDa	21.397	26.007	21.289	19.85
Glutamate--cysteine ligase regulatory subunit	Q2T9Y6	GCLM	31 kDa	8.0239	10.177	6.0825	6.9476
GCN1 activator of EIF2AK4	A0A3Q1N191	GCN1	294 kDa	57.059	46.36	56.77	51.611
Guanine deaminase	F1MLX9	GDA	51 kDa	1.7831	5.6537	5.0688	3.9701
Rab GDP dissociation inhibitor alpha	P21856	GDI1	51 kDa	75.557	96.078	72.884	86.581
Rab GDP dissociation inhibitor beta	P50397	GDI2	50 kDa	84.03	105.19	84.247	102
GDP-D-glucose phosphorylase 1	Q5E9T1	GDPGP1	42 kDa	2.6746	4.5229	5.0688	0.99252
ATPase GET3	A5PJI5	GET3	39 kDa	16.048	22.615	24.33	24.813
Golgi to ER traffic protein 4 homolog	Q0P5I8	GET4	36 kDa	3.5662	2.2615	5.0688	3.9701
Glutamine--fructose-6-phosphate transaminase (isomerizing)	F1MZY2	GFPT1	77 kDa	47.882	45.962	63.33	52.721
Glutamine--fructose-6-phosphate aminotransferase [isomerizing] 2	Q08DQ2	GFPT2	77 kDa	2.9363	2.66	8.646	3.8529
GDP-4-keto-6-deoxy-D-mannose-3,5-epimerase-4-reductase	A0A3Q1M2A1	GFUS	57 kDa	9.807	10.177	13.179	8.9327
Golgi associated, gamma adaptin ear containing, ARF binding protein 1	F1MEP7	GGA1	75 kDa	14.265	13.569	14.193	16.873
Golgi associated, gamma adaptin ear containing, ARF binding protein 2	F1MKY0	GGA2	67 kDa	5.3493	6.7844	8.11	5.9551
Gamma-glutamylaminecyclotransferase	Q0VFX9	GGACT	19 kDa	8.9155	10.177	7.0963	9.9252
Gamma-glutamylcyclotransferase	Q32LE4	GGCT	21 kDa	3.5662	6.7844	8.11	10.918
Gamma-glutamyltransferase 1	G3N2D8	GGT1	61 kDa	9.807	4.5229	0	3.9701
Glucose-induced degradation protein 8 homolog	Q32L52	GID8	27 kDa	4.4577	3.3922	5.0688	3.9701
GTPase, IMAP family member 4	Q1RMI4	GIMAP4	37 kDa	1.0183	3.2833	1.9298	7.6078
PDZ domain-containing protein GIPC2	Q1JQD4	GIPC2	35 kDa	15.156	16.961	15.206	13.895
GIT ArfGAP 1	A0A3Q1M7Q3	GIT1	85 kDa	9.807	4.5229	11.151	10.918
Glomulin, FKBP associated protein	E1BA27	GLMN	68 kDa	11.59	5.6537	3.0413	7.9402
Lactoylglutathione lyase	A4FUZ1	GLO1	21 kDa	20.46	19.18	18.209	14.856
Glyoxalase domain-containing protein 4	A7MBI6	GLOD4	33 kDa	16.939	22.615	12.165	18.858
Glutaredoxin-1	P10575	GLRX	12 kDa	9.807	11.307	14.193	9.9252
Glutaredoxin-3	F1ML12	GLRX3	37 kDa	27.638	19.222	36.495	25.806
Glutamine synthetase	P15103	GLUL	42 kDa	1.7831	0	6.0825	1.985
GM2 ganglioside activator	E1BI28	GM2A	21 kDa	3.5662	1.1307	5.0688	6.9476
GDP-D-mannose dehydratase	Q3ZBY8	GMDS	42 kDa	11.59	16.961	12.165	7.9402
Glia maturation factor beta	P60984	GMFB	17 kDa	8.0239	10.177	6.0825	11.91
GDP-mannose pyrophosphorylase A	A0A3Q1LUF4	GMPPA	46 kDa	16.048	15.83	16.22	15.88
Mannose-1-phosphate guanyltransferase beta	F1N7H5	GMPPB	40 kDa	23.18	19.222	27.371	30.768
GMP reductase	F1MCZ0	GMPR2	38 kDa	8.0239	12.438	7.0963	8.9327
Glutamine amidotransferase	A0A3Q1LUN6	GMPS	80 kDa	11.59	11.307	33.454	27.791
Guanine nucleotide-binding protein subunit alpha-11	P38409	GNA11	42 kDa	10.134	7.5584	5.0331	2.6819
G protein subunit alpha 13	G5E6P3	GNA13	44 kDa	6.6824	8.1951	2.5296	1.985
G protein subunit alpha i2	A7MBH9	GNAI2	40 kDa	9.3095	14.955	10.586	11.929
G protein subunit alpha i3	Q3ZCA7	GNAI3	41 kDa	5.3013	7.6939	5.0142	4.2926
G protein subunit alpha q	E1BA29	GNAQ	42 kDa	12.086	15.016	4.055	4.2483
Guanine nucleotide-binding protein G(s) subunit alpha isoforms short	P04896	GNAS	46 kDa	13.941	19.582	10.783	6.9476
Glucosamine (UDP-N-acetyl)-2-epimerase/N-acetylmannosamine kinase	F1MIL9	GNE	79 kDa	24.963	20.353	19.261	22.828
Guanine nucleotide-binding protein G(I)/G(S)/G(O) subunit gamma-12	Q28024	GNG12	8 kDa	6.2408	6.7844	4.055	2.9776
G protein nucleolar 1 (putative)	A5PJR9	GNL1	69 kDa	20.506	14.7	22.303	11.91
Glucosamine-6-phosphate isomerase 1	A4FV08	GNPDA1	33 kDa	5.292	6.5665	7.0311	5.3632
Glucosamine-6-phosphate isomerase	A0A452DIC9	GNPDA2	38 kDa	12.539	16.048	11.216	12.502
Glucosamine 6-phosphate N-acetyltransferase	Q08DV2	GNPNAT1	21 kDa	9.807	6.7844	7.0963	7.9402
Golgin A2	A0A3Q1LTM9	GOLGA2	116 kDa	9.807	4.5229	13.179	17.865
Golgin A3	E1B970	GOLGA3	167 kDa	42.794	28.268	59.811	49.626
Golgin A4	A0A3Q1MPM7	GOLGA4	267 kDa	22.289	2.2615	26.358	22.828
Golgin B1	E1BKZ5	GOLGB1	372 kDa	0.89155	0	6.0825	0.99252
Golgi membrane protein 1	E1BLA8	GOLM1	46 kDa	16.048	10.177	7.0963	5.9551
Golgi phosphoprotein 3	Q1RMW9	GOLPH3	34 kDa	6.0671	2.0411	8.7286	5.5683
Golgi phosphoprotein 3-like	A6H7F6	GOLPH3L	33 kDa	5.523	5.874	8.5051	6.342
Golgi associated PDZ and coiled-coil motif containing	E1BAX1	GOPC	51 kDa	1.7831	4.5229	11.151	4.9626
Golgi reassembly stacking protein 2	A0A3Q1MS08	GORASP2	51 kDa	27.638	36.183	29.399	26.798
Aspartate aminotransferase, cytoplasmic	P33097	GOT1	46 kDa	30.313	41.837	33.454	28.783
Glycerophosphocholine phosphodiesterase	E1BGB9	GPCPD1	76 kDa	6.2408	3.3922	3.0413	7.9402
Glycerol-3-phosphate dehydrogenase [NAD(+)]	A6QQR7	GPD1L	38 kDa	4.4577	6.7844	15.206	14.888
Domain E	A0A3Q1ME13	GPHN	90 kDa	40.12	42.968	41.564	31.761
Glucose-6-phosphate isomerase	Q3ZBD7	GPI	63 kDa	60.625	70.105	57.784	57.566
G-protein-coupled receptor family C group 5 member C	A0A3Q1M3Z4	GPRC5C	48 kDa	8.0239	5.6537	6.0825	4.9626
G protein pathway suppressor 1	A0A3Q1ME43	GPS1	65 kDa	22.289	13.569	15.206	17.865
Glutathione peroxidase 1	P00435	GPX1	23 kDa	22.289	35.053	22.303	14.888
Growth factor receptor-bound protein 2	Q3T0F9	GRB2	25 kDa	10.699	10.177	13.179	9.9252
GRIP1 associated protein 1	A0A3Q1N3E6	GRIPAP1	101 kDa	18.722	15.83	16.22	14.888
Gastrin-releasing peptide	Q863C3	GRP	15 kDa	5.3493	3.3922	11.151	8.9327
Gasdermin E	E1BFC3	GSDME	55 kDa	9.807	3.3922	8.11	3.9701
Glycogen synthase kinase-3 beta	F1MIC3	GSK3B	55 kDa	4.2246	4.5229	3.7899	5.6956
Gelsolin	Q3SX14	GSN	81 kDa	26.863	34.433	39.697	34.226
G1 to S phase transition 1	F6Q087	GSPT1	69 kDa	13.974	11.938	12.283	12.798
Glutathione reductase	E1BKZ1	GSR	56 kDa	8.9155	9.0459	8.11	5.9551
Glutathione synthetase	A0A140T850	GSS	52 kDa	23.18	30.53	19.261	20.843
Glutathione S-transferase	A0A3Q1MEC8	GSTA1	32 kDa	10.071	6.0805	35.357	23.972
Glutathione S-transferase A2	O18879	GSTA2	26 kDa	5.0855	4.0961	37.633	25.654
Glutathione S-transferase A4	Q5E9G0	GSTA4	26 kDa	4.4577	9.0459	5.0688	6.9476
Glutathione S-transferase Mu 1	Q9N0V4	GSTM1	26 kDa	24.483	26.539	21.783	32.734
Glutathione S-transferase	A0A3Q1LSN6	GSTM3	28 kDa	13.38	15.83	11.662	12.91
Glutathione transferase	A1A4L7	GSTM4	26 kDa	19.185	17.548	9.121	14.884
Glutathione-dependent dehydroascorbate reductase	F1MKB7	GSTO1	27 kDa	10.857	10.79	10.318	12.986
Glutathione S-transferase P	P28801	GSTP1	24 kDa	121.25	136.82	123.68	110.17
Glutathione S-transferase theta-1	Q2NL00	GSTT1	27 kDa	16.048	14.7	18.248	15.88
Glutathione transferase	A0A3S5ZPD5	GSTT2	32 kDa	9.807	6.7844	11.151	6.9476
General transcription factor IIF subunit 2	Q2T9L9	GTF2F2	28 kDa	1.7831	0	6.0825	2.9776
GTP-binding protein 1	Q58DC5	GTPBP1	73 kDa	8.9155	6.7844	11.151	10.918
Guanylate cyclase soluble subunit alpha-1	P19687	GUCY1A1	78 kDa	6.2408	5.6537	13.179	13.895
Guanylate cyclase soluble subunit beta-1	P16068	GUCY1B1	71 kDa	1.7831	1.1307	8.11	7.9402
Guanylate kinase	P46195	GUK1	22 kDa	5.3493	5.6537	8.11	7.9402
Glycogenin 1	A0A3Q1NLJ5	GYG1	38 kDa	8.0239	7.9151	7.0963	3.9701
Glycogen [starch] synthase, muscle	A7MB78	GYS1	84 kDa	11.582	6.7796	8.1057	9.921
E3 ubiquitin-protein ligase HACE1	F1N6G5	HACE1	102 kDa	7.1324	5.6537	4.055	5.9551
Hydroxyacyl-CoA dehydrogenase	F1N338	HADH	34 kDa	5.3493	2.2615	4.055	2.9776
Hydroxyacylglutathione hydrolase, mitochondrial	Q3B7M2	HAGH	34 kDa	19.614	16.961	19.261	13.895
Histidine--tRNA ligase, cytoplasmic	Q2KI84	HARS1	57 kDa	30.313	24.876	27.371	16.873
Histone acetyltransferase type B catalytic subunit	Q0P580	HAT1	49 kDa	3.5662	6.7844	8.11	5.9551
Hemoglobin subunit alpha	P01966	HBA	15 kDa	291.54	260.07	200.72	189.57
Hemoglobin subunit beta	P02070	HBB	16 kDa	150.56	197.38	127.07	93.48
HBS1-like protein	Q2KHZ2	HBS1L	76 kDa	6.2406	4.5228	5.0686	4.9624
Host cell factor C1	E1BGF3	HCFC1	209 kDa	0	0	5.0688	0.99252
Histone deacetylase 10	Q0VD49	HDAC10	71 kDa	12.482	19.222	14.193	15.88
Histone deacetylase	F1MYR0	HDAC4	120 kDa	4.1839	3.0449	3.7437	5.6503
Histone deacetylase 6	F1MQP3	HDAC6	124 kDa	12.482	11.307	10.138	7.9402
5'-deoxynucleotidase HDDC2	Q0P565	HDDC2	23 kDa	5.3493	5.6537	5.0688	3.9701
HD domain containing 3	F1MR07	HDDC3	20 kDa	15.156	10.177	12.165	12.903
Hepatoma-derived growth factor	Q9XSK7	HDGF	27 kDa	16.49	15.83	26.358	53.596
HDGF like 2	F1MT65	HDGFL2	75 kDa	2.0963	1.1307	7.8853	8.7127
HDGF like 3	E1BHR3	HDGFL3	23 kDa	3.6554	5.6537	6.3072	6.1752
Haloacid dehalogenase-like hydrolase domain-containing protein 2	Q3ZCH9	HDHD2	29 kDa	14.265	12.438	14.193	13.895
High density lipoprotein binding protein	A0A3Q1MUD4	HDLBP	142 kDa	20.506	12.438	23.316	18.858
HEAT repeat containing 5B	E1BB26	HEATR5B	224 kDa	8.0239	3.3922	7.0963	8.9327
Heme-binding protein 1	Q148C9	HEBP1	21 kDa	17.831	27.138	14.193	18.858
Heme binding protein 2	E1BFP1	HEBP2	23 kDa	10.699	3.3922	13.179	9.9252
HECT-type E3 ubiquitin transferase	E1BLD1	HECTD1	289 kDa	16.939	13.569	23.316	17.865
HECT domain E3 ubiquitin protein ligase 3	F1MJS5	HECTD3	97 kDa	4.4577	4.5229	5.0688	3.9701
HECT domain E3 ubiquitin protein ligase 4	A0A3Q1MH11	HECTD4	486 kDa	7.1324	2.2615	5.0688	1.985
HECT-type E3 ubiquitin transferase	F1N0L0	HECW1	175 kDa	2.6746	0	4.055	7.9402
HECT and RLD domain containing E3 ubiquitin protein ligase 4	E1BAV2	HERC4	119 kDa	12.482	10.177	12.165	7.9402
HECT and RLD domain containing E3 ubiquitin protein ligase family member 6	F1N7C1	HERC6	114 kDa	7.1324	5.6537	5.0688	2.9776
Beta-N-acetylhexosaminidase	F1MED7	HEXD	54 kDa	6.2408	1.1307	3.0413	3.9701
Protein HEXIM1	Q0X0C4	HEXIM1	36 kDa	0	0	8.11	10.918
Hepatocyte growth factor-regulated tyrosine kinase substrate	Q0V8S0	HGS	86 kDa	13.373	20.353	15.206	20.843
3-hydroxyisobutyrate dehydrogenase, mitochondrial	Q2HJD7	HIBADH	35 kDa	0.89155	2.2615	5.0688	4.9626
Hypoxia inducible factor 1 subunit alpha inhibitor	F1MG82	HIF1AN	40 kDa	7.1324	7.9151	8.11	6.9476
Protein Hikeshi	Q56JY0	HIKESHI	22 kDa	19.614	28.268	19.261	23.82
Huntingtin interacting protein 1	F1MWF0	HIP1	116 kDa	9.807	7.9151	8.11	4.9626
Huntingtin interacting protein 1 related	F1MUI0	HIP1R	120 kDa	5.3493	0	7.0963	4.9626
Hexokinase	A0A3Q1M0F0	HK1	111 kDa	11.549	9.0026	6.0596	7.9186
Porphobilinogen deaminase	Q2KIN5	HMBS	40 kDa	16.939	14.7	20.275	15.88
High mobility group protein B1	P10103	HMGB1	25 kDa	23.18	44.099	37.509	39.701
High mobility group protein B3	Q32L31	HMGB3	23 kDa	3.5648	2.2597	5.0656	4.9595
3-hydroxy-3-methylglutaryl coenzyme A synthase	F6RJG0	HMGCS1	64 kDa	15.153	21.48	17.234	16.869
Histamine N-methyltransferase	Q58DV7	HNMT	34 kDa	8.0239	6.7844	5.0688	2.9776
Heterogeneous nuclear ribonucleoproteins A2/B1	Q2HJ60	HNRNPA2B1	36 kDa	9.7998	2.2524	13.14	10.894
Heteroous nuclear ribonucleoprotein A3	E1BEG2	HNRNPA3	40 kDa	6.2408	5.6537	5.0688	4.9626
Heteroous nuclear ribonucleoprotein A/B	A0A3Q1LZD9	HNRNPAB	36 kDa	7.1324	13.994	13.179	10.918
Heteroous nuclear ribonucleoprotein D	A0A3Q1M8I4	HNRNPD	43 kDa	8.0239	11.226	9.1238	8.9327
Heterogeneous nuclear ribonucleoprotein D like	F1N2T0	HNRNPDL	46 kDa	7.1324	4.1795	6.0825	2.9776
Heterogeneous nuclear ribonucleoprotein F	Q5E9J1	HNRNPF	46 kDa	17.82	11.097	21.926	15.899
Heteroous nuclear ribonucleoprotein H1	A0A3Q1MIM4	HNRNPH1	51 kDa	10.118	3.7921	13.56	10.737
Heterogeneous nuclear ribonucleoprotein H2	A5D9B4	HNRNPH2	49 kDa	2.3363	3.1777	6.0336	2.1255
Heterogeneous nuclear ribonucleoprotein H3	A0A3Q1MF67	HNRNPH3	38 kDa	4.4577	1.1307	7.0963	4.9626
Heterogeneous nuclear ribonucleoprotein K	Q3T0D0	HNRNPK	51 kDa	55.276	53.144	60.825	53.596
Heteroous nuclear ribonucleoprotein M	A0A3Q1MJD5	HNRNPM	77 kDa	3.5662	3.3922	10.138	5.9551
Heteroous nuclear ribonucleoprotein R	A0A3Q1NB36	HNRNPR	72 kDa	2.0454	1.4634	5.9635	2.861
Heterogeneous nuclear ribonucleoprotein U	A2VDN7	HNRNPU	90 kDa	5.3493	6.7844	14.193	11.91
Hook microtubule tethering protein 1	E1BAT1	HOOK1	85 kDa	14.265	9.0459	15.206	10.918
Hook microtubule tethering protein 2	E1BI15	HOOK2	83 kDa	1.7831	1.1307	5.0688	0.99252
Protein Hook homolog 3	A0A3Q1LTM2	HOOK3	88 kDa	12.482	9.0459	9.1238	10.918
Hypoxanthine-guanine phosphoribosyltransferase	Q3SZ18	HPRT1	24 kDa	39.034	29.862	23.581	17.477
Hemopexin	Q3SZV7	HPX	52 kDa	29.421	26.007	14.193	23.82
HCLS1 binding protein 3	A0A3Q1LSP6	HS1BP3	43 kDa	15.156	9.0459	18.248	11.91
Heat shock factor-binding protein 1	Q3ZC22	HSBP1	9 kDa	8.0239	15.83	13.179	14.888
3-hydroxyacyl-CoA dehydrogenase type-2	O02691	HSD17B10	27 kDa	3.5662	4.5229	8.11	9.9252
Heat shock protein HSP 90-alpha	Q76LV2	HSP90AA1	85 kDa	870.07	897.09	555.42	816.8
Heat shock protein HSP 90-beta	Q76LV1	HSP90AB1	83 kDa	210.29	203.03	167.45	215.5
Endoplasmin	Q95M18	HSP90B1	92 kDa	439.43	399.21	595.67	717.67
Heat shock 70 kDa protein 1A	Q27975	HSPA1A	70 kDa	119.1	123.86	96.797	105.27
Heat shock 70 kDa protein 1B	Q27965	HSPA1B	70 kDa	119.1	122.72	97.811	105.27
Heat shock 70 kDa protein 1-like	P0CB32	HSPA1L	70 kDa	104.83	99.681	81.921	78.569
Heat shock 70kDa protein 1A	A7E3Q2	HSPA2	70 kDa	93.004	99.088	83.763	73.719
Heat shock 70 kDa protein 4	E1BBY7	HSPA4	95 kDa	117.76	122.75	91.806	107.28
Heat shock protein family A (Hsp70) member 4 like	A0A3Q1M7L5	HSPA4L	114 kDa	81.059	64.949	86.614	77.853
Endoplasmic reticulum chaperone BiP	Q0VCX2	HSPA5	72 kDa	268.39	191.58	448.46	605.5
Heat shock protein family A (Hsp70) member 6	F1MWU9	HSPA6	71 kDa	25.69	15.55	16.423	12.605
Heat shock cognate 71 kDa protein	P19120	HSPA8	71 kDa	288.03	348.22	285.89	289.5
Stress-70 protein, mitochondrial	Q3ZCH0	HSPA9	74 kDa	0.89155	0	6.0825	5.9551
Heat shock protein beta-1	Q3T149	HSPB1	22 kDa	79.348	79.151	83.128	70.469
Heat shock protein beta-6	A0A140T8A1	HSPB6	21 kDa	7.1324	19.222	32.44	27.791
HSPA (Heat shock 70kDa) binding protein, cytoplasmic cochaperone 1	Q2KJ77	HSPBP1	39 kDa	3.5662	3.3922	6.0825	2.9776
60 kDa chaperonin	F1MUZ9	HSPD1	61 kDa	7.1324	5.6537	18.248	18.858
Heat shock protein 105 kDa	Q0IIM3	HSPH1	97 kDa	84.697	91.589	71.976	80.864
Huntingtin	E1B8E7	HTT	339 kDa	20.506	21.484	16.22	18.858
HECT-type E3 ubiquitin transferase	E1BNY9	HUWE1	482 kDa	66.866	71.236	80.086	82.379
Hydroxypyruvate isomerase (putative)	A0A3Q1MJC9	HYI	35 kDa	16.048	15.83	11.151	8.9327
Hypoxia up-regulated 1	A0A3Q1MJM1	HYOU1	114 kDa	116.79	107.42	173.35	188.58
Huntingtin interacting protein K	F1MGE9	HYPK	14 kDa	2.6746	5.6537	5.0688	5.9551
Isoamyl acetate-hydrolyzing esterase 1 homolog	Q3SZ16	IAH1	28 kDa	36.553	55.406	36.495	44.663
Isoleucyl-tRNA synthetase	A7MBC5	IARS1	145 kDa	49.035	41.837	42.578	37.716
Islet cell autoantigen 1	A0A3Q1MG19	ICA1	58 kDa	5.3493	2.2615	7.0963	5.9551
Insulin-degrading enzyme	Q24K02	IDE	118 kDa	20.506	14.7	16.22	15.88
Isocitrate dehydrogenase [NADP]	A0A140T8A5	IDH1	47 kDa	148.89	132.3	99.348	131.01
Isocitrate dehydrogenase [NADP], mitochondrial	Q04467	IDH2	51 kDa	2.6746	0	5.0688	4.9626
Isopentenyl-diphosphate Delta-isomerase 1	Q1LZ95	IDI1	26 kDa	8.9155	9.0459	11.151	13.895
Interferon induced protein 44	A0A3Q1M1V5	IFI44	50 kDa	5.3493	1.1307	3.0413	3.9701
RNA helicase	E1BJZ0	IFIH1	115 kDa	5.3493	2.2615	3.0413	4.9626
Interferon-induced protein with tetratricopeptide repeats 5	Q17QZ9	IFIT5	56 kDa	10.699	5.6537	7.0963	9.9252
Intraflagellar transport protein 122 homolog	F1MG59	IFT122	135 kDa	8.0239	3.3922	6.0825	4.9626
Intraflagellar transport 140	E1B860	IFT140	163 kDa	5.3493	1.1307	7.0963	4.9626
Intraflagellar transport protein 20 homolog	Q58CS6	IFT20	18 kDa	4.4577	3.3922	6.0825	2.9776
Intraflagellar transport protein 22 homolog	Q5E9J4	IFT22	21 kDa	4.4577	5.6537	3.0413	3.9701
Intraflagellar transport protein 27 homolog	Q0VCN3	IFT27	21 kDa	4.4577	5.6537	4.055	2.9776
Intraflagellar transport protein 43 homolog	Q2TBN9	IFT43	23 kDa	1.7831	0	5.0688	3.9701
Intraflagellar transport protein 46 homolog	Q1LZB4	IFT46	34 kDa	6.2408	3.3922	8.11	5.9551
Intraflagellar transport protein 57 homolog	A0A452DIR3	IFT57	49 kDa	6.2408	1.1307	2.0275	2.9776
Intraflagellar transport 74	F1N626	IFT74	69 kDa	25.855	12.438	23.316	25.806
Intraflagellar transport 81	A0A3Q1LJV4	IFT81	82 kDa	8.9155	5.6537	5.0688	5.9551
IGBP1 protein	A7YY24	IGBP1	39 kDa	24.519	20.354	25.852	25.435
Insulin like growth factor 2 mRNA binding protein 2	E1BFI4	IGF2BP2	66 kDa	0	0	8.1009	3.9612
Cation-independent mannose-6-phosphate receptor	F1MIE6	IGF2R	275 kDa	3.5662	3.3922	4.055	5.9551
Insulin-like growth factor-binding protein 5	Q05717	IGFBP5	30 kDa	5.3493	1.1307	0	0.99252
Inhibitor of nuclear factor kappa-B kinase subunit beta	Q95KV0	IKBKB	87 kDa	1.7831	2.2615	7.0963	0.99252
NF-kappa-B essential modulator	Q95KU9	IKBKG	49 kDa	4.4577	4.5229	5.0688	2.9776
Interleukin 1 receptor accessory protein	E1BFL8	IL1RAP	78 kDa	5.3493	2.2615	0	0.99252
Interleukin enhancer binding factor 2	F2Z4E7	ILF2	43 kDa	2.6746	1.1307	7.0963	4.9626
Interleukin enhancer binding factor 3	F1MMA0	ILF3	96 kDa	1.7759	3.3922	12.161	10.91
Integrin-linked protein kinase	Q3SWY2	ILK	51 kDa	8.0239	1.1307	5.0688	3.9701
Integrin-linked kinase-associated serine/threonine phosphatase 2C	Q0IIF0	ILKAP	41 kDa	0.89155	0	5.0688	1.985
Inositol monophosphatase 1	P20456	IMPA1	30 kDa	12.482	14.7	16.22	9.9252
Inosine-5'-monophosphate dehydrogenase 1	A0JNA3	IMPDH1	55 kDa	7.1324	11.307	7.0963	7.9402
Inosine-5'-monophosphate dehydrogenase 2	Q3SWY3	IMPDH2	56 kDa	16.048	18.092	20.275	17.865
Phosphoinositide 5-phosphatase	E1BB73	INPP5B	110 kDa	1.7831	2.2615	5.0688	2.9776
Inositol polyphosphate-5-phosphatase F	F1MCQ6	INPP5F	129 kDa	3.5662	1.1307	5.0688	1.985
Phosphatidylinositol-3,4,5-trisphosphate 5-phosphatase	E1BBJ7	INPPL1	139 kDa	8.0239	5.6537	9.1238	9.9252
Importin 11	E1BEW3	IPO11	99 kDa	10.699	6.7844	9.1238	10.918
Importin-13	A7YWD2	IPO13	108 kDa	6.2408	7.9151	5.0688	3.9701
Importin 4	A0A3Q1N3C7	IPO4	121 kDa	15.156	13.569	15.206	11.91
Importin 5	A0A3Q1LV36	IPO5	124 kDa	61.511	73.494	67.919	70.466
Importin 7	E1BGE5	IPO7	120 kDa	19.614	15.83	12.165	11.91
Importin 9	G5E567	IPO9	115 kDa	11.59	5.6537	10.138	7.9402
IQ motif containing E	F1N1D1	IQCE	80 kDa	6.2408	3.3922	3.0413	2.9776
IQ motif containing GTPase activating protein 1	F1MC48	IQGAP1	183 kDa	234.93	329.64	210.38	220.86
IQ motif containing GTPase activating protein 2	F1MTR1	IQGAP2	182 kDa	116.34	119.26	121.12	108.66
Interleukin-1 receptor-associated kinase 4	Q1RMT8	IRAK4	52 kDa	7.1324	4.5229	6.0825	3.9701
Interferon regulatory factor 6	A0A452DI13	IRF6	53 kDa	4.4577	3.3922	10.138	8.9327
Immunity related GTPase Q	A0A3Q1MAH9	IRGQ	64 kDa	8.9155	9.0459	12.165	10.918
Isochorismatase domain-containing protein 1	A6QLY4	ISOC1	32 kDa	8.9155	6.7844	7.0963	5.9551
IST1 homolog	F1MXJ5	IST1	40 kDa	10.699	7.9151	14.193	12.903
Inositol-3-phosphate synthase 1	Q2NL29	ISYNA1	61 kDa	21.397	73.498	20.275	21.835
Integrin subunit alpha 6	A0A3Q1M8K4	ITGA6	122 kDa	5.3493	5.6537	6.0825	8.9327
Integrin beta-1	P53712	ITGB1	88 kDa	6.2408	6.7844	10.138	10.918
Integrin beta	A0A3Q1MRM3	ITGB4	200 kDa	4.4577	2.2615	8.11	5.9551
Inter-alpha-trypsin inhibitor heavy chain H1	Q0VCM5	ITIH1	101 kDa	29.421	16.961	11.151	10.918
ITIH2 protein	A5D7R6	ITIH2	106 kDa	16.939	12.438	15.206	10.918
Inter-alpha-trypsin inhibitor heavy chain H4	Q3T052	ITIH4	102 kDa	22.289	21.484	18.248	7.9402
Inosine triphosphate pyrophosphatase	Q2KIC5	ITPA	23 kDa	12.482	14.7	11.151	10.918
Jupiter microtubule associated homolog 2	G3N151	JPT2	23 kDa	8.0239	13.569	5.0688	6.9476
Junction plakoglobin	Q8SPJ1	JUP	82 kDa	5.3493	1.1307	7.0963	3.9701
Lysine--tRNA ligase	F1MMK8	KARS1	88 kDa	30.313	30.53	23.316	33.746
Katanin p60 ATPase-containing subunit A1	E1BH39	KATNA1	56 kDa	5.3493	1.1307	2.0275	2.4014
Katanin p80 WD40 repeat-containing subunit B1	A0A3Q1LYK8	KATNB1	76 kDa	9.807	12.438	11.151	5.9551
Katanin interacting protein	A0A3Q1M2E3	KATNIP	187 kDa	2.6746	1.1307	6.0825	7.9402
Potassium channel regulatory protein	Q863D4	KCNRG	30 kDa	7.1324	7.9151	6.0825	4.9626
Potassium channel tetramerization domain containing 12	G3N3D4	KCTD12	36 kDa	10.699	11.307	14.193	15.88
Potassium channel tetramerization domain containing 14	F1MDD6	KCTD14	27 kDa	5.3493	2.2615	4.055	1.985
KH RNA binding domain containing, signal transduction associated 1	Q29RQ2	KHDRBS1	48 kDa	0	2.2615	6.0825	5.9551
KH-type splicing regulatory protein	A0A3Q1N6L6	KHSRP	77 kDa	11.59	15.83	13.179	13.895
KIAA1522	A0A3Q1MXQ4	KIAA1522	111 kDa	6.2408	5.6537	4.055	4.9626
Kinesin family member 13B	E1BGB0	KIF13B	208 kDa	59.701	42.712	63.307	50.167
Kinesin family member 1A	A0A3Q1NDJ2	KIF1A	203 kDa	12.611	16.716	11.052	9.7101
Kinesin family member 21A	F1MJ53	KIF21A	185 kDa	18.07	20.353	47.275	45.619
Kinesin family member 27	E1BNN5	KIF27	160 kDa	7.7378	3.3922	10.482	10.918
Kinesin-like protein	E1BKE3	KIF3A	80 kDa	14.731	2.8533	7.6268	6.9476
Kinesin-like protein	F1N020	KIF3B	85 kDa	6.9631	4.5229	10.112	4.9626
Kinesin-like protein	A0A3Q1MXL6	KIF5B	113 kDa	53.497	43.191	56.426	50.016
Kinesin-like protein	F6RAG5	KIF5C	109 kDa	4.1612	2.9833	9.3011	9.3725
Kinesin-like protein	G3MYY0	KIF6	92 kDa	8.3057	4.8803	10.458	2.9776
KIF-binding protein	Q3SYS9	KIFBP	72 kDa	6.2408	6.7844	5.0688	5.9551
Kinesin light chain	A6H7H2	KLC1	70 kDa	15.938	7.7757	8.439	13.225
Kinesin light chain	Q08DH4	KLC2	69 kDa	6.6781	6.2082	5.507	8.975
Kinesin light chain 3	Q2TBQ9	KLC3	56 kDa	11.941	9.0459	8.11	10.918
Kinesin light chain	F1MWR7	KLC4	68 kDa	15.37	10.892	16.467	14.523
Kininogen-1	P01044	KNG1	69 kDa	8.0226	7.9135	6.0815	5.458
Kininogen-2	P01045	KNG2	69 kDa	13.375	12.44	9.1248	8.4373
Importin subunit alpha	A0A3S5ZPE0	KPNA4	57 kDa	1.7831	6.7844	8.11	6.9476
Importin subunit alpha-7	Q0V7M0	KPNA6	60 kDa	1.7791	2.2564	6.0735	6.9388
Karyopherin subunit beta 1	E1BFV0	KPNB1	97 kDa	51.71	53.144	51.701	47.641
Keratin 18	F6S1Q0	KRT18	48 kDa	21.376	16.421	55.664	52.503
Keratin, type I cytoskeletal 19	P08728	KRT19	44 kDa	39.07	51.324	120.28	117.65
Keratin, type II cytoskeletal 7	Q29S21	KRT7	52 kDa	22.822	23.873	59.136	46.032
Keratin, type II cytoskeletal 8	F1MU12	KRT8	54 kDa	56.262	68.09	112.99	107.61
Kinectin 1	A0A3Q1LVS2	KTN1	154 kDa	33.879	23.745	59.811	61.536
Kynurenine aminotransferase 1	F6Q816	KYAT1	48 kDa	5.0123	5.6537	2.0275	3.9701
Endoribonuclease LACTB2	Q1LZ83	LACTB2	33 kDa	5.3493	2.2615	5.0688	2.9776
Ladinin 1	A0A3S5ZP82	LAD1	71 kDa	12.482	5.6537	8.11	13.895
Laminin subunit alpha 3	F1MDD5	LAMA3	358 kDa	7.1324	0	8.11	0.99252
Ragulator complex protein LAMTOR2	Q3T132	LAMTOR2	14 kDa	4.4577	3.3922	5.0688	3.9701
Ragulator complex protein LAMTOR5	Q3SZ68	LAMTOR5	10 kDa	2.6746	4.5229	6.0825	4.9626
Glutathione S-transferase LANCL1	F1MVX2	LANCL1	45 kDa	12.482	15.83	14.193	9.9252
LANCL2 protein	A6QPG6	LANCL2	49 kDa	15.156	19.222	15.206	15.88
Cytosol aminopeptidase	P00727	LAP3	56 kDa	79.348	101.77	56.77	61.536
La ribonucleoprotein 1, translational regulator	F1MZU1	LARP1	123 kDa	13.373	10.177	15.206	17.86
Leucyl-tRNA synthetase	A0A3S5ZPT9	LARS1	135 kDa	63.3	64.452	68.935	66.499
LIM and SH3 domain protein 1	Q3B7M5	LASP1	30 kDa	19.614	13.569	14.193	15.88
Leucine carboxyl methyltransferase 1	Q3T0H0	LCMT1	38 kDa	4.4577	5.6537	2.0275	5.9551
Lymphocyte cytosolic protein 1	F1MYX5	LCP1	71 kDa	40.021	65.328	63.755	63.996
L-lactate dehydrogenase A chain	P19858	LDHA	37 kDa	46.902	35.533	29.359	30.511
L-lactate dehydrogenase B chain	Q5E9B1	LDHB	37 kDa	77.141	73.894	61.958	66.443
Galectin	A6QLZ0	LGALS3	28 kDa	17.831	33.922	30.413	13.895
Galectin	A0A3Q1MR74	LGALS7	21 kDa	3.5662	1.1307	8.11	5.9551
Galectin	A0A3Q1MR14	LGALSL	19 kDa	5.3493	7.9151	8.11	2.9776
Phospholysine phosphohistidine inorganic pyrophosphate phosphatase	Q0VD18	LHPP	29 kDa	15.156	21.484	14.193	16.873
LIM domain and actin binding 1	E1BDU8	LIMA1	85 kDa	2.6746	5.6537	2.0275	2.9776
LIM domain-containing protein 1	G5E5X0	LIMD1	72 kDa	5.3493	3.3922	5.0688	1.985
Protein lin-7 homolog	A0A452DHU4	LIN7C	23 kDa	3.7681	4.4874	4.0232	6.4046
LLGL scribble cell polarity complex component 2	A0A3Q1MJ68	LLGL2	115 kDa	5.3493	3.3922	3.0413	7.9402
LMAN2 protein	A6QP36	LMAN2	40 kDa	1.7831	0	5.0688	2.9776
LIM and cysteine-rich domains protein 1	Q17QE2	LMCD1	41 kDa	4.4577	5.6537	3.0413	2.9776
Leucyl and cystinyl aminopeptidase	A0A3Q1MAQ4	LNPEP	120 kDa	1.7831	3.3922	7.0963	9.9252
GH18 domain-containing protein	F1N0X3	LOC100138271	53 kDa	28.964	25.926	12.196	14.616
Tubulin alpha chain	F1MNF8	LOC100141266	50 kDa	61.78	61.915	57.295	41.922
Sulfotransferase	A0A3Q1M941	LOC100300896	35 kDa	11.103	11.924	12.072	13.083
Uncharacterized protein	F1MLW8	LOC100847119	25 kDa	22.285	19.222	17.739	19.848
Carbonic anhydrase	A0A3Q1LYT6	LOC100847874	29 kDa	2.6746	2.2615	5.0688	4.9626
C4a anaphylatoxin	F1MVK1	LOC107131209	192 kDa	36.966	36.613	31.107	33.699
Nucleoside-diphosphate kinase	A6H755	LOC504511	50 kDa	11.59	4.5229	12.165	6.9476
Uncharacterized protein	F1MJK3	LOC506828	163 kDa	6.2408	5.6537	3.0413	3.9701
GB1/RHD3-type G domain-containing protein	G3X842	LOC507055	70 kDa	9.0735	8.4394	6.2622	6.4153
RING-type domain-containing protein	A0A3Q1LV49	LOC509283	591 kDa	7.0557	1.1307	4.9813	2.8922
Hypoxanthine phosphoribosyltransferase	G3N0T0	LOC510369	25 kDa	18.916	14.185	15.956	9.321
GB1/RHD3-type G domain-containing protein	E1B7Z4	LOC511531	71 kDa	8.0009	7.5041	6.0563	6.2646
GB1/RHD3-type G domain-containing protein	A0A3Q1MHZ1	LOC512486	68 kDa	3.5892	3.8032	5.0949	1.6756
Uncharacterized protein	G3MYQ6	LOC515551	110 kDa	7.9788	3.3922	9.0468	4.9626
Uncharacterized protein	F1MYQ8	LOC516355	45 kDa	1.4764	2.2615	8.3937	3.2872
Uncharacterized protein	A0A3Q1MK31	LOC521224	88 kDa	10.699	5.6537	15.206	20.843
SERPIN domain-containing protein	A0A3Q1LTS9	LOC522479	43 kDa	0	4.5229	7.0963	4.9626
Uncharacterized protein	A0A3Q1NEQ0	LOC525947	78 kDa	5.6846	5.6537	6.4638	2.9776
Uncharacterized protein	A0A3Q1M3A4	LOC528040	190 kDa	6.2408	4.5229	7.0963	5.9551
CMP-N-acetylneuraminate monooxygenase	F1MD44	LOC537017	44 kDa	5.3493	3.3922	4.055	4.9626
Uncharacterized protein	A0A3Q1MQM9	LOC614922	34 kDa	6.0649	4.4114	8.7364	3.7743
Uncharacterized protein	A0A3Q1LZY6	LOC615989	64 kDa	5.3493	7.9151	1.0138	0.99252
AIG1-type G domain-containing protein	A0A3Q1MAF9	LOC768255	36 kDa	3.4394	5.7626	6.1802	9.2651
RING-type domain-containing protein	A0A3Q1LNF8	LOC780968	12 kDa	3.5662	3.3922	5.0688	6.9476
SERPIN domain-containing protein	A0A0A0MPA0	LOC784932	47 kDa	50.506	31.275	45.726	26.903
Glutathione-dependent dehydroascorbate reductase	E1BJ08	LOC785216	38 kDa	9.6487	5.0407	6.9162	8.8492
Aldo_ket_red domain-containing protein	F1N6I4	LOC788425	37 kDa	6.8336	6.4043	2.364	2.9765
Phosphatidate phosphatase	E1BLQ9	LPIN3	93 kDa	3.5662	6.7844	7.0963	1.985
Uncharacterized protein	E1BMD6	LPP	66 kDa	8.9155	13.569	16.22	23.82
Protein LRATD1	Q3ZCA1	LRATD1	33 kDa	6.2408	1.1307	7.0963	3.9701
LPS responsive beige-like anchor protein	A0A3Q1M9P3	LRBA	317 kDa	144.19	177.46	214.8	208.79
Leucine rich alpha-2-glycoprotein 1	F6RMV5	LRG1	39 kDa	8.0239	9.0459	9.1238	6.9476
LDL receptor related protein 2	F1N6H1	LRP2	517 kDa	0	0	6.0825	3.9701
Leucine-rich repeat-containing protein 23	F1N124	LRRC23	40 kDa	30.313	28.268	26.358	32.753
Leucine rich repeat containing 40	A0A3Q1MRT9	LRRC40	68 kDa	11.59	9.0459	9.1238	10.918
Leucine rich repeat containing 46	Q2KIR9	LRRC46	36 kDa	17.831	19.222	12.165	15.88
Leucine rich repeat containing 47	A0A3S5ZP87	LRRC47	64 kDa	23.18	21.484	22.303	19.85
LRR binding FLII interacting protein 1	A0A3Q1MQF7	LRRFIP1	120 kDa	66.838	67.844	67.905	72.422
Leucine rich repeat and sterile alpha motif containing 1	A0A3Q1LX18	LRSAM1	86 kDa	2.6746	2.2615	4.055	5.9551
U6 snRNA-associated Sm-like protein LSm1	Q5E9Z8	LSM1	15 kDa	5.3493	5.6537	4.055	6.9476
U6 snRNA-associated Sm-like protein LSm2	A6QQV3	LSM2	11 kDa	8.0239	6.7844	7.0963	5.9551
U6 snRNA-associated Sm-like protein LSm3	Q32PE9	LSM3	12 kDa	8.0239	6.7844	5.0688	2.9776
U6 snRNA-associated Sm-like protein LSm5	Q2HJH0	LSM5	10 kDa	7.1324	5.6537	7.0963	6.9476
LSM7 homolog, U6 small nuclear RNA and mRNA degradation associated	F1N6T3	LSM7	12 kDa	3.5662	5.6537	5.0688	5.9551
U6 snRNA-associated Sm-like protein LSm8	Q3ZCE0	LSM8	10 kDa	4.4577	5.6537	6.0825	7.9402
Leukotriene A-4 hydrolase	Q3SZH7	LTA4H	69 kDa	32.987	42.968	29.399	25.806
Latent transforming growth factor beta binding protein 1	F1N444	LTBP1	186 kDa	6.2408	3.3922	2.0275	0
Lactotransferrin	P24627	LTF	78 kDa	22.101	17.903	17.697	10.752
Lumican	Q05443	LUM	39 kDa	5.3493	6.7844	4.055	7.9402
Latexin	F1N120	LXN	26 kDa	8.0239	10.177	6.0825	7.9402
Lysophospholipase 2	Q17QL8	LYPLA2	25 kDa	4.4577	6.7844	6.0825	7.9402
Leucine zipper and CTNNBIP1 domain-containing protein	A0A3Q1LRV6	LZIC	22 kDa	9.807	9.0459	10.138	14.888
Leucine zipper transcription factor-like protein 1	Q3ZBL4	LZTFL1	35 kDa	94.504	91.589	56.77	79.402
Cation-dependent mannose-6-phosphate receptor	P11456	M6PR	31 kDa	0.89155	5.6537	3.0413	3.9701
Microtubule actin crosslinking factor 1	F1N6H4	MACF1	828 kDa	43.362	36.183	47.236	60.363
MAP kinase-activating death domain protein	E1BK67	MADD	183 kDa	9.807	7.9151	6.0825	7.9402
MAGE family member D2	Q17QL4	MAGED2	63 kDa	19.409	32.01	21.835	25.806
Alpha-mannosidase	F1MWT0	MAN2C1	116 kDa	11.59	7.9151	15.206	10.918
Mesencephalic astrocyte-derived neurotrophic factor	P80513	MANF	20 kDa	6.2408	6.7844	9.1238	10.918
Microtubule associated protein 1A	A0A3Q1M9Z4	MAP1A	338 kDa	65.627	52.014	81.1	68.484
Microtubule associated protein 1B	A0A3Q1MTY6	MAP1B	270 kDa	52.948	62.19	31.426	38.708
Microtubule-associated protein 1S	F1N1H2	MAP1S	112 kDa	9.807	11.307	8.11	9.9252
Microtubule-associated protein	F1MEW3	MAP2	217 kDa	12.482	7.9151	12.165	11.91
MAP2K1 protein	Q0VD16	MAP2K1	43 kDa	2.6746	5.6537	3.0413	4.9626
Mitogen-activated protein kinase kinase 2	A0A3S5ZPX3	MAP2K2	49 kDa	7.1324	9.0459	6.0825	7.9402
MAP2K4 protein	A5PJP8	MAP2K4	46 kDa	6.2408	5.6537	7.0963	2.9776
Mitogen-activated protein kinase kinase kinase 2	F1MSX4	MAP3K2	70 kDa	4.4434	4.5138	2.0275	5.9471
Mitogen-activated protein kinase kinase kinase 4	A0A3Q1LSJ2	MAP3K4	170 kDa	7.1324	6.7844	6.0825	8.9327
Mitogen-activated protein kinase kinase kinase 7	A2VDU3	MAP3K7	64 kDa	3.5662	3.3922	5.0688	3.9701
Microtubule-associated protein 4	P36225	MAP4	112 kDa	69.342	86.619	75.856	72.225
Mitogen-activated protein kinase kinase kinase kinase 5	A0A3Q1LMD4	MAP4K5	97 kDa	4.4577	3.3922	6.0825	1.985
Microtubule associated protein 7	A0A3Q1NCT6	MAP7	90 kDa	4.4577	5.6537	9.1238	2.9776
MAP7 domain containing 1	A0A3Q1LNR7	MAP7D1	101 kDa	5.3493	3.3922	4.055	6.9476
Mitogen-activated protein kinase 1	P46196	MAPK1	41 kDa	21.002	21.803	18.816	24.663
Mitogen-activated protein kinase	A0A3Q1LTT9	MAPK14	64 kDa	5.3493	4.5229	5.0688	10.918
Mitogen-activated protein kinase	E1B8P9	MAPK3	53 kDa	6.6237	8.7267	8.5484	9.0758
Mitogen-activated protein kinase 8 interacting protein 3	M5FMW2	MAPK8IP3	147 kDa	4.7278	2.2615	5.0688	4.1204
MAP kinase-activated protein kinase 3	Q3SYZ2	MAPKAPK3	43 kDa	6.4767	3.1855	6.5403	6.4034
Microtubule-associated protein RP/EB family member 1	Q3ZBD9	MAPRE1	30 kDa	24.459	31.865	28.275	24.072
Microtubule associated protein RP/EB family member 3	Q0VC55	MAPRE3	30 kDa	10.709	7.5424	6.7947	10.116
Microtubule-associated protein tau	P29172	MAPT	46 kDa	4.4577	5.6537	1.0138	2.9776
Myristoylated alanine-rich C-kinase substrate	P12624	MARCKS	32 kDa	24.072	13.569	17.234	20.843
MARCKS-related protein	Q0VBZ9	MARCKSL1	20 kDa	23.18	49.752	20.275	22.828
Methionine--tRNA ligase, cytoplasmic	A0A3Q1LLF2	MARS1	102 kDa	31.204	35.053	34.468	32.753
Non-specific serine/threonine protein kinase	E1BH93	MAST4	346 kDa	6.2123	2.2252	1.995	3.9065
S-adenosylmethionine synthase	A0A3Q1MZ37	MAT2A	46 kDa	13.373	15.83	19.261	26.798
Methionine adenosyltransferase 2 subunit beta	Q29RI9	MAT2B	38 kDa	9.807	10.177	8.11	8.9327
Matrin 3	F1MXI4	MATR3	94 kDa	0	0	5.0268	0.99252
Mab-21 domain containing 2	E1B9A3	MB21D2	56 kDa	2.6746	5.6537	3.0413	2.9776
Metallo-beta-lactamase domain-containing protein 1	Q2HJB0	MBLAC1	27 kDa	13.373	15.83	11.151	9.9252
Malignant T-cell-amplified sequence 1	Q2KIE4	MCTS1	21 kDa	4.4577	6.7844	2.0275	4.9626
Malate dehydrogenase, cytoplasmic	Q3T145	MDH1	36 kDa	96.287	64.452	72.99	58.559
Malate dehydrogenase, mitochondrial	Q32LG3	MDH2	36 kDa	2.6746	7.9151	8.11	8.9327
Malic enzyme	F1N3V0	ME1	64 kDa	17.831	15.83	12.165	13.895
MTOR associated protein, eak-7 homolog	F1MTK2	MEAK7	48 kDa	3.5662	5.6537	4.055	1.985
Meis homeobox 1	A0A3Q1MSD1	MEIS1	51 kDa	1.7803	0	5.064	1.9835
Mediator of ErbB2-driven cell motility 1	A0A3Q1N5P3	MEMO1	36 kDa	8.9155	12.438	15.206	14.888
LRP chaperone MESD	Q3T0U1	MESD	26 kDa	10.699	14.7	12.165	16.873
Methionine aminopeptidase 2	F1N4Q2	METAP2	53 kDa	6.2408	9.0459	9.1238	4.9626
Methyltransferase-like 26	Q32KX8	METTL26	23 kDa	11.59	13.569	12.165	10.918
Methyltransferase like 27	F1N1B0	METTL27	26 kDa	4.4577	5.6537	6.0825	8.9327
Lactadherin	F1MXX6	MFGE8	48 kDa	7.1324	9.0459	3.0413	4.9626
MICAL like 2	A0A3Q1LY46	MICALL2	94 kDa	12.482	7.9151	10.138	9.9252
E3 ubiquitin-protein ligase Midline-1	E1BAD8	MID1	75 kDa	2.6746	1.1307	5.0688	3.9701
Migration and invasion enhancer 1	Q148C8	MIEN1	12 kDa	5.3493	5.6537	5.0688	4.9626
Macrophage migration inhibitory factor	P80177	MIF	12 kDa	21.397	39.576	21.289	28.783
Ubiquitin carboxyl-terminal hydrolase MINDY-1	Q2KJ22	MINDY1	51 kDa	2.6746	1.1307	7.0963	6.9476
Ubiquitin carboxyl-terminal hydrolase MINDY-3	Q0IIH8	MINDY3	50 kDa	3.5662	3.3922	5.0688	5.9551
Target of rapamycin complex subunit LST8	Q17QU5	MLST8	36 kDa	2.6746	2.2615	5.0688	1.985
Atriopeptidase	E1BPL8	MME	86 kDa	27.638	24.876	3.0413	7.9402
MMS19 nucleotide excision repair protein homolog	E1BP36	MMS19	113 kDa	3.5662	3.3922	6.0825	4.9626
MOB kinase activator 1A	A0A3Q1M4W1	MOB1A	25 kDa	12.482	10.177	7.0963	11.91
Molybdenum cofactor sulfurase	Q9N0E7	MOCOS	97 kDa	1.7831	1.1307	5.0688	1.985
Adenylyltransferase and sulfurtransferase MOCS3	A1A4L8	MOCS3	49 kDa	4.4577	6.7844	4.055	5.9551
Protein MON2 homolog	E1BPI7	MON2	191 kDa	20.506	15.83	31.426	19.85
Putative helicase MOV-10	Q0V8H6	MOV10	114 kDa	10.699	13.569	16.22	11.91
Mannose-6-phosphate isomerase	Q3SZI0	MPI	46 kDa	16.048	22.615	15.206	15.88
MPN domain containing	F1MYW5	MPND	54 kDa	2.6746	5.6537	6.0825	4.9626
55 kDa erythrocyte membrane protein	Q17QN6	MPP1	52 kDa	12.482	5.6537	8.11	8.9327
MAGUK p55 subfamily member 7	A6QQZ7	MPP7	66 kDa	0.89155	1.1307	6.0825	4.9626
MPPED2 protein	A5PJ77	MPPED2	33 kDa	0	0	5.0688	5.9551
Sulfurtransferase	A0A3Q1M9D2	MPST	63 kDa	17.831	22.615	17.234	15.88
Methylthioribose-1-phosphate isomerase	A0A452DHW8	MRI1	42 kDa	16.048	10.177	21.289	17.865
Myocardin related transcription factor B	A0A3Q1MAN2	MRTFB	116 kDa	3.5662	5.6537	7.0963	3.9701
DNA mismatch repair protein Msh2	Q3MHE4	MSH2	105 kDa	2.6746	0	7.0963	4.9626
DNA mismatch repair protein	E1B9Q4	MSH6	143 kDa	2.6746	4.5229	12.165	9.9252
MSLN protein	A6QP39	MSLN	44 kDa	56.167	127.77	8.11	12.903
Moesin	Q2HJ49	MSN	68 kDa	59.151	47.791	42.163	44.528
Mitochondrial peptide methionine sulfoxide reductase	P54149	MSRA	26 kDa	23.18	32.791	28.385	31.761
S-methyl-5'-thioadenosine phosphorylase	Q3MHF7	MTAP	31 kDa	28.529	24.876	26.358	22.828
C-1-tetrahydrofolate synthase, cytoplasmic	A4FUD0	MTHFD1	101 kDa	63.3	78.021	63.866	51.611
Methylenetetrahydrofolate reductase	A0A3Q1NGK6	MTHFR	79 kDa	3.5662	5.6537	4.055	2.9776
Phosphatidylinositol-3-phosphate phosphatase	A0A3Q1LYK5	MTMR6	72 kDa	9.807	2.2615	6.0825	0.99252
Serine/threonine-protein kinase mTOR	E1BFB4	MTOR	289 kDa	19.614	12.438	21.289	19.85
Myotrophin	Q3T0F7	MTPN	13 kDa	10.699	10.177	8.11	5.9551
Methionine synthase	A0A3Q1M346	MTR	140 kDa	7.1324	9.0459	7.0963	6.9476
Mucin-1	Q8WML4	MUC1	58 kDa	5.3493	10.177	5.0688	7.9402
Mucin 4, cell surface associated	A0A3Q1LPY0	MUC4	284 kDa	8.0239	2.2615	8.11	2.9776
Diphosphomevalonate decarboxylase	Q0P570	MVD	44 kDa	4.4577	3.3922	11.151	7.9402
Major vault protein	F1MNN6	MVP	99 kDa	68.649	68.975	80.086	61.536
c-Myc-binding protein	A0A452DJ80	MYCBP	14 kDa	22.289	16.961	22.303	20.843
MYG1 exonuclease	Q58DG1	MYG1	43 kDa	12.482	13.569	9.1238	11.91
Myosin-10	Q27991	MYH10	229 kDa	44.595	30.878	36.979	34.885
MYH11 protein	A6QLN6	MYH11	228 kDa	3.4213	11.858	16.937	13.278
Myosin heavy chain 14	F1MM57	MYH14	231 kDa	107	79.51	139.67	117.29
Myosin heavy chain 9	F1MQ37	MYH9	227 kDa	156.14	149.13	180.49	153.14
Myosin regulatory light chain 12B	A4IF97	MYL12B	20 kDa	13.63	12.174	15.489	10.442
Myosin light polypeptide 6	P60661	MYL6	17 kDa	46.84	42.91	44.994	37.563
Myosin regulatory light polypeptide 9	Q5E9E2	MYL9	20 kDa	15.413	14.436	17.516	12.428
Myosin XVIIIA	E1BKQ6	MYO18A	111 kDa	8.0239	2.2615	8.11	2.9776
MYO1B protein	A6QLD6	MYO1B	132 kDa	6.3856	6.9681	2.4752	2.7005
Unconventional myosin-Ic	Q27966	MYO1C	122 kDa	14.265	9.0459	9.1238	5.9551
Unconventional myosin-Id	F1MJ56	MYO1D	116 kDa	4.4515	6.7765	0	0.99252
Myosin IE	F1MQ65	MYO1E	127 kDa	8.5319	5.2888	12.743	4.5356
Myosin VA	F1MHT3	MYO5A	219 kDa	0	0	6.0825	5.9551
Myosin VB	F1MMQ6	MYO5B	211 kDa	0.89155	0	7.0963	6.9476
Unconventional myosin-6	A0A498UZ20	MYO6	149 kDa	46.36	33.922	66.908	53.596
Myosin IXB	E1BNV7	MYO9B	244 kDa	3.5662	2.2615	6.0825	4.9626
Myoferlin	F1N3I4	MYOF	233 kDa	6.2359	2.2615	2.0219	0.99252
Mitotic-spindle organizing protein 2	A5PJV8	MZT2	16 kDa	5.3493	6.7844	3.0413	3.9701
N-alpha-acetyltransferase 10	Q2KI14	NAA10	27 kDa	6.2408	5.6537	8.11	6.9476
N-alpha-acetyltransferase 15, NatA auxiliary subunit	F1N4V5	NAA15	101 kDa	12.215	6.7844	10.949	10.72
N-alpha-acetyltransferase 25, NatB auxiliary subunit	E1BDV7	NAA25	112 kDa	4.4577	3.3922	5.0688	3.9701
N-alpha-acetyltransferase 30, NatC catalytic subunit	E1BDK3	NAA30	39 kDa	4.4577	5.6537	3.0413	3.9701
N-acetylated alpha-linked acidic dipeptidase like 2	A0A3Q1N6C1	NAALADL2	91 kDa	1.7831	1.1307	7.0963	3.9701
Nascent polypeptide-associated complex subunit alpha	Q5E9A1	NACA	23 kDa	21.397	32.791	20.275	21.835
Glutamine-dependent NAD(+) synthetase	Q3ZBF0	NADSYN1	79 kDa	10.699	11.307	7.0963	4.9626
NEDD8-activating enzyme E1 regulatory subunit	E1B8X4	NAE1	60 kDa	16.048	13.569	13.179	12.903
Alpha-galactosidase	Q1RMM9	NAGA	47 kDa	4.4577	3.3922	5.0688	3.9701
GlcNAc kinase	A0A452DJF8	NAGK	37 kDa	7.1324	5.6537	6.0825	7.9402
Nicotinamide phosphoribosyltransferase	A0A3Q1M241	NAMPT	55 kDa	11.59	12.438	20.275	14.888
N-acetylneuraminate synthase	Q1RMX7	NANS	40 kDa	32.096	41.837	39.536	30.768
Nucleosome assembly protein 1-like 1	A6H767	NAP1L1	45 kDa	32.454	35.507	32.239	30.571
Nucleosome assembly protein 1-like 4	Q2TA40	NAP1L4	44 kDa	33.7	34.26	25.951	24.415
Alpha-soluble NSF attachment protein	P81125	NAPA	33 kDa	6.2389	5.6537	5.0644	6.9455
Gamma-soluble NSF attachment protein	P81127	NAPG	35 kDa	8.9155	6.7844	7.0963	3.9701
Nicotinate phosphoribosyltransferase	A5PK51	NAPRT	58 kDa	27.638	35.053	41.564	34.738
Asparagine--tRNA ligase	F1MKH6	NARS1	64 kDa	42.794	47.491	33.454	38.708
Nuclear autoantigenic sperm protein	Q2T9P4	NASP	84 kDa	8.0239	6.7844	21.289	25.806
ATP-dependent (S)-NAD(P)H-hydrate dehydratase	E1BNQ4	NAXD	35 kDa	16.939	28.268	18.248	18.858
NAD(P)H-hydrate epimerase	A0A3Q1MF13	NAXE	38 kDa	13.373	11.307	14.193	12.903
Neurobeachin	A0A3Q1MIS5	NBEA	330 kDa	4.6955	3.455	6.1951	7.5762
Neurobeachin like 1	G3N3Y1	NBEAL1	305 kDa	8.0239	5.6537	15.206	14.888
Neurochondrin	Q2KJ97	NCDN	79 kDa	2.6746	0	6.0825	0.99252
Cytoplasmic protein	Q1LZB2	NCK1	43 kDa	11.59	5.6537	7.0963	6.9476
NCK associated protein 1	A0A3Q1M7W5	NCKAP1	130 kDa	25.855	18.092	21.289	17.865
Nucleolin	E1B8K6	NCL	78 kDa	15.156	13.569	25.344	23.82
Nuclear receptor coactivator 7	A0A3Q1NDF3	NCOA7	106 kDa	5.3493	4.5229	2.0275	3.9701
Neuronal calcium sensor 1	F1MZQ0	NCS1	22 kDa	5.3493	3.3922	4.055	2.9776
N-myc downstream-regulated gene 1 protein	A0A3Q1LW82	NDRG1	45 kDa	2.6746	2.2615	5.0688	6.9476
Protein NDRG2	Q3ZBA8	NDRG2	39 kDa	23.18	32.791	24.33	32.753
Protein NDRG3	A7MB28	NDRG3	41 kDa	8.9155	7.9151	6.0825	11.91
Adaptin ear-binding coat-associated protein 1	Q3T093	NECAP1	30 kDa	4.4577	4.5229	6.0825	6.9476
Adaptin ear-binding coat-associated protein 2	Q5E9Q4	NECAP2	29 kDa	8.0239	5.6537	5.0688	2.9776
NEDD8	P61282	NEDD8	9 kDa	6.2408	1.1307	5.0688	1.985
NIMA related kinase 1	E1BBM3	NEK1	140 kDa	2.6746	2.2615	3.0413	5.9551
NIMA related kinase 9	F1MM88	NEK9	107 kDa	8.0239	12.438	12.165	6.9476
Negative elongation factor complex member A	A6QQS5	NELFA	57 kDa	0	0	5.0688	0.99252
Neudesin	Q1JQA5	NENF	18 kDa	2.6746	5.6537	6.0825	7.9402
Nuclear factor NF-kappa-B p105 subunit	F1MKW9	NFKB1	105 kDa	6.2408	3.3922	10.138	4.9626
NFKB2 protein	A7MBB7	NFKB2	97 kDa	3.5662	6.7844	7.0963	4.9626
NHL repeat-containing protein 2	A4IF69	NHLRC2	79 kDa	21.397	18.092	15.206	23.82
Niban apoptosis regulator 2	F1MD34	NIBAN2	110 kDa	51.71	59.929	49.674	45.656
NID1 protein	A6QNS6	NID1	136 kDa	9.807	9.0459	1.0138	3.9701
NIF3-like protein 1	Q05B89	NIF3L1	42 kDa	21.397	14.7	19.261	22.828
Deaminated glutathione amidase	A0A3Q1NJ32	NIT1	41 kDa	5.3493	4.5229	5.0688	3.9701
Omega-amidase NIT2	F1MJ59	NIT2	31 kDa	6.2389	4.521	6.0804	6.9456
Nucleoside diphosphate kinase A 1	P52174	NME1-1	17 kDa	6.1421	8.868	4.2843	4.0736
Nucleoside diphosphate kinase A 2	P52175	NME1-2	17 kDa	10.602	15.406	7.9751	9.573
Nucleoside diphosphate kinase B	Q3T0Q4	NME2	17 kDa	30.508	32.262	21.194	28.039
NME/NM23 family member 5	E1BDQ6	NME5	24 kDa	9.807	6.7844	8.11	4.9626
NME/NM23 family member 9	Q148E9	NME9	38 kDa	15.156	18.092	15.206	13.895
NmrA-like family domain-containing protein 1	Q0VCN1	NMRAL1	33 kDa	24.072	16.961	20.275	20.843
Glycylpeptide N-tetradecanoyltransferase	F1MZK0	NMT1	57 kDa	9.8059	9.0445	15.205	14.885
Aminopeptidase-like 1	Q3SWX3	NPEPL1	56 kDa	8.0239	9.0459	7.0963	8.9327
Aminopeptidase	E1BP91	NPEPPS	104 kDa	73.107	88.197	67.921	73.447
N-acetylneuraminate lyase	Q29RY9	NPL	35 kDa	0	0	25.344	18.858
NPL4 homolog, ubiquitin recognition factor	F1N7U2	NPLOC4	68 kDa	15.156	18.092	21.289	15.88
Nucleophosmin	Q3T160	NPM1	33 kDa	2.661	2.25	12.108	7.9048
NAD(P)H quinone dehydrogenase 1	A0A3Q1MK02	NQO1	31 kDa	16.048	7.9151	21.289	13.895
N-ribosyldihydronicotinamide:quinone reductase 2	Q3SZT2	NQO2	26 kDa	16.939	18.092	17.234	15.88
Glucocorticoid receptor	F1MN19	NR3C1	86 kDa	2.6746	4.5229	5.0688	2.9776
Nuclear receptor binding protein 1	Q08DY5	NRBP1	60 kDa	18.722	18.092	15.206	11.91
Neuronal cell adhesion molecule	A0A3Q1MBI4	NRCAM	133 kDa	0	0	5.0688	7.9402
Nardilysin convertase	A0A3Q1LY70	NRDC	141 kDa	5.3493	9.0459	8.11	7.9402
Vesicle-fusing ATPase	A0A3Q1LSE5	NSF	86 kDa	10.699	6.7844	6.0825	4.9626
NSFL1 cofactor p47	Q3SZC4	NSFL1C	41 kDa	27.638	36.183	34.468	40.693
Neutral sphingomyelinase activation associated factor	A0A3Q1N495	NSMAF	101 kDa	1.7831	1.1307	5.0688	1.985
NOL1/NOP2/Sun domain family member 2	F1MK61	NSUN2	87 kDa	4.4577	6.7844	11.151	6.9476
5', 3'-nucleotidase, cytosolic	G3X6X2	NT5C	45 kDa	4.4577	6.7844	3.0413	4.9626
5'-nucleotidase	Q32L46	NT5C3A	34 kDa	37.445	46.36	36.495	29.776
5'-nucleotidase	F1MLB9	NT5C3B	35 kDa	7.1324	9.0459	8.11	5.9551
5'-nucleotidase domain-containing protein 1	Q2TBU5	NT5DC1	51 kDa	8.0239	6.7844	8.11	5.9551
5'-nucleotidase	Q05927	NT5E	63 kDa	33.969	46.653	10.548	16.84
Protein N-terminal glutamine amidohydrolase	Q3T0D3	NTAQ1	24 kDa	6.2408	5.6537	6.0825	7.9402
Cancer-related nucleoside-triphosphatase homolog	F1MM52	NTPCR	21 kDa	8.0239	9.0459	6.0825	2.9776
NEDD8 ultimate buster 1	F6QQ96	NUB1	73 kDa	10.699	7.9151	11.151	4.9626
Cytosolic Fe-S cluster assembly factor NUBP2	Q3MHY6	NUBP2	29 kDa	5.3493	6.7844	3.0413	3.9701
Nucleobindin-1	A0A452DHZ5	NUCB1	53 kDa	31.204	44.099	20.275	30.768
Nucleobindin 2	F6Q8A8	NUCB2	51 kDa	39.228	42.968	62.853	58.559
Nuclear ubiquitous casein and cyclin-dependent kinase substrate 1	Q29S11	NUCKS1	27 kDa	13.373	13.569	11.151	16.873
Nuclear migration protein nudC	Q17QG2	NUDC	38 kDa	72.215	65.583	51.701	56.574
NudC domain containing 2	Q32KU8	NUDCD2	18 kDa	4.4577	2.2615	5.0688	2.9776
NudC domain containing 3	Q24K01	NUDCD3	40 kDa	14.265	13.569	14.193	8.9327
Nudix hydrolase 1	F1MLL8	NUDT1	18 kDa	7.1324	5.6537	4.055	4.9626
NAD-capped RNA hydrolase NUDT12	Q29RH3	NUDT12	50 kDa	16.048	12.438	14.193	15.88
Uridine diphosphate glucose pyrophosphatase NUDT14	Q05B60	NUDT14	24 kDa	10.699	10.177	6.0825	13.895
Nudix hydrolase 15	E1B7T3	NUDT15	20 kDa	5.3493	2.2615	6.0825	5.9551
U8 snoRNA-decapping enzyme	A1A4Q9	NUDT16	21 kDa	8.0239	6.7817	4.055	5.9527
Nudix hydrolase 5	F1MMR8	NUDT5	19 kDa	8.0239	5.6537	6.0825	6.9476
NUDT9 protein	A7MBI8	NUDT9	39 kDa	6.2408	2.2615	8.11	3.9701
Nuclear FMR1 interacting protein 2	F1MXK2	NUFIP2	76 kDa	3.5662	3.3922	6.0825	4.9626
Nuclear mitotic apparatus protein 1	F1N7I5	NUMA1	234 kDa	0	2.2615	26.358	13.895
Nucleoporin 214	F1MH31	NUP214	213 kDa	9.807	10.177	15.206	14.888
Nucleoporin 54kDa	Q24K19	NUP54	56 kDa	4.4577	4.5229	5.0688	6.9476
Nucleoporin 62	A0A3Q1M9H9	NUP62	52 kDa	6.2408	2.2615	10.138	5.9551
Nuclear pore complex protein Nup93	A5PJZ5	NUP93	93 kDa	7.1324	4.5229	9.1238	6.9476
Nuclear transport factor 2	Q32KP9	NUTF2	14 kDa	15.156	21.484	16.22	15.88
Nucleoredoxin	A6QLU8	NXN	48 kDa	19.614	15.83	12.165	17.865
2'-5' oligoadenylate synthase	F1N6E0	OAS1X	41 kDa	7.1324	5.6537	9.1238	6.9476
Phosphoinositide 5-phosphatase	F1MBY5	OCRL	101 kDa	7.1324	4.5229	8.11	6.9476
Outer dynein arm docking complex subunit 2	E1B8W3	ODAD2	116 kDa	8.0239	3.3922	14.193	6.9476
TTC25 protein	A5PK42	ODAD4	78 kDa	4.4577	2.2615	5.0688	2.9776
Outer dense fiber protein 2	F1MU43	ODF2	101 kDa	3.5662	6.7844	7.0963	3.9701
O-GlcNAcase	E1BQ16	OGA	103 kDa	46.36	44.099	50.688	38.708
Opioid growth factor receptor	F6RA54	OGFR	75 kDa	8.9155	10.177	13.179	13.895
O-GlcNAc transferase subunit p110	A0A3S5ZPK0	OGT	117 kDa	8.0239	10.177	9.1238	9.9252
Obg-like ATPase 1	Q2HJ33	OLA1	45 kDa	34.77	42.968	33.454	30.768
5-oxoprolinase	A0A3Q1MC53	OPLAH	146 kDa	15.147	14.69	16.211	14.879
Optineurin	Q3ZC32	OPTN	65 kDa	11.59	9.0459	17.234	9.9252
Alpha-1-acid glycoprotein	Q3SZR3	ORM1	23 kDa	27.638	31.661	24.33	20.843
Oxysterol-binding protein	E1BPW1	OSBP	89 kDa	19.614	19.222	21.289	24.813
Oxysterol-binding protein	F1MFD9	OSBPL10	84 kDa	4.8716	1.1307	5.0688	4.9626
Oxysterol-binding protein	E1BL67	OSBPL2	55 kDa	7.1324	1.1307	4.055	4.9626
Oxysterol-binding protein	F1MLJ5	OSBPL3	101 kDa	10.699	11.307	9.1238	9.9252
Oxysterol-binding protein	Q0P5N3	OSBPL9	84 kDa	5.3493	2.2615	6.0825	4.9626
ProteinCP1	Q29S00	OSCP1	43 kDa	68.649	84.805	58.798	59.551
Probable tRNA N6-adenosine threonylcarbamoyltransferase	Q0VCI1	OSGEP	37 kDa	2.6746	4.5229	5.0688	4.9626
Osteoclast-stimulating factor 1	Q8MJ50	OSTF1	24 kDa	7.1324	11.307	9.1238	6.9476
Ubiquitin thioesterase	Q3T0Y1	OTUB1	31 kDa	20.506	19.222	23.316	22.828
Ubiquitinyl hydrolase 1	E1BN58	OTUD4	120 kDa	5.3493	1.1307	5.0688	2.9776
Ubiquitinyl hydrolase 1	F1N0N7	OTUD6B	33 kDa	9.807	4.5229	4.055	7.9402
Oviduct-specific glycoprotein (Fragment)	Q28042	OVGP1	60 kDa	432.86	324.6	200.69	312.92
Oxidation resistance protein 1	A0A3Q1MKY8	OXR1	98 kDa	16.939	12.438	9.1238	15.88
Non-specific serine/threonine protein kinase	F1MYV9	OXSR1	58 kDa	21.217	27.138	20.275	20.843
Prolyl 4-hydroxylase subunit alpha-1	Q1RMU3	P4HA1	61 kDa	7.1324	0	11.151	8.9327
Protein disulfide-isomerase	F6Q9Q9	P4HB	63 kDa	108.77	89.328	179.43	170.71
Bucentaur-2	A0JBZ9	p97bcnt2	71 kDa	4.6832	1.3214	5.4106	3.3959
Proliferation-associated 2G4	Q3ZBH5	PA2G4	44 kDa	22.289	44.099	18.248	29.776
Polyadenylate-binding protein 1	P61286	PABPC1	71 kDa	25.138	29.226	29.598	28.233
Polyadenylate-binding protein	A4IFC3	PABPC4	71 kDa	12.306	9.2186	6.896	11.468
Phosphofurin acidic cluster sorting protein 1	E1BG62	PACS1	98 kDa	10.699	9.0459	11.151	8.9327
Protein kinase C and casein kinase substrate in neurons protein 1	A7MBI0	PACSIN1	51 kDa	6.2408	6.7844	9.1238	6.9476
Protein kinase C and casein kinase substrate in neurons 2	Q1RMR9	PACSIN2	56 kDa	35.662	38.445	25.344	35.731
Platelet-activating factor acetylhydrolase IB subunit alpha	A5D7P3	PAFAH1B1	47 kDa	17.784	20.298	19.219	21.772
Platelet-activating factor acetylhydrolase IB subunit alpha2	P68401	PAFAH1B2P68402	26 kDa	24.963	31.661	25.344	54.589
Platelet-activating factor acetylhydrolase IB subunit alpha1	Q29460	PAFAH1B3	26 kDa	16.939	35.053	16.22	18.858
AIR carboxylase	F1MN04	PAICS	93 kDa	12.482	7.9151	9.1238	9.9252
PAIP1 protein	A5PKG2	PAIP1	46 kDa	6.2408	4.5229	4.055	6.9476
Serine/threonine-protein kinase PAK 1	Q08E52	PAK1	61 kDa	21.541	27.677	19.745	24.039
Non-specific serine/threonine protein kinase	A0A3Q1M0G8	PAK2	58 kDa	45.026	41.661	44.188	39.329
Non-specific serine/threonine protein kinase	Q17QZ0	PAK4	64 kDa	7.1324	2.2615	4.055	2.9776
Phosphatase domain containing paladin 1	A0A3Q1M691	PALD1	96 kDa	0	5.6537	5.0688	4.9626
Paralemmin 2	A0A3Q1MY58	PALM2	146 kDa	0.89155	1.1307	6.0825	6.9476
MAGUK p55 subfamily member 5	A0A3Q1LY00	PALS1	77 kDa	4.4577	7.9151	3.0413	2.9776
4'-phosphopantetheine phosphatase	F1MLD0	PANK4	86 kDa	12.482	7.9151	12.165	9.9252
Peroxisomal N(1)-acetyl-spermine/spermidine oxidase	F1MQP7	PAOX	58 kDa	2.6746	4.5229	3.0413	6.9476
3'-phosphoadenosine-5'-phosphosulfate synthase	F6R031	PAPSS1	76 kDa	8.9155	6.7844	9.1238	7.9402
3'-phosphoadenosine-5'-phosphosulfate synthase	Q0VC88	PAPSS2	70 kDa	5.3493	7.9151	3.0413	3.9701
Parkinson disease protein 7 homolog	Q5E946	PARK7	20 kDa	67.757	68.975	54.743	61.536
Poly [ADP-ribose] polymerase	E1BD73	PARP4	203 kDa	6.2408	9.0459	10.138	8.9327
Parvin alpha	A0A3Q1LMM6	PARVA	51 kDa	9.8037	5.6516	10.134	6.944
PAS domain containing serine/threonine kinase	E1BJM5	PASK	140 kDa	3.5662	6.7844	9.1238	4.9626
PATJ crumbs cell polarity complex component	E1BLF1	PATJ	207 kDa	8.0239	10.177	2.0275	0.99252
Pro-apoptotic WT1 regulator	F1MMF4	PAWR	37 kDa	6.2408	7.9151	8.11	5.9551
Polysaccharide biosynthesis domain containing 1	F1MV85	PBDC1	25 kDa	10.699	12.438	10.138	10.918
Pre-B-cell leukemia transcription factor-interacting protein 1	A6QLY7	PBXIP1	80 kDa	1.7831	3.3922	3.0413	5.9551
Pterin-4-alpha-carbinolamine dehydratase	Q3ZBD3	PCBD1	12 kDa	19.614	52.014	24.33	44.663
Poly(rC)-binding protein 1	Q5E9A3	PCBP1	37 kDa	26.821	30.436	29.99	37.633
Poly(rC) binding protein 2	A0A3Q1LX34	PCBP2	45 kDa	11.515	18.186	11.573	13.978
Protein-L-isoaspartate O-methyltransferase	G3MZZ6	PCMT1	30 kDa	17.831	18.092	14.193	17.865
Proliferating cell nuclear antigen	Q3ZBW4	PCNA	29 kDa	15.156	22.615	15.206	16.873
PEST proteolytic signal-containing nuclear protein	A0A452DIL1	PCNP	21 kDa	11.59	4.5229	7.0963	8.9327
PDGFA associated protein 1	F1MNS8	PDAP1	21 kDa	19.614	20.353	15.206	22.828
Programmed cell death 10	Q0VCQ6	PDCD10	25 kDa	16.048	7.9151	10.138	7.9402
Programmed cell death protein 4	A4IFD1	PDCD4	52 kDa	28.529	26.007	21.289	19.85
Programmed cell death protein 5	Q2HJH9	PDCD5	14 kDa	16.939	13.569	11.151	5.9551
Programmed cell death 6	A0A3Q1M978	PDCD6	21 kDa	4.4577	5.6537	6.0825	7.9402
Programmed cell death 6 interacting protein	E1BKM4	PDCD6IP	97 kDa	48.143	67.844	52.715	59.551
Phosducin-like protein	Q2HJA9	PDCL	34 kDa	4.4577	4.5229	4.055	5.9551
Phosducin-like protein 3	Q0VCW8	PDCL3	27 kDa	4.4577	4.5229	6.0825	6.9476
2',5'-phosphodiesterase 12	Q08DF7	PDE12	67 kDa	5.3493	4.5229	2.0275	4.9626
Phosphodiesterase	A0A3Q1M1E8	PDE3A	96 kDa	7.1324	4.5229	6.0825	3.9701
Phosphodiesterase 4D interacting protein	A0A3Q1LKW4	PDE4DIP	281 kDa	5.3493	2.2615	6.0825	4.9626
Retinal rod rhodopsin-sensitive cGMP 3',5'-cyclic phosphodiesterase subunit delta	Q95142	PDE6D	17 kDa	7.1324	6.7844	6.0825	6.9476
Protein disulfide-isomerase A3	P38657	PDIA3	57 kDa	125.71	106.29	250.4	225.3
Protein disulfide-isomerase A4	F1MEN8	PDIA4	72 kDa	167.61	167.35	270.67	358.3
Protein disulfide-isomerase A5	Q2KIL5	PDIA5	60 kDa	2.6746	2.2615	5.0688	8.9327
Protein disulfide-isomerase A6	F6QH94	PDIA6	48 kDa	81.636	67.257	118.6	140.66
PDZ and LIM domain 1	A6H7E3	PDLIM1	36 kDa	33.879	33.922	37.509	30.768
PDZ and LIM domain protein 4	Q3T005	PDLIM4	35 kDa	8.0239	9.0459	15.206	10.918
PDZ and LIM domain 5	G3MY19	PDLIM5	67 kDa	17.831	31.661	35.481	37.716
3-phosphoinositide-dependent protein kinase 1	F1MQJ7	PDPK1	63 kDa	8.9155	4.5229	6.0825	5.9551
Pyridoxal-dependent decarboxylase domain-containing protein 1	A7MBC2	PDXDC1	87 kDa	37.445	27.138	42.578	34.738
Pyridoxal kinase	Q0II59	PDXK	35 kDa	36.553	31.661	92.251	74.439
Chronophin	F1MW60	PDXP	32 kDa	4.4577	6.7844	1.0138	1.985
Na(+)/H(+) exchange regulatory cofactor NHE-RF3	Q3T0X8	PDZK1	57 kDa	0	0	20.164	20.734
15 kDa phosphoprotein enriched in astrocytes	Q0VCY8	PEA15	15 kDa	24.963	20.353	21.289	23.82
Phosphatidylethanolamine-binding protein 1	P13696	PEBP1	21 kDa	75.781	107.42	55.756	68.484
Phosphatidylethanolamine binding protein 4	A0A3Q1LUP0	PEBP4	32 kDa	8.9155	14.7	6.0825	4.9626
PEF1 protein	A5D7S6	PEF1	30 kDa	3.5662	5.6537	7.0963	5.9551
Peptidase D	A0A3Q1NGC5	PEPD	55 kDa	14.265	11.307	12.165	11.91
Peroxisomal biogenesis factor 19	Q3SZD1	PEX19	33 kDa	3.5662	9.0459	5.0688	5.9551
Formylglycinamide ribonucleotide amidotransferase	F1N4K1	PFAS	148 kDa	25.855	36.183	21.289	19.85
Prefoldin subunit 1	Q3SZE2	PFDN1	14 kDa	8.0239	6.7844	7.0963	10.918
Prefoldin subunit 2	A1A4P5	PFDN2	17 kDa	16.048	16.961	15.206	14.888
Prefoldin subunit 5	Q8HYI9	PFDN5	17 kDa	17.831	23.745	14.193	17.865
Prefoldin subunit 6	Q17Q89	PFDN6	15 kDa	18.722	14.7	13.179	12.903
6-phosphofructo-2-kinase/fructose-2,6-bisphosphatase 2	P26285	PFKFB2	61 kDa	10.562	5.5673	9.1238	6.9476
ATP-dependent 6-phosphofructokinase, liver type	A1A4J1	PFKL	85 kDa	43.247	42.564	41.68	42.982
ATP-dependent 6-phosphofructokinase, muscle type	Q0IIG5	PFKM	85 kDa	7.3606	11.307	7.0963	5.3539
ATP-dependent 6-phosphofructokinase	E1BCW3	PFKP	103 kDa	18.933	18.495	14.076	18.163
Profilin-1	P02584	PFN1	15 kDa	39.941	33.945	33.475	33.892
Profilin-2	Q09430	PFN2	15 kDa	10.699	16.961	8.11	8.9327
Phosphoglycerate mutase 1	Q3SZ62	PGAM1	29 kDa	84.89	90.725	83.605	69.439
Phosphoglycerate mutase	F1N2F2	PGAM2	29 kDa	5.1561	3.1257	7.6321	4.0079
6-phosphogluconate dehydrogenase, decarboxylating	A0A3S5ZPM3	PGD	61 kDa	69.541	89.328	75.018	71.461
Phosphoglycerate kinase 1	Q3T0P6	PGK1	45 kDa	188.12	120.99	115.57	89.327
6-phosphogluconolactonase	F1MM83	PGLS	28 kDa	19.614	21.484	17.234	8.9327
Phosphoglucomutase-1	Q08DP0	PGM1	62 kDa	38.256	42.061	31.123	47.479
Phosphoglucomutase 2	F6QEU6	PGM2	67 kDa	114.12	98.374	112.53	120.1
PGM2L1 protein	A5PKH8	PGM2L1	70 kDa	12.482	14.7	13.179	10.918
Phosphoacetylglucosamine mutase	A0A3Q1LP83	PGM3	62 kDa	21.397	22.615	23.316	23.82
Glycerol-3-phosphate phosphatase	Q2T9S4	PGP	34 kDa	8.0239	13.569	9.1238	7.9402
Progesterone receptor	F1N712	PGR	97 kDa	3.5662	1.1307	20.275	12.903
Phosphorylated adapter RNA export protein	Q3MHI4	PHAX	45 kDa	3.5662	2.2615	5.0688	4.9626
D-3-phosphoglycerate dehydrogenase	Q5EAD2	PHGDH	56 kDa	15.602	16.961	18.754	19.354
Phosphorylase b kinase regulatory subunit	F1MJ90	PHKB	123 kDa	13.373	6.7844	13.179	7.9402
14 kDa phosphohistidine phosphatase	Q32PA4	PHPT1	14 kDa	30.313	38.445	35.481	23.82
Phosphatidylinositol 4-kinase beta	F1MXI3	PI4KB	92 kDa	5.3493	6.7844	3.0413	7.9402
Phosphatidylinositol binding clathrin assembly protein	A0A3Q1NKA6	PICALM	74 kDa	7.0223	6.7844	11.026	9.9252
PRKCA-binding protein	F1N6J2	PICK1	47 kDa	2.6746	1.1307	4.055	5.9551
Polymeric immunoglobulin receptor	F1MR22	PIGR	83 kDa	5.3493	3.3922	1.0138	0
PIH1 domain-containing protein 1	Q0VCI6	PIH1D1	32 kDa	4.4577	2.2615	7.0963	5.9551
Phosphoinositide-3-kinase adaptor protein 1	A0A3Q1M535	PIK3AP1	90 kDa	18.722	16.961	20.275	16.873
Phosphatidylinositol 3-kinase catalytic subunit type 3	A0A3Q1LQK4	PIK3C3	102 kDa	6.2408	5.6537	6.0825	8.9327
Phosphatidylinositol-4,5-bisphosphate 3-kinase	F1MYM3	PIK3CB	123 kDa	6.2408	9.0459	6.0825	6.9476
Phosphatidylinositol 3-kinase regulatory subunit alpha	P23727	PIK3R1	84 kDa	9.807	6.7844	8.11	9.9252
Non-specific serine/threonine protein kinase	A6QLW1	PIK3R4	153 kDa	7.1324	0	6.0825	6.9476
Peptidyl-prolyl cis-trans isomerase NIMA-interacting 1	Q5BIN5	PIN1	18 kDa	3.5662	6.7844	8.11	6.9476
Peptidyl-prolyl cis-trans isomerase NIMA-interacting 4	A6QPY8	PIN4	14 kDa	3.5662	6.7844	3.0413	2.9776
Phosphatidylinositol-5-phosphate 4-kinase type 2 alpha	F1MHR4	PIP4K2A	46 kDa	6.065	3.845	5.8806	7.7425
Phosphatidylinositol-5-phosphate 4-kinase type 2 beta	F1MHT2	PIP4K2B	47 kDa	8.1997	4.0702	6.2844	7.1453
Phosphatidylinositol 5-phosphate 4-kinase type-2 gamma	Q0P5F7	PIP4K2C	47 kDa	12.482	12.438	13.179	9.9252
PIR protein	A6QQH1	PIR	32 kDa	6.2408	7.9151	6.0825	3.9701
MGC159500 protein	A5PK88	PITHD1	24 kDa	7.1324	9.0459	10.138	9.9252
Phosphatidylinositol transfer protein alpha isoform	Q2HJ54	PITPNA	32 kDa	22.289	32.791	25.344	26.798
Phosphatidylinositol transfer protein beta isoform	Q9TR36	PITPNB	32 kDa	16.048	24.876	21.289	13.895
PKHD1 like 1	A0A3Q1MGJ7	PKHD1L1	464 kDa	22.289	33.922	7.0963	4.9626
cAMP-dependent protein kinase inhibitor	Q0VCK2	PKIB	9 kDa	8.0239	10.177	4.055	3.9701
cAMP-dependent protein kinase inhibitor	Q0VC76	PKIG	8 kDa	4.4577	5.6537	4.055	8.9327
Pyruvate kinase	A5D984	PKM	58 kDa	92.72	132.3	89.209	72.453
Serine/threonine-protein kinase N1	A1A4I4	PKN1	104 kDa	14.265	9.0459	7.0963	12.903
Protein kinase C	F1MFK1	PKN2	112 kDa	8.0239	3.3922	8.11	5.9551
Plakophilin 2	A0A3Q1M2G3	PKP2	93 kDa	4.4577	3.3922	7.0963	9.9252
Plakophilin-3	A0A3Q1MSI5	PKP3	88 kDa	5.3493	1.1307	5.0688	3.9701
Phospholipase A2	F1MG30	PLA2G4D	91 kDa	13.373	6.7844	10.138	4.9626
PLAA protein	A7Z055	PLAA	87 kDa	25.855	24.876	28.385	21.835
1-phosphatidylinositol 4,5-bisphosphate phosphodiesterase beta-1	P10894	PLCB1	139 kDa	0.89155	2.2615	8.11	5.9551
1-phosphatidylinositol 4,5-bisphosphate phosphodiesterase beta-4	Q07722	PLCB4	117 kDa	8.8671	9.461	3.2008	5.1708
1-phosphatidylinositol 4,5-bisphosphate phosphodiesterase delta-1	P10895	PLCD1	86 kDa	3.5662	3.3922	6.0825	7.9402
1-phosphatidylinositol 4,5-bisphosphate phosphodiesterase gamma	F1MYF9	PLCG1	148 kDa	8.0239	5.6537	14.193	15.88
1-phosphatidylinositol 4,5-bisphosphate phosphodiesterase gamma	A0A3Q1MMD9	PLCG2	147 kDa	16.939	9.0459	16.22	15.88
Plectin	A0A3Q1MRS3	PLEC	536 kDa	13.279	18.092	55.916	46.178
Pleckstrin homology domain containing S1	F1MKW3	PLEKHS1	53 kDa	2.6746	5.6537	3.0413	1.985
Plasminogen	E1B726	PLG	91 kDa	7.1324	3.3922	4.055	3.9701
Perilipin	Q3SX32	PLIN3	48 kDa	26.746	22.615	19.261	16.873
Pyridoxal phosphate homeostasis protein	Q3T0G5	PLPBP	30 kDa	10.699	14.7	11.151	13.895
Plastin-1	A6H742	PLS1	71 kDa	1.5714	6.0177	5.2145	7.2672
Plastin-3	A7E3Q8	PLS3	71 kDa	24.382	23.636	24.296	25.012
Phospholipid transfer protein	Q58DL9	PLTP	56 kDa	14.265	12.438	5.0688	2.9776
Plexin B2	A0A3Q1MUJ8	PLXNB2	228 kDa	8.0239	10.177	10.138	7.9402
Peptidase M20 domain-containing protein 2	G3X6X9	PM20D2	46 kDa	3.5662	5.6537	1.0138	1.985
Phosphomannomutase 2	Q3SZJ9	PMM2	28 kDa	24.384	27.687	28.686	25.215
Phosphomevalonate kinase	F1MY26	PMVK	22 kDa	2.6746	3.3922	9.1238	6.9476
Purine nucleoside phosphorylase	P55859	PNP	32 kDa	50.521	79.529	67.922	50.95
Pyridoxine-5'-phosphate oxidase	Q5E9K3	PNPO	30 kDa	8.0239	12.438	8.11	10.918
Podocan	E1BHH6	PODN	72 kDa	10.699	0	7.0963	0
Podocalyxin	F1MLI8	PODXL	54 kDa	6.2408	12.438	2.0275	1.985
DNA-directed RNA polymerases I and III subunit RPAC1	Q32L22	POLR1C	39 kDa	1.7831	2.2615	6.0825	1.985
DNA-directed RNA polymerase subunit beta	A5PJW8	POLR2B	134 kDa	8.0239	3.3922	7.0963	1.985
DNA-directed RNA polymerase II subunit RPB3	Q3T0Q3	POLR2C	31 kDa	6.2408	2.2615	2.0275	4.9626
Proteasome maturation protein	Q3SZV5	POMP	16 kDa	9.807	7.9151	7.0963	4.9626
Inorganic pyrophosphatase	P37980	PPA1	33 kDa	22.289	29.399	22.303	29.776
Inorganic diphosphatase	A0A3Q1LXA8	PPA2	39 kDa	11.59	12.438	22.303	15.88
Amidophosphoribosyltransferase	F1MV22	PPAT	60 kDa	5.3493	7.9151	9.1238	10.918
Phosphopantothenoylcysteine decarboxylase	A0A3Q1MNK4	PPCDC	28 kDa	5.3493	5.6537	5.0688	3.9701
Phosphopantothenoylcysteine synthetase	A0A3S5ZP75	PPCS	34 kDa	9.807	7.9151	10.138	7.9402
PTPRF interacting protein alpha 1	A0A3Q1MBH3	PPFIA1	140 kDa	2.6746	3.3922	5.0688	3.9701
PPFIA binding protein 2	A0A3Q1M5X2	PPFIBP2	105 kDa	2.6746	4.5229	5.0493	5.9551
Peptidyl-prolyl cis-trans isomerase A	P62935	PPIA	18 kDa	105.28	132.29	107.85	92.084
Peptidyl-prolyl cis-trans isomerase B	P80311	PPIB	24 kDa	19.614	12.438	32.44	18.858
Peptidyl-prolyl cis-trans isomerase D	P26882	PPID	41 kDa	78.456	68.975	74.004	51.611
Peptidyl-prolyl cis-trans isomerase E	A4FV72	PPIE	33 kDa	7.5364	5.6184	5.3381	4.9316
Peptidyl-prolyl cis-trans isomerase H	Q0P5D0	PPIH	19 kDa	8.0162	7.9151	7.0919	5.9551
Peptidyl-prolyl cis-trans isomerase-like 1	Q5E992	PPIL1	18 kDa	6.1777	8.9659	7.0245	5.9551
Peptidyl-prolyl cis-trans isomerase	F1N6W2	PPIL4	57 kDa	0	1.1307	5.0688	2.9776
Inositol hexakisphosphate and diphosphoinositol-pentakisphosphate kinase 1	A7Z050	PPIP5K1	164 kDa	6.7472	6.8981	4.1569	6.419
Inositol hexakisphosphate and diphosphoinositol-pentakisphosphate kinase	A0A3Q1M2A3	PPIP5K2	143 kDa	14.65	7.8014	6.9943	7.4763
Periplakin	F1N2K8	PPL	203 kDa	19.614	6.7844	21.289	25.806
Protein phosphatase 1A	O62829	PPM1A	43 kDa	11.59	12.465	14.217	14.888
Protein phosphatase 1B	O62830	PPM1B	53 kDa	14.265	10.15	15.182	14.888
Protein phosphatase, Mg2+/Mn2+ dependent 1E	F1N580	PPM1E	83 kDa	7.1324	6.7844	3.0413	5.9551
Protein phosphatase, Mg2+/Mn2+ dependent 1F	A0A3Q1M2E9	PPM1F	60 kDa	4.4577	3.3922	6.0825	3.9701
Protein phosphatase 1G	P79126	PPM1G	59 kDa	3.5662	3.3922	8.11	9.9252
Protein phosphatase methylesterase 1	Q58DN4	PPME1	42 kDa	15.156	6.7844	11.151	10.918
Serine/threonine-protein phosphatase PP1-beta catalytic subunit	Q3SWW9	PPP1CB	37 kDa	5.1231	4.4225	7.3937	3.8819
E3 ubiquitin-protein ligase PPP1R11	A6QLP3	PPP1R11	14 kDa	4.4577	4.5229	6.0825	6.9476
Protein phosphatase 1 regulatory subunit	A0A3Q1MPV7	PPP1R12A	115 kDa	10.699	4.5229	9.1238	7.9402
Protein phosphatase 1 regulatory subunit 1B	P07516	PPP1R1B	23 kDa	5.3493	2.2615	8.11	9.9252
Protein phosphatase inhibitor 2	F1MTZ0	PPP1R2	23 kDa	16.939	29.399	17.234	18.858
Coiled-coil domain-containing protein 128	A0A3Q1LG54	PPP1R21	89 kDa	16.048	16.961	11.151	12.903
Protein phosphatase 1 regulatory subunit 7	Q3T0W4	PPP1R7	41 kDa	45.469	41.837	33.454	40.693
Nuclear inhibitor of protein phosphatase 1	A4FUE1	PPP1R8	38 kDa	1.7831	2.2615	3.0413	6.9476
Serine/threonine-protein phosphatase 2A catalytic subunit beta isoform	Q0P594	PPP2CB	36 kDa	8.0075	7.9047	6.0778	9.9069
Alpha isoform of regulatory subunit A, protein phosphatase 2	A5D973	PPP2R1A	65 kDa	67.539	64.151	61.259	63.906
Protein phosphatase 2 scaffold subunit Abeta	F1MQN0	PPP2R1B	73 kDa	11.809	11.608	20.855	16.488
Serine/threonine-protein phosphatase 2A 55 kDa regulatory subunit B	F1MG56	PPP2R2A	53 kDa	19.339	35.37	23.601	24.303
Serine/threonine-protein phosphatase 2A 56 kDa regulatory subunit	A2VDZ0	PPP2R5A	57 kDa	7.1324	5.6537	8.11	0.99252
Serine/threonine-protein phosphatase 2A 56 kDa regulatory subunit	A0A3Q1MM63	PPP2R5C	67 kDa	10.699	2.2615	5.0688	6.9476
Serine/threonine-protein phosphatase 2A 56 kDa regulatory subunit	F1N1S8	PPP2R5D	70 kDa	12.482	7.9151	8.11	5.9551
Serine/threonine-protein phosphatase 2A 56 kDa regulatory subunit epsilon isoform	A4FV68	PPP2R5E	55 kDa	9.807	6.7844	8.11	4.9626
Serine/threonine-protein phosphatase 2B catalytic subunit alpha isoform	P48452	PPP3CA	59 kDa	11.875	12.679	9.8467	10.19
Serine/threonine-protein phosphatase	A6H703	PPP3CB	59 kDa	3.1237	5.4123	8.2219	6.4206
Calcineurin subunit B type 1	P63099	PPP3R1	19 kDa	8.0103	6.7729	5.0585	14.868
Protein phosphatase 4 regulatory subunit 1	F1MRS1	PPP4R1	100 kDa	8.9155	3.3922	12.165	10.918
Serine/threonine-protein phosphatase	F1N719	PPP5C	57 kDa	24.072	13.569	15.206	12.903
Protein phosphatase 6 regulatory subunit 1	G3N214	PPP6R1	97 kDa	9.807	12.438	9.1238	9.9252
Protein phosphatase 6 regulatory subunit 2	G3X7E2	PPP6R2	98 kDa	4.4577	5.6537	7.0963	4.9626
Protein phosphatase 6 regulatory subunit 3	A7Z051	PPP6R3	98 kDa	29.421	21.484	32.44	25.806
Peroxiredoxin-1	Q5E947	PRDX1	22 kDa	43.955	39.569	29.628	25.269
Peroxiredoxin-2	Q9BGI3	PRDX2	22 kDa	42.794	54.275	44.605	41.686
Peroxiredoxin-4	A0A452DI43	PRDX4	31 kDa	11.321	7.9221	13.963	13.44
Peroxiredoxin-5, mitochondrial	Q9BGI1	PRDX5	23 kDa	77.565	62.19	52.715	86.349
Peroxiredoxin-6	O77834	PRDX6	25 kDa	190.79	214.84	219.98	248.13
Prolargin	A6QQQ3	PRELP	44 kDa	17.831	5.6537	9.1238	6.9476
Prolyl endopeptidase	Q9XTA2	PREP	81 kDa	18.668	21.191	19.455	17.608
Prolyl endopeptidase	F1MZK8	PREPL	84 kDa	3.5662	4.5229	1.0138	6.9476
Acetyl-CoA carboxylase kinase	F1MBG5	PRKAA1	64 kDa	5.0987	7.5973	7.825	5.6761
5'-AMP-activated protein kinase subunit beta-1	Q5BIS9	PRKAB1	30 kDa	6.2408	6.7844	7.0963	11.91
cAMP-dependent protein kinase catalytic subunit alpha	P00517	PRKACA	41 kDa	10.023	7.548	6.7671	8.2882
5'-AMP-activated protein kinase subunit gamma-1	P58108	PRKAG1	37 kDa	8.9155	3.3922	4.055	4.9626
cAMP-dependent protein kinase type I-alpha regulatory subunit	P00514	PRKAR1A	43 kDa	11.294	9.8013	7.8857	5.9551
cAMP-dependent protein kinase type II-alpha regulatory subunit	P00515	PRKAR2A	45 kDa	32.096	39.576	39.536	33.746
cAMP-dependent protein kinase type II-beta regulatory subunit	F6Q9S4	PRKAR2B	46 kDa	16.048	10.177	17.234	12.903
Protein kinase C delta type	A0A3Q1MRR6	PRKCD	78 kDa	9.807	10.177	8.11	6.9476
Protein kinase C	F1MDC9	PRKCE	78 kDa	4.4577	6.7844	2.0275	1.985
Glucosidase 2 subunit beta	Q28034	PRKCSH	60 kDa	8.0239	11.307	17.234	24.813
Protein arginine methyltransferase 1	A0A3Q1MR38	PRMT1	42 kDa	7.1324	5.6537	10.138	10.891
PRMT3 protein	A6QL80	PRMT3	59 kDa	4.4577	4.5229	9.1238	7.9402
Protein arginine N-methyltransferase 5	A7YW45	PRMT5	73 kDa	17.831	23.745	17.234	8.9327
Prominin 1	F1MK52	PROM1	98 kDa	22.289	29.399	24.33	21.835
Prominin 2	E1BM92	PROM2	92 kDa	6.2408	13.569	3.0413	6.9476
Prolyl-tRNA synthetase associated domain-containing protein 1	A1A4Q2	PRORSD1	19 kDa	11.59	14.7	12.165	18.858
Ribose-phosphate pyrophosphokinase 1	Q2HJ58	PRPS1	35 kDa	8.1061	8.8414	10.876	9.6859
Ribose-phosphate diphosphokinase	F6RJ91	PRPS2	37 kDa	12.184	15.83	10.138	10.918
Phosphoribosyl pyrophosphate synthase-associated protein 1	Q08DW2	PRPSAP1	39 kDa	30.632	25.383	28.839	20.836
Phosphoribosyl pyrophosphate synthase-associated protein 2	A2VDS0	PRPSAP2	41 kDa	23.752	18.716	16.78	20.85
Proline rich coiled-coil 1	E1BLF0	PRRC1	46 kDa	17.831	9.0459	19.261	12.903
Proline rich coiled-coil 2B	E1BGB2	PRRC2B	241 kDa	0.89155	1.1307	3.0413	7.9402
Proline rich coiled-coil 2C	G3X6B2	PRRC2C	315 kDa	6.2408	6.7844	12.165	7.9402
Exopolyphosphatase PRUNE1	Q5E9Y6	PRUNE1	50 kDa	4.4577	5.6537	3.0413	4.9626
Prostamide/prostaglandin F synthase	A0A140T841	PRXL2B	21 kDa	12.482	16.961	17.234	19.85
Prosaposin	A0A140T8C6	PSAP	58 kDa	5.3493	10.177	8.11	7.9402
Phosphoserine aminotransferase	A0A3S5ZPF7	PSAT1	48 kDa	10.699	6.7844	11.151	6.9476
Proteasome subunit alpha type-1	Q3T0X5	PSMA1	30 kDa	24.963	21.484	23.316	30.768
Proteasome subunit alpha type-3	Q58DU5	PSMA3	28 kDa	18.722	10.177	12.165	15.88
Proteasome subunit alpha type-4	Q3ZCK9	PSMA4	29 kDa	10.699	1.1307	3.0413	2.9776
Proteasome subunit alpha type-5	Q5E987	PSMA5	26 kDa	38.336	31.661	38.523	33.746
Proteasome subunit alpha type-6	Q2YDE4	PSMA6	27 kDa	19.614	18.092	16.22	9.9252
Proteasome subunit alpha type-7	Q3ZBG0	PSMA7	28 kDa	26.054	37.202	27.516	24.123
Proteasome subunit beta	G5E589	PSMB1	26 kDa	30.313	29.399	26.358	19.85
Proteasome subunit beta type-10	Q3T0T1	PSMB10	29 kDa	11.59	16.961	8.11	8.9327
Proteasome subunit beta type-2	Q5E9K0	PSMB2	23 kDa	19.614	29.399	24.33	14.888
Proteasome subunit beta type-3	P33672	PSMB3	23 kDa	15.156	12.438	16.22	13.895
Proteasome subunit beta type-4	Q3T108	PSMB4	29 kDa	29.421	30.53	27.371	27.791
Proteasome subunit beta type-5	Q32KL2	PSMB5	29 kDa	11.59	5.6537	16.22	11.91
Proteasome subunit beta	F1MBI1	PSMB7	30 kDa	8.9155	4.5229	6.0825	5.9551
Proteasome subunit beta type-8	Q3T112	PSMB8	30 kDa	13.373	16.961	15.206	18.858
Proteasome subunit beta type-9	Q3SZC2	PSMB9	23 kDa	15.156	10.177	12.165	11.91
Proteasome 26S subunit, ATPase 1	A0A3Q1LUA4	PSMC1	51 kDa	34.604	31.661	36.907	31.761
26S proteasome regulatory subunit 7	Q5E9F9	PSMC2	49 kDa	37.445	31.661	43.591	40.693
Proteasome 26S subunit, ATPase 3	F1MWE0	PSMC3	49 kDa	46.36	52.014	58.798	46.648
26S proteasome regulatory subunit 6B	Q3T030	PSMC4	47 kDa	28.529	35.053	34.468	31.761
26S proteasome regulatory subunit 8	P62194	PSMC5	46 kDa	24.895	29.399	37.977	32.753
26S proteasome regulatory subunit 10B	F1MLV1	PSMC6	44 kDa	30.313	29.399	33.454	32.753
26S proteasome non-ATPase regulatory subunit 1	A7MBA2	PSMD1	106 kDa	41.903	42.968	42.578	47.641
26S proteasome non-ATPase regulatory subunit 11	Q2KI42	PSMD11	47 kDa	37.445	42.968	39.536	38.708
26S proteasome non-ATPase regulatory subunit 12	Q2KJ25	PSMD12	53 kDa	25.855	23.745	23.316	24.813
26S proteasome non-ATPase regulatory subunit 13	Q5E964	PSMD13	43 kDa	21.397	16.961	25.344	20.843
26S proteasome regulatory subunit RPN11	Q17QP9	PSMD14	35 kDa	13.373	15.83	15.206	16.873
26S proteasome non-ATPase regulatory subunit 2	P56701	PSMD2	100 kDa	51.71	40.706	57.784	55.581
26S proteasome non-ATPase regulatory subunit 3	Q2KJ46	PSMD3	61 kDa	33.879	29.399	34.468	26.798
26S proteasome non-ATPase regulatory subunit 4	A0A452DI44	PSMD4	49 kDa	26.746	28.268	37.509	29.776
26S proteasome non-ATPase regulatory subunit 5	Q0P5A6	PSMD5	56 kDa	24.963	26.007	21.289	20.843
26S proteasome non-ATPase regulatory subunit 6	F1MXE4	PSMD6	46 kDa	19.614	13.569	17.234	10.918
26S proteasome non-ATPase regulatory subunit 7	Q3ZBD0	PSMD7	37 kDa	14.265	11.307	14.193	15.88
26S proteasome non-ATPase regulatory subunit 8	F1MYH8	PSMD8	33 kDa	8.9155	10.177	8.11	10.918
26S proteasome non-ATPase regulatory subunit 9	Q3SZ19	PSMD9	24 kDa	13.373	10.177	6.0825	13.895
Proteasome (Prosome, macropain) activator subunit 1 (PA28 alpha)	Q2KJE7	PSME1	29 kDa	70.432	79.151	74.004	53.596
Proteasome activator complex subunit 2	Q5E9G3	PSME2	27 kDa	48.143	50.883	43.591	56.574
Proteasome activator subunit 3	A0A3Q1N077	PSME3	31 kDa	3.5662	2.2615	7.0963	5.9551
Proteasome activator complex subunit 4	A0A452DIY4	PSME4	211 kDa	4.4577	4.5229	6.0825	7.9402
Proteasome inhibitor PI31 subunit	Q3SX30	PSMF1	30 kDa	8.0239	6.7844	11.151	7.9402
Proteasome assembly chaperone 1	Q0P5F2	PSMG1	33 kDa	13.373	15.83	13.179	7.9402
Proteasome assembly chaperone 2	Q2NL24	PSMG2	29 kDa	6.2408	1.1307	4.0357	2.9776
Proteasome assembly chaperone 3	Q2NKS3	PSMG3	13 kDa	6.2408	3.3922	5.0688	1.985
Proteasome assembly chaperone 4	F1MDD0	PSMG4	14 kDa	5.3493	3.3922	3.0413	2.9776
Polypyrimidine tract-binding protein 1	Q8WN55	PTBP1	57 kDa	17.709	20.353	32.301	27.791
Phosphotriesterase-related protein	A6QLJ8	PTER	39 kDa	8.0239	12.438	9.1238	12.903
Prostaglandin E synthase 3	A0A452DIU3	PTGES3	19 kDa	20.506	9.0459	15.206	12.903
15-oxoprostaglandin 13-reductase	F1N2W0	PTGR1	36 kDa	43.686	52.014	54.743	42.678
Prostaglandin reductase 2	Q32L99	PTGR2	38 kDa	68.649	62.19	50.688	54.589
Non-specific protein-tyrosine kinase	A0A3Q1N508	PTK2	125 kDa	9.807	15.83	13.179	12.903
Prothymosin alpha	P01252	PTMA	12 kDa	49.798	28.248	41.454	51.414
Serine/threonine-protein phosphatase 2A activator	Q2KJ44	PTPA	37 kDa	22.289	23.745	21.289	20.843
Tyrosine-protein phosphatase non-receptor type	F1N339	PTPN11	68 kDa	16.939	12.438	8.11	9.9252
Protein tyrosine phosphatase non-receptor type 12	A0A3Q1M0B4	PTPN12	88 kDa	16.939	15.83	14.193	12.903
Protein tyrosine phosphatase non-receptor type 13	E1BKT4	PTPN13	226 kDa	15.156	12.438	3.0413	7.9402
Protein tyrosine phosphatase non-receptor type 23	E1BIU7	PTPN23	176 kDa	25.855	20.353	27.371	18.858
Tyrosine-protein phosphatase non-receptor type	A0A3Q1M739	PTPN6	68 kDa	9.807	10.177	9.1238	7.9402
Receptor-type tyrosine-protein phosphatase F	A7MBJ4	PTPRF	211 kDa	24.955	16.961	24.33	26.798
Protein-tyrosine-phosphatase	F1MME1	PTPRK	163 kDa	6.2408	7.9151	9.1181	5.9551
Putative peptidyl-tRNA hydrolase PTRHD1	Q3SZ85	PTRHD1	16 kDa	9.807	3.3922	8.11	3.9701
Haloacid dehalogenase-like hydrolase domain containing 1A	Q2KJ86	PUDP	25 kDa	7.1324	9.0459	7.0963	6.9476
Purine rich element binding protein A	E1BMW9	PURA	35 kDa	6.2408	10.177	9.1238	9.9252
Pseudouridylate synthase 7 homolog	Q08DI8	PUS7	75 kDa	0	0	6.0825	5.9551
Parvalbumin alpha	Q0VCG3	PVALB	12 kDa	12.482	7.9151	0	0.99252
Periodic tryptophan protein 1 homolog	Q2HJ56	PWP1	56 kDa	3.5662	6.7844	2.0275	3.9701
Paxillin	F1MFD1	PXN	64 kDa	4.4577	2.2615	7.0963	5.9551
Apoptosis-associated speck-like protein containing a CARD	Q8HXK9	PYCARD	22 kDa	7.271	10.193	9.1387	8.8076
Pyrroline-5-carboxylate reductase 3	Q58D08	PYCR3	32 kDa	16.048	11.307	16.22	11.91
Alpha-1,4 glucan phosphorylase	F1MU24	PYGB	96 kDa	39.957	51.867	48.683	53.339
Glycogen phosphorylase, liver form	Q0VCM4	PYGL	97 kDa	109.63	125.48	105.29	100.35
Partner of Y14 and mago	A6QPH1	PYM1	23 kDa	6.2408	6.7844	7.0963	6.9476
Glutamine--tRNA ligase	Q3MHH4	QARS1	88 kDa	37.719	53.144	50.61	48.939
Dihydropteridine reductase	Q3T0Z7	QDPR	26 kDa	10.699	24.876	13.179	19.85
Nicotinate-nucleotide pyrophosphorylase [carboxylating]	Q3T063	QPRT	31 kDa	4.4577	3.3922	6.0825	4.9626
Sulfhydryl oxidase	A0A3Q1N9Y5	QSOX1	86 kDa	15.156	6.7844	11.151	7.9402
Queuine tRNA-ribosyltransferase catalytic subunit 1	A0A3Q1LLF4	QTRT1	46 kDa	4.4577	5.6537	6.0825	4.9626
R3H domain and coiled-coil containing 1	A0A3Q1MBN1	R3HCC1	60 kDa	3.5662	3.3922	8.11	0.99252
RAB10 protein	A6QLS9	RAB10	23 kDa	8.8087	9.1484	5.1606	6.1351
Ras-related protein Rab-11A	F2Z4D5	RAB11A	24 kDa	16.091	15.302	11.183	12.439
Ras-related protein Rab-11B	Q3MHP2	RAB11B	24 kDa	15.113	20.881	17.202	16.344
Ras-related protein Rab-14	Q3ZBG1	RAB14	24 kDa	19.324	16.084	22.53	16.327
RAB1A, member RAS onco family	A0A3Q1N147	RAB1A	25 kDa	17.63	18.901	15.932	15.973
Ras-related protein Rab-1B	Q2HJH2	RAB1B	22 kDa	21.875	20.827	19.686	15.063
RAB23, member RAS onco family	E1BAI0	RAB23	27 kDa	5.3493	1.1307	3.0413	3.9701
RAB2A, member RAS onco family	A0A3Q1MHX8	RAB2A	22 kDa	6.6642	8.6923	9.0729	6.8979
Rab3 GTPase-activating protein catalytic subunit	A4FUE5	RAB3GAP1	111 kDa	4.4577	4.5229	8.11	8.9327
RAB3 GTPase activating non-catalytic protein subunit 2	G5E601	RAB3GAP2	156 kDa	5.3493	7.9151	7.0963	3.9701
Ras-related protein Rab-5A	Q0IIG7	RAB5A	24 kDa	12.153	7.9151	5.709	7.2611
RAB5B, member RAS onco family	F1MNI4	RAB5B	24 kDa	14.024	10.177	11.891	10.287
Ras-related protein Rab-5C	Q58DS9	RAB5C	23 kDa	15.726	6.7844	12.813	13.22
RAB6A, member RAS onco family	A0A3Q1MBS7	RAB6A	24 kDa	10.435	6.6728	11.678	11.101
Ras-related protein Rab-7a	Q3T0F5	RAB7A	24 kDa	9.807	7.5382	7.4342	9.2635
Ras-related protein Rab-8A	A4FV54	RAB8A	24 kDa	3.2492	10.252	5.136	3.1093
Rabaptin, RAB GTPase binding effector protein 1	F1MQH8	RABEP1	100 kDa	13.373	11.307	20.275	20.843
Rab GTPase-binding effector protein 2	A4FUG8	RABEP2	66 kDa	23.18	24.876	19.261	13.895
Rab9 effector protein with kelch motifs	Q5EA50	RABEPK	40 kDa	4.4577	5.6537	3.0413	5.9551
RAB GTPase activating protein 1	F1N746	RABGAP1	122 kDa	14.472	15.136	18.483	24.203
Rab5 GDP/GTP exchange factor	O18973	RABGEF1	57 kDa	4.4577	5.6537	3.0413	3.9701
Geranylgeranyl transferase type-2 subunit alpha	Q5EA80	RABGGTA	65 kDa	4.4577	5.6537	6.0825	6.9476
RAB, member of RAS onco family like 2B	A0A3Q1LHL3	RABL2B	32 kDa	6.2408	4.5229	5.0688	4.9626
Rab-like protein 6	Q08DA0	RABL6	77 kDa	4.4577	6.7844	7.0963	9.9252
Receptor of activated protein C kinase 1	P63243	RACK1	35 kDa	5.3493	7.9151	8.11	6.9476
UV excision repair protein RAD23 homolog A	A3KMV2	RAD23A	40 kDa	6.922	6.7844	6.4698	4.7284
UV excision repair protein RAD23 homolog B	Q29RK4	RAD23B	43 kDa	18.041	23.745	18.874	16.115
RAD50 double strand break repair protein	G3X6W2	RAD50	154 kDa	6.2408	3.3922	10.138	7.9402
Retinoic acid induced 14	F1N0H4	RAI14	115 kDa	5.3493	1.1307	1.0138	0
Small monomeric GTPase	Q3ZCK2	RALA	24 kDa	8.0239	4.5229	2.0275	2.9776
Ral GTPase activating protein non-catalytic subunit beta	F1MCG4	RALGAPB	168 kDa	5.3493	2.2615	0	0.99252
GTP-binding nuclear protein Ran	Q3T054	RAN	24 kDa	36.553	29.399	21.289	13.895
Ran-specific GTPase-activating protein	Q3T0M7	RANBP1	24 kDa	24.963	21.484	18.248	14.888
E3 SUMO-protein ligase RanBP2	A0A3Q1LLS4	RANBP2	340 kDa	8.0239	2.2615	10.138	16.873
RAN binding protein 3	A0A3Q1MQ24	RANBP3	75 kDa	8.0239	7.9151	8.11	10.918
Ran GTPase activating protein 1	F1MFD5	RANGAP1	63 kDa	7.1324	9.0459	5.0688	10.918
Ras-related protein Rap-1A	P62833	RAP1A	21 kDa	5.5858	8.2315	2.6762	1.6205
Ras-related protein Rap-1b	P61223	RAP1B	21 kDa	4.1742	6.4382	1.3654	1.331
RAP1 GTPase activating protein	A0A3Q1MTG9	RAP1GAP	84 kDa	5.3493	4.5229	4.055	5.9551
Rap1 GTPase-GDP dissociation stimulator 1	A0A3Q1M477	RAP1GDS1	66 kDa	21.397	19.222	18.248	16.873
Retinoic acid receptor responder (Tazarotene induced) 1	Q0P5D6	RARRES1	33 kDa	146.21	108.55	84.141	104.21
Arginine--tRNA ligase, cytoplasmic	A7YW98	RARS1	76 kDa	50.818	48.622	38.523	46.648
Ras GTPase-activating protein 1	F1N7N8	RASA1	116 kDa	9.807	14.7	8.11	7.9402
RAS protein activator like 1	E1BPM0	RASAL1	94 kDa	0.89155	1.1307	2.0275	5.9551
Ras association domain family member 4	A0A3Q1LR92	RASSF4	37 kDa	5.3493	4.5229	5.0688	4.9626
Histone-binding protein RBBP7	Q3SWX8	RBBP7	48 kDa	12.074	13.925	15.062	12.449
RB binding protein 9, serine hydrolase	A0A3Q1MLM8	RBBP9	21 kDa	5.3493	1.1307	3.0413	4.9626
Ribokinase	E1BJH7	RBKS	40 kDa	13.373	18.092	8.11	14.888
RNA binding motif protein 12	F1MND5	RBM12	99 kDa	0.89155	2.2615	8.11	3.9701
RNA binding motif protein 39	A0A3Q1LWZ4	RBM39	59 kDa	3.5662	2.2615	6.0825	2.9776
RNA-binding motif protein 47	F6RYN2	RBM47	64 kDa	4.4577	2.2615	9.1238	4.9626
Reticulocalbin 1	G3N2L2	RCN1	39 kDa	23.18	24.876	47.646	51.611
Reticulocalbin 2	Q0VCQ9	RCN2	37 kDa	25.855	29.399	39.536	56.574
Reticulocalbin-3	Q2KJ39	RCN3	38 kDa	1.7831	3.3922	7.0963	4.9626
Radixin	Q32LP2	RDX	69 kDa	33.012	20.859	27.479	30.519
NF-kappaB transcription factor p65 subunit	A1XG22	RELA	60 kDa	8.9155	13.569	12.165	6.9476
RAB11 binding and LisH domain, coiled-coil and HEAT repeat containing	A0A3Q1M766	RELCH	135 kDa	15.156	12.438	14.193	14.888
RALBP1 associated Eps domain containing 1	F6Q4T4	REPS1	87 kDa	13.852	7.7405	14.893	7.6336
Transforming protein RhoA	P61585	RHOA	22 kDa	13.006	14.139	15.469	13.485
Rho-related GTP-binding protein RhoC	Q1RMJ6	RHOC	22 kDa	6.9805	8.4546	9.432	7.0686
Ras homolog family member G	Q1RMI2	RHOG	21 kDa	3.5662	6.7844	5.0688	2.9776
Rhophilin-2	A4FUC9	RHPN2	77 kDa	14.265	20.353	16.22	11.91
Synembryn-A	Q5E9J8	RIC8A	60 kDa	6.1355	6.6508	7.9902	9.808
2-iminobutanoate/2-iminopropanoate deaminase	Q3T114	RIDA	14 kDa	27.848	39.621	30.85	33.182
RILP-like protein 1	A0A3Q1LYZ3	RILPL1	54 kDa	2.6746	0	5.0688	2.9776
Receptor (TNFRSF)-interacting serine-threonine kinase 1	Q3SZK6	RIPK1	75 kDa	1.7831	4.5229	5.0688	4.9626
E3 ubiquitin-protein ligase RNF114	Q4U5R4	RNF114	26 kDa	4.4577	3.3922	4.055	7.9402
Ring finger protein 123	E1BL26	RNF123	148 kDa	6.2408	2.2615	1.0138	1.985
Ring finger protein 214	F1MLH7	RNF214	78 kDa	5.3493	3.3922	6.0825	6.9476
Ribonuclease inhibitor	Q3SZN8	RNH1	49 kDa	37.445	45.229	27.371	36.723
Arginyl aminopeptidase	G3X743	RNPEP	72 kDa	79.348	67.844	64.88	62.529
Ro60, Y RNA binding protein	F1MIZ7	RO60	94 kDa	5.3493	10.177	9.1238	9.9252
Rho-associated protein kinase	F1MF50	ROCK1	159 kDa	18.181	10.621	14.591	12.69
Rho-associated protein kinase 2	Q28021	ROCK2	161 kDa	32.637	33.478	19.877	29.988
Ropporin-1	F1N058	ROPN1	24 kDa	8.0239	4.5229	9.1238	4.9626
Ropporin-1-like protein	Q3T024	ROPN1L	24 kDa	16.048	16.961	16.22	20.843
Protein XRP2	A7Z024	RP2	39 kDa	5.3493	3.3922	2.0275	3.9701
Replication protein A subunit	Q0VCV0	RPA1	68 kDa	3.5662	4.5229	8.11	7.9402
Replication protein A2	Q2KI86	RPA2	29 kDa	3.5662	7.9151	9.1238	8.9327
Replication protein A3	Q3SZ11	RPA3	14 kDa	6.2408	5.6537	10.138	3.9701
RNA polymerase II-associated protein 1	A0JN53	RPAP1	153 kDa	8.0239	7.9151	6.0825	7.9402
RNA polymerase II associated protein 3	F1MFU5	RPAP3	79 kDa	42.794	52.014	44.605	42.678
Ribulose-phosphate 3-epimerase	A5D7P1	RPE	25 kDa	4.4577	13.569	4.055	6.9476
Retinitis pigmentosa GTPase regulator	A0A3Q1M850	RPGR	81 kDa	4.4577	1.1307	6.0825	3.9701
Ribose-5-phosphate isomerase	G5E534	RPIA	33 kDa	3.5662	2.2615	5.0688	4.9626
60S ribosomal protein L10	Q9XSI3	RPL10	25 kDa	7.1324	4.5229	6.0825	6.9476
60S ribosomal protein L10a	Q5E9E6	RPL10A	25 kDa	12.482	9.0459	15.206	14.888
60S ribosomal protein L11	Q3T087	RPL11	20 kDa	6.2408	3.3922	5.0688	4.9626
60S ribosomal protein L12	P61284	RPL12	18 kDa	9.8066	11.306	6.0823	6.9476
60S ribosomal protein L13	F1MK30	RPL13	34 kDa	2.6746	18.092	1.0138	1.985
60S ribosomal protein L13a	Q3SZ90	RPL13A	24 kDa	7.1324	1.1307	3.0413	1.985
60S ribosomal protein L14	G8JKV5	RPL14	23 kDa	4.4577	5.6537	4.055	6.9476
60S ribosomal protein L17	A0A452DJF6	RPL17	20 kDa	17.813	20.264	17.214	18.799
60S ribosomal protein L18	Q5E973	RPL18	22 kDa	7.1324	6.7844	10.138	7.9402
60S ribosomal protein L19	Q3T0W9	RPL19	23 kDa	2.6746	5.6537	5.0688	2.9776
60S ribosomal protein L21 (Fragment)	Q861S4	RPL21	19 kDa	3.5662	3.3922	9.1238	7.9402
Ribosomal protein L22	A0A3Q1LR67	RPL22	15 kDa	5.3493	3.3922	4.055	0.99252
60S ribosomal protein L24	Q862I1	RPL24	18 kDa	8.0239	7.9151	7.0963	4.9626
60S ribosomal protein L26	P61257	RPL26	17 kDa	7.1324	7.9151	10.138	2.9776
60S ribosomal protein L27	P61356	RPL27	16 kDa	3.5662	5.6537	6.0825	2.9776
60S ribosomal protein L27a	Q56K03	RPL27A	17 kDa	5.3493	2.2615	3.0413	1.985
60S ribosomal protein L28	Q3T0L7	RPL28	16 kDa	6.2408	1.1307	2.0275	0.99252
60S ribosomal protein L3	P39872	RPL3	46 kDa	16.939	24.876	20.275	20.843
60S ribosomal protein L31	Q56JX3	RPL31	14 kDa	8.0135	4.5154	7.0861	5.9469
60S ribosomal protein L4	Q58DW0	RPL4	47 kDa	13.373	11.307	15.206	15.88
60S ribosomal protein L5	Q58DW5	RPL5	34 kDa	14.264	23.745	19.26	22.826
60S ribosomal protein L6	Q58DQ3	RPL6	33 kDa	18.722	29.399	23.316	21.835
60S ribosomal protein L7	Q58DT1	RPL7	29 kDa	17.831	28.268	15.206	15.88
60S ribosomal protein L7a	Q2TBQ5	RPL7A	30 kDa	8.9155	5.6537	8.11	7.9402
60S ribosomal protein L8	Q3T0S6	RPL8	28 kDa	5.3493	9.0459	12.165	5.9551
60S ribosomal protein L9	A0A3Q1ME53	RPL9	22 kDa	11.59	10.177	11.151	8.9327
60S acidic ribosomal protein P0	Q95140	RPLP0	34 kDa	18.277	23.745	17.741	16.873
60S acidic ribosomal protein P1	Q56K14	RPLP1	12 kDa	2.9295	4.8462	5.3586	3.545
60S acidic ribosomal protein P2	P42899	RPLP2	12 kDa	26.422	34.685	25.989	21.229
Regulation of nuclear pre-mRNA domain containing 1B	A0A3Q1MWX6	RPRD1B	39 kDa	4.4577	3.3922	8.8632	10.918
40S ribosomal protein S10	Q3T0F4	RPS10	19 kDa	4.4577	0	5.0688	5.9551
40S ribosomal protein S11	Q3T0V4	RPS11	18 kDa	5.3493	1.1307	3.0413	4.9626
40S ribosomal protein S12	Q76I81	RPS12	15 kDa	7.1321	9.0456	12.165	8.9327
40S ribosomal protein S13	A0A3Q1MB96	RPS13	16 kDa	8.9155	6.7844	8.11	5.9551
Ribosomal protein S14	A0A3Q1MWP9	RPS14	18 kDa	6.2405	7.9151	5.0684	6.9473
40S ribosomal protein S15	Q56K10	RPS15	17 kDa	13.373	6.7844	13.179	12.903
40S ribosomal protein S17	A0A140T832	RPS17	23 kDa	19.614	22.615	19.261	16.873
40S ribosomal protein S18	Q3T0R1	RPS18	18 kDa	10.699	7.9151	8.11	6.9476
40S ribosomal protein S19	Q32PD5	RPS19	16 kDa	8.0239	10.177	6.0825	2.9776
40S ribosomal protein S2	O18789	RPS2	31 kDa	17.753	17.976	23.204	15.821
40S ribosomal protein S20	Q3ZBH8	RPS20	13 kDa	8.914	11.305	18.244	9.9233
40S ribosomal protein S21	Q32PB8	RPS21	9 kDa	11.59	12.438	18.248	11.91
40S ribosomal protein S24	Q56JU9	RPS24	15 kDa	14.265	11.307	13.179	10.918
40S ribosomal protein S25	A0A3Q1MTI8	RPS25	14 kDa	5.3493	5.6537	5.0688	2.9776
40S ribosomal protein S28	Q56JX6	RPS28	8 kDa	4.4577	5.6537	7.0963	6.9476
40S ribosomal protein S3	Q3T169	RPS3	27 kDa	20.506	24.876	29.399	21.835
40S ribosomal protein S3a	Q56JV9	RPS3A	30 kDa	13.373	18.092	15.206	14.888
40S ribosomal protein S4	E1BGR7	RPS4	30 kDa	6.8894	11.49	5.3738	4.4075
40S ribosomal protein S4	A2VE06	RPS4Y1	30 kDa	12.725	15.648	16.929	9.4878
40S ribosomal protein S5	Q5E988	RPS5	23 kDa	13.373	14.7	10.138	9.9252
Ribosomal protein S6 kinase	A0A3Q1MLN6	RPS6KA1	84 kDa	30.272	32.707	38.751	39.796
Ribosomal protein S6 kinase	A5PJL4	RPS6KA3	84 kDa	20.39	15.757	23.937	27.502
Ribosomal protein S6 kinase B2	E1BLQ5	RPS6KB2	54 kDa	5.3493	1.1307	4.055	2.9776
40S ribosomal protein S7	A6H769	RPS7	22 kDa	16.048	13.569	16.22	10.918
40S ribosomal protein S8	Q5E958	RPS8	24 kDa	11.59	11.307	13.179	10.918
40S ribosomal protein S9	A6QLG5	RPS9	23 kDa	5.3493	2.2615	4.055	2.9776
40S ribosomal protein SA	P26452	RPSA	33 kDa	10.699	9.0459	10.138	16.873
Ribosome binding protein 1	F1MDC1	RRBP1	167 kDa	8.0239	10.177	26.358	18.858
Ribonucleoside-diphosphate reductase	F1MSF1	RRM1	90 kDa	27.638	31.661	23.316	30.768
Radial spoke head component 1	A0A3Q1M905	RSPH1	39 kDa	7.1324	2.2615	8.11	4.9626
Radial spoke head 10 homolog B	F1N5C9	RSPH10B	100 kDa	7.1324	0	3.0413	0.99252
Radial spoke head protein 3 homolog	A8E4N3	RSPH3	69 kDa	9.807	2.2615	5.0688	5.9551
Radial spoke head component 4A	E1BGG1	RSPH4A	82 kDa	22.289	18.092	20.275	13.895
Radial spoke head protein 9 homolog	Q2KIU7	RSPH9	31 kDa	9.807	7.9151	8.11	7.9402
Ras suppressor protein 1	Q5E9C0	RSU1	32 kDa	23.18	16.961	20.275	21.835
RNA 3'-terminal phosphate cyclase	Q2HJ88	RTCA	39 kDa	6.2408	5.6537	6.0825	3.9701
RNA-splicing ligase RtcB homolog	Q5E9T9	RTCB	55 kDa	22.289	26.007	29.399	24.813
Reticulon	F1MQZ0	RTN1	102 kDa	8.0239	9.0459	11.151	13.895
Reticulon	F1N405	RTN4	134 kDa	4.4577	2.2615	5.0688	5.9551
RNA transcription, translation and transport factor protein	Q3T0S7	RTRAF	28 kDa	14.265	12.438	17.234	17.865
RuvB-like helicase	A7MBG8	RUVBL1	50 kDa	50.818	61.06	44.605	49.626
RuvB-like helicase	F1MSD2	RUVBL2	54 kDa	36.553	29.399	37.509	38.708
RWD domain containing 1	Q3ZC53	RWDD1	28 kDa	6.2408	5.6537	6.0825	5.9551
Protein S100-A1	P02639	S100A1	11 kDa	22.289	30.53	10.138	19.85
Protein S100-A10	P60902	S100A10	11 kDa	13.373	6.7844	15.206	15.88
Protein S100	A0A3Q1MFC3	S100A11	15 kDa	82.914	107.42	104.42	102.23
Protein S100-A13	P79342	S100A13	11 kDa	13.373	12.438	8.11	8.9327
Protein S100-A14	Q3MHP3	S100A14	11 kDa	8.9155	4.5229	2.0275	2.9776
Protein S100-A16	Q0VCM0	S100A16	12 kDa	10.699	3.3922	6.0825	4.9626
Protein S100-A2	P10462	S100A2	11 kDa	28.529	44.099	35.481	30.768
Protein S100-A4	P35466	S100A4	12 kDa	4.4577	5.6537	13.179	7.9402
Protein S100-B	P02638	S100B	11 kDa	238.93	126.64	139.9	206.44
Protein S100-G	P02633	S100G	9 kDa	4.4577	2.2615	12.165	7.9402
Serum amyloid A protein	A0A3Q1M3H8	SAA3	16 kDa	3.4165	6.5946	1.0138	2.8943
SUMO-activating enzyme subunit 1	A2VE14	SAE1	38 kDa	11.59	11.307	15.206	12.903
SAFB protein	A5PJP2	SAFB	102 kDa	8.4499	11.061	9.9168	11.004
Deoxynucleoside triphosphate triphosphohydrolase SAMHD1	Q0VCA5	SAMHD1	68 kDa	1.7831	2.2615	6.0825	4.9626
GTP-binding protein SAR1a	Q3T0D7	SAR1A	22 kDa	8.1592	8.0868	12.319	10.076
GTP-binding protein SAR1b	Q3T0T7	SAR1B	22 kDa	3.4309	6.6128	8.9699	8.782
Serine--tRNA ligase, cytoplasmic	Q9GMB8	SARS1	59 kDa	46.36	40.706	40.55	30.768
Spliceosome associated factor 3, U4/U6 recycling protein	F1N0I9	SART3	109 kDa	3.5662	2.2615	14.193	8.9327
Ribosome maturation protein SBDS	Q3SWZ6	SBDS	29 kDa	7.1324	2.2615	5.0688	3.9701
Secretory carrier-associated membrane protein	E1BHS9	SCAMP3	38 kDa	7.1324	4.5229	9.1238	10.918
Sec1 family domain containing 1	E1BG76	SCFD1	79 kDa	12.482	10.177	11.151	9.9252
Adseverin	A2VE17	SCIN	81 kDa	13.373	10.177	29.399	17.865
Selenocysteine lyase	A2VDS1	SCLY	47 kDa	24.072	21.484	15.206	15.88
Secernin-1	P83939	SCRN1	46 kDa	39.228	70.105	76.031	67.491
Secernin-3	F1MFJ9	SCRN3	57 kDa	7.0597	8.9537	10.045	4.912
N-terminal kinase-like protein	F1MVK2	SCYL1	89 kDa	7.1324	5.6537	7.0963	7.9402
SCY1 like pseudokinase 2	A6QLN8	SCYL2	103 kDa	12.482	5.6537	3.0413	7.9402
Syndecan binding protein	F6QH17	SDCBP	39 kDa	5.3493	6.7844	9.1238	7.9402
Stromal cell-derived factor 2-like protein 1	Q3T083	SDF2L1	24 kDa	1.7831	6.7844	5.0688	12.903
45 kDa calcium-binding protein	F1MKI5	SDF4	41 kDa	16.048	11.307	8.11	3.9701
Protein SEC13 homolog	Q3ZCC9	SEC13	35 kDa	16.939	19.222	18.248	18.858
SEC14 like lipid binding 3	E1B8H8	SEC14L3	46 kDa	71.667	75.036	95.779	76.424
SEC14 like lipid binding 4	A0A3Q1LYF4	SEC14L4	47 kDa	18.964	16.136	20.403	13.602
Protein transport protein sec16	F1N6K7	SEC16A	246 kDa	18.722	14.7	33.454	29.776
Protein transport protein Sec23A	A2VDL8	SEC23A	87 kDa	11.973	7.027	9.9692	11.934
Protein transport protein Sec23B	Q3SZN2	SEC23B	86 kDa	21.906	21.241	24.498	26.774
SEC23 interacting protein	E1BKW5	SEC23IP	112 kDa	12.482	10.177	14.193	16.873
Protein transport protein Sec24A	A6QNT8	SEC24A	120 kDa	7.1324	12.426	14.182	9.9091
SEC24 homolog B, COPII coat complex component	E1BPR4	SEC24B	157 kDa	3.5662	2.2737	5.0797	5.9712
SEC24 homolog C, COPII coat complex component	E1BIU0	SEC24C	121 kDa	13.373	13.569	15.206	12.903
SEC24 homolog D, COPII coat complex component	F1MV07	SEC24D	112 kDa	8.9155	5.6537	5.0688	4.9626
SEC31 homolog A, COPII coat complex component	E1BMP2	SEC31A	138 kDa	39.228	36.183	54.743	37.716
Methanethiol oxidase	Q2KJ32	SELENBP1	53 kDa	122.14	101.77	59.811	62.529
Selenide, water dikinase 1	Q0VC82	SEPHS1	43 kDa	17.831	18.092	22.303	11.91
O-phosphoseryl-tRNA(Sec) selenium transferase	E1BPY3	SEPSECS	65 kDa	6.2408	1.1307	9.1238	4.9626
Septin-10	Q2KJB1	SEPTIN10	53 kDa	8.9155	3.3922	1.0138	1.985
Septin-11	A2VE99	SEPTIN11	49 kDa	15.128	10.246	15.648	10.979
Septin-2	Q2NKY7	SEPTIN2	42 kDa	24.072	36.183	25.344	23.82
Septin-5	Q0VC68	SEPTIN5	43 kDa	3.5662	1.1307	3.0413	5.9551
Septin-6	Q3SZN0	SEPTIN6	49 kDa	6.8797	3.3226	6.6543	4.9015
Septin-7	Q6Q137	SEPTIN7	51 kDa	21.203	18.092	20.275	17.865
Septin-8	Q0VCP4	SEPTIN8	51 kDa	13.849	10.177	9.1238	11.91
Septin 9	A0A3Q1MH57	SEPTIN9	65 kDa	46.36	41.837	27.371	36.723
SERPINE1 mRNA binding protein 1	A1L5B7	SERBP1	42 kDa	23.18	18.092	19.261	15.88
Alpha-1-antiproteinase	P34955	SERPINA1	46 kDa	76.673	122.12	57.784	78.409
Serpin A3-1	A0A452DJK6	SERPINA3-1	52 kDa	57.111	42.516	46.329	33.526
Serpin A3-3	G3N1U4	SERPINA3-3	46 kDa	7.2746	7.0393	5.8999	7.0453
Serpin A3-4	A2I7N0	SERPINA3-4	46 kDa	16.92	14.334	12.884	12.451
Serpin A3-5	A2I7N1	SERPINA3-5	46 kDa	20.867	44.254	20.975	16.097
Serpin A3-7	A0A0A0MP92	SERPINA3-7	47 kDa	107.58	97.369	73.782	59.098
Serpin A3-8	A6QPQ2	SERPINA3-8	47 kDa	32.17	24.412	26.553	16.585
Plasma serine protease inhibitor	A0A452DHZ3	SERPINA5	44 kDa	7.1324	5.6537	6.0825	5.9551
Serpin peptidase inhibitor, clade A (Alpha-1 antiproteinase, antitrypsin), member 7	Q3SYR0	SERPINA7	46 kDa	7.1324	6.7844	6.0825	4.9626
Leukocyte elastase inhibitor	Q1JPB0	SERPINB1	42 kDa	40.045	44.923	43.042	50.35
Serpin family B member 13	E1BIP8	SERPINB13	41 kDa	0	0	13.179	10.918
Serpin B5	A0A3Q1NLS8	SERPINB5	45 kDa	73.107	89.328	52.715	49.626
Serpin B6	O02739	SERPINB6	43 kDa	16.209	24.927	19.353	18.903
Serpin B8	Q5BIR5	SERPINB8	42 kDa	5.102	0.20427	4.4213	2.1643
Antithrombin-III	A0A3Q1NJR8	SERPINC1	60 kDa	30.313	32.791	21.289	27.791
Serpin family D member 1	F6R4P6	SERPIND1	63 kDa	8.9155	7.9151	8.11	5.9551
Pigment epithelium-derived factor	Q95121	SERPINF1	46 kDa	18.722	19.222	20.275	21.835
[truncated: 473 more rows]

## Sheet: Proteins in spz
List of proteins identified and quantified in control and OF-treated bull spermatozoa
					Mean Normalized Weighted Spectra						Normalized Weighted Spectra in each sample
Identified Proteins (2333)	Accession Number	Gene symbol	Molecular Weight		Spz Amp Post	Spz Amp Pre	Spz Isth Post	Spz Isth Pre	Spz PBS		Spz Amp Post 1	Spz Amp Post 2	Spz Amp Post 3	Spz Amp Post 4	Spz Amp Pre 1	Spz Amp Pre 2	Spz Amp Pre 3	Spz Amp Pre 4	Spz Isth Post 1	Spz Isth Post 2	Spz Isth Post 3	Spz Isth Post 4	Spz Isth Pre 1	Spz Isth Pre 2	Spz Isth Pre 3	Spz Isth Pre 4	Spz PBS 1	Spz PBS 2	Spz PBS 3	Spz PBS 4
Myosin heavy chain 9	F1MQ37	MYH9	227 kDa		474.755	264.137	216.058	182.651	3.97752		471.13	570.79	308.37	548.73	371.68	220.04	242.88	221.95	182.1	298.16	189.09	194.88	165.21	21.414	369.49	174.49	2.9475	1.3325	2.4045	9.2256
Myosin heavy chain 14	F1MM57	MYH14	231 kDa		281.098	150.424	172.107	132.554	1.9974		145.58	552.06	199.6	227.15	41.305	244.73	196.75	118.91	113.34	207.79	200.16	167.14	37.925	9.892	384.49	97.908	0	0	0	7.9896
ATP synthase subunit alpha	F1MLB8	ATP5F1A	60 kDa		242.107	133.337	134.575	110.672	175.85		198.57	262.8	292.39	214.67	133.58	143.82	113.25	142.7	166.57	161.62	106.5	103.61	105.9	133.11	119.63	84.047	183.73	191.88	174.32	153.47
Tubulin alpha chain	F6RP72	TUBA3C	51 kDa		153.545	114.621	127.96	198.055	101.707		100.47	136.89	189.26	187.56	142.74	61.484	147.69	106.57	93.286	38.506	186.95	193.1	147.51	265.57	209.27	169.87	100.57	96.327	104.9	105.03
Alpha-enolase	Q9XSJ4	ENO1	47 kDa		135.965	121.842	129.028	162.285	269.44		100.86	141.1	147.4	154.5	146.19	124.95	111.66	104.57	149.82	116.82	144.31	105.16	170.68	181.18	130.88	166.4	283.95	254.07	274.39	265.35
ATP synthase subunit beta	A0A452DII8	ATP5F1B	62 kDa		169.455	120.868	114.626	85.5897	125.078		151.13	184.65	198.57	143.47	89.471	133.72	100.38	159.9	145.53	105.18	109.78	98.012	82.146	95.537	89.476	75.2	106.11	141.24	133.45	119.51
Calmodulin	P62157	CALM	17 kDa		105.728	127.698	132.42	105.897	103.342		83.699	83.841	101.76	153.61	109.55	172.9	98.022	130.32	120.59	171.27	117	120.82	136.63	114.39	63.86	108.71	69.541	121.14	89.128	133.56
Chromosome 3 C1orf56 homolog	F1MF73	C3H1orf56	33 kDa		200.208	88.0503	82.434	98.003	67.5853		132.38	223.5	208.49	236.46	80.65	73.17	100.38	98.001	57.86	71.831	95.035	105.01	89.074	126.67	85.586	90.682	67.792	74.619	62.516	65.414
Uncharacterized protein	A0A3Q1MGG8		364 kDa		76.5195	110.427	97.3295	151.26	127.169		73.911	87.753	62.052	82.362	120.97	121.11	122.26	77.37	89.419	89.789	106.5	103.61	175.18	217.91	115.74	96.211	88.425	145.24	119.02	155.99
AHNAK nucleoprotein	A0A3Q1NE82	AHNAK	615 kDa		70.6268	83.7897	125.067	125.936	0.245625		84.391	63.987	87.369	46.76	36.544	93.355	100.38	104.88	152.54	161.62	114.7	71.409	89.074	227.57	95.312	91.788	0.9825	0	0	0
60 kDa chaperonin	F1MUZ9	HSPD1	61 kDa		86.5845	93.6265	102.854	77.9677	157.045		95.423	80.897	90.844	79.174	81.91	113.54	91.37	87.686	106.95	138.53	81.927	84.01	64.331	93.39	85.586	68.564	176.85	166.56	152.68	132.09
Endoplasmic reticulum chaperone BiP	Q0VCX2	HSPA5	72 kDa		105.136	69.4882	81.831	78.6512	23.5455		154.38	72.927	140.63	52.607	54.827	40.095	103.46	79.571	87.482	119.73	72.193	47.919	72.252	106.99	99.42	35.943	28.385	23.32	22.977	19.5
L-lactate dehydrogenase	E1BNS9	LDHC	36 kDa		57.225	82.65	111.414	79.1058	164.5		59.808	55.76	47.442	65.89	87.765	96.615	72.898	73.322	121.49	164.19	86.262	73.713	98.271	83.349	67.736	67.067	191.87	134.97	163.85	167.31
Hyaluronidase	F1MTV1	SPAM1	62 kDa		57.2332	94.8135	113.394	62.7155	147.752		60.67	48.901	63.041	56.321	69.304	126.15	77.21	106.59	112.21	146.22	99.94	95.204	60.368	50.447	59.324	80.723	106.1	169.21	163.49	152.21
Tubulin polymerization-promoting protein family member 3	A0A452DJS8	TPPP3	18 kDa		39.1437	94.0477	97.0785	96.325	5.40883		61.225	41.591	21.346	32.413	100.81	136.25	66.919	72.212	78.899	184.71	29.494	95.211	132.62	139.55	37.93	75.2	3.93	6.6624	6.0111	5.0318
Tubulin polymerization-promoting protein family member 2	Q3T077	TPPP2	19 kDa		54.47	81.065	119.163	68.771	121.802		48.539	48.447	64.038	56.856	47.886	131.2	54.05	91.124	112.21	166.75	88.481	109.21	57.403	44.012	64.189	109.48	107.09	127.92	122.63	129.57
Myosin-10	Q27991	MYH10	229 kDa		111.172	74.6675	55.1013	40.1164	0		126.39	130.06	96.132	92.107	78.091	73.931	81.115	65.533	37.797	73.793	49.636	59.179	46.472	1.5636	66.901	45.529	0	0	0	0
10 kDa heat shock protein, mitochondrial	P61603	HSPE1	11 kDa		37.7978	76.034	92.4465	60.037	94.7517		36.845	38.785	34.699	40.862	46.55	141.09	61.616	54.88	96.433	120.32	71.964	81.069	51.406	67.52	58.276	62.946	88.267	109.02	91.273	90.447
Calcium binding tyrosine phosphorylation regulated	Q32L61	CABYR	49 kDa		41.8747	72.115	86.6538	62.4928	119.737		46.332	34.736	32.763	53.668	55.447	128.68	57.911	46.422	84.159	107.75	72.096	82.61	63.342	63.334	52.519	70.776	97.267	137.25	127.44	116.99
Tubulin beta-4B chain	Q3MHM5	TUBB4B	50 kDa		63.656	65.6283	68.475	63.6767	30.765		58.037	73.697	54.499	68.391	79.004	28.057	85.825	69.627	44.158	32.039	107.32	90.383	55.425	74.28	62.868	62.134	44.404	31.916	26.02	20.72
Leucine zipper protein 2	A6QPW2	LUZP2	31 kDa		35.5207	72.7682	87.674	48.084	111.275		36.404	26.966	36.735	41.978	80.65	60.554	70.78	79.089	92.926	105.18	67.18	85.41	38.599	52.599	44.738	56.4	99.232	134.58	109.4	101.89
Heat shock protein beta-1	Q3T149	HSPB1	22 kDa		53.7837	85.3937	59.9835	40.5585	0.30055		33.095	80.897	42.692	58.451	35.284	196.8	57.911	51.58	26.3	112.88	57.349	43.405	40.578	39.718	47.656	34.282	0	0	1.2022	0
Myosin light polypeptide 6	P60661	MYL6	17 kDa		64.894	60.1472	64.67	42.5805	1.91027		42.67	57.178	95.173	64.555	46.303	62.755	65.138	66.393	52.6	81.764	70.247	54.069	31.291	12.607	75.837	50.587	0	2.665	1.2022	3.7739
Dynein axonemal heavy chain 8	E1B9R5	DNAH8	541 kDa		63.638	51.1598	44.19	62.3593	138.093		64.549	62.514	46.192	81.297	65.906	35.529	64.908	38.296	22.793	15.392	67.763	70.812	63.584	68.963	72.262	44.628	135.37	136.95	112.88	167.17
Oviduct-specific glycoprotein	A0A3S5ZPD7	OVGP1	53 kDa		48.0735	53.3005	46.2985	62.2308	2.17148		40.241	44.348	55.517	52.188	41.701	33.413	75.305	62.783	36.608	74.632	37.761	36.193	76.944	63.026	66.828	42.125	5.508	0	2.1677	1.0102
Fibrous sheath CABYR-binding protein	F1MEI0	FSCB	88 kDa		29.1277	62.8067	68.1442	46.9318	71.969		36.404	25.138	26.806	28.163	45.365	93.355	54.05	58.457	52.6	89.789	67.18	63.008	49.486	42.938	38.903	56.4	64.845	83.946	66.123	72.962
Acrosin	G5E5C6	ACR	45 kDa		27.9615	62.0348	75.9942	36.7825	110.477		34.198	21.938	23.828	31.882	36.544	88.309	37.32	85.966	89.419	112.88	54.072	47.606	40.578	28.983	31.122	46.447	38.317	153.24	108.2	142.15
Acrosin-binding protein	E1B7S8	ACRBP	61 kDa		40.1427	47.6868	66.0138	39.1653	54.3152		28.13	31.536	53.613	47.292	30.244	65.601	45.042	49.86	68.379	74.396	54.072	67.208	29.691	27.91	43.766	55.294	49.125	62.627	57.707	47.802
Dynein axonemal heavy chain 17	A0A3Q1M7H2	DNAH17	512 kDa		65.6693	39.7355	36.6803	42.2502	136.615		60.089	62.129	61.162	79.297	73.549	23.162	44.569	17.662	45.586	10.262	56.221	34.652	47.867	36.75	45.178	39.206	130.67	127.92	113.01	174.86
RAB2A, member RAS onco family	A0A3Q1MHX8	RAB2A	22 kDa		31.0625	53.2657	68.4865	29.0673	71.381		29.544	26.879	45.085	22.742	55.461	54.261	44.42	58.921	98.246	73.762	53.262	48.676	30.192	28.996	27.483	29.598	60.198	80.309	81.779	63.238
Sperm acrosome membrane-associated protein 1	F1MN30	SPACA1	31 kDa		59.8012	33.9625	36.8192	50.9992	73.033		47.436	58.045	70.491	63.233	25.203	47.939	23.164	39.544	47.34	35.915	26.217	37.805	44.537	46.158	44.738	68.564	59.932	75.951	75.74	80.509
Isoaspartyl peptidase/L-asparaginase	Q32LE5	ASRGL1	32 kDa		44.5352	42.297	49.1623	42.906	76.696		45.781	42.048	53.116	37.196	40.325	58.031	45.042	25.79	38.573	71.831	44.24	42.005	46.517	47.232	36.958	40.917	87.442	67.957	72.134	79.251
ALMS1 centrosome and basal body associated protein	E1B958	ALMS1	482 kDa		32.8712	38.8713	37.7988	67.4573	27.3745		26.476	13.711	46.663	44.635	45.365	10.092	60.484	39.544	14.027	7.6962	62.264	67.208	59.383	74.068	70.025	66.353	23.58	30.647	28.854	26.417
Sperm autoantigenic protein 17	F1MI43	SPA17	17 kDa		29.3255	44.653	48.4338	51.125	52.5842		22.615	23.309	35.245	36.133	37.805	63.078	34.746	42.983	19.287	61.569	54.072	58.807	51.465	49.379	50.574	53.082	45.195	58.629	36.067	70.446
Adenylate kinase isoenzyme 1	P00570	AK1	22 kDa		44.6868	50.642	45.9027	30.0882	50.929		48.539	48.447	38.72	43.041	63.008	60.554	41.181	37.825	59.613	51.308	37.686	35.004	26.722	40.791	34.04	18.8	56.985	53.299	46.887	46.545
ATP synthase subunit delta, mitochondrial	P05630	ATP5F1D	18 kDa		79.8413	29.6197	27.127	23.818	33.47		44.678	98.265	82.901	93.521	21.423	40.37	25.738	30.948	26.3	33.35	27.855	21.003	17.815	25.763	26.259	25.435	31.44	38.642	34.865	28.933
Zona pellucida binding protein	F1N369	ZPBP	39 kDa		51.197	35.782	35.1253	37.7067	69.6365		20.408	54.389	55.599	74.392	31.504	42.893	20.59	48.141	29.806	38.481	34.409	37.805	31.671	28.983	35.985	54.188	55.02	77.284	74.538	71.704
Cilia and flagella associated protein 45	A0A3Q1MJ67	CFAP45	67 kDa		36.0358	41.0895	39.7182	40.7455	45.29		35.853	37.478	35.742	35.07	36.544	27.754	45.042	55.018	17.533	30.785	57.349	53.206	39.589	44.012	34.04	45.341	37.335	49.302	50.494	44.029
Fructose-bisphosphate aldolase	A0A3Q1LMG1	ALDOA	40 kDa		54.434	32.764	31.3955	38.9248	95.8468		34.749	71.756	35.245	75.986	36.544	37.847	36.033	20.632	47.34	30.785	27.855	19.602	36.619	42.938	49.601	26.541	111.02	81.281	84.156	106.93
Outer dense fiber protein 3	Q2TBH0	ODF3	28 kDa		26.2315	40.8375	52.4995	37.593	37.9933		26.353	22.747	26.195	29.631	37.63	37.672	43.552	44.496	48.866	35.75	57.084	68.298	37.435	35.27	35.823	41.844	32.273	41.116	33.507	45.077
Heat shock cognate 71 kDa protein	P19120	HSPA8	71 kDa		32.8702	44.079	36.7897	40.816	13.3955		43.006	38.282	27.741	22.452	64.411	42.759	33.767	35.379	47.138	52.382	24.984	22.655	53.389	49.572	29.058	31.245	14.554	14.521	11.642	12.865
Cylicin-1	G3MY76	CYLC1	73 kDa		23.3398	39.0645	33.9275	54.1093	60.0752		20.96	13.711	26.806	31.882	28.983	52.985	34.746	39.544	24.546	33.35	34.409	43.405	72.249	56.893	40.848	46.447	47.16	79.949	27.651	85.541
Ropporin-1	F1N058	ROPN1	24 kDa		46.626	36.3032	33.8638	32.5688	54.7067		44.126	42.962	52.124	47.292	40.325	35.323	33.459	36.106	10.52	38.481	36.048	50.406	21.774	33.277	32.095	43.129	54.037	65.292	51.696	47.802
Heat shock 70 kDa protein 1-like	P0CB32	HSPA1L	70 kDa		32.4417	38.121	45.3017	29.8623	54.2638		32.298	34.866	31.382	31.221	43.777	44.218	30.57	33.919	53.456	51.917	38.49	37.344	34.954	32.536	21.789	30.17	54.585	50.895	54.418	57.157
Tropomodulin 3	A0A3Q1LL62	TMOD3	38 kDa		32.7425	47.3398	41.51	22.503	0.943475		30.715	37.021	37.728	25.506	32.367	55.508	48.091	53.393	23.994	53.873	50.368	37.805	23.398	2.1469	56.726	7.7411	0	0	0	3.7739
Sperm equatorial segment protein 1	A0A452DI77	SPESP1	42 kDa		25.332	39.241	36.5048	40.0735	42.0935		27.579	22.395	25.317	26.037	31.504	37.847	36.033	51.58	45.586	28.219	34.409	37.805	39.589	40.791	30.15	49.764	37.335	42.639	46.887	41.513
A-kinase anchoring protein 4	F1MYH5	AKAP4	94 kDa		33.6698	25.987	44.2133	36.3783	98.8955		27.579	26.052	33.756	47.292	27.723	30.277	21.877	24.071	56.106	25.654	37.686	57.407	28.702	36.497	27.232	53.082	71.722	106.6	116.62	100.64
Glyceraldehyde-3-phosphate dehydrogenase, testis-specific	Q2KJE5	GAPDHS	43 kDa		36.7865	42.9633	29.7877	28.7078	57.6258		32.543	41.134	35.742	37.727	64.268	30.277	30.886	46.422	42.08	23.089	24.578	29.404	37.609	24.689	28.204	24.329	40.282	58.629	64.92	66.672
ADP/ATP translocase	F1MDK8	SLC25A31	36 kDa		20.647	42.335	47.8302	26.7155	67.8187		25.689	15.997	22.835	18.067	45.365	40.37	45.78	37.825	63.119	53.873	39.325	35.004	30.681	22.542	28.204	25.435	72.705	67.957	58.909	71.704
Cylicin-2	F1MI94	CYLC2	51 kDa		17.1837	40.7527	43.466	36.101	79.0345		8.2737	9.1409	25.814	25.506	27.723	60.554	28.312	46.422	29.806	59.004	36.048	49.006	31.671	36.497	40.848	35.388	75.652	74.619	85.358	80.509
Testis-expressed protein 29	Q3SZT4	TEX29	16 kDa		26.1367	34.801	37.5738	37.359	51.7005		22.063	28.794	22.339	31.351	23.943	52.985	24.451	37.825	26.3	48.742	36.048	39.205	32.661	33.277	28.204	55.294	46.177	57.297	50.494	52.834
Complex I-9kD	A0A3Q1N7L1	NDUFV3	55 kDa		21.517	33.4688	37.951	42.9213	49.4632		22.338	21.024	19.857	22.849	22.683	41.627	33.459	36.106	42.08	42.325	25.394	42.005	38.102	46.158	39.872	47.553	43.23	55.96	55.897	42.766
Protein disulfide-isomerase	A5D7E8	PDIA3	57 kDa		26.081	31.9125	40.3182	36.4453	7.678		46.332	12.797	29.785	15.41	23.943	10.092	43.755	49.86	40.326	64.135	34.409	22.403	30.681	69.774	24.314	21.012	10.807	3.9974	9.6178	6.2898
Malate dehydrogenase, mitochondrial	Q32LG3	MDH2	36 kDa		24.3422	37.2127	40.617	31.2523	48.836		28.682	26.052	20.849	21.786	40.325	45.416	37.32	25.79	50.846	41.046	32.771	37.805	36.619	34.35	25.287	28.753	54.037	45.304	45.685	50.318
Keratin, type II cytoskeletal 8	F1MU12	KRT8	54 kDa		10.0104	19.5274	51.0958	50.1987	0.150973		7.3887	11.317	10.882	10.454	5.0406	42.068	17.809	13.192	23.195	88.752	61.114	31.322	41.506	86.845	46	26.444	0.60389	0	0	0
Membrane spanning 4-domains A14	F1MLS4	MS4A14	97 kDa		20.2862	30.995	37.3543	41.2407	35.821		23.166	9.1409	23.332	25.506	36.544	27.754	32.173	27.509	26.3	15.392	47.518	60.207	41.568	48.305	33.067	42.023	34.387	38.642	31.258	38.997
Tubulin beta-5 chain	Q2KJD0	TUBB5	50 kDa		34.4002	29.6205	32.5358	32.6042	30.8927		29.193	30.261	36.065	42.082	23.844	20.279	36	38.359	12.376	23.651	43.728	50.388	27.093	32.555	33.844	36.925	51.597	25.722	25.39	20.862
cAMP-dependent protein kinase type I-alpha regulatory subunit	P00514	PRKAR1A	43 kDa		33.209	32.5152	35.46	27.9307	31.6955		30.491	41.226	29.428	31.691	34.831	32.8	33.82	28.61	42.571	15.392	47.977	35.9	28.345	28.983	27.854	26.541	30.93	36.35	29.864	29.638
Actin, cytoplasmic 1	P60712	ACTB	42 kDa		33.2758	38.4135	31.437	23.817	8.1091		33.529	40.707	29.774	29.093	33.246	31.234	48.68	40.494	34.548	38.037	31.354	21.809	28.887	16.643	28.739	20.999	9.7344	8.2079	7.0788	7.4153
Actin, cytoplasmic 2	P63258	ACTG1	42 kDa		32.8758	38.0918	30.9985	24.0643	8.40965		32.426	40.707	29.277	29.093	33.246	31.234	47.393	40.494	32.794	38.037	31.354	21.809	29.876	16.643	28.739	20.999	9.7344	8.2079	8.281	7.4153
LRRC37AB_C domain-containing protein	G3MX69		86 kDa		31.487	31.9605	32.3522	29.0575	49.7585		20.96	24.681	36.735	43.572	22.683	42.893	29.599	32.667	17.533	30.785	37.686	43.405	21.774	31.13	30.15	33.176	40.282	49.302	54.1	55.35
Cytochrome c oxidase polypeptide Vb	A0A3Q1MBD7	COX5B	14 kDa		17.865	33.794	44.365	27.4273	45.4475		18.754	16.454	13.403	22.849	23.943	40.37	29.599	41.264	71.886	41.046	39.325	25.203	22.763	27.91	29.177	29.859	48.142	45.304	48.089	40.255
Dynein axonemal heavy chain 7	F1N5R7	DNAH7	461 kDa		38.7833	27.0369	24.9363	31.9385	47.2578		33.72	36.107	43.668	41.638	47.134	7.9086	30.291	22.814	24.546	2.5654	39.489	33.145	30.78	24.049	39.973	32.952	61.6	38.642	38.471	50.318
Heat shock 70 kDa protein 1B	Q27965	HSPA1B	70 kDa		25.3387	31.8495	34.4023	29.8565	19.8235		34.312	31.237	18.544	17.262	42.663	34.24	22.693	27.802	34.675	57.078	23.396	22.46	36.784	38.699	26.134	17.809	17.212	18.238	20.798	23.046
Outer dense fiber protein 2	F1MU43	ODF2	101 kDa		25.3795	35.5507	42.2325	17.6938	70.041		36.404	29.708	17.871	17.535	35.284	40.37	37.32	29.229	59.613	33.35	40.963	35.004	12.866	21.469	16.534	19.906	60.915	69.289	75.74	74.22
Heat shock protein HSP 90-alpha	Q76LV2	HSP90AA1	85 kDa		20.8918	29.6265	26.1347	43.459	22.713		31.774	19.855	20.458	11.48	52.623	21.287	22.473	22.123	38.034	25.638	20.195	20.672	66.011	53.392	21.651	32.782	38.855	13.907	25.239	12.851
Dynein axonemal heavy chain 6	A0A3Q1LW75	DNAH6	476 kDa		38.1815	22.1737	24.0502	35.456	33.5718		40.332	35.65	38.607	38.137	29.443	2.8299	35.372	21.05	5.26	0	38.284	52.657	30.052	37.962	40.23	33.58	42.247	30.647	32.46	28.933
Aconitate hydratase, mitochondrial	P20004	ACO2	85 kDa		45.2107	26.5925	26.267	20.4907	57.7295		55.158	46.162	32.763	46.76	41.585	22.708	23.164	18.913	54.353	7.6962	26.217	16.802	19.794	19.322	26.259	16.588	63.862	49.302	64.92	52.834
Radial spoke head protein 9 homolog	Q2KIU7	RSPH9	31 kDa		35.271	26.242	28.061	28.672	39.68		35.853	39.306	37.231	28.694	25.203	25.231	27.025	27.509	33.313	33.35	24.578	21.003	25.733	33.277	21.396	34.282	37.335	43.972	39.674	37.739
Transmembrane protein 190	E1BJD3	TMEM190	20 kDa		23.552	26.8803	32.0657	35.4505	45.4475		14.341	32.45	20.849	26.568	21.423	30.277	28.312	27.509	35.066	30.785	34.409	28.003	33.65	21.469	29.177	57.506	55.02	49.302	38.471	38.997
Actin, gamma-enteric smooth muscle	Q5E9B5	ACTG2	42 kDa		23.0975	36.0853	34.8498	22.095	8.97157		22.061	23.601	22.541	24.187	35.267	28.484	41.439	39.151	53.035	29.996	29.845	26.523	23.592	12.688	33.655	18.445	10.122	8.6726	7.7457	9.346
Peroxiredoxin-5, mitochondrial	Q9BGI1	PRDX5	23 kDa		19.0083	32.203	41.4055	23.128	55.923		22.063	18.739	20.353	14.878	27.723	32.8	27.025	41.264	52.6	41.046	32.771	39.205	26.722	22.542	23.342	19.906	49.125	50.634	67.325	56.608
Endoplasmin	Q95M18	HSP90B1	92 kDa		35.718	28.0078	23.1498	28.5508	6.78957		62.937	18.68	45.913	15.342	22.683	10.092	43.59	35.666	17.533	17.958	29.284	27.824	23.627	41.727	33.791	15.058	9.825	3.9974	10.82	2.5159
Uncharacterized protein	F1N530		34 kDa		16.1758	34.887	31.0278	32.47	33.5598		15.996	16.454	17.375	14.878	25.203	55.508	24.451	34.386	5.26	56.439	34.409	28.003	31.671	34.35	26.259	37.6	24.562	42.639	19.236	47.802
Prohibitin	Q3T165	PHB	30 kDa		27.8375	34.3115	29.5525	21.186	29.233		24.269	30.622	28.296	28.163	31.504	35.323	36.033	34.386	21.04	38.481	37.686	21.003	17.815	21.469	23.342	22.118	41.265	25.317	26.449	23.901
Hypoxia up-regulated 1	A0A3Q1MJM1	HYOU1	114 kDa		27.6895	18.5755	30.9948	32.874	5.85733		41.368	19.196	34.253	15.941	8.8211	10.092	29.599	25.79	24.546	61.569	19.662	18.202	36.619	49.379	31.122	14.376	4.9125	2.665	10.82	5.0318
Uncharacterized protein	A0A3Q1M4H6		8 kDa		14.7363	27.802	39.9333	26.7263	48.8825		12.135	13.711	12.907	20.192	17.642	42.893	23.164	27.509	24.546	64.135	36.048	35.004	23.753	24.689	25.287	33.176	35.37	55.964	58.909	45.287
MICOS complex subunit MIC60	A0A3Q1MFE4	IMMT	84 kDa		25.2512	28.7383	31.242	22.4395	36.6425		27.027	25.595	29.785	18.598	30.244	35.323	21.877	27.509	21.04	35.915	34.409	33.604	20.784	22.542	24.314	22.118	40.282	35.977	30.056	40.255
Cytochrome b-c1 complex subunit Rieske, mitochondrial	P13272	UQCRFS1	30 kDa		35.7502	24.2582	28.2695	18.8588	37.8098		29.785	31.993	31.274	49.949	20.162	20.185	25.738	30.948	38.573	20.523	24.578	29.404	10.887	18.249	25.287	21.012	33.405	43.972	34.865	38.997
Chromosome 10 C15orf48 homolog	A0A3Q1M537	C10H15orf48	17 kDa		33.93	20.1633	17.7865	34.8105	51.2248		24.821	22.852	55.102	32.945	16.382	27.754	9.0083	27.509	15.78	10.262	21.301	23.803	31.671	37.571	37.93	32.07	36.352	67.957	55.303	45.287
Uncharacterized protein	A0A3Q1M3K6		80 kDa		11.2853	29.1465	49.8818	15.2287	51.279		8.8252	10.055	11.914	14.347	20.162	30.277	23.164	42.983	80.653	51.308	40.963	26.603	12.866	13.955	17.506	16.588	37.335	53.299	54.1	60.382
Pyruvate dehydrogenase E1 component subunit beta, mitochondrial	P11966	PDHB	39 kDa		26.3537	25.006	26.6357	26.161	44.5435		26.476	28.794	19.857	30.288	30.244	30.277	20.59	18.913	45.586	25.654	21.301	14.002	22.763	25.763	26.259	29.859	43.23	43.972	45.685	45.287
Fibrous sheath interacting protein 2	F1MB15	FSIP2	761 kDa		20.0695	24.0033	31.8398	27.3865	73.917		11.583	11.426	24.324	32.945	17.642	10.092	32.173	36.106	35.066	0	37.686	54.607	19.794	28.983	16.534	44.235	69.757	75.951	75.74	74.22
ATP synthase subunit gamma, mitochondrial	P05631	ATP5F1C	33 kDa		17.6785	28.7885	31.4758	25.0265	44.3392		11.583	20.11	19.36	19.661	18.902	37.847	25.738	32.667	21.04	43.612	36.048	25.203	25.733	26.836	24.314	23.223	40.282	50.634	34.865	51.576
A-kinase anchor protein 3	O77797	AKAP3	95 kDa		15.1168	28.951	34.4368	24.2353	57.7598		14.341	11.426	20.353	14.347	27.723	17.662	36.033	34.386	22.793	15.392	49.156	50.406	19.794	21.469	21.396	34.282	48.142	62.627	64.92	55.35
Interleukin 4 induced 1	F1N191	IL4I1	64 kDa		43.3595	20.6695	17.2017	20.8652	18.6328		39.162	37.021	52.62	44.635	16.382	12.616	24.451	29.229	22.793	12.827	16.385	16.802	24.743	26.836	17.506	14.376	13.755	23.985	20.438	16.353
Phosphoglycerate kinase 1	Q3T0P6	PGK1	45 kDa		16.7215	24.6685	34.3708	26.1638	80.3775		14.341	14.168	13.403	24.974	18.902	45.416	15.443	18.913	43.833	35.915	31.132	26.603	27.712	22.542	14.589	39.812	106.11	63.959	70.932	80.509
Heat shock 70kDa protein 1A	A7E3Q2	HSPA2	70 kDa		21.854	29.5152	28.2403	22.251	36.1898		28.211	20.329	18.708	20.168	39.203	25.283	29.299	24.276	39.837	29.102	17.881	26.141	22.417	23.712	21.227	21.648	38.419	31.543	37.901	36.896
Mitochondria-eating protein	E1BLK7	SPATA18	61 kDa		17.694	26.9395	27.4825	28.5723	14.8445		17.65	9.1409	24.324	19.661	26.463	12.616	46.328	22.351	5.26	10.262	42.602	51.806	25.733	33.277	24.314	30.965	13.755	15.99	12.022	17.611
FAM75 domain-containing protein	G3X6J2		109 kDa		17.1217	24.5235	22.6337	34.6332	33.911		19.857	16.454	10.921	21.255	22.683	27.754	27.025	20.632	19.287	12.827	26.217	32.204	38.599	50.452	26.259	23.223	25.545	38.642	32.46	38.997
Dihydrolipoyllysine-residue succinyltransferase component of 2-oxoglutarate dehydrogenase complex, mitochondrial	A0A3Q1MHE5	DLST	57 kDa		35.9865	20.622	19.2168	21.9655	42.83		29.234	44.334	26.806	43.572	17.642	20.185	20.59	24.071	28.053	12.827	16.385	19.602	21.774	21.469	21.396	23.223	40.282	38.642	42.078	50.318
Coiled-coil domain-containing protein 105	Q2YDN4	CCDC105	58 kDa		19.8865	29.0072	24.887	22.3035	23.6842		21.512	20.11	19.857	18.067	36.544	17.662	36.033	25.79	24.546	12.827	32.771	29.404	25.733	25.763	23.342	14.376	25.545	23.985	28.854	16.353
Superoxide dismutase [Mn], mitochondrial	E1BHL1	SOD2	52 kDa		11.1898	26.327	34.4215	22.0613	51.6995		14.341	11.883	8.4391	10.096	17.642	37.847	20.59	29.229	33.313	56.439	31.132	16.802	20.784	21.469	19.451	26.541	36.352	55.964	54.1	60.382
60S ribosomal protein L23a	A0A452DJM0	RPL23A	17 kDa		6.81627	24.1182	34.7923	28.22	0		5.4969	5.4564	8.8981	7.4137	15.044	35.202	20.52	25.707	19.238	43.489	45.744	30.698	24.668	32.101	25.207	30.904	0	0	0	0
Elongation factor 1-alpha 1	P68103	EEF1A1	50 kDa		19.0083	31.478	27.017	16.197	2.34577		21.817	20.366	12.83	21.02	29.507	27.379	34.172	34.854	45.056	16.116	18.713	28.183	16.815	10.575	18.609	18.789	1.965	5.1386	1.2022	1.0773
Chromosome 3 C1orf194 homolog	E1B9I5	C3H1orf194	19 kDa		18.8442	20.5535	22.3705	31.8585	17.7608		12.135	11.426	26.31	25.506	20.162	10.092	24.451	27.509	7.0133	5.1308	31.132	46.206	27.712	35.424	31.122	33.176	19.65	14.657	21.64	15.096
Tropomyosin alpha-3 chain	Q5KR47	TPM3	33 kDa		17.3032	29.2025	31.7638	15.0833	0		13.839	17.492	22.395	15.487	19.589	14.35	37.292	45.579	27.449	34.224	41.883	23.499	18.274	2.4699	35.56	4.0293	0	0	0	0
Brain acid soluble protein 1	P80724	BASP1	23 kDa		18.139	36.089	16.7587	20.7012	4.054		21.512	11.883	17.375	21.786	23.943	32.8	36.033	51.58	10.52	23.089	18.024	15.402	31.671	20.396	9.7257	21.012	4.9125	2.665	3.6067	5.0318
Annexin	F1N650	ANXA1	39 kDa		26.3893	28.229	17.1387	19.5233	9.31505		35.301	25.138	23.332	21.786	37.805	22.708	18.017	34.386	19.287	17.958	13.108	18.202	26.722	18.249	16.534	16.588	9.825	6.6624	13.225	7.5478
Leucine zipper-EF-hand-containing transmembrane protein 1	F1N3R4	LETM1	88 kDa		17.7885	22.3515	28.7815	22.2215	39.3085		17.099	16.454	16.878	20.723	22.683	32.8	16.73	17.193	28.053	41.046	18.024	28.003	24.743	21.469	19.451	23.223	36.352	35.977	40.876	44.029
Cytochrome c oxidase subunit 4 isoform 1, mitochondrial	P00423	COX4I1	20 kDa		20.458	28.2793	25.424	16.1455	25.9642		21.252	19.328	20.376	20.876	24.678	26.924	26.333	35.182	29.712	27.065	24.885	20.034	12.421	15.23	18.191	18.74	26.626	28.071	25.327	23.833
Stress-70 protein, mitochondrial	Q3ZCH0	HSPA9	74 kDa		25.2012	24.3077	23.9475	16.272	33.652		34.198	20.567	25.317	20.723	30.244	20.185	24.451	22.351	31.56	23.089	22.939	18.202	11.877	12.881	20.424	19.906	45.195	26.65	30.056	32.707
Succinate--CoA ligase [GDP-forming] subunit beta, mitochondrial	Q3MHX5	SUCLG2	47 kDa		20.432	24.4045	28.8277	15.3007	34.2175		20.96	19.196	20.849	20.723	25.203	27.754	20.59	24.071	50.846	20.523	22.939	21.003	13.856	18.249	13.616	15.482	38.317	30.647	27.651	40.255
Tubulin beta-6 chain	Q2HJ81	TUBB6	50 kDa		20.9413	21.66	21.887	24.1212	21.9333		18.047	16.395	23.189	26.134	24.305	13.517	28.307	20.511	13.311	12.082	35.246	26.909	19.575	25.995	23.338	27.577	37.704	15.974	16.833	17.222
5'-nucleotidase, cytosolic IB	F1ML59	NT5C1B	64 kDa		19.7508	21.5206	22.2843	23.6958	32.7535		20.408	11.883	23.332	23.38	23.943	25.231	28.312	8.5966	19.287	15.392	27.855	26.603	16.825	26.836	22.369	28.753	23.58	39.974	37.269	30.191
Tubulin beta chain	A0A452DIL8	TUBB2B	50 kDa		20.153	22.3317	22.5523	21.4608	23.6073		20.181	15.433	23.019	21.979	21.416	18.271	27.635	22.005	12.528	13.68	28.321	35.68	18.897	20.493	21.213	25.24	35.516	18.714	21.312	18.887
Na(+)/H(+) exchange regulatory cofactor NHE-RF1	Q3SZK8	SLC9A3R1	40 kDa		21.517	35.8095	8.1421	20.765	0		27.027	17.825	18.367	22.849	37.805	30.277	32.173	42.983	5.26	15.392	4.9156	7.0008	34.64	19.322	13.616	15.482	0	0	0	0
Ubiquitin-40S ribosomal protein S27a	P62992	RPS27A	18 kDa		27.9925	21.2267	23.415	12.7308	19.1498		40.265	25.595	24.324	21.786	20.162	25.231	15.443	24.071	17.533	30.785	22.939	22.403	8.9074	8.5876	22.369	11.059	20.632	23.985	15.629	16.353
Tubulin beta chain	E1BJB1	TUBB2A	50 kDa		16.6752	22.4415	23.4023	22.7662	23.6092		15.218	13.606	18.553	19.324	21.417	18.273	26.35	23.726	14.282	13.682	29.962	35.683	19.888	22.641	22.188	26.348	35.519	18.715	21.314	18.889
Coiled-coil domain containing 136	F1N343	CCDC136	138 kDa		17.376	19.833	24.7539	23.1923	25.824		14.893	9.598	24.821	20.192	13.862	10.092	34.746	20.632	19.287	5.1308	50.795	23.803	16.825	24.689	21.396	29.859	22.597	25.317	26.449	28.933
Tubulin alpha-1B chain	P81947	TUBA1B	50 kDa		21.4052	18.2385	20.25	24.6855	11.7555		15.424	19.57	23.434	27.193	16.95	13.898	24.019	18.087	19.566	13.521	23.376	24.537	21.383	21.819	26.418	29.122	10.593	12.233	12.464	11.732
14-3-3 protein zeta/delta	P63103	YWHAZ	28 kDa		17.6487	24.4475	24.3922	17.9703	33.8595		15.838	17.934	18.225	18.598	24.243	17.662	26.656	29.229	16.197	28.219	26.217	26.936	20.03	13.137	19.914	18.8	40.001	33.312	23.128	38.997
CCT-alpha	G5E531	TCP1	60 kDa		13.676	22.0083	22.1625	26.2457	19.5555		13.238	13.254	14.396	13.816	26.463	12.616	23.164	25.79	15.78	23.089	24.578	25.203	26.722	30.057	19.451	28.753	20.632	15.99	25.247	16.353
TTC25 protein	A5PK42	ODAD4	78 kDa		12.9202	23.6043	24.6178	22.5438	37.707		12.686	7.7698	16.878	14.347	26.463	15.139	27.025	25.79	29.806	20.523	22.939	25.203	21.774	22.542	20.424	25.435	44.212	29.315	42.078	35.223
Cytochrome b-c1 complex subunit 2, mitochondrial	P23004	UQCRC2	48 kDa		20.958	23.3513	21.5778	17.4443	27.3232		23.718	21.024	18.367	20.723	21.423	27.754	21.877	22.351	22.793	25.654	19.662	18.202	16.825	21.469	20.424	11.059	23.58	27.982	30.056	27.675
ATP synthase subunit d, mitochondrial	P13620	ATP5PD	19 kDa		21.8268	19.7425	23.6573	18.001	36.7758		15.996	17.825	32.763	20.723	21.423	20.185	16.73	20.632	31.56	23.089	24.578	15.402	19.794	18.249	18.479	15.482	40.282	31.98	40.876	33.965
Protein disulfide-isomerase A4	F1MEN8	PDIA4	72 kDa		23.3944	19.7471	20.0955	19.726	0.736875		45.781	11.426	26.806	9.5646	12.602	7.5693	34.746	24.071	52.6	12.827	6.5541	8.401	18.805	27.91	23.342	8.847	2.9475	0	0	0
Annexin A2	P04272	ANXA2	39 kDa		19.388	29.0665	16.9984	17.0875	0.245625		25.373	12.34	22.835	17.004	28.983	35.323	24.451	27.509	38.573	12.827	8.1927	8.401	21.774	20.396	10.698	15.482	0.9825	0	0	0
Pyruvate kinase	A5D984	PKM	58 kDa		21.4915	20.922	18.542	21.3422	31.198		29.782	24.22	13.899	18.065	27.722	12.614	29.598	13.754	26.299	20.521	14.747	12.601	26.722	24.688	18.477	15.482	22.597	33.311	33.662	35.222
Solute carrier family 2 (Facilitated glucose transporter), member 3	A2VDL2	SLC2A3	54 kDa		23.601	20.4952	18.9752	18.893	21.13		19.304	21.024	24.322	29.754	16.382	25.231	18.017	22.351	17.533	28.219	14.747	15.402	20.783	23.615	14.588	16.586	16.701	19.986	26.448	21.385
15S Mg(2+)-ATPase p97 subunit	G3X757	VCP	89 kDa		19.6215	20.6743	14.6325	25.8315	24.8777		25.373	19.196	16.382	17.535	31.504	15.139	25.738	10.316	33.313	10.262	6.5541	8.401	29.691	27.91	21.396	24.329	26.527	21.32	25.247	26.417
Hydroxyacylglutathione hydrolase, mitochondrial	Q3B7M2	HAGH	34 kDa		16.2138	20.5027	24.91	19.0985	33.2153		12.135	15.083	16.382	21.255	12.602	27.754	19.304	22.351	29.806	25.654	24.578	19.602	17.815	18.249	20.424	19.906	21.615	38.642	34.865	37.739
Family with sequence similarity 71 member B	F1N7X7	FAM71B	63 kDa		21.449	15.4955	13.4121	29.6028	40.8125		18.754	18.282	16.878	31.882	15.122	17.662	15.443	13.755	15.78	2.5654	21.301	14.002	22.763	54.746	24.314	16.588	19.65	41.307	45.685	56.608
Tubulin alpha-1D chain	Q2HJ86	TUBA1D	50 kDa		21.3815	16.1122	17.9722	24.4425	11.7555		14.872	20.027	23.434	27.193	15.69	11.375	21.016	16.368	16.059	10.956	21.737	23.137	21.383	21.819	25.446	29.122	10.593	12.233	12.464	11.732
Dynein axonemal light intermediate chain 1	E1BN01	DNALI1	30 kDa		14.1075	26.2682	19.7945	19.7035	32.29		15.996	13.711	12.907	13.816	27.723	37.847	20.59	18.913	17.533	28.219	18.024	15.402	21.774	19.322	23.342	14.376	30.457	37.31	32.46	28.933
Cytosol aminopeptidase	P00727	LAP3	56 kDa		19.709	18.6412	23.1005	18.1423	49.7738		20.96	21.938	17.871	18.067	21.423	25.231	14.156	13.755	40.326	23.089	16.385	12.602	17.815	16.102	16.534	22.118	39.3	63.959	49.291	46.545
Actin-like protein 7A	Q32KZ2	ACTL7A	49 kDa		25.3063	12.2121	11.4198	30.5905	35.035		14.893	30.622	23.828	31.882	13.862	10.092	18.017	6.8773	12.273	7.6962	13.108	12.602	28.702	42.938	25.287	25.435	35.37	37.31	37.269	30.191
40S ribosomal protein S3a	G3N262	RPS3A	30 kDa		9.34502	24.3008	22.0865	23.4038	0.3145		10.956	8.1646	10.289	7.9705	13.69	39.682	25.387	18.444	14.027	15.043	38.655	20.621	18.4	17.029	29.885	28.301	0	0	0	1.258
Sterile alpha motif domain containing 15	G3N2M8	SAMD15	79 kDa		14.1623	19.9827	22.2515	22.4357	32.3672		12.686	10.969	14.396	18.598	16.382	20.185	24.451	18.913	28.053	23.089	19.662	18.202	17.815	25.763	26.259	19.906	28.492	31.98	31.258	37.739
3-hydroxyisobutyrate dehydrogenase, mitochondrial	Q2HJD7	HIBADH	35 kDa		16.222	19.3037	25.9958	16.2685	35.6		22.063	15.997	11.418	15.41	20.162	22.708	20.59	13.755	42.08	20.523	24.578	16.802	14.846	15.028	17.506	17.694	55.02	33.312	27.651	26.417
DUF3699 domain-containing protein	G3MY97		87 kDa		13.105	22.1045	21.6435	20.8038	17.1253		15.444	11.883	13.403	11.69	23.943	17.662	19.304	27.509	26.3	5.1308	22.939	32.204	18.805	21.469	17.506	25.435	15.72	15.99	20.438	16.353
cAMP-dependent protein kinase type II-alpha regulatory subunit	P00515	PRKAR2A	45 kDa		30.092	15.6988	16.2159	15.155	24.5		19.857	39.306	28.792	32.413	18.902	15.139	21.877	6.8773	26.3	10.262	21.301	7.0008	16.825	17.175	15.561	11.059	30.457	19.987	32.46	15.096
Complement component 1 Q subcomponent-binding protein, mitochondrial	Q3T0B6	C1QBP	31 kDa		14.9903	17.732	24.4325	19.853	39.8892		11.583	12.797	15.389	20.192	11.341	25.231	15.443	18.913	26.3	38.481	14.747	18.202	17.815	19.322	22.369	19.906	32.422	41.307	48.089	37.739
Triosephosphate isomerase	A0A452DIX3	TPI1	31 kDa		19.0008	17.8055	20.442	19.275	47.0678		20.408	19.196	18.864	17.535	26.463	15.139	19.304	10.316	24.546	17.958	19.662	19.602	15.835	21.469	24.314	15.482	51.09	43.972	51.696	41.513
LRR binding FLII interacting protein 1	A0A3Q1MQF7	LRRFIP1	120 kDa		12.4061	22.4063	12.7896	28.6842	0		13.119	8.5855	14.75	13.17	25.113	22.527	21.6	20.385	7.0133	17.589	12.755	13.801	38.386	26.682	14.519	35.15	0	0	0	0
Phosphatidylethanolamine-binding protein 1	P13696	PEBP1	21 kDa		14.548	19.7278	26.8938	14.7132	36.0093		12.135	15.083	12.907	18.067	18.902	25.231	19.304	15.474	29.806	33.35	26.217	18.202	15.835	10.735	14.589	17.694	33.405	34.645	43.28	32.707
ATP-dependent Clp protease proteolytic subunit, mitochondrial	Q2KHU4	CLPP	30 kDa		9.74245	18.9317	24.6327	22.309	26.7183		8.8252	10.512	7.9426	11.69	10.081	42.893	14.156	8.5966	21.04	48.742	14.747	14.002	19.794	24.689	20.424	24.329	24.562	30.647	25.247	26.417
Aspartylglucosaminidase	F1MGY9	AGA	37 kDa		27.4395	18.2752	18.1337	11.6782	17.1105		18.754	28.337	38.224	24.443	15.122	20.185	15.443	22.351	12.273	17.958	21.301	21.003	7.9177	12.881	12.643	13.271	12.772	22.652	20.438	12.58
NADH dehydrogenase [ubiquinone] iron-sulfur protein 4, mitochondrial	Q02375	NDUFS4	20 kDa		13.3386	21.8438	22.5405	17.473	21.906		13.789	10.969	8.9355	19.661	15.122	35.323	18.017	18.913	21.04	28.219	21.301	19.602	21.774	16.102	16.534	15.482	11.79	25.317	22.842	27.675
Theg spermatid protein like	A0A3Q1MNS9	THEGL	51 kDa		12.9109	22.4543	19.4905	19.4862	11.5824		14.341	6.3987	13.9	17.004	13.862	22.708	25.738	27.509	12.273	0	37.686	28.003	14.846	15.028	20.424	27.647	10.807	13.325	9.6178	12.58
Cytochrome c 2	Q3SZT9	CYCT	12 kDa		12.1192	19.6268	29.546	12.8932	18.0248		10.48	8.2268	14.892	14.878	11.341	32.8	10.295	24.071	35.066	46.177	22.939	14.002	11.877	6.4407	15.561	17.694	18.667	22.652	14.427	16.353
Sodium/potassium-transporting ATPase subunit alpha	E1B8N5	ATP1A4	114 kDa		20.55	18.0636	16.2351	19.205	38.3488		18.193	25.001	16.733	22.273	37.7	7.5693	21.827	5.158	33.217	2.5654	17.976	11.182	24.699	22.486	17.489	12.146	48.071	25.307	34.783	45.234
Dihydrolipoyl dehydrogenase	F1N206	DLD	54 kDa		22.3125	23.3753	12.1222	16.1898	35.661		19.857	26.052	18.367	24.974	26.463	17.662	27.025	22.351	8.7666	7.6962	18.024	14.002	19.794	15.028	15.561	14.376	37.335	39.974	28.854	36.481
Leucine zipper transcription factor-like protein 1	Q3ZBL4	LZTFL1	35 kDa		16.8822	19.735	17.608	18.761	8.83388		27.579	12.34	15.389	12.221	25.203	17.662	15.443	20.632	19.287	17.958	16.385	16.802	24.743	21.469	15.561	13.271	8.8425	9.3274	9.6178	7.5478
ATP synthase subunit e, mitochondrial	Q00361	ATP5ME	8 kDa		18.0192	23.6983	20.5257	10.3213	10.789		23.718	15.54	16.878	15.941	17.642	27.754	16.73	32.667	26.3	25.654	14.747	15.402	11.877	11.808	8.7531	8.847	6.8775	9.3274	15.629	11.322
Keratin, type I cytoskeletal 19	P08728	KRT19	44 kDa		6.64175	8.98703	30.366	25.4968	0		5.8097	9.3257	7.6469	3.7847	2.3085	24.807	5.6829	3.1497	12.708	41.68	47.712	19.364	17.955	43.109	33.368	7.5553	0	0	0	0
RuvB-like 2	Q2TBU9	RUVBL2	51 kDa		12.1508	24.0365	14.0143	21.0478	0		16.547	10.969	9.9283	11.159	23.943	37.847	15.443	18.913	14.027	17.958	11.47	12.602	22.763	23.616	14.589	23.223	0	0	0	0
Equatorin	E1BPY2	EQTN	15 kDa		11.7307	18.409	24.1258	16.8135	9.87808		10.48	7.7698	15.389	13.284	15.122	15.139	19.304	24.071	17.533	17.958	34.409	26.603	14.846	16.102	17.506	18.8	6.8775	10.66	14.427	7.5478
Chromosome 27 C4orf47 homolog	F1N3A8	C27H4orf47	35 kDa		13.2573	18.2331	18.6908	20.7167	28.914		11.032	13.254	14.396	14.347	15.122	7.5693	24.451	25.79	21.04	7.6962	18.024	28.003	17.815	23.616	20.424	21.012	30.457	33.312	20.438	31.449
Tropomyosin alpha-1 chain	Q5KR49	TPM1	33 kDa		14.1685	27.7297	18.527	10.3106	0		12.751	13.384	18.046	12.493	15.547	27.817	28.665	38.89	12.269	26.432	23.052	12.355	12.421	1.1991	24.006	3.6161	0	0	0	0
Cytosolic non-specific dipeptidase	Q3ZC84	CNDP2	53 kDa		12.4633	19.0838	17.3361	21.4718	3.10035		17.099	16.911	8.9355	6.9078	21.423	22.708	16.73	15.474	10.52	35.915	13.108	9.8012	32.661	30.057	16.534	6.6353	3.93	0	7.2134	1.258
Cofilin-1	Q5E9F7	CFL1	19 kDa		8.54512	20.24	24.946	16.447	5.28295		10.822	8.7937	6.2648	8.3	23.464	22.708	14.156	20.632	30.228	41.046	13.108	15.402	22.387	12.881	13.246	17.274	3.5567	5.3299	7.2134	5.0318
Clusterin	P17697	CLU	51 kDa		8.65012	21.2218	24.629	15.2763	17.9445		9.9247	7.7698	8.9355	7.9705	15.116	30.277	20.585	18.909	17.533	53.873	13.108	14.002	16.821	18.246	11.664	14.374	22.589	14.651	14.427	20.111
Lamin A/C	F1MYG5	LMNA	74 kDa		21.2998	19.4473	18.3045	10.3361	18.0347		23.587	19.16	22.26	20.192	16.382	20.185	20.59	20.632	15.78	23.089	14.747	19.602	6.928	8.5026	12.643	13.271	17.685	21.214	15.629	17.611
D-3-phosphoglycerate dehydrogenase	Q5EAD2	PHGDH	56 kDa		7.92405	20.594	23.3238	17.198	0		8.6731	5.8245	8.3119	8.8867	16.059	29.681	11.354	25.282	22.344	32.693	17.669	20.589	18.434	17.889	16.208	16.261	0	0	0	0
Vesicle-associated membrane protein 3	Q2KJD2	VAMP3	12 kDa		14.2564	19.36	21.178	13.4565	19.481		12.013	15.591	9.8187	19.603	12.322	25.513	18.59	21.015	14.028	28.222	21.302	21.16	10.228	10.616	15.778	17.204	15.503	19.248	24.581	18.592
Protein SGT1 homolog	Q2KIK0	SUGT1	38 kDa		11.938	18.1792	17.0739	20.457	2.7021		13.789	11.883	10.921	11.159	17.642	15.139	19.304	20.632	8.7666	28.219	13.108	18.202	23.753	20.396	15.561	22.118	1.965	2.665	2.4045	3.7739
Tektin	F1MX07	TEKT3	57 kDa		33.403	12.5842	8.17905	13.1984	25.4147		43.575	36.564	17.871	35.602	28.983	5.0462	12.869	3.4386	14.027	7.6962	8.1927	2.8003	11.877	17.175	20.424	3.3176	25.545	29.315	21.64	25.159
T-complex protein 1 subunit beta	Q3ZBH0	CCT2	57 kDa		15.9663	16.3377	16.1195	18.7165	15.3675		15.996	19.196	15.389	13.284	22.683	12.616	18.017	12.035	17.533	17.958	16.385	12.602	18.805	18.249	14.589	23.223	14.737	17.322	16.831	12.58
Glucose-6-phosphate isomerase	Q3ZBD7	GPI	63 kDa		12.3308	17.395	24.0358	13.0814	36.668		11.583	9.598	15.389	12.753	21.423	17.662	11.582	18.913	33.313	23.089	22.939	16.802	8.9074	10.735	11.671	21.012	28.492	34.645	43.28	40.255
PDZ domain-containing protein	A0A3Q1LV73	AHNAK2	593 kDa		7.55103	13.4586	17.6814	27.921	0.3145		11.032	5.0275	10.425	3.7196	2.5203	10.092	20.59	20.632	10.52	43.612	8.1927	8.401	29.691	32.204	32.095	17.694	0	0	0	1.258
Glyceraldehyde-3-phosphate dehydrogenase	P10096	GAPDH	36 kDa		13.5857	20.1	9.3401	23.5751	4.10893		15.444	19.196	6.9498	12.753	34.024	20.185	14.156	12.035	7.0133	15.392	6.5541	8.401	29.69	31.13	5.8354	27.645	3.93	2.665	4.8089	5.0318
Ezrin	P31976	EZR	69 kDa		15.9765	23.6345	15.1978	11.636	0.915077		19.358	11.135	16.412	17.001	19.699	24.053	14.283	36.503	24.658	19.325	4.533	12.275	19.629	13.203	5.3813	8.3306	0.75311	1.0214	0.92154	0.96426
Tubulin alpha-4A chain	P81948	TUBA4A	50 kDa		25.0742	10.6163	13.9189	16.2078	6.8109		12.117	18.829	34.138	35.213	10.146	2.504	18.946	10.869	10.637	5.1335	20.551	19.354	13.622	13.069	22.182	15.958	5.6013	8.2528	7.0566	6.3329
Electron transfer flavoprotein subunit beta	Q2TBV3	ETFB	28 kDa		12.3668	19.8598	18.9228	14.4917	19.7293		15.996	11.426	11.418	10.627	23.943	15.139	23.164	17.193	24.546	17.958	16.385	16.802	14.846	16.102	12.643	14.376	24.562	18.655	16.831	18.869
c-Myc-binding protein	Q2TBP7	MYCBP	12 kDa		9.9361	20.4552	20.3152	14.8343	26.1555		11.032	8.2268	10.921	9.5646	13.862	35.323	15.443	17.193	0	38.481	24.578	18.202	12.866	15.028	12.643	18.8	18.667	29.315	26.449	30.191
CD109 molecule	A0A3Q1LI93	CD109	163 kDa		21.6588	25.2251	7.61785	9.75532	0		22.615	20.567	24.324	19.129	13.862	7.5693	24.451	55.018	8.7666	12.827	3.2771	5.6007	12.866	9.6611	8.7531	7.7411	0	0	0	0
14-3-3 protein epsilon	P62261	YWHAE	29 kDa		12.1411	19.0903	18.2207	14.7974	6.99087		11.95	13.813	13.237	9.5646	16.661	20.185	13.725	25.79	24.935	23.089	14.747	10.112	17.045	15.266	9.1846	17.694	7.5313	6.6624	7.48	6.2898
Nucleosome assembly protein 1-like 4	Q2TA40	NAP1L4	44 kDa		12.4614	20.0953	15.992	15.2368	0		10.278	9.9436	13.476	16.148	22.068	25.231	12.869	20.213	15.566	10.262	13.108	25.032	14.846	17.175	6.808	22.118	0	0	0	0
IGBP1 protein	A7YY24	IGBP1	39 kDa		10.632	18.8098	17.1292	16.958	17.318		6.6031	11.854	11.88	12.191	20.119	25.144	12.832	17.144	19.206	15.304	13.061	20.946	16.763	18.175	17.456	15.438	17.634	18.594	17.992	15.052
MYH11 protein	A6QLN6	MYH11	228 kDa		15.4447	21.8263	17.9171	7.34979	0		12.524	22.189	12.45	14.616	11.723	51.705	5.5963	18.281	3.3964	23.129	28.096	17.047	2.7686	0.40748	22.339	3.8841	0	0	0	0
NADH dehydrogenase [ubiquinone] 1 subunit C2	Q02827	NDUFC2	14 kDa		14.3848	17.4217	18.2183	12.2436	15.0353		12.686	15.083	14.892	14.878	16.382	17.662	16.73	18.913	21.04	20.523	13.108	18.202	8.9074	11.808	11.671	16.588	15.72	15.99	10.82	17.611
28S ribosomal protein S36, mitochondrial	P82908	MRPS36	12 kDa		12.6447	15.592	19.5068	14.5133	24.597		8.2737	14.625	14.396	13.284	10.081	25.231	11.582	15.474	21.04	20.523	19.662	16.802	15.835	18.249	10.698	13.271	18.667	29.315	25.247	25.159
AFG3-like protein 2	Q2KJI7	AFG3L2	89 kDa		13.9288	15.841	18.8392	13.341	39.9778		15.382	13.692	12.871	13.77	18.705	20.042	12.704	11.913	36.294	15.247	11.353	12.463	13.771	10.613	12.533	16.447	40.086	31.695	41.855	46.275
Calcyphosin	Q0VCC0	CAPS	21 kDa		14.2135	15.789	16.0217	15.9055	0		22.615	17.368	9.4319	7.4392	25.203	12.616	11.582	13.755	12.273	28.219	8.1927	15.402	15.835	25.763	8.7531	13.271	0	0	0	0
Heat shock protein HSP 90-beta	Q76LV1	HSP90AB1	83 kDa		10.0452	15.331	12.2665	23.1675	3.11447		13.601	10.167	8.8675	7.5452	22.251	6.3701	17.152	15.551	12.405	10.12	10.958	15.583	39.162	20.305	15.161	18.042	3.3726	2.0621	4.7977	2.2255
DnaJ (Hsp40) related, subfamily B, member 13	Q3SZW9	DNAJB13	36 kDa		15.19	16.1322	16.7578	12.5285	25.2445		16.547	15.54	15.389	13.284	16.382	17.662	16.73	13.755	21.04	17.958	9.8312	18.202	6.928	13.955	12.643	16.588	29.475	21.32	30.056	20.127
ATP synthase F(0) complex subunit B1, mitochondrial	P13619	ATP5PB	29 kDa		12.091	14.2093	16.257	17.9075	33.9472		14.893	11.426	11.418	10.627	12.602	20.185	10.295	13.755	5.26	28.219	14.747	16.802	15.835	18.249	16.534	21.012	24.562	37.31	33.662	40.255
Protein phosphatase 1 regulatory subunit 32	F1N1E1	PPP1R32	48 kDa		12.9875	17.134	13.0287	16.4638	16.0882		15.444	12.797	10.425	13.284	21.423	5.0462	28.312	13.755	10.52	5.1308	19.662	16.802	20.784	20.396	13.616	11.059	22.597	13.325	10.82	17.611
Myosin regulatory light polypeptide 9	Q5E9E2	MYL9	20 kDa		35.9725	9.28285	9.3371	4.4657	0		21.745	31.579	60.893	29.673	6.5847	8.2017	10.035	12.31	6.2765	12.457	8.5619	10.053	4.5201	2.098	7.2635	3.9812	0	0	0	0
L-lactate dehydrogenase A-like 6B	Q3T056	LDHAL6B	42 kDa		12.1135	19.1842	11.4164	16.0053	32.3618		15.444	11.426	10.425	11.159	25.203	20.185	14.156	17.193	8.7666	12.827	11.47	12.602	15.835	18.249	15.561	14.376	27.51	30.647	36.067	35.223
Nucleolin	E1B8K6	NCL	78 kDa		3.51935	9.1426	22.0334	23.9262	0.61505		1.603	3.5696	5.8175	3.0873	4.9195	4.5809	13.794	13.276	18.634	9.3095	41.367	18.823	18.159	26.707	19.609	31.23	0	0	1.2022	1.258
Heterogeneous nuclear ribonucleoprotein K	Q3T0D0	HNRNPK	51 kDa		12.1344	18.3165	9.4936	18.3105	0.30055		12.135	8.2268	14.892	13.284	16.382	10.092	29.599	17.193	5.26	2.5654	14.747	15.402	15.835	12.881	30.15	14.376	0	0	1.2022	0
Fibronectin type III domain-containing protein 8	F1MJQ7	FNDC8	35 kDa		13.3585	12.5264	13.1169	19.158	30.4563		13.789	15.083	13.403	11.159	17.642	7.5693	18.017	6.8773	12.273	5.1308	19.662	15.402	19.794	24.689	15.561	16.588	25.545	31.98	24.045	40.255
Tubulin alpha chain	A0A3Q1LQR2	LOC112443216	50 kDa		9.82068	14.1387	14.459	19.6305	9.21645		10.777	10.601	6.9247	10.98	13.914	11.051	17.458	14.132	10.55	10.573	17.762	18.951	17.185	17.407	18.533	25.397	8.7105	8.8531	9.6827	9.6195
Synaptosomal-associated protein	Q2T9M8	SNAP23	23 kDa		10.5309	18.2685	17.3715	11.4144	10.9331		11.583	10.055	10.921	9.5646	16.382	20.185	14.156	22.351	19.287	23.089	13.108	14.002	8.9074	11.808	11.671	13.271	6.8775	14.657	9.6178	12.58
DPYSL3 protein	A7MBI5	DPYSL3	74 kDa		12.9118	17.6968	12.6933	14.2643	0		17.258	13.737	7.2113	13.441	15.122	27.754	14.156	13.755	13.19	12.827	6.5541	18.202	12.866	12.881	13.616	17.694	0	0	0	0
Cilia and flagella associated protein 58	A0A3Q1M7J5	CFAP58	104 kDa		16.4462	16.4572	13.4406	10.8892	21.729		14.893	18.282	19.857	12.753	13.862	20.185	12.869	18.913	17.533	2.5654	19.662	14.002	7.9177	7.5142	12.643	15.482	18.667	22.652	20.438	25.159
Acetyl-CoA acetyltransferase, mitochondrial	Q29RZ0	ACAT1	45 kDa		13.485	14.306	16.1532	13.2514	25.002		14.341	11.883	13.9	13.816	21.423	12.616	12.869	10.316	19.287	10.262	19.662	15.402	12.866	18.249	9.7257	12.165	34.387	22.652	22.842	20.127
Pyruvate dehydrogenase E1 component subunit alpha	Q2T9Y3	PDHA2	43 kDa		10.651	13.8565	18.0847	14.4683	26.6562		14.116	9.2163	9.6197	9.6522	20.04	13.154	11.182	11.05	31.474	14.047	17.085	9.733	16.258	14.132	17.874	9.6091	26.899	20.556	26.647	32.523
SERPINE1 mRNA binding protein 1	A1L5B7	SERBP1	42 kDa		6.03102	18.4648	8.2955	24.0273	1.56323		2.2063	2.2852	7.9426	11.69	8.8211	10.092	36.033	18.913	3.5066	2.5654	13.108	14.002	19.794	15.028	36.958	24.329	0	1.3325	2.4045	2.5159
Superoxide dismutase [Cu-Zn]	P00442	SOD1	16 kDa		13.5018	16.164	16.7323	9.8255	17.5748		4.9642	14.168	17.871	17.004	11.341	17.662	11.582	24.071	12.273	15.392	19.662	19.602	9.8971	7.5142	9.7257	12.165	15.72	22.652	16.831	15.096
Protein disulfide-isomerase	F6Q9Q9	P4HB	63 kDa		15.967	14.8388	12.8539	12.4926	6.6407		24.269	8.2268	22.339	9.0333	10.081	5.0462	21.877	22.351	17.533	7.6962	16.385	9.8012	9.8971	12.881	19.451	7.7411	7.86	3.9974	8.4156	6.2898
Cilia and flagella associated protein 91	E1BB04	CFAP91	90 kDa		15.117	10.343	16.7068	13.74	9.4813		12.686	12.34	17.375	18.067	7.5609	5.0462	16.73	12.035	14.027	7.6962	21.301	23.803	9.8971	11.808	15.561	17.694	10.807	3.9974	16.831	6.2898
Fructose-1,6-bisphosphatase 1	Q3SZB7	FBP1	37 kDa		11.7672	15.079	17.4705	11.1906	26.884		9.3768	10.969	12.907	13.816	20.162	10.092	12.869	17.193	31.56	7.6962	18.024	12.602	9.8971	5.3673	10.698	18.8	24.562	23.985	30.056	28.933
Y-box-binding protein 1	P67808	YBX1	36 kDa		7.9669	16.6345	16.1483	14.611	1.8414		4.2109	5.622	13.019	9.0157	13.399	16.739	15.843	20.557	11.047	22.151	17.44	13.955	21.398	14.98	10.676	11.39	0.9825	2.665	1.2022	2.5159
T-complex protein 1 subunit delta	F1N0E5	CCT4	58 kDa		10.083	11.6426	10.774	22.708	20.31		10.48	11.883	8.9355	9.0333	22.683	7.5693	7.7214	8.5966	8.7666	7.6962	9.8312	16.802	24.743	28.983	11.671	25.435	20.632	19.987	19.236	21.385
Glutamine rich 2	G3N256	QRICH2	213 kDa		9.84618	13.834	15.3598	15.573	18.1067		10.48	6.3987	12.41	10.096	7.5609	15.139	15.443	17.193	14.027	10.262	14.747	22.403	12.866	18.249	14.589	16.588	16.702	18.655	14.427	22.643
Theg spermatid protein	A0A3Q1M392	THEG	38 kDa		12.6813	12.4667	15.8902	13.5308	9.0058		11.583	11.426	13.9	13.816	7.5609	10.092	11.582	20.632	7.0133	2.5654	24.578	29.404	11.877	12.881	11.671	17.694	10.807	7.9949	8.4156	8.8057
Uncharacterized protein C7orf61 homolog	Q2T9X5		23 kDa		14.587	13.276	8.7848	17.9142	14.1782		19.857	12.797	12.41	13.284	11.341	15.139	12.869	13.755	1.7533	15.392	8.1927	9.8012	14.846	30.057	14.589	12.165	11.79	19.987	4.8089	20.127
Parkinson disease protein 7 homolog	Q5E946	PARK7	20 kDa		11.1295	14.33	17.763	11.295	20.0323		11.504	10.969	11.418	10.627	12.602	17.662	11.582	15.474	24.546	17.958	14.747	13.801	8.7008	15.878	8.7531	11.848	17.544	19.796	22.842	19.947
Sperm acrosome associated 9	A0A3Q1MYU9	SPACA9	25 kDa		10.958	15.5975	12.1783	15.3128	13.3002		12.686	9.598	10.921	10.627	13.862	20.185	12.869	15.474	5.26	12.827	18.024	12.602	12.866	16.102	14.589	17.694	13.755	15.99	9.6178	13.838
MARCKS-related protein	Q0VBZ9	MARCKSL1	20 kDa		7.94527	20.7447	12.6108	12.6563	0		7.7221	5.0275	8.9355	10.096	10.081	25.231	21.877	25.79	7.0133	17.958	11.47	14.002	20.784	10.735	5.8354	13.271	0	0	0	0
Keratin 18	F6S1Q0	KRT18	48 kDa		8.63567	6.022	15.1938	23.9061	0.61505		5.0569	13.331	8.316	7.8388	1.472	15.563	3.3254	3.7276	4.8254	25.018	20.895	10.037	15.012	43.745	32.258	4.6094	0	0	1.2022	1.258
Peroxiredoxin-6	O77834	PRDX6	25 kDa		11.453	13.2734	11.7647	16.7225	5.63388		14.893	11.426	9.9283	9.5646	7.5609	20.185	6.4345	18.913	12.273	15.392	8.1927	11.201	18.805	24.689	6.808	16.588	9.825	5.3299	3.6067	3.7739
Solute carrier family 2, facilitated glucose transporter member 5	P58353	SLC2A5	55 kDa		4.96075	20.8785	13.4236	13.922	23.0713		4.9642	5.0275	3.4749	6.3764	15.122	35.323	14.156	18.913	0	30.785	13.108	9.8012	14.846	13.955	13.616	13.271	11.79	26.65	32.46	21.385
Epoxide hydrolase 2	F6QS88	EPHX2	63 kDa		12.7701	12.8261	10.415	16.8382	0.546175		19.305	14.625	5.4606	11.69	15.122	15.139	9.0083	12.035	8.7666	25.654	1.6385	5.6007	20.784	11.808	12.643	22.118	0.9825	0	1.2022	0
Pyruvate dehydrogenase protein X component	P22439	PDHX	54 kDa		12.9802	14.635	13.9626	11.1549	21.246		11.583	12.797	16.382	11.159	17.642	15.139	15.443	10.316	21.04	10.262	14.747	9.8012	12.866	11.808	7.7805	12.165	24.562	18.655	21.64	20.127
Glycerol kinase	Q2NKZ8	LOC538702	61 kDa		13.2133	15.608	11.567	12.2963	18.7357		14.893	14.436	9.9283	13.596	21.423	10.092	15.443	15.474	14.027	5.1308	13.108	14.002	10.887	16.102	15.561	6.6353	25.545	19.987	16.831	12.58
Uncharacterized protein	F1MMA3	TEX55	55 kDa		12.7973	11.0558	10.5436	18.0115	7.43633		8.8252	11.426	13.403	17.535	10.081	10.092	10.295	13.755	5.26	2.5654	14.747	19.602	16.825	18.249	12.643	24.329	6.8775	7.9949	4.8089	10.064
PACRG protein	A5PK71	PACRG	29 kDa		9.6936	10.6433	15.7439	15.8367	26.1793		7.7221	7.7698	8.9355	14.347	16.382	0	14.156	12.035	15.78	5.1308	19.662	22.403	13.856	16.102	14.589	18.8	30.457	22.652	26.449	25.159
Medium-chain specific acyl-CoA dehydrogenase, mitochondrial	Q3SZB4	ACADM	47 kDa		13.8987	15.6338	12.0621	9.78825	27.8848		15.996	11.883	13.9	13.816	18.902	7.5693	20.59	15.474	22.793	10.262	8.1927	7.0008	6.928	10.735	12.643	8.847	37.335	22.652	27.651	23.901
Coiled-coil domain-containing protein 63	Q2T9W3	CCDC63	66 kDa		10.1141	11.3394	16.9994	12.7501	14.6977		8.2737	8.6839	13.403	10.096	5.0406	2.5231	15.443	22.351	21.04	5.1308	18.024	23.803	7.9177	8.5876	14.589	19.906	15.72	17.322	14.427	11.322
Coiled-coil domain containing 40	E1BAJ3	CCDC40	129 kDa		15.7912	13.9263	10.8049	10.1148	18.4258		14.893	17.368	13.9	17.004	10.081	15.139	16.73	13.755	7.0133	7.6962	13.108	15.402	8.9074	9.6611	9.7257	12.165	16.702	19.987	15.629	21.385
Keratin, type II cytoskeletal 7	Q29S21	KRT7	52 kDa		6.5146	5.8812	18.6272	19.0587	0.948815		3.5058	8.4537	8.5385	5.5604	3.3675	11.522	3.4537	5.1816	7.1179	31.807	27.201	8.3828	10.347	31.804	23.056	11.028	0.6019	0.81631	1.6064	0.77065
Monocarboxylate transporter 1	Q3MHW6	SLC16A1	54 kDa		8.94083	17.6318	13.7772	9.31435	22.025		8.2737	5.9416	10.921	10.627	15.122	20.185	12.869	22.351	3.5066	25.654	14.747	11.201	7.9177	9.6611	9.7257	9.9529	18.667	21.32	20.438	27.675
Ras-related protein Rab-11A	F2Z4D5	RAB11A	24 kDa		6.56367	14.5248	14.9753	13.386	9.91988		7.1705	6.8557	7.4462	4.7823	11.341	22.708	10.295	13.755	15.78	23.089	9.8312	11.201	14.846	16.102	12.643	9.9529	6.8775	10.66	10.82	11.322
T-complex protein 1 subunit theta	Q3ZCI9	CCT8	60 kDa		9.51778	15.7477	9.47358	14.475	6.6684		12.644	10.022	6.9306	8.4745	16.333	22.665	10.268	13.725	8.744	15.37	8.1856	5.5947	19.731	10.698	8.7281	18.743	7.8389	5.3128	5.9957	7.5262
Leucine rich repeats and death domain containing 1	E1BPT0	LRRD1	99 kDa		10.3385	12.9791	12.0616	13.8133	19.4157		11.583	8.6839	9.9283	11.159	13.862	7.5693	16.73	13.755	8.7666	5.1308	14.747	19.602	16.825	11.808	15.561	11.059	18.667	14.657	20.438	23.901
Cytochrome b-c1 complex subunit 7	P00129	UQCRB	13 kDa		9.61605	14.9825	12.643	11.8758	22.761		9.9284	8.6839	11.35	8.5019	11.341	17.662	10.295	20.632	12.273	12.827	11.47	14.002	10.887	11.808	12.643	12.165	20.632	21.32	26.449	22.643
CCT-epsilon	F1MWD3	CCT5	60 kDa		12.191	11.9163	6.91703	18.085	15.0593		11.031	14.625	11.418	11.69	16.38	2.5231	16.728	12.034	5.26	7.6944	4.9145	9.7992	18.801	22.54	7.7792	23.22	13.754	11.99	15.627	18.866
Calicin	Q28068	CCIN	67 kDa		8.26155	14.5243	13.9616	12.1568	30.762		11.583	5.9416	5.957	9.5646	13.862	20.185	10.295	13.755	21.04	7.6962	13.108	14.002	11.877	11.808	11.671	13.271	28.492	30.647	32.46	31.449
Selenoprotein V	E1BHQ2	SELENOV	41 kDa		3.48969	17.7928	17.4837	10.0738	10.6539		0.55158	3.1993	5.957	4.2509	12.602	32.8	10.295	15.474	8.7666	28.219	14.747	18.202	10.887	11.808	8.7531	8.847	11.79	13.325	2.4045	15.096
Enkurin, TRPC channel interacting protein	E1B836	ENKUR	30 kDa		9.23115	12.537	17.2065	9.54082	15.5947		5.5158	7.7698	11.418	12.221	11.341	12.616	14.156	12.035	26.3	10.262	19.662	12.602	9.8971	8.5876	9.7257	9.9529	15.72	15.99	16.831	13.838
Microtubule-associated protein 4	P36225	MAP4	112 kDa		7.3228	13.8718	11.8593	15.178	0		4.8815	5.3089	7.5968	11.504	10.223	12.095	18.27	14.899	7.4352	15.136	12.991	11.875	16.058	14.159	12.552	17.943	0	0	0	0
2-oxoglutarate dehydrogenase, mitochondrial	Q148N0	OGDH	116 kDa		15.7052	15.0246	7.91607	9.09502	18.688		19.853	15.081	11.416	16.471	21.417	17.656	14.15	6.8754	12.273	2.5626	9.8294	6.9993	7.9166	7.513	16.527	4.4235	18.664	25.313	14.424	16.351
Peptidylprolyl isomerase	Q2NKS8	LOC526524	12 kDa		8.678	15.5175	15.888	7.5119	14.224		8.2737	9.1409	10.921	6.3764	13.862	15.139	14.156	18.913	24.546	7.6962	13.108	18.202	9.8971	6.4407	4.8628	8.847	12.772	14.657	15.629	13.838
Nuclear migration protein nudC	Q17QG2	NUDC	38 kDa		9.7195	14.25	7.03298	16.5259	0.89325		13.789	9.1409	7.4462	8.5019	12.602	12.616	12.869	18.913	1.7533	10.262	4.9156	11.201	23.753	18.249	9.7257	14.376	0.9825	1.3325	0	1.258
Coiled-coil domain containing 183	F1N6M5	CCDC183	62 kDa		12.8695	10.7114	11.8906	11.9588	17.2833		13.238	9.1409	16.878	12.221	13.862	10.092	10.295	8.5966	19.287	2.5654	13.108	12.602	8.9074	12.881	11.671	14.376	17.685	14.657	20.438	16.353
Testis expressed 33	Q32LI7	TEX33	30 kDa		6.161	11.3775	15.0103	14.5038	9.31105		6.0673	3.6564	6.9498	7.9705	10.081	10.092	11.582	13.755	14.027	12.827	16.385	16.802	13.856	13.955	13.616	16.588	10.807	9.3274	10.82	6.2898
Stabilizer of axonemal microtubules 1	A0A3S5ZPV0	SAXO1	55 kDa		10.0792	12.6573	11.3661	12.8178	18.824		5.5158	9.1409	12.907	12.753	13.862	7.5693	15.443	13.755	12.273	2.5654	18.024	12.602	5.9383	16.102	12.643	16.588	18.667	17.322	20.438	18.869
Ferritin	F1MMZ2	FTMT	27 kDa		10.621	13.276	11.9751	10.807	21.1735		14.893	6.3987	8.4391	12.753	11.341	15.139	12.869	13.755	17.533	7.6962	11.47	11.201	9.8971	10.735	12.643	9.9529	17.685	19.987	16.831	30.191
Glycerol kinase	F1MSV5	GK2	61 kDa		14.6188	8.91205	13.4358	9.27295	35.3478		11.583	15.272	14.396	17.224	13.862	5.0462	11.582	5.158	17.533	10.262	14.747	11.201	7.9177	10.735	10.698	7.7411	33.405	29.315	39.674	38.997
Uncharacterized protein	A0A3Q1LFQ2		29 kDa		8.3012	16.6078	16.0749	5.18717	0		8.9331	9.5013	7.8233	6.9471	14.542	13.662	16.782	21.445	12.33	26.709	16.954	8.3067	6.7234	0	12.082	1.9433	0	0	0	0
Coiled-coil domain-containing protein 113	A0A452DIM4	CCDC113	44 kDa		10.4383	11.2821	14.0458	10.0983	12.8377		10.48	7.3127	14.396	9.5646	10.081	7.5693	15.443	12.035	5.26	7.6962	18.024	25.203	6.928	10.735	11.671	11.059	14.737	13.325	13.225	10.064
Spermatogenesis-associated protein 19, mitochondrial	Q3SZQ3	SPATA19	18 kDa		8.99045	9.79505	13.3194	13.5445	18.0165		9.3768	4.1134	12.907	9.5646	7.5609	7.5693	10.295	13.755	21.04	2.5654	11.47	18.202	10.887	19.322	10.698	13.271	19.65	23.985	10.82	17.611
Radial spoke head protein 3 homolog	A8E4N3	RSPH3	69 kDa		14.213	10.2021	10.6297	10.5931	5.7196		12.686	12.34	15.885	15.941	11.341	7.5693	11.582	10.316	0	5.1308	16.385	21.003	8.9074	10.735	11.671	11.059	4.9125	9.3274	3.6067	5.0318
T-complex protein 1 subunit zeta	Q3MHL7	CCT6A	58 kDa		8.79383	8.83268	8.43738	19.5162	7.17065		9.3302	8.6453	8.3074	8.8924	15.357	2.5231	10.884	6.5666	9.8861	2.5654	10.729	10.569	22.68	14.155	11.764	29.466	7.416	6.3012	7.8724	7.093
PDZ and LIM domain 1	A6H7E3	PDLIM1	36 kDa		10.1405	11.9829	6.53948	16.8345	0		11.032	11.883	5.957	11.69	23.943	2.5231	12.869	8.5966	3.5066	7.6962	6.5541	8.401	17.815	15.028	14.589	19.906	0	0	0	0
Diazepam-binding inhibitor-like 5	Q9MZG3	DBIL5	10 kDa		5.26105	12.9416	15.392	11.5947	21.9038		5.5158	3.6564	4.9642	6.9078	11.341	17.662	9.0083	13.755	22.793	12.827	14.747	11.201	11.877	8.5876	12.643	13.271	25.545	22.652	18.033	21.385
IQ motif containing GTPase activating protein 2	F1MTR1	IQGAP2	182 kDa		13.613	8.92258	12.1495	10.2546	12.0766		12.686	15.54	12.41	13.816	7.5609	10.092	7.7214	10.316	14.027	10.262	13.108	11.201	11.877	11.808	10.698	6.6353	8.8425	17.322	10.82	11.322
Coiled-coil domain containing 173	E1BJL9	CCDC173	65 kDa		13.4622	9.28688	10.3117	11.6687	9.63765		14.893	8.2268	16.382	14.347	10.081	0	6.4345	20.632	5.26	0	16.385	19.602	9.8971	6.4407	12.643	17.694	15.72	9.3274	7.2134	6.2898
Acetyltransferase component of pyruvate dehydrogenase complex	F1N690	DLAT	69 kDa		8.46885	12.868	13.4965	9.7802	22.4875		11.583	9.1409	9.4319	3.7196	10.081	12.616	11.582	17.193	24.546	5.1308	13.108	11.201	10.887	9.6611	9.7257	8.847	17.685	27.982	21.64	22.643
GTP:AMP phosphotransferase AK3, mitochondrial	P08760	AK3	26 kDa		14.041	11.7086	10.7809	7.9729	17.4135		15.444	13.711	16.382	10.627	8.8211	10.092	9.0083	18.913	19.287	2.5654	11.47	9.8012	5.9383	7.5142	10.698	7.7411	17.685	19.987	15.629	16.353
Brain enriched myelin associated protein 1	A0A3Q1LQB6	BCAS1	64 kDa		6.83365	14.1536	11.7628	11.6962	0		9.3768	5.4846	3.9713	8.5019	15.122	7.5693	16.73	17.193	5.26	17.958	9.8312	14.002	15.835	15.028	4.8628	11.059	0	0	0	0
Fumarate hydratase, mitochondrial	Q148D3	FH	55 kDa		17.5592	11.0771	10.0461	5.70993	15.471		14.893	15.54	23.332	16.472	11.341	5.0462	9.0083	18.913	17.533	7.6962	6.5541	8.401	5.9383	8.5876	3.8903	4.4235	17.685	15.99	15.629	12.58
NADH dehydrogenase [ubiquinone] 1 alpha subcomplex subunit 7	Q05752	NDUFA7	13 kDa		9.86675	12.0746	7.00427	15.334	20.0442		9.3768	8.2268	6.4534	15.41	15.122	15.139	7.7214	10.316	0	10.262	6.5541	11.201	13.856	18.249	12.643	16.588	15.72	21.32	19.236	23.901
Armadillo repeat containing 3	E1BPV0	ARMC3	96 kDa		11.491	12.8274	8.14538	11.6361	23.3012		12.135	10.512	8.4391	14.878	23.943	5.0462	15.443	6.8773	5.26	2.5654	6.5541	18.202	11.877	7.5142	11.671	15.482	27.51	19.987	18.033	27.675
Actin beta like 2	A0A3Q1NKP5	ACTBL2	42 kDa		10.907	15.5759	10.8458	6.71772	4.82212		10.165	15.188	9.252	9.0231	7.8745	17.543	24.637	12.249	11.122	19.633	5.7594	6.8686	11.668	2.3312	8.0685	4.8032	5.7789	2.8937	3.3435	7.2724
NSFL1 cofactor p47	Q3SZC4	NSFL1C	41 kDa		7.53238	13.585	10.2181	12.6395	5.30743		9.3768	6.3987	7.4462	6.9078	11.341	17.662	11.582	13.755	7.0133	12.827	9.8312	11.201	14.846	13.955	10.698	11.059	4.9125	5.3299	7.2134	3.7739
40S ribosomal protein S8	Q5E958	RPS8	24 kDa		7.89238	14.966	11.0696	9.9725	0		8.2737	7.3127	6.9498	9.0333	16.382	15.139	12.869	15.474	12.273	7.6962	13.108	11.201	8.9074	6.4407	14.589	9.9529	0	0	0	0
ProteinCP1	Q29S00	OSCP1	43 kDa		10.4171	12.1961	10.303	10.9078	0		13.789	10.512	9.9283	7.4392	12.602	15.139	9.0083	12.035	5.26	17.958	8.1927	9.8012	13.856	12.881	5.8354	11.059	0	0	0	0
Ran-specific GTPase-activating protein	Q3T0M7	RANBP1	24 kDa		7.8056	12.0538	10.2132	13.7371	0		8.8252	9.1409	7.9426	5.3137	11.341	22.708	9.0083	5.158	7.0133	20.523	4.9156	8.401	18.805	12.881	7.7805	15.482	0	0	0	0
NADH dehydrogenase [ubiquinone] 1 beta subcomplex subunit 6	Q02367	NDUFB6	16 kDa		12.7313	10.2912	11.4471	9.3354	10.6452		11.032	14.625	10.921	14.347	2.5203	20.185	11.582	6.8773	7.0133	12.827	14.747	11.201	6.928	10.735	9.7257	9.9529	14.737	11.992	10.82	5.0318
CDGSH iron-sulfur domain-containing protein 1	Q3ZBU2	CISD1	12 kDa		4.38095	12.102	18.628	8.61402	17.8705		6.0673	3.1993	3.4749	4.7823	7.5609	17.662	12.869	10.316	21.04	20.523	14.747	18.202	6.928	9.6611	6.808	11.059	15.72	21.32	16.831	17.611
60S ribosomal protein L6	Q58DQ3	RPL6	33 kDa		7.5321	15.6921	10.9496	9.53927	0		8.2737	5.9416	7.9426	7.9705	16.382	20.185	9.0083	17.193	1.7533	7.6962	14.747	19.602	7.9177	3.2204	12.643	14.376	0	0	0	0
Peptidyl-prolyl cis-trans isomerase A	P62935	PPIA	18 kDa		10.9924	11.9308	8.11785	12.59	3.20783		10.213	20.465	7.5815	5.7101	17.776	9.5888	12.275	8.0834	9.6522	18.987	1.3114	2.5208	17.131	16.254	6.3908	10.584	6.0994	2.399	4.3329	0
Thioredoxin	O97680	TXN	12 kDa		5.36325	15.1491	14.9688	8.02342	1.91675		5.5158	5.4846	2.4821	7.9705	12.602	25.231	9.0083	13.755	8.7666	35.915	8.1927	7.0008	9.8971	7.5142	5.8354	8.847	3.93	1.3325	2.4045	0
Dynein cytoplasmic 1 heavy chain 1	A0A3Q1NEU9	DYNC1H1	534 kDa		14.4584	5.92033	3.7957	18.9667	0		12.135	23.766	5.4606	16.472	16.382	0	3.8607	3.4386	7.0133	5.1308	1.6385	1.4002	26.722	8.5876	10.698	29.859	0	0	0	0
H1.2 linker histone, cluster member	A0A452DIF5	H1-2	23 kDa		3.24855	11.2329	17.5246	11.0744	7.0941		5.465	4.3901	2.2861	0.85301	6.6821	27.522	9.0083	1.7193	18.064	35.679	6.5541	9.8012	11.095	20.236	7.1023	5.8641	9.4372	3.4715	5.9005	9.5672
Non-specific serine/threonine protein kinase	A0A3Q1M0G8	PAK2	58 kDa		7.67108	13.1842	9.3417	12.7287	0		9.3838	8.5225	6.6413	6.1367	13.754	12.616	12.759	13.608	12.273	7.6962	4.9156	12.482	18.358	8.5876	10.698	13.271	0	0	0	0
Solute carrier family 6 member 16	F1MFB9	SLC6A16	85 kDa		7.0996	11.4112	13.1671	11.1126	16.6292		5.5158	5.9416	8.4391	8.5019	8.8211	25.231	6.4345	5.158	8.7666	15.392	13.108	15.402	8.9074	10.735	12.643	12.165	13.755	14.657	19.236	18.869
40S ribosomal protein S3	Q3T169	RPS3	27 kDa		6.72275	15.6068	11.9414	8.50115	0		7.1705	6.8557	5.957	6.9078	12.602	20.185	9.0083	20.632	15.78	15.392	8.1927	8.401	7.9177	7.5142	9.7257	8.847	0	0	0	0
General vesicular transport factor p115	P41541	USO1	108 kDa		7.30698	9.54283	12.8167	13.1007	0		8.8252	10.055	3.9713	6.3764	13.862	7.5693	11.582	5.158	12.273	20.523	11.47	7.0008	18.805	10.735	10.698	12.165	0	0	0	0
Stress-induced-phosphoprotein 1	Q3ZBZ8	STIP1	62 kDa		9.15503	8.80448	11.8782	12.8078	3.71537		14.341	10.512	6.4534	5.3137	11.341	7.5693	12.869	3.4386	12.273	20.523	4.9156	9.8012	18.805	12.881	10.698	8.847	3.93	0	8.4156	2.5159
NADH dehydrogenase [ubiquinone] iron-sulfur protein 6, mitochondrial	P23934	NDUFS6	13 kDa		12.355	10.7114	10.3065	9.23095	10.0759		10.48	14.168	10.425	14.347	13.862	10.092	10.295	8.5966	8.7666	12.827	9.8312	9.8012	9.8971	8.5876	10.698	7.7411	13.755	9.3274	8.4156	8.8057
40S ribosomal protein S7	A6H769	RPS7	22 kDa		4.69423	12.8407	14.0713	10.8862	0		1.1032	5.9416	6.9498	4.7823	7.5609	20.185	11.582	12.035	7.0133	20.523	14.747	14.002	10.887	9.6611	9.7257	13.271	0	0	0	0
Malate dehydrogenase, cytoplasmic	Q3T145	MDH1	36 kDa		7.32468	12.9948	10.7477	11.2091	18.8753		7.1705	7.3127	8.4391	6.3764	11.341	7.5693	14.156	18.913	14.027	5.1308	9.8312	14.002	7.9177	15.028	9.7257	12.165	18.667	19.987	19.236	17.611
60S acidic ribosomal protein P2	P42899	RPLP2	12 kDa		5.97515	13.922	14.255	7.89783	0.546175		7.1705	6.2262	6.4534	4.0505	11.341	15.139	10.295	18.913	17.533	10.262	18.024	11.201	7.9177	5.3673	11.671	6.6353	0.9825	0	1.2022	0
60S ribosomal protein L31	Q56JX3	RPL31	14 kDa		4.30573	14.3239	12.2909	11.1086	0.87919		3.8607	4.113	4.4673	4.7819	8.8207	22.707	10.295	15.473	5.2595	17.957	14.746	11.201	11.876	12.881	9.7253	9.9521	0.98236	1.3323	1.2021	0
ATP synthase-coupling factor 6, mitochondrial	P02721	ATP5PF	13 kDa		9.40452	10.6341	13.1702	8.61785	18.3323		9.9284	7.7698	11.418	8.5019	3.7805	15.139	11.582	12.035	15.78	15.392	13.108	8.401	5.9383	8.5876	7.7805	12.165	13.755	23.985	19.236	16.353
Coiled-coil domain-containing protein 39	G5E519	CCDC39	110 kDa		11.2207	10.1045	11.5311	8.80712	23.4708		14.411	10.187	12.041	8.244	6.0969	12.207	13.74	8.3741	6.7864	10.013	14.376	14.949	8.6833	6.2323	8.4699	11.843	27.729	22.049	24.547	19.558
Dynein axonemal intermediate chain 1	Q32KS2	DNAI1	80 kDa		12.6364	7.11518	8.76037	13.015	20.9968		9.9284	12.797	12.41	15.41	13.862	0	7.7214	6.8773	10.52	2.5654	6.5541	15.402	10.887	11.808	11.671	17.694	24.562	21.32	19.236	18.869
Annexin A8	Q95L54	ANXA8	37 kDa		10.3245	14.5101	7.06517	9.60855	1.9391		12.686	7.7698	13.403	7.4392	18.902	17.662	7.7214	13.755	7.0133	5.1308	4.9156	11.201	13.856	10.735	3.8903	9.9529	2.9475	0	4.8089	0
RIB43A-like with coiled-coils protein 2	Q32LJ7	RIBC2	45 kDa		8.9791	10.6546	8.005	13.8401	8.36852		12.686	6.8557	8.9355	7.4392	11.341	2.5231	21.877	6.8773	3.5066	2.5654	14.747	11.201	18.805	18.249	11.671	6.6353	11.79	9.3274	4.8089	7.5478
C-1-tetrahydrofolate synthase, cytoplasmic	A4FUD0	MTHFD1	101 kDa		10.7083	11.4361	9.14315	9.77933	0.601125		14.893	11.426	6.9498	9.5646	18.902	10.092	6.4345	10.316	19.287	5.1308	6.5541	5.6007	10.887	5.3673	10.698	12.165	0	0	2.4045	0
Hydroxysteroid dehydrogenase-like protein 2	A4FUZ6	HSDL2	45 kDa		9.96862	9.54205	11.89	9.4738	34.9535		9.9284	8.6839	7.4462	13.816	16.382	5.0462	11.582	5.158	22.793	7.6962	11.47	5.6007	11.877	5.3673	10.698	9.9529	51.09	21.32	38.471	28.933
Dynein axonemal heavy chain 12	A0A3Q1M7D1	DNAH12	454 kDa		13.1302	9.60783	9.1943	8.72958	19.6902		14.383	14.168	9.0107	14.959	16.668	5.2374	14.546	1.9799	12.273	5.1308	11.842	7.5314	12.102	10.979	6.0565	5.7808	29.475	15.99	14.427	18.869
Septin 9	A0A3Q1MH57	SEPTIN9	65 kDa		17.7685	4.26708	1.83935	16.7211	0		19.305	14.168	16.878	20.723	2.5203	2.5231	5.1476	6.8773	1.7533	2.5654	1.6385	1.4002	24.743	15.028	3.8903	23.223	0	0	0	0
3-ketoacyl-CoA thiolase, mitochondrial	Q3T0R7	ACAA2	42 kDa		15.4265	8.48535	8.17817	8.50205	24.14		20.96	14.625	13.9	12.221	11.341	7.5693	6.4345	8.5966	14.027	5.1308	6.5541	7.0008	7.9177	11.808	8.7531	5.5294	31.44	18.655	28.854	17.611
Carboxypeptidase Q	Q17QK3	CPQ	52 kDa		18.57	9.2522	7.09832	5.6462	10.3145		10.48	17.368	27.303	19.129	11.341	5.0462	5.1476	15.474	12.273	2.5654	6.5541	7.0008	4.9486	3.2204	7.7805	6.6353	9.825	10.66	13.225	7.5478
ATP synthase subunit O, mitochondrial	P13621	ATP5PO	23 kDa		7.59037	9.5526	14.3661	9.03787	16.802		7.1705	7.3127	8.4391	7.4392	10.081	10.092	7.7214	10.316	21.04	15.392	9.8312	11.201	7.9177	9.6611	9.7257	8.847	16.702	13.325	12.022	25.159
NADH-ubiquinone oxidoreductase 75 kDa subunit, mitochondrial	P15690	NDUFS1	79 kDa		16.1975	7.61173	10.0163	6.6449	22.169		19.305	15.54	12.41	17.535	16.382	5.0462	3.8607	5.158	19.287	10.262	4.9156	5.6007	8.9074	6.4407	6.808	4.4235	29.475	17.322	19.236	22.643
Testis-specific serine/threonine-protein kinase 1	Q3SZW1	TSSK1B	42 kDa		9.95055	9.15992	6.35618	14.9817	8.74832		8.3064	7.3399	8.9649	15.191	12.676	7.5693	7.7978	8.5966	3.5066	3.9242	8.1927	9.8012	15.429	17.807	11.729	14.962	10.924	6.0357	8.4869	9.5467
Dynein axonemal light chain 1	Q2KID4	DNAL1	22 kDa		7.95932	10.8144	12.4408	9.03352	17.4692		9.3768	5.4846	7.9426	9.0333	10.081	15.139	7.7214	10.316	14.027	12.827	13.108	9.8012	6.928	9.6611	10.698	8.847	19.65	13.325	18.033	18.869
Uncharacterized protein	F1MR53		36 kDa		9.50362	12.6603	10.4249	7.532	8.22968		8.2737	8.2268	11.418	10.096	11.341	10.092	10.295	18.913	8.7666	10.262	11.47	11.201	4.9486	5.3673	8.7531	11.059	12.772	5.3299	6.0111	8.8057
Nucleobindin 2	F6Q8A8	NUCB2	51 kDa		9.8267	8.54023	10.5697	11.117	9.49922		13.789	4.5705	11.914	9.0333	6.3008	2.5231	11.582	13.755	3.5066	10.262	13.108	15.402	9.8971	10.735	11.671	12.165	7.86	7.9949	10.82	11.322
Radial spoke head 6 homolog A	E1BJG2	RSPH6A	80 kDa		12.502	8.31195	7.536	11.684	11.1171		10.48	11.883	14.892	12.753	3.7805	7.5693	11.582	10.316	3.5066	2.5654	11.47	12.602	10.887	18.249	8.7531	8.847	15.72	6.6624	12.022	10.064
Acyl-CoA-binding protein	P07107	DBI	10 kDa		6.20575	11.9899	15.5894	6.01452	12.1975		5.5158	5.4846	7.4462	6.3764	8.8211	17.662	7.7214	13.755	21.04	20.523	8.1927	12.602	4.9486	4.2938	4.8628	9.9529	10.807	13.325	10.82	13.838
RuvB-like helicase	A7MBG8	RUVBL1	50 kDa		5.5227	13.675	9.14072	11.3277	0		9.3768	5.4846	2.9785	4.2509	21.423	10.092	12.869	10.316	12.273	7.6962	8.1927	8.401	17.815	10.735	6.808	9.9529	0	0	0	0
Protein disulfide-isomerase A6	F6QH94	PDIA6	48 kDa		11.9254	7.25132	9.84175	10.5514	3.50232		20.408	4.5705	16.878	5.8451	3.7805	5.0462	11.582	8.5966	12.273	10.262	9.8312	7.0008	8.9074	11.808	12.643	8.847	2.9475	1.3325	7.2134	2.5159
ADP/ATP translocase 3	P32007	SLC25A6	33 kDa		5.7598	10.4202	14.0777	9.2216	18.1017		4.7623	5.6878	5.6813	6.9078	8.1212	15.139	9.8241	8.5966	14.027	20.523	10.56	11.201	7.9177	9.0649	11.671	8.2328	14.629	19.247	19.102	19.429
Family with sequence similarity 166 member A	G3X6E2	FAM166A	36 kDa		6.89102	9.2832	13.239	10.0567	4.33217		6.6189	4.5705	8.9355	7.4392	5.0406	5.0462	16.73	10.316	5.26	0	29.494	18.202	10.887	9.6611	9.7257	9.9529	5.895	3.9974	2.4045	5.0318
LPS responsive beige-like anchor protein	A0A3Q1M9P3	LRBA	317 kDa		9.28073	7.03378	3.56087	19.5745	0		7.1705	12.34	6.4534	11.159	8.8211	0	14.156	5.158	0	2.5654	3.2771	8.401	30.681	15.028	20.424	12.165	0	0	0	0
Tubulin alpha-8 chain	Q2HJB8	TUBA8	50 kDa		6.88662	8.45975	9.01324	15.017	4.56397		8.1177	5.1135	5.8626	8.4527	8.7723	3.4277	10.835	10.804	5.5829	0.98205	15.657	13.831	10.936	16.416	14.315	18.401	5.2893	5.1347	3.6511	4.1808
Stomatin (EPB72)-like 2	A5PJA6	STOML2	39 kDa		11.9223	10.1704	10.476	6.68632	15.0122		11.583	10.055	14.892	11.159	12.602	12.616	5.1476	10.316	5.26	23.089	6.5541	7.0008	4.9486	7.5142	8.7531	5.5294	15.72	17.322	14.427	12.58
Cilia and flagella associated protein 57	A0A3Q1M7I7	CFAP57	151 kDa		14.3163	9.01345	8.59058	7.21932	18.4405		18.202	12.34	12.907	13.816	15.122	5.0462	9.0083	6.8773	7.0133	0	14.747	12.602	5.9383	10.735	7.7805	4.4235	28.492	14.657	18.033	12.58
Tektin-1	Q32KZ9	TEKT1	49 kDa		13.3395	11.0037	7.5054	7.1349	15.3875		18.754	11.426	10.425	12.753	18.902	10.092	11.582	3.4386	8.7666	10.262	8.1927	2.8003	3.9589	7.5142	12.643	4.4235	18.667	11.992	12.022	18.869
MICOS complex subunit MIC19	Q5E9D3	CHCHD3	26 kDa		10.1301	12.4368	7.62277	8.54303	9.54665		13.789	7.7698	9.9283	9.0333	15.122	7.5693	11.582	15.474	8.7666	5.1308	8.1927	8.401	5.9383	9.6611	9.7257	8.847	8.8425	13.325	7.2134	8.8057
Sperm associated antigen 17	E1BA36	SPAG17	252 kDa		10.3848	8.83243	5.75378	12.8613	17.7222		8.8252	8.6839	13.403	10.627	11.341	2.5231	12.869	8.5966	5.26	0	6.5541	11.201	13.856	11.808	13.616	12.165	16.702	14.657	15.629	23.901
26S proteasome non-ATPase regulatory subunit 11	Q2KI42	PSMD11	47 kDa		6.97735	10.3101	10.9765	9.54082	9.00878		8.8252	6.8557	7.4462	4.7823	11.341	7.5693	10.295	12.035	10.52	15.392	8.1927	9.8012	9.8971	8.5876	9.7257	9.9529	6.8775	11.992	9.6178	7.5478
GH18 domain-containing protein	F1N0X3	LOC100138271	53 kDa		8.227	9.8685	8.34688	11.3614	0.0967475		8.8496	8.2121	8.5208	7.3255	7.4453	6.9567	12.205	12.867	8.9779	15.157	4.8405	4.4121	12.13	9.969	16.813	6.5338	0.38699	0	0	0
Albumin	A0A140T897	ALB	69 kDa		8.53855	13.7731	7.00608	8.41752	16.886		14.893	10.969	2.9785	5.3137	11.341	22.708	9.0083	12.035	10.52	12.827	3.2771	1.4002	11.877	3.2204	9.7257	8.847	18.667	14.657	21.64	12.58
Prohibitin-2	Q2HJ97	PHB2	33 kDa		13.8065	7.9001	6.62558	9.28905	20.7482		13.238	14.168	12.41	15.41	3.7805	5.0462	3.8607	18.913	8.7666	7.6962	1.6385	8.401	7.9177	8.5876	10.698	9.9529	18.667	19.987	20.438	23.901
60S ribosomal protein L7a	Q2TBQ5	RPL7A	30 kDa		3.4086	13.7946	8.7059	11.6196	0.601125		4.4126	3.6564	3.9713	1.5941	12.602	17.662	7.7214	17.193	3.5066	5.1308	16.385	9.8012	15.835	7.5142	8.7531	14.376	0	0	2.4045	0
Sperm flagella 2 protein	V9VJQ3	SPEF2	197 kDa		13.321	7.34875	8.5883	8.17785	18.649		10.48	10.055	17.871	14.878	10.081	0	14.156	5.158	10.52	0	9.8312	14.002	4.9486	10.735	4.8628	12.165	20.632	14.657	20.438	18.869
Doublecortin domain containing 2C	A0A3Q1LTJ2	DCDC2C	37 kDa		4.93965	11.8015	10.4249	10.1857	14.4968		6.0673	2.7423	2.9785	7.9705	8.8211	12.616	10.295	15.474	8.7666	10.262	11.47	11.201	5.9383	11.808	9.7257	13.271	10.807	21.32	12.022	13.838
Septin 4	A0A3Q1MXU1	SEPTIN4	55 kDa		6.40645	10.8859	6.8635	13.0965	13.776		9.2577	5.0275	4.9642	6.3764	8.8211	7.5693	15.118	12.035	7.0133	0	8.1927	12.248	15.835	13.955	12.643	9.9529	14.737	11.992	12.022	16.353
Zonadhesin	E1BNL3	ZAN	269 kDa		9.26908	10.4133	10.2207	7.18928	11.5263		8.8252	8.2268	9.9283	10.096	7.5609	12.616	7.7214	13.755	14.027	10.262	8.1927	8.401	6.928	6.4407	8.7531	6.6353	10.807	9.3274	9.6178	16.353
L-lactate dehydrogenase A chain	P19858	LDHA	37 kDa		8.49723	7.37055	9.14545	11.8156	25.1225		7.8462	7.1378	9.2593	9.7456	6.3982	6.1344	9.4638	7.4858	15.268	7.6962	5.4955	8.1221	8.9553	13.924	13.05	11.333	18.715	30.938	26.507	24.33
Enoyl-CoA delta isomerase 2	A0A3Q1LP28	ECI2	49 kDa		10.196	9.8739	11.6239	5.10182	14.331		12.686	9.598	8.9355	9.5646	12.602	7.5693	9.0083	10.316	21.04	10.262	8.1927	7.0008	6.928	3.2204	5.8354	4.4235	14.737	10.66	16.831	15.096
Pitrilysin metalloproteinase 1	F1MFA3	PITRM1	116 kDa		11.2069	8.91205	8.32512	8.0872	15.7767		13.238	11.426	7.9426	12.221	13.862	5.0462	11.582	5.158	15.78	2.5654	6.5541	8.401	6.928	7.5142	14.589	3.3176	18.667	17.322	12.022	15.096
Tubulin alpha chain	A0A3Q1LUJ2	LOC782966	50 kDa		13.0776	5.94808	7.90475	9.1599	7.472		6.3765	10.178	17.778	17.978	6.0115	2.2307	8.4124	7.1377	9.1305	2.4218	10.544	9.5227	7.2281	9.6553	10.291	9.4652	6.8653	7.3587	8.4757	7.1883
Dynein light chain Tctex-type 1	P63171	DYNLT1	12 kDa		5.5104	6.57925	14.2861	9.6441	16.297		3.3095	6.3987	5.957	6.3764	6.3008	7.5693	9.0083	3.4386	36.82	5.1308	8.1927	7.0008	6.928	6.4407	9.7257	15.482	14.737	17.322	18.033	15.096
Vacuolar protein sorting 13 homolog C	E1BPX1	VPS13C	421 kDa		11.4859	9.58012	1.54802	13.3475	0.333125		13.789	15.997	4.4677	11.69	12.602	2.5231	7.7214	15.474	1.7533	0	1.6385	2.8003	17.815	9.6611	12.643	13.271	0	1.3325	0	0
60S ribosomal protein L28	Q3T0L7	RPL28	16 kDa		6.0901	11.484	9.1113	9.20953	0		4.4126	5.0275	6.9498	7.9705	7.5609	12.616	15.443	10.316	0	7.6962	14.747	14.002	8.9074	6.4407	12.643	8.847	0	0	0	0
40S ribosomal protein S24	Q56JU9	RPS24	15 kDa		4.40265	11.8823	11.2392	8.3538	0		2.7579	4.1134	5.957	4.7823	6.3008	20.185	9.0083	12.035	8.7666	17.958	9.8312	8.401	6.928	7.5142	6.808	12.165	0	0	0	0
40S ribosomal protein S18	Q3T0R1	RPS18	18 kDa		5.2736	12.417	10.0711	7.981	0		7.7221	3.1993	6.4534	3.7196	8.8211	17.662	12.869	10.316	5.26	15.392	9.8312	9.8012	5.9383	6.4407	10.698	8.847	0	0	0	0
Glutamyl-tRNA synthetase	A0A3Q1MKR2	EPRS1	171 kDa		9.306	9.60592	3.6514	13.1761	0		12.686	12.666	4.9642	6.9078	28.983	0	7.7214	1.7193	8.7666	0	1.6385	4.2005	26.153	5.3673	6.808	14.376	0	0	0	0
MICOS complex subunit MIC26	Q148H0	APOO	23 kDa		4.96692	9.33067	14.8926	6.50983	13.9494		5.5158	4.5705	4.4677	5.3137	8.8211	12.616	9.0083	6.8773	24.546	15.392	9.8312	9.8012	4.9486	7.5142	5.8354	7.7411	8.8425	17.322	12.022	17.611
Proteasome activator complex subunit 1	Q4U5R3	PSME1	29 kDa		6.25943	11.652	7.67743	10.0827	2.36897		8.2737	4.5705	7.9426	4.2509	11.341	17.662	9.0083	8.5966	8.7666	12.827	4.9156	4.2005	14.846	12.881	4.8628	7.7411	1.965	1.3325	2.4045	3.7739
Phosphoglycerate mutase	F1N2F2	PGAM2	29 kDa		13.727	7.3394	4.98937	9.49485	16.691		11.444	14.053	14.27	15.141	7.5609	5.0462	6.4345	10.316	3.5066	2.5654	1.6385	12.247	8.657	5.3673	8.7531	15.202	17.436	14.32	18.033	16.975
Ras GTPase-activating protein-binding protein 1	Q32LC7	G3BP1	52 kDa		4.1156	11.592	9.0798	10.6814	0		2.7579	1.3711	5.957	6.3764	7.5609	12.616	14.156	12.035	5.26	12.827	9.8312	8.401	7.9177	8.5876	18.479	7.7411	0	0	0	0
Tektin-2	Q2T9Q6	TEKT2	50 kDa		11.4107	11.1272	7.3037	5.5757	16.163		12.686	13.254	6.9498	12.753	18.902	7.5693	7.7214	10.316	7.0133	5.1308	11.47	5.6007	5.9383	4.2938	8.7531	3.3176	22.597	18.655	10.82	12.58
Annexin A4	P13214	ANXA4	36 kDa		15.1847	10.7209	4.49815	4.92148	0		21.512	14.168	13.9	11.159	12.602	10.092	6.4345	13.755	14.027	2.5654	0	1.4002	3.9589	6.4407	4.8628	4.4235	0	0	0	0
Peptidyl-prolyl cis-trans isomerase D	P26882	PPID	41 kDa		4.76255	8.2631	8.05987	14.186	0		8.2737	4.1134	3.4749	3.1882	10.081	10.092	7.7214	5.158	14.027	7.6962	4.9156	5.6007	21.774	10.735	8.7531	15.482	0	0	0	0
Cortactin	Q1RMR3	CTTN	60 kDa		5.18645	7.75548	9.98072	12.0685	0		4.4126	5.0275	5.4606	5.8451	2.5203	12.616	9.0083	6.8773	7.0133	15.392	4.9156	12.602	10.887	9.6611	15.561	12.165	0	0	0	0
60S ribosomal protein L18	Q5E973	RPL18	22 kDa		3.72525	11.1241	12.3581	7.68795	0		4.9642	2.7423	3.4749	3.7196	7.5609	20.185	6.4345	10.316	12.273	7.6962	19.662	9.8012	7.9177	5.3673	9.7257	7.7411	0	0	0	0
NADH dehydrogenase [ubiquinone] 1 alpha subcomplex subunit 8	P42029	NDUFA8	20 kDa		6.19	10.6883	11.7062	6.20432	15.2029		6.0673	6.8557	5.4606	6.3764	6.3008	22.708	5.1476	8.5966	12.273	17.958	8.1927	8.401	5.9383	7.5142	5.8354	5.5294	8.8425	19.987	15.629	16.353
Kinesin family member 13B	E1BGB0	KIF13B	208 kDa		9.04885	9.34408	6.38532	9.93603	0		13.224	10.043	4.9579	7.9705	8.8051	5.0462	11.533	11.992	5.2378	2.5654	6.5541	11.184	8.9074	6.4407	15.549	8.847	0	0	0	0
Cytochrome c	P62894	CYCS	12 kDa		6.89193	9.96142	12.0903	5.7547	11.5602		3.861	4.5705	7.4462	11.69	8.8211	15.139	9.0083	6.8773	14.027	10.262	11.47	12.602	2.9691	5.3673	5.8354	8.847	13.755	7.9949	14.427	10.064
NAD(P) transhydrogenase, mitochondrial	P11024	NNT	114 kDa		6.76915	10.7978	9.6049	7.4448	21.4798		9.3768	6.8557	4.4677	6.3764	15.122	12.616	10.295	5.158	12.273	15.392	6.5541	4.2005	7.9177	5.3673	8.7531	7.7411	20.632	18.655	25.247	21.385
Uncharacterized protein	F1MQS5	SPAG16	37 kDa		7.17383	7.63978	11.9135	7.85507	10.8317		5.5158	4.1134	8.4391	10.627	6.3008	10.092	9.0083	5.158	10.52	10.262	11.47	15.402	5.9383	8.5876	5.8354	11.059	7.86	13.325	10.82	11.322
Galactokinase	A6H768	GALK1	42 kDa		7.33035	10.8999	6.86537	9.3225	5.37255		10.48	5.9416	5.4606	7.4392	13.862	15.139	7.7214	6.8773	5.26	5.1308	11.47	5.6007	7.9177	8.5876	9.7257	11.059	4.9125	7.9949	4.8089	3.7739
Peptidylprolyl isomerase	F1MU79	FKBP4	52 kDa		7.93537	9.04852	5.4585	11.9185	0		9.9284	10.969	4.4677	6.3764	11.341	2.5231	10.295	12.035	5.26	7.6962	3.2771	5.6007	12.866	16.102	8.7531	9.9529	0	0	0	0
Cytochrome c oxidase subunit 5A, mitochondrial	P00426	COX5A	17 kDa		12.4695	8.2919	9.43077	4.10398	13.1818		16.547	11.426	13.403	8.5019	7.5609	7.5693	7.7214	10.316	15.78	12.827	4.9156	4.2005	2.9691	4.2938	5.8354	3.3176	18.667	10.66	10.82	12.58
Cytoskeleton associated protein 4	F1ME65	CKAP4	65 kDa		12.5361	10.0127	7.09618	4.56935	0		24.821	7.3127	15.885	2.1255	2.5203	12.616	7.7214	17.193	5.26	5.1308	8.1927	9.8012	3.9589	3.2204	7.7805	3.3176	0	0	0	0
Dynein light chain roadblock-type 1	Q3T140	DYNLRB1	11 kDa		4.72173	10.3819	11.1101	7.9879	2.51135		5.8168	4.7576	4.7498	3.5627	6.4727	16.917	6.6101	11.528	10.759	15.742	9.3473	8.5921	8.0528	6.5872	4.9956	12.316	2.6573	2.8468	2.5685	1.9728
Actin-related protein T2	Q2TA43	ACTRT2	42 kDa		7.73167	9.13548	8.79435	8.4855	13.5217		6.0673	6.8557	8.4391	9.5646	10.081	7.5693	10.295	8.5966	15.78	2.5654	9.8312	7.0008	9.8971	10.735	7.7805	5.5294	13.755	13.325	14.427	12.58
Huntingtin interacting protein 1	F1MWF0	HIP1	116 kDa		11.933	7.7532	8.08672	5.93927	8.56752		13.238	11.883	10.921	11.69	10.081	5.0462	9.0083	6.8773	5.26	5.1308	6.5541	15.402	2.9691	4.2938	8.7531	7.7411	12.772	7.9949	7.2134	6.2898
Kinesin-like protein	E1B715	KIF9	90 kDa		8.03647	7.39118	8.66088	9.43887	11.9893		5.9212	6.6135	9.7968	9.8144	7.227	2.5231	9.9542	9.8604	3.0421	2.5654	14.747	14.289	9.3726	10.45	7.98	9.9529	13.495	12.972	10.502	10.988
Outer dynein arm docking complex subunit 1	F1N2N9	ODAD1	78 kDa		6.9298	9.03882	7.50945	9.98878	10.5877		8.8252	4.1134	8.9355	5.8451	15.122	0	14.156	6.8773	8.7666	0	11.47	9.8012	4.9486	13.955	7.7805	13.271	10.807	10.66	10.82	10.064
Uncharacterized protein	E1BDB4		23 kDa		5.58635	9.12275	11.2654	7.48285	13.234		5.5158	5.0275	5.957	5.8451	10.081	10.092	7.7214	8.5966	3.5066	20.523	9.8312	11.201	6.928	8.5876	7.7805	6.6353	10.807	19.987	10.82	11.322
Trifunctional enzyme subunit beta, mitochondrial	O46629	HADHB	51 kDa		8.5822	7.86805	8.38472	8.5812	14.1367		7.1705	7.7698	11.418	7.9705	8.8211	5.0462	9.0083	8.5966	15.78	2.5654	8.1927	7.0008	8.9074	10.735	5.8354	8.847	13.755	13.325	15.629	13.838
60S ribosomal protein L9	A0A3Q1ME53	RPL9	22 kDa		5.48752	9.02978	9.69243	9.13987	0		6.1192	3.9482	6.2297	5.653	5.2714	13.078	7.6067	10.163	4.3051	8.8645	9.6851	15.915	6.389	5.8561	15.566	8.7484	0	0	0	0
Proteasome subunit alpha type-1	Q3T0X5	PSMA1	30 kDa		7.44262	7.2253	9.77707	8.79472	8.67578		6.6189	7.7698	7.9426	7.4392	6.3008	7.5693	6.4345	8.5966	1.7533	20.523	9.8312	7.0008	7.9177	9.6611	8.7531	8.847	6.8775	10.66	9.6178	7.5478
Dynein axonemal heavy chain 3	F1MRU4	DNAH3	356 kDa		11.2988	7.32425	6.14273	8.4713	20.9582		12.167	10.055	9.144	13.829	12.823	2.6706	11.883	1.9204	3.5066	0	12.254	8.8103	8.3913	8.7759	9.2185	7.4995	30.755	17.322	15.629	20.127
Single-stranded DNA-binding protein	F1N1S0	SSBP1	17 kDa		8.88632	10.4133	6.25265	7.36407	8.17783		8.2737	6.8557	11.914	8.5019	7.5609	12.616	7.7214	13.755	7.0133	2.5654	9.8312	5.6007	2.9691	7.5142	6.808	12.165	9.825	9.3274	6.0111	7.5478
Ribosome binding protein 1	F1MDC1	RRBP1	167 kDa		7.68147	8.2326	9.98385	6.95423	1.54085		13.238	2.7423	9.4319	5.3137	1.2602	5.0462	12.869	13.755	3.5066	17.958	11.47	7.0008	6.928	5.3673	7.7805	7.7411	0.9825	2.665	0	2.5159
Dynein axonemal intermediate chain 4	E1B9S6	DNAI4	93 kDa		7.4739	7.57168	6.80633	10.9451	9.82852		7.1705	7.7698	6.4534	8.5019	8.8211	0	12.869	8.5966	1.7533	0	11.47	14.002	4.9486	16.102	11.671	11.059	8.8425	11.992	8.4156	10.064
Enoyl-CoA hydratase	A0A3Q1NDR1	HADHA	85 kDa		10.3932	7.40145	9.32325	5.6723	26.4285		5.5158	11.426	12.41	12.221	17.642	2.5231	7.7214	1.7193	26.3	0	8.1927	2.8003	4.9486	8.5876	5.8354	3.3176	39.3	17.322	26.449	22.643
Kinesin-like protein	A0A3Q1MXL6	KIF5B	113 kDa		6.7649	7.77035	8.41807	9.77725	0		4.8389	8.1548	5.2741	8.7918	9.8827	7.3706	8.8056	5.0225	6.8752	9.8574	14.36	2.5797	9.5853	9.4919	9.4958	10.536	0	0	0	0
IQ domain-containing protein F1	Q3SYS7	IQCF1	24 kDa		5.29482	8.14825	9.89688	9.21887	13.781		4.9642	6.3987	3.9713	5.8451	11.341	10.092	7.7214	3.4386	8.7666	12.827	8.1927	9.8012	6.928	12.881	12.643	4.4235	5.895	11.992	10.82	26.417
A-kinase anchoring protein 14	G5E5D8	AKAP14	23 kDa		3.72632	9.64637	8.43475	10.6923	12.5865		4.9642	2.2852	4.4677	3.1882	7.5609	15.139	9.0083	6.8773	1.7533	15.392	8.1927	8.401	6.928	9.6611	10.698	15.482	10.807	18.655	10.82	10.064
Transmembrane protein 210	G3MZU8	TMEM210	25 kDa		15.6065	6.0566	4.2618	6.56408	5.41728		12.135	21.024	6.9498	22.317	6.3008	5.0462	7.7214	5.158	0	5.1308	4.9156	7.0008	3.9589	8.5876	4.8628	8.847	2.9475	5.3299	9.6178	3.7739
Uncharacterized protein	A0A3Q1M7U3		58 kDa		7.5678	7.94235	6.07247	10.8537	13.234		11.583	7.3127	4.4677	6.9078	7.5609	12.616	6.4345	5.158	0	7.6962	8.1927	8.401	10.887	13.955	9.7257	8.847	10.807	19.987	10.82	11.322
Calcium/calmodulin dependent protein kinase IV	A0A3Q1M5T5	CAMK4	50 kDa		3.99443	6.28852	10.2341	11.8582	5.908		4.4075	1.8261	4.9642	4.7799	7.5551	0	9.0024	8.5966	5.2356	10.25	11.462	13.989	13.847	15.018	9.7257	8.8419	4.9079	3.9913	7.1967	7.5361
Very long-chain specific acyl-CoA dehydrogenase, mitochondrial	P48818	ACADVL	71 kDa		10.1411	9.1081	6.98245	6.0834	18.4518		9.3768	13.254	9.4319	8.5019	17.642	5.0462	5.1476	8.5966	19.287	2.5654	3.2771	2.8003	6.928	6.4407	8.7531	2.2118	23.58	13.325	18.033	18.869
Septin-2	Q2NKY7	SEPTIN2	42 kDa		5.3258	9.01562	6.9766	10.8134	1.1938		4.4126	5.9416	2.9785	7.9705	7.5609	12.616	9.0083	6.8773	8.7666	10.262	3.2771	5.6007	9.8971	8.5876	4.8628	19.906	0.9825	1.3325	1.2022	1.258
Testis specific serine kinase 2	G3N136	TSSK2	41 kDa		6.42363	8.2508	7.86748	9.39968	8.41525		6.3268	4.5433	7.4168	7.4076	10.006	5.0462	12.793	5.158	1.7533	1.2066	13.108	15.402	8.3245	14.396	7.7228	7.1554	7.7434	11.913	5.9398	8.0648
Microtubule associated protein 1A	A0A3Q1M9Z4	MAP1A	338 kDa		6.281	3.17045	6.89755	15.5741	0		0	9.1409	6.9498	9.0333	8.8211	0	3.8607	0	0	2.5654	18.024	7.0008	22.763	19.322	5.8354	14.376	0	0	0	0
26S proteasome non-ATPase regulatory subunit 4	A0A452DI44	PSMD4	49 kDa		6.46348	8.802	9.13717	7.4743	3.21195		8.8252	6.8557	6.4534	3.7196	7.5609	12.616	6.4345	8.5966	8.7666	12.827	6.5541	8.401	8.9074	6.4407	6.808	7.7411	3.93	3.9974	2.4045	2.5159
Electron transfer flavoprotein subunit alpha	F1MWR3	ETFA	35 kDa		7.49998	6.8007	8.79342	8.74045	19.5705		8.8252	6.8557	7.9426	6.3764	10.081	2.5231	7.7214	6.8773	15.78	0	8.1927	11.201	8.9074	8.5876	9.7257	7.7411	21.615	19.987	22.842	13.838
40S ribosomal protein S6	Q5E995	RPS6	29 kDa		4.35482	8.85002	9.0581	9.46702	0		5.7271	4.2174	3.941	3.5338	5.8977	11.473	9.1682	8.8612	4.2853	6.2701	14.561	11.116	10.276	8.5221	9.7666	9.3034	0	0	0	0
WD repeat domain 64	E1BMY9	WDR64	124 kDa		4.57883	8.52688	10.3426	8.2751	6.00152		3.3095	2.7423	6.9498	5.3137	8.8211	2.5231	9.0083	13.755	3.5066	0	19.662	18.202	7.9177	9.6611	7.7805	7.7411	4.9125	7.9949	4.8089	6.2898
Cytoplasmic dynein 1 intermediate chain 2	Q0III3	DYNC1I2	68 kDa		7.15508	4.66825	6.24905	13.4747	0		6.6189	9.598	4.9642	7.4392	5.0406	5.0462	5.1476	3.4386	3.5066	7.6962	8.1927	5.6007	12.866	10.735	4.8628	25.435	0	0	0	0
Uncharacterized protein	E1B7X2	LOC616410	129 kDa		5.2278	4.77308	6.66007	14.8587	19.8122		6.0673	5.0275	3.9713	5.8451	7.5609	2.5231	9.0083	0	10.52	2.5654	6.5541	7.0008	13.856	30.057	7.7805	7.7411	14.737	21.32	18.033	25.159
60S ribosomal protein L17	F1MQJ8	RPL17	21 kDa		3.86825	9.76292	8.91563	8.83405	0		2.734	4.0738	3.9287	4.7365	6.2107	12.47	10.203	10.168	8.6412	7.5861	9.7141	9.7211	6.8289	4.2324	14.449	9.8259	0	0	0	0
Dynein regulatory complex subunit 2	Q2TA16	CCDC65	59 kDa		5.76535	6.58853	10.4228	8.60122	18.8298		6.6189	4.5705	4.9642	6.9078	5.0406	7.5693	5.1476	8.5966	12.273	10.262	6.5541	12.602	7.9177	7.5142	6.808	12.165	19.65	18.655	15.629	21.385
RNA polymerase II associated protein 3	F1MFU5	RPAP3	79 kDa		5.50127	10.0478	5.6364	10.0072	0.245625		8.8252	5.0275	4.9642	3.1882	17.642	10.092	3.8607	8.5966	5.26	5.1308	6.5541	5.6007	18.805	7.5142	4.8628	8.847	0.9825	0	0	0
Capping protein regulator and myosin 1 linker 1	A0A3Q1NEH7	CARMIL1	157 kDa		4.87148	8.61877	7.03798	10.5844	0		6.6189	4.1134	3.9713	4.7823	11.341	2.5231	10.295	10.316	1.7533	2.5654	9.8312	14.002	10.887	8.5876	10.698	12.165	0	0	0	0
Creatine kinase B-type	Q5EA61	CKB	43 kDa		5.199	4.64093	6.45345	14.707	1.03742		11.583	4.5705	1.9857	2.6568	12.602	2.5231	0	3.4386	8.7666	5.1308	4.9156	7.0008	23.753	16.102	6.808	12.165	2.9475	0	1.2022	0
Sperm associated antigen 6	Q32L54	SPAG6	55 kDa		8.26135	6.91625	10.663	5.15175	7.06428		3.3095	8.6839	10.425	10.627	6.3008	5.0462	7.7214	8.5966	15.78	0	11.47	15.402	0.98971	6.4407	8.7531	4.4235	2.9475	10.66	9.6178	5.0318
Acyl-coenzyme A thioesterase 9, mitochondrial	Q3SWX2	ACOT9	50 kDa		10.9651	6.68668	7.68235	5.60522	10.7768		9.9284	11.426	12.41	10.096	8.8211	5.0462	7.7214	5.158	8.7666	5.1308	9.8312	7.0008	6.928	5.3673	6.808	3.3176	8.8425	13.325	9.6178	11.322
Filamin A	F1N169	FLNA	281 kDa		11.2627	6.4624	1.2827	11.9279	0		14.341	15.083	4.4677	11.159	15.122	0	9.0083	1.7193	0	5.1308	0	0	22.763	8.5876	9.7257	6.6353	0	0	0	0
Pyridoxal kinase	Q0II59	PDXK	35 kDa		3.27917	4.0976	5.9851	17.3614	0.333125		2.7579	3.1993	3.9713	3.1882	8.8211	7.5693	0	0	8.7666	7.6962	3.2771	4.2005	12.866	8.5876	4.8628	43.129	0	1.3325	0	0
Hemoglobin subunit alpha	P01966	HBA	15 kDa		5.82127	10.2618	3.9992	10.5567	4.87465		7.1705	5.9416	6.4534	3.7196	7.5609	20.185	11.582	1.7193	1.7533	2.5654	3.2771	8.401	17.815	11.808	4.8628	7.7411	9.825	0	8.4156	1.258
Proteasome 26S subunit, ATPase 3	F1MWE0	PSMC3	49 kDa		8.03357	6.57127	5.5517	10.3956	6.69367		8.8252	5.9416	9.9283	7.4392	12.602	2.5231	7.7214	3.4386	7.0133	0	8.1927	7.0008	9.8971	9.6611	8.7531	13.271	11.79	3.9974	7.2134	3.7739
Tubulin beta-3 chain	Q2T9S0	TUBB3	50 kDa		7.7502	7.13997	8.34408	7.26432	7.73548		7.5075	6.2992	7.8875	9.3066	6.68	5.382	8.6546	7.8433	6.0034	5.2059	11.51	10.657	5.754	7.7496	6.5701	8.9836	13.136	6.0239	5.9057	5.8763
Solute carrier family 9 member B1	F1MFR7	SLC9B1	55 kDa		5.51318	7.12387	9.87063	7.98535	17.62		6.0673	4.1134	4.9642	6.9078	5.0406	7.5693	9.0083	6.8773	14.027	10.262	8.1927	7.0008	6.928	6.4407	9.7257	8.847	14.737	19.987	15.629	20.127
Acetyl-coenzyme A synthetase	A0A3Q1MS98	ACSS1	74 kDa		7.8701	9.85515	7.33372	5.4035	8.097		8.8252	7.7698	7.4462	7.4392	11.341	12.616	5.1476	10.316	15.78	0	6.5541	7.0008	6.928	4.2938	4.8628	5.5294	5.895	9.3274	9.6178	7.5478
60S ribosomal protein L13	F1MK30	RPL13	34 kDa		3.27495	11.2837	9.89462	5.7801	0		4.93	3.645	3.4687	1.0561	10.003	15.076	6.3866	13.669	5.2164	12.731	14.665	6.9661	3.9343	6.3741	10.614	2.198	0	0	0	0
40S ribosomal protein S10	Q3T0F4	RPS10	19 kDa		3.66282	7.86265	9.19892	9.24817	0		2.2063	3.6564	3.4749	5.3137	5.0406	10.092	7.7214	8.5966	5.26	12.827	13.108	5.6007	13.856	8.5876	6.808	7.7411	0	0	0	0
Saccharopine dehydrogenase-like oxidoreductase	F1MX05	SCCPDH	47 kDa		11.7062	5.311	7.06973	5.86885	16.6582		7.1705	13.254	9.9283	16.472	7.5609	2.5231	7.7214	3.4386	10.52	2.5654	8.1927	7.0008	3.9589	5.3673	9.7257	4.4235	23.58	15.99	13.225	13.838
Protein kinase cAMP-dependent type I regulatory subunit beta	A0A3Q1MCI6	PRKAR1B	59 kDa		7.50593	6.95138	7.10158	8.36415	16.4168		5.3612	8.5923	6.3143	9.7559	8.0145	10.092	7.3609	2.3381	8.2754	5.1308	6.0951	8.905	9.2636	8.5876	10.076	5.5294	17.213	15.616	13.416	19.422
ATP binding cassette subfamily F member 1	A0A3Q1NB13	ABCF1	96 kDa		4.1744	9.34565	6.74613	9.50277	0		3.861	3.6564	5.4606	3.7196	8.8211	10.092	6.4345	12.035	5.26	5.1308	8.1927	8.401	6.928	7.5142	13.616	9.9529	0	0	0	0
DPY30 domain-containing protein 1	Q32LH1	DYDC1	21 kDa		5.5058	7.48442	6.44945	10.3212	7.816		7.1705	4.1134	5.957	4.7823	2.5203	2.5231	18.017	6.8773	1.7533	2.5654	3.2771	18.202	7.9177	13.955	11.671	7.7411	6.8775	10.66	2.4045	11.322
Dynein axonemal heavy chain 10	A0A3Q1LNB4	DNAH10	526 kDa		10.759	6.03782	6.30122	6.6522	15.7889		11.635	6.8557	16.475	8.0705	9.1769	0	9.4928	5.4816	7.0133	0	11.932	6.2596	7.2074	6.7438	9.0277	3.6299	16.702	9.3274	13.225	23.901
Carboxypeptidase	F1MX68	CPVL	66 kDa		9.18448	7.23198	7.38965	5.79355	16.3343		6.6189	9.598	10.425	10.096	5.0406	7.5693	7.7214	8.5966	12.273	5.1308	6.5541	5.6007	1.9794	12.881	3.8903	4.4235	14.737	19.987	18.033	12.58
F-actin-capping protein subunit alpha-1	A4FUA8	CAPZA1	33 kDa		3.14335	8.66573	10.3625	7.2314	1.43943		4.1368	2.0567	3.7231	2.6568	8.191	7.5693	5.1476	13.755	5.26	17.958	9.8312	8.401	7.9177	8.0509	6.3217	6.6353	1.965	1.3325	1.2022	1.258
Uncharacterized protein	A0A3Q1M3X5	LOC786928	14 kDa		5.56778	7.03705	10.221	6.50983	13.8995		5.5158	5.4846	5.957	5.3137	6.3008	2.5231	9.0083	10.316	10.52	5.1308	9.8312	15.402	4.9486	7.5142	5.8354	7.7411	9.825	18.655	12.022	15.096
Clathrin interactor 1	A7Z035	CLINT1	71 kDa		5.25935	9.0103	7.03742	8.02768	0		2.7579	5.4846	6.9498	5.8451	3.7805	17.662	7.7214	6.8773	5.26	7.6962	8.1927	7.0008	6.928	9.6611	7.7805	7.7411	0	0	0	0
Izumo sperm-egg fusion 1	E1BDA8	IZUMO1	36 kDa		3.6701	7.8814	9.2053	8.50158	11.8084		2.7579	2.7423	5.4606	3.7196	6.3008	5.0462	11.582	8.5966	12.273	0	14.747	9.8012	9.8971	8.5876	7.7805	7.7411	10.807	11.992	15.629	8.8057
Tyrosine--tRNA ligase, cytoplasmic	Q29465	YARS1	59 kDa		4.40685	9.60195	5.9851	9.2563	0		4.4126	5.0275	4.4677	3.7196	20.162	10.092	6.4345	1.7193	8.7666	7.6962	3.2771	4.2005	13.856	7.5142	6.808	8.847	0	0	0	0
NADH dehydrogenase [ubiquinone] 1 beta subcomplex subunit 4	P48305	NDUFB4	15 kDa		10.0734	7.76072	6.60323	4.68447	6.7899		11.027	8.6824	9.4282	11.156	6.2994	7.5666	5.1449	12.032	14.025	0	8.1874	4.2005	3.9567	5.365	3.8892	5.527	6.8733	7.9906	6.0099	6.2858
ADP-ribosylation factor GTPase-activating protein 3	Q17R07	ARFGAP3	57 kDa		8.68657	4.67495	5.42978	10.2871	0		7.7221	6.3987	8.9355	11.69	3.7805	5.0462	6.4345	3.4386	3.5066	7.6962	4.9156	5.6007	11.877	7.5142	10.698	11.059	0	0	0	0
Elongation factor 2	Q3SYU2	EEF2	95 kDa		7.9078	7.3107	7.76497	5.91502	1.72605		8.8252	10.969	5.4606	6.3764	10.081	7.5693	6.4345	5.158	10.52	10.262	3.2771	7.0008	6.928	5.3673	5.8354	5.5294	1.965	1.3325	3.6067	0
NADH dehydrogenase [ubiquinone] 1 beta subcomplex subunit 5, mitochondrial	Q02380	NDUFB5	22 kDa		4.69222	9.98333	7.85308	6.27097	7.9119		4.4126	4.1134	5.4606	4.7823	7.5609	12.616	7.7214	12.035	1.7533	12.827	9.8312	7.0008	5.9383	7.5142	3.8903	7.7411	4.9125	10.66	6.0111	10.064
RNA-binding protein FUS	A0A140T861	FUS	52 kDa		2.14234	7.69787	7.55367	11.3656	0		2.9041	0.69014	3.11	1.8651	8.5123	4.428	8.3777	9.4735	4.4008	1.9369	12.305	11.572	9.4122	9.3981	17.783	8.8691	0	0	0	0
Coiled-coil domain containing 116	A0A3S5ZPN7	CCDC116	74 kDa		5.53033	8.85595	7.333	7.0042	3.6828		4.4126	5.9416	6.4534	5.3137	5.0406	5.0462	11.582	13.755	5.26	0	11.47	12.602	4.9486	6.4407	7.7805	8.847	1.965	5.3299	2.4045	5.0318
Cytochrome c oxidase subunit 2	P68530	MT-CO2	26 kDa		22.9773	2.02508	2.04597	1.54263	0.8793		17.099	23.309	30.778	20.723	2.5203	0	3.8607	1.7193	3.5066	0	3.2771	1.4002	0	2.1469	2.9177	1.1059	0.9825	1.3325	1.2022	0
SH3 domain containing 21	F1MWB6	SH3D21	75 kDa		3.93602	6.1587	7.5624	10.8825	13.6595		3.861	3.1993	4.9642	3.7196	5.0406	7.5693	5.1476	6.8773	8.7666	2.5654	4.9156	14.002	11.877	10.735	8.7531	12.165	11.79	13.325	14.427	15.096
Dynein axonemal heavy chain 2	F1MK55	DNAH2	508 kDa		10.9719	4.4601	7.67855	5.25835	8.63653		6.1036	8.6839	15.595	13.505	6.549	0	9.3463	1.9451	3.5066	0	18.347	8.8606	2.1744	5.5787	3.1093	10.171	11.79	7.9949	7.2134	7.5478
Intraflagellar transport 74	F1N626	IFT74	69 kDa		5.5626	4.34727	8.81947	9.59852	1.10225		5.7925	7.3127	5.957	3.1882	6.3008	3.789	3.8607	3.4386	3.5066	16.679	12.292	2.8003	10.394	11.808	2.9211	13.271	0	1.3371	1.8096	1.2623
Outer dynein arm-docking complex subunit 3	A7MBH5	ODAD3	72 kDa		8.44052	7.76248	5.34507	6.75725	9.71702		9.3768	4.5705	12.907	6.9078	8.8211	5.0462	5.1476	12.035	5.26	2.5654	6.5541	7.0008	5.9383	7.5142	5.8354	7.7411	8.8425	7.9949	13.225	8.8057
Regulator of G protein signaling 22	F1N450	RGS22	133 kDa		6.47145	5.5473	8.18083	7.97342	10.3515		5.5158	5.4846	7.4462	7.4392	3.7805	2.5231	9.0083	6.8773	7.0133	0	13.108	12.602	7.9177	8.5876	8.7531	6.6353	9.825	9.3274	8.4156	13.838
Dynein regulatory complex protein 10	Q17QH9	IQCD	52 kDa		5.6804	7.44485	7.80075	7.21402	9.96975		3.3095	5.4846	5.957	7.9705	7.5609	5.0462	10.295	6.8773	8.7666	2.5654	11.47	8.401	4.9486	6.4407	9.7257	7.7411	14.737	6.6624	8.4156	10.064
60S ribosomal protein L4	Q58DW0	RPL4	47 kDa		3.66188	10.2955	7.34138	6.74432	0		3.9609	2.0607	4.8101	3.8158	6.529	13.486	8.8198	12.347	0	4.2905	13.137	11.938	4.3002	5.7375	11.21	5.7296	0	0	0	0
Succinyl-CoA:3-ketoacid-coenzyme A transferase	A0A3Q1LIX4	OXCT1	57 kDa		8.49852	8.8197	5.60995	5.10182	17.702		9.9284	8.6839	7.9426	7.4392	11.341	5.0462	10.295	8.5966	10.52	2.5654	6.5541	2.8003	6.928	3.2204	5.8354	4.4235	21.615	17.322	18.033	13.838
TFG protein	Q3SX36	TFG	43 kDa		5.83305	7.23835	6.09725	8.82548	0.245625		4.9623	5.9385	4.4627	7.9687	5.0363	5.0462	10.286	8.5849	5.254	10.262	3.2771	5.5959	11.877	11.801	3.8903	7.7336	0.9825	0	0	0
26S proteasome regulatory subunit 7	Q5E9F9	PSMC2	49 kDa		6.70445	6.0499	6.48575	8.73232	3.3477		8.2737	7.7698	5.4606	5.3137	7.5609	5.0462	6.4345	5.158	3.5066	2.5654	11.47	8.401	12.866	7.5142	6.808	7.7411	6.8775	3.9974	0	2.5159
Heat shock protein family A (Hsp70) member 4 like	A0A3Q1M7L5	HSPA4L	114 kDa		5.60065	7.29673	5.8121	9.25067	7.06133		8.2737	5.9416	4.4677	3.7196	15.122	5.0462	3.8607	5.158	8.7666	2.5654	4.9156	7.0008	10.887	14.351	2.9177	8.847	6.8775	6.6624	8.4156	6.2898
Coiled-coil domain containing 180	A0A3Q1MV57	CCDC180	190 kDa		7.38975	4.47403	7.068	8.69632	4.04007		4.9642	4.5705	9.9283	10.096	3.7805	2.5231	6.4345	5.158	0	0	11.47	16.802	4.9486	6.4407	6.808	16.588	4.9125	2.665	4.8089	3.7739
1-phosphatidylinositol 4,5-bisphosphate phosphodiesterase zeta-1	Q1RML2	PLCZ1	74 kDa		4.97935	8.68047	7.94412	5.94407	10.4173		4.9642	4.5705	3.4749	6.9078	10.081	12.616	5.1476	6.8773	7.0133	5.1308	9.8312	9.8012	5.9383	5.3673	5.8354	6.6353	12.772	9.3274	12.022	7.5478
Dynein regulatory complex subunit 4	A5D7M3	GAS8	56 kDa		6.7731	6.69665	8.031	5.98547	14.8355		4.9642	7.3127	8.4391	6.3764	5.0406	7.5693	3.8607	10.316	12.273	7.6962	6.5541	5.6007	5.9383	4.2938	4.8628	8.847	13.755	17.322	14.427	13.838
Ectonucleotide pyrophosphatase/phosphodiesterase family member 3	P15396	ENPP3	100 kDa		10.0061	12.4881	2.24812	2.67464	0		9.3768	5.4846	12.41	12.753	8.8211	5.0462	10.295	25.79	1.7533	0	1.6385	5.6007	0	7.5142	0.97257	2.2118	0	0	0	0
Cilia and flagella associated protein 99	A0A3Q1M0E2	CFAP99	71 kDa		4.95202	6.68738	9.26175	6.48033	6.10473		4.9642	5.0275	3.9713	5.8451	6.3008	7.5693	7.7214	5.158	5.26	0	16.385	15.402	7.9177	4.2938	4.8628	8.847	7.86	6.6624	3.6067	6.2898
Septin-7	Q6Q137	SEPTIN7	51 kDa		6.20277	7.63308	3.7066	9.6872	8.09952		8.8252	5.743	5.4606	4.7823	7.5609	10.092	7.7214	5.158	1.9831	2.5654	3.2771	7.0008	8.9074	10.735	5.8354	13.271	10.807	6.6624	3.6067	11.322
60S ribosomal protein L3	P39872	RPL3	46 kDa		6.7773	7.7488	4.78978	7.902	0		6.6189	8.2268	6.9498	5.3137	3.7805	12.616	7.7214	6.8773	0	2.5654	8.1927	8.401	8.9074	5.3673	10.698	6.6353	0	0	0	0
Tetraspanin	F1MP86	TSPAN8	26 kDa		4.0604	10.0747	8.58422	4.41378	8.37523		4.9642	3.6564	4.9642	2.6568	12.602	10.092	9.0083	8.5966	10.52	10.262	6.5541	7.0008	2.9691	4.2938	4.8628	5.5294	6.8775	10.66	8.4156	7.5478
Alpha isoform of regulatory subunit A, protein phosphatase 2	A5D973	PPP2R1A	65 kDa		5.43885	5.51265	7.82458	8.26285	11.4895		6.0673	5.9416	4.9642	4.7823	5.0406	7.5693	7.7214	1.7193	10.52	10.262	4.9156	5.6007	6.928	10.735	8.7531	6.6353	10.807	10.66	14.427	10.064
BCL2 like 13	F1MNK0	BCL2L13	30 kDa		3.14127	7.08845	9.0238	7.77553	11.2717		2.2063	3.1993	3.9713	3.1882	8.8211	10.092	7.7214	1.7193	8.7666	7.6962	9.8312	9.8012	6.928	6.4407	7.7805	9.9529	9.825	10.66	12.022	12.58
Cilia and flagella associated protein 69	E1BJW4	CFAP69	106 kDa		8.68315	5.53322	6.01567	6.6782	2.79135		9.3768	6.8557	8.9355	9.5646	8.8211	0	6.4345	6.8773	3.5066	0	6.5541	14.002	4.9486	8.5876	8.7531	4.4235	4.9125	1.3325	2.4045	2.5159
Prefoldin subunit 1	Q3SZE2	PFDN1	14 kDa		3.12073	9.12373	8.95665	5.69327	3.24828		5.5158	1.8282	2.4821	2.6568	7.5609	12.616	7.7214	8.5966	5.26	23.089	3.2771	4.2005	7.9177	7.5142	2.9177	4.4235	2.9475	2.665	3.6067	3.7739
Protein FAM81B	Q0II90	FAM81B	48 kDa		5.1503	5.52792	8.06198	8.10677	15.8885		6.6189	2.2852	7.4462	4.2509	5.0406	5.0462	5.1476	6.8773	10.52	7.6962	9.8312	4.2005	7.9177	8.5876	4.8628	11.059	11.79	17.322	16.831	17.611
NADH dehydrogenase [ubiquinone] 1 beta subcomplex subunit 7	Q02368	NDUFB7	16 kDa		3.56875	8.99692	10.4845	3.63012	4.4746		4.4126	3.1993	3.4749	3.1882	6.3008	17.662	5.1476	6.8773	8.7666	10.262	13.108	9.8012	3.9589	3.2204	2.9177	4.4235	3.93	5.3299	3.6067	5.0318
Outer dynein arm docking complex subunit 2	E1B8W3	ODAD2	116 kDa		4.73365	5.95775	6.30778	9.5941	8.70995		1.6547	1.8282	6.9498	8.5019	5.0406	5.0462	5.1476	8.5966	3.5066	5.1308	8.1927	8.401	8.9074	5.3673	9.7257	14.376	10.807	9.3274	8.4156	6.2898
Uncharacterized protein	A0A3Q1LUD9	DIAPH1	141 kDa		3.62105	7.5243	5.7798	9.66447	0		6.0673	2.2852	3.4749	2.6568	10.081	7.5693	9.0083	3.4386	3.5066	7.6962	4.9156	7.0008	20.784	8.5876	4.8628	4.4235	0	0	0	0
Growth hormone inducible transmembrane protein	Q3SZK3	GHITM	37 kDa		5.22018	8.802	6.59548	5.96927	8.1473		6.0673	4.5705	5.4606	4.7823	7.5609	12.616	6.4345	8.5966	0	12.827	6.5541	7.0008	5.9383	6.4407	4.8628	6.6353	4.9125	7.9949	9.6178	10.064
Phenylalanine--tRNA ligase	A7MBD4	FARSA	57 kDa		6.5004	7.634	8.55685	3.84802	0		7.7221	5.4846	6.9498	5.8451	5.0406	12.616	7.7214	5.158	5.26	7.6962	11.47	9.8012	3.9589	2.1469	4.8628	4.4235	0	0	0	0
Cytochrome c oxidase subunit 7A1, mitochondrial	A0A452DIM9	COX7A1	17 kDa		4.84133	7.45413	5.84215	8.27465	16.2145		6.0673	3.6564	6.4534	3.1882	6.3008	5.0462	6.4345	12.035	7.0133	0	6.5541	9.8012	5.9383	8.5876	9.7257	8.847	15.72	17.322	19.236	12.58
Calumenin	A0A3Q1NC75	CALU	37 kDa		6.7019	6.19398	6.36242	7.14785	2.60065		11.032	4.1134	7.9426	3.7196	1.2602	5.0462	6.4345	12.035	3.5066	12.827	4.9156	4.2005	6.928	7.5142	9.7257	4.4235	2.9475	1.3325	3.6067	2.5159
Charged multivesicular body protein 5	F1MZV2	CHMP5	25 kDa		4.2054	4.66228	8.46343	8.89992	2.05448		3.3095	3.1993	4.4677	5.8451	3.7805	7.5693	3.8607	3.4386	3.5066	15.392	6.5541	8.401	8.9074	13.955	3.8903	8.847	1.965	1.3325	2.4045	2.5159
H1.10 linker histone	F1MMU4	H1-10	22 kDa		1.12372	5.48742	7.73848	11.8143	0		1.1032	1.3711	1.4892	0.53137	5.0406	12.616	2.5738	1.7193	5.26	10.262	9.8312	5.6007	7.9177	25.763	5.8354	7.7411	0	0	0	0
Aldehyde dehydrogenase 3 family member A2	A0A3Q1LJ52	ALDH3A2	59 kDa		5.3156	5.85035	7.8258	7.15595	1.80885		4.9642	5.0275	5.957	5.3137	2.5203	7.5693	6.4345	6.8773	7.0133	7.6962	8.1927	8.401	6.928	6.4407	9.7257	5.5294	0.9825	1.3325	2.4045	2.5159
Cytochrome b-c1 complex subunit 1, mitochondrial	G1K1X0	UQCRC1	53 kDa		11.3713	5.39845	2.92265	6.43552	8.27848		18.754	7.7698	9.9283	9.0333	13.862	0	2.5738	5.158	7.0133	0	3.2771	1.4002	6.928	9.6611	5.8354	3.3176	7.86	10.66	10.82	3.7739
60S ribosomal protein L26	P61257	RPL26	17 kDa		3.56	8.17863	7.64553	6.47177	0		4.4126	3.1993	3.9713	2.6568	3.7805	12.616	7.7214	8.5966	0	12.827	6.5541	11.201	5.9383	4.2938	6.808	8.847	0	0	0	0
Citrate synthase, mitochondrial	Q29RK1	CS	52 kDa		9.95885	6.6926	4.23452	4.89198	7.67265		10.48	11.883	8.4391	9.0333	10.081	2.5231	9.0083	5.158	5.26	0	3.2771	8.401	2.9691	5.3673	6.808	4.4235	7.86	9.3274	7.2134	6.2898
40S ribosomal protein S4	P79103	RPS4	30 kDa		4.63455	7.59017	7.52155	5.9373	0		6.3986	1.3223	7.7364	3.0809	7.3065	9.7825	4.9744	8.2973	3.4092	0	15.853	10.824	4.7995	4.1619	9.4639	5.3239	0	0	0	0
Moesin	Q2HJ49	MSN	68 kDa		4.85395	11.0243	5.1311	4.66598	0.89325		7.1961	4.7113	4.0175	3.4909	10.411	10.092	6.7712	16.823	8.3894	7.6962	1.6385	2.8003	6.928	5.3673	1.9451	4.4235	0.9825	1.3325	0	1.258
Angiotensin-converting enzyme	F1MR35	ACE3	87 kDa		11.0557	5.24745	2.71735	6.46795	13.2164		10.48	8.6839	13.9	11.159	2.5203	0	6.4345	12.035	1.7533	0	4.9156	4.2005	6.928	5.3673	5.8354	7.7411	4.9125	14.657	14.427	18.869
Chromosome 18 C16orf78 homolog	Q2KIU4	C18H16orf78	29 kDa		4.46285	6.71603	6.68878	7.5029	9.06085		5.5158	4.1134	3.9713	4.2509	3.7805	5.0462	7.7214	10.316	1.7533	5.1308	11.47	8.401	5.9383	5.3673	8.7531	9.9529	9.825	7.9949	9.6178	8.8057
Prothymosin alpha	P01252	PTMA	12 kDa		1.89853	7.55965	12.2674	3.37455	1.67112		1.6547	1.8282	1.9857	2.1255	6.3008	5.0462	10.295	8.5966	28.053	10.262	6.5541	4.2005	2.9691	4.2938	2.9177	3.3176	2.9475	1.3325	2.4045	0
2-iminobutanoate/2-iminopropanoate deaminase	Q3T114	RIDA	14 kDa		4.69332	6.54867	7.82458	5.6757	9.62555		4.4126	3.6564	6.4534	4.2509	2.5203	17.662	2.5738	3.4386	10.52	10.262	4.9156	5.6007	5.9383	4.2938	5.8354	6.6353	10.807	9.3274	10.82	7.5478
40S ribosomal protein S17	A0A140T832	RPS17	23 kDa		5.99637	4.03817	6.33647	8.29988	0		5.5158	8.2268	5.4606	4.7823	2.5203	5.0462	5.1476	3.4386	5.26	5.1308	6.5541	8.401	5.9383	9.6611	8.7531	8.847	0	0	0	0
Cytochrome c1, heme protein, mitochondrial	P00125	CYC1	35 kDa		12.191	6.2721	3.4183	2.73312	6.28993		13.238	11.426	12.41	11.69	8.8211	2.5231	5.1476	8.5966	12.273	0	0	1.4002	0	1.0735	8.7531	1.1059	8.8425	5.3299	7.2134	3.7739
Eukaryotic translation elongation factor 1 epsilon 1	Q3SZ15	EEF1E1	20 kDa		1.5512	7.6213	9.49172	5.67188	4.81618		3.3095	1.3711	0.99283	0.53137	5.0406	15.139	5.1476	5.158	12.273	10.262	9.8312	5.6007	6.928	5.3673	4.8628	5.5294	2.9475	5.3299	7.2134	3.7739
Dynein light chain roadblock-type 2	Q32P85	DYNLRB2	11 kDa		9.76562	5.56	5.50267	3.48455	7.15423		10.73	12.153	9.6462	6.5333	3.6085	3.2682	6.2589	9.1044	5.0207	4.7807	5.3995	6.8098	2.8341	3.0739	3.7576	4.2726	13.063	6.4806	2.2404	6.8329
Erythrocyte membrane protein band 4.1 like 3	E1B7S3	EPB41L3	121 kDa		2.17567	4.8952	6.07343	11.1585	0		3.861	1.8282	2.4821	0.53137	2.5203	5.0462	10.295	1.7193	0	10.262	9.8312	4.2005	15.835	8.5876	5.8354	14.376	0	0	0	0
Tumor protein D52	E1BE76	TPD52	27 kDa		2.30455	7.45158	7.59058	6.90897	0		3.3095	1.3711	3.4749	1.0627	6.3008	5.0462	11.582	6.8773	3.5066	10.262	8.1927	8.401	7.9177	7.5142	7.7805	4.4235	0	0	0	0
SET nuclear oncogene	Q2TBR3	SET	32 kDa		2.56042	9.03823	6.04157	6.5928	6.01918		3.3095	1.8282	2.9785	2.1255	3.7805	12.616	7.7214	12.035	1.7533	7.6962	4.9156	9.8012	4.9486	5.3673	3.8903	12.165	3.93	5.3299	6.0111	8.8057
Dynein regulatory complex protein 9	F1MWI0	IQCG	51 kDa		5.95585	6.79547	7.06325	4.40527	8.21043		2.7579	7.3127	8.4391	5.3137	6.3008	7.5693	6.4345	6.8773	3.5066	15.392	6.5541	2.8003	4.9486	2.1469	3.8903	6.6353	9.825	10.66	4.8089	7.5478
Lymphocyte expansion molecule	F1MEN5	LEXM	54 kDa		3.67433	5.33367	8.8234	6.36567	1.49438		0	1.3711	6.9498	6.3764	3.7805	2.5231	6.4345	8.5966	3.5066	0	16.385	15.402	4.9486	3.2204	2.9177	14.376	0.9825	1.3325	2.4045	1.258
Uncharacterized protein C6orf163 homolog	Q2TBK0		39 kDa		9.15002	4.46663	6.16215	4.38045	12.3155		9.3768	8.2268	9.4319	9.5646	7.5609	0	5.1476	5.158	8.7666	2.5654	4.9156	8.401	2.9691	4.2938	5.8354	4.4235	16.702	9.3274	14.427	8.8057
Sorting nexin-5	Q3ZBM5	SNX5	47 kDa		4.22702	5.9364	7.56045	6.39365	0		4.4126	6.3987	3.9713	2.1255	3.7805	10.092	6.4345	3.4386	5.26	12.827	6.5541	5.6007	8.9074	7.5142	5.8354	3.3176	0	0	0	0
Methylmalonyl-CoA isomerase	Q0III1	MMUT	83 kDa		8.18317	6.1383	5.60075	4.07137	10.6971		6.5067	10.349	4.88	10.997	8.6715	7.441	5.0603	3.3804	12.065	0	4.8323	5.5057	3.8917	4.221	3.8243	4.3485	15.453	9.1692	8.2729	9.8931
LIM and SH3 domain protein 1	Q3B7M5	LASP1	30 kDa		6.6797	6.47375	5.31155	5.47353	0		7.7221	8.6839	4.4677	5.8451	6.3008	7.5693	5.1476	6.8773	3.5066	10.262	3.2771	4.2005	3.9589	2.1469	5.8354	9.9529	0	0	0	0
H1.4 linker histone, cluster member	G3MWV5	H1-4	22 kDa		1.55151	6.92228	8.75543	6.7084	4.95528		3.2703	0.7401	0.80385	1.3918	5.4308	14.959	3.8607	3.4386	5.8029	20.341	3.2771	5.6007	6.1744	10.596	4.1914	5.8718	4.5385	3.4902	4.7235	7.0689
Polyadenylate-binding protein	A4IFC3	PABPC4	71 kDa		2.4039	7.7882	6.19185	7.54652	0		1.0979	1.5932	3.215	3.7095	6.2888	0	12.845	12.019	5.26	0	13.92	5.5874	6.928	3.752	10.68	8.8261	0	0	0	0
LYR motif-containing protein 4	Q0VCG0	LYRM4	11 kDa		3.5786	7.84928	6.77705	5.72185	8.765		4.4126	2.7423	3.9713	3.1882	7.5609	10.092	5.1476	8.5966	3.5066	5.1308	11.47	7.0008	4.9486	6.4407	4.8628	6.6353	9.825	9.3274	9.6178	6.2898
Vesicle amine transport 1	F1MUP9	VAT1	43 kDa		3.17898	7.0024	5.98642	7.73837	8.30162		4.4126	3.1993	2.9785	2.1255	7.5609	7.5693	7.7214	5.158	5.26	5.1308	6.5541	7.0008	7.9177	7.5142	7.7805	7.7411	7.86	9.3274	7.2134	8.8057
NADH dehydrogenase [ubiquinone] 1 beta subcomplex subunit 8, mitochondrial	Q02372	NDUFB8	22 kDa		5.15928	9.12207	8.02755	1.52463	6.43875		3.8576	5.023	6.4476	5.3089	6.2951	12.604	9.0003	8.5889	15.766	2.5631	8.1854	5.5957	1.9777	1.0725	1.9434	1.1049	2.9449	9.319	7.2069	6.2842
Leucine zipper and EF-hand containing transmembrane protein 2	E1B9Z2	LETM2	52 kDa		3.65435	5.95775	8.70133	5.50775	9.4815		3.3095	4.1134	3.4749	3.7196	5.0406	5.0462	5.1476	8.5966	14.027	10.262	4.9156	5.6007	3.9589	6.4407	3.8903	7.7411	8.8425	10.66	9.6178	8.8057
Enoyl-CoA hydratase, mitochondrial	Q58DM8	ECHS1	31 kDa		8.36862	4.47332	5.75338	5.12322	17.804		6.0673	7.3127	8.9355	11.159	6.3008	0	6.4345	5.158	8.7666	5.1308	4.9156	4.2005	7.9177	5.3673	3.8903	3.3176	23.58	11.992	18.033	17.611
Acyl-CoA thioesterase 13	F6QGE6	ACOT13	26 kDa		3.60703	8.39325	8.1207	3.57155	14.7787		4.4126	1.8282	4.4677	3.7196	8.8211	7.5693	5.1476	12.035	10.52	5.1308	9.8312	7.0008	3.9589	2.1469	4.8628	3.3176	12.772	13.325	20.438	12.58
Heat shock protein beta-9	Q2TBQ6	HSPB9	17 kDa		7.53857	5.94698	3.47702	6.72345	7.94613		7.7221	9.1409	7.4462	5.8451	11.341	0	9.0083	3.4386	1.7533	0	6.5541	5.6007	3.9589	6.4407	8.7531	7.7411	8.8425	9.3274	4.8089	8.8057
Hydroxyacyl-CoA dehydrogenase	F1N338	HADH	34 kDa		6.46443	6.14273	4.43752	6.61113	10.3747		6.0673	6.8557	4.9642	7.9705	7.5609	7.5693	7.7214	1.7193	3.5066	2.5654	3.2771	8.401	6.928	5.3673	9.7257	4.4235	9.825	11.992	9.6178	10.064
NifU_N domain-containing protein	A0A3Q1M5D7	LOC533308	17 kDa		2.28967	6.77693	9.63513	4.91678	9.2173		2.7579	1.8282	2.9785	1.5941	5.0406	12.616	2.5738	6.8773	10.52	12.827	8.1927	7.0008	4.9486	3.2204	4.8628	6.6353	7.86	9.3274	9.6178	10.064
Protein FAM183A	A8QW39	FAM183A	16 kDa		2.9364	6.07258	8.32435	6.2829	5.51203		2.7579	1.8282	3.9713	3.1882	3.7805	5.0462	5.1476	10.316	5.26	2.5654	11.47	14.002	4.9486	5.3673	4.8628	9.9529	6.8775	5.3299	4.8089	5.0318
Y-box binding protein 3	A0A3Q1LIJ0	YBX3	50 kDa		2.33795	6.33635	6.3163	8.55757	0		1.2794	1.2127	5.2725	1.5872	9.2253	5.8526	3.4212	6.8463	6.4054	5.9507	8.7267	4.1824	11.202	7.4961	4.8552	10.677	0	0	0	0
Unconventional myosin-6	A0A498UZ20	MYO6	149 kDa		10.9601	7.15527	2.80345	2.52805	0		14.341	11.426	7.4462	10.627	6.3008	0	15.443	6.8773	7.0133	0	0	4.2005	2.9691	2.1469	3.8903	1.1059	0	0	0	0
T-complex protein 1 subunit eta	Q2NKZ1	CCT7	59 kDa		5.27623	5.84227	5.43337	6.77775	10.4771		4.9642	6.8557	3.9713	5.3137	8.8211	2.5231	5.1476	6.8773	7.0133	2.5654	6.5541	5.6007	6.928	5.3673	4.8628	9.9529	11.79	6.6624	9.6178	13.838
Polyadenylate-binding protein 1	P61286	PABPC1	71 kDa		4.47007	8.75228	3.56875	6.51998	0.560125		2.7609	2.5202	6.2149	6.3843	8.833	2.5231	11.601	12.052	1.7533	2.5654	5.7426	4.2137	4.9445	3.7622	10.717	6.6562	0.9825	0	0	1.258
Chloride intracellular channel protein 1	Q5E9B7	CLIC1	27 kDa		3.03615	10.7057	4.63922	4.89242	0.546175		3.767	2.7423	2.9785	2.6568	12.602	12.616	9.0083	8.5966	5.26	7.6962	0	5.6007	4.9486	6.4407	4.8628	3.3176	0.9825	0	1.2022	0
Eukaryotic translation initiation factor 4C	Q32LC3	EIF1AX	16 kDa		2.52557	8.14995	6.54175	6.02355	0		1.6547	2.7423	1.9857	3.7196	6.3008	15.139	7.7214	3.4386	0	7.6962	11.47	7.0008	4.9486	7.5142	3.8903	7.7411	0	0	0	0
STOM protein	A8E4P3	STOM	31 kDa		6.42443	9.56125	2.65777	4.57792	2.73462		5.5158	6.8557	6.9498	6.3764	11.341	7.5693	3.8607	15.474	1.7533	0	3.2771	5.6007	5.9383	3.2204	5.8354	3.3176	1.965	3.9974	1.2022	3.7739
Dynein axonemal intermediate chain 2	E1BPM9	DNAI2	70 kDa		6.2246	5.73418	4.82073	6.39792	12.3278		6.6189	5.4846	6.9498	5.8451	8.8211	2.5231	6.4345	5.158	8.7666	0	4.9156	5.6007	9.8971	7.5142	4.8628	3.3176	12.772	11.992	13.225	11.322
Epithelial cell adhesion molecule	F1MEP6	EPCAM	35 kDa		3.36503	6.90418	7.20685	5.69238	2.60065		2.7579	4.5705	3.4749	2.6568	3.7805	10.092	5.1476	8.5966	1.7533	17.958	4.9156	4.2005	3.9589	5.3673	6.808	6.6353	2.9475	1.3325	3.6067	2.5159
EF-hand calcium-binding domain-containing protein 1	Q32L26	EFCAB1	25 kDa		4.27635	7.09773	7.56178	4.12925	10.5754		2.7579	5.0275	3.4749	5.8451	7.5609	10.092	3.8607	6.8773	12.273	7.6962	3.2771	7.0008	6.928	3.2204	1.9451	4.4235	14.737	7.9949	12.022	7.5478
Glycine cleavage system H protein, mitochondrial	P20821	GCSH	19 kDa		4.94412	6.47435	6.04605	5.41158	12.724		3.861	4.1134	5.957	5.8451	3.7805	10.092	5.1476	6.8773	5.26	5.1308	8.1927	5.6007	2.9691	5.3673	7.7805	5.5294	10.807	11.992	18.033	10.064
Ribosomal protein L22	A0A3Q1LR67	RPL22	15 kDa		3.03098	7.30628	7.59275	4.90055	0		2.7579	3.1993	2.9785	3.1882	3.7805	15.139	5.1476	5.158	10.52	7.6962	6.5541	5.6007	4.9486	5.3673	4.8628	4.4235	0	0	0	0
Anterior gradient 2, protein disulphide isomerase family member	F1N3J3	AGR2	20 kDa		7.22967	5.2062	5.11063	5.1518	3.43347		12.686	4.5705	7.9426	3.7196	5.0406	5.0462	3.8607	6.8773	1.7533	7.6962	8.1927	2.8003	4.9486	4.2938	5.8354	5.5294	3.93	1.3325	7.2134	1.258
GTP-binding nuclear protein Ran	Q3T054	RAN	24 kDa		3.68893	4.45465	6.9766	7.54997	0.89325		3.861	2.7423	4.9642	3.1882	5.0406	5.0462	2.5738	5.158	8.7666	10.262	3.2771	5.6007	8.9074	9.6611	3.8903	7.7411	0.9825	1.3325	0	1.258
Ubiquitin-like modifier-activating enzyme 1	A3KMV5	UBA1	118 kDa		7.5931	4.42472	2.6277	8.021	0		9.9284	13.711	2.4821	4.2509	12.602	2.5231	2.5738	0	3.5066	2.5654	1.6385	2.8003	8.9074	16.102	4.8628	2.2118	0	0	0	0
Proliferation-associated 2G4	Q3ZBH5	PA2G4	44 kDa		4.57546	5.17815	5.9815	6.8799	4.14147		7.7221	6.3987	0.99283	3.1882	5.0406	10.092	3.8607	1.7193	5.26	12.827	1.6385	4.2005	12.866	5.3673	4.8628	4.4235	3.93	3.9974	3.6067	5.0318
Nucleoside-diphosphate kinase	E1BLG0	AK8	57 kDa		7.78907	4.57283	5.26125	4.9424	8.21882		8.2737	5.9416	8.4391	8.5019	5.0406	2.5231	9.0083	1.7193	7.0133	0	9.8312	4.2005	2.9691	7.5142	4.8628	4.4235	8.8425	9.3274	8.4156	6.2898
Complex I-30kD	F1MS25	NDUFS3	30 kDa		8.26235	4.3599	3.85575	5.98595	5.3902		9.9284	7.3127	9.4319	6.3764	2.5203	5.0462	6.4345	3.4386	3.5066	0	4.9156	7.0008	3.9589	7.5142	5.8354	6.6353	3.93	5.3299	6.0111	6.2898
Proteasome subunit beta	G5E589	PSMB1	26 kDa		5.97023	6.82405	5.46342	4.17065	7.71363		6.0673	5.9416	4.9642	6.9078	3.7805	5.0462	6.4345	12.035	5.26	0	8.1927	8.401	2.9691	4.2938	3.8903	5.5294	6.8775	9.3274	9.6178	5.0318
PDGFA associated protein 1	F1MNS8	PDAP1	21 kDa		2.80355	9.56598	4.58542	5.41162	0		2.7579	1.8282	3.9713	2.6568	7.5609	10.092	10.295	10.316	5.26	2.5654	4.9156	5.6007	6.928	3.2204	4.8628	6.6353	0	0	0	0
Acylphosphatase-1	P41500	ACYP1	11 kDa		5.2113	4.89715	7.59275	4.64075	11.5845		3.3095	5.0275	3.4749	9.0333	5.0406	2.5231	5.1476	6.8773	10.52	7.6962	6.5541	5.6007	6.928	4.2938	2.9177	4.4235	5.895	13.325	12.022	15.096
4-trimethylaminobutyraldehyde dehydrogenase	Q2KJH9	ALDH9A1	54 kDa		5.8293	5.20825	4.04847	7.2037	4.10805		6.5671	7.1394	2.9552	6.6555	6.7215	5.6474	5.2707	3.1934	4.3421	7.9415	3.0434	0.86688	8.0124	11.349	5.1876	4.2658	3.0415	5.7748	3.7217	3.8942
NADH dehydrogenase [ubiquinone] 1 alpha subcomplex assembly factor 2	E1BEC7	NDUFAF2	20 kDa		1.30888	7.63917	6.62777	6.7068	10.1068		2.7579	0.45705	1.4892	0.53137	8.8211	7.5693	9.0083	5.158	5.26	7.6962	6.5541	7.0008	5.9383	5.3673	7.7805	7.7411	9.825	13.325	7.2134	10.064
Nucleoside-diphosphate kinase	F1MUF5	AK9	78 kDa		3.53135	4.78905	6.39748	7.5414	6.14268		3.3095	3.6564	3.9713	3.1882	5.0406	2.5231	6.4345	5.158	1.7533	2.5654	11.47	9.8012	6.928	9.6611	5.8354	7.7411	10.807	2.665	4.8089	6.2898
Mitochondrial import inner membrane translocase subunit TIM14	Q3ZBN8	DNAJC19	12 kDa		4.24617	6.15203	7.65148	4.1916	5.0673		2.2063	4.5705	5.957	4.2509	6.3008	7.5693	3.8607	6.8773	10.52	5.1308	6.5541	8.401	1.9794	5.3673	3.8903	5.5294	4.9125	6.6624	2.4045	6.2898
Solute carrier organic anion transporter family member	E1B7Z8	SLCO6A1	82 kDa		3.20263	8.05715	6.31005	4.6698	5.90008		4.9642	2.7423	2.9785	2.1255	6.3008	12.616	6.4345	6.8773	10.52	2.5654	6.5541	5.6007	5.9383	4.2938	2.9177	5.5294	5.895	6.6624	6.0111	5.0318
Beta-enolase	Q3ZC09	ENO3	47 kDa		8.5074	4.36738	5.3924	3.95955	8.64663		6.8673	7.3415	12.858	6.9628	5.7615	3.2959	5.0432	3.3689	7.4792	3.3512	4.2808	6.4584	3.8786	5.9813	3.8114	2.1669	9.7054	7.4787	9.5203	7.8821
60S ribosomal protein L5	Q58DW5	RPL5	34 kDa		3.14118	5.38082	7.53817	6.1655	0		2.7532	2.7346	4.9537	2.1232	7.5503	7.548	1.2815	5.1435	5.2452	5.1091	11.421	8.3774	8.8824	3.2113	4.8505	7.7178	0	0	0	0
Eukaryotic translation initiation factor 3 subunit G	F2Z4J5	EIF3G	36 kDa		2.04541	6.04393	5.72467	8.37477	1.16125		3.3095	2.2852	0.99283	1.5941	6.3008	7.5693	5.1476	5.158	7.0133	5.1308	6.5541	4.2005	9.8971	6.4407	3.8903	13.271	0.9825	0	2.4045	1.258
Adenylate kinase 2, mitochondrial	P08166	AK2	26 kDa		5.07458	6.89007	6.48212	3.67097	9.22178		5.5157	4.1134	6.9497	3.7195	8.8207	7.5693	2.5738	8.5965	10.52	5.1308	3.2771	7.0006	1.9794	1.0735	3.8901	7.7409	7.8597	10.66	10.82	7.5474
Glutamine synthetase	P15103	GLUL	42 kDa		9.42258	4.72618	3.44525	4.50352	4.6281		10.248	16.128	4.0883	7.226	5.8192	5.0462	4.8197	3.2196	1.53	5.1308	4.4982	2.622	2.8431	4.957	7.0372	3.1768	5.5195	3.8277	2.0982	7.067
NUDT9 protein	A7MBI8	NUDT9	39 kDa		4.62047	5.52792	7.3023	4.6236	8.056		3.861	6.3987	3.9713	4.2509	5.0406	5.0462	5.1476	6.8773	10.52	7.6962	8.1927	2.8003	2.9691	4.2938	6.808	4.4235	6.8775	9.3274	7.2134	8.8057
Tropomyosin 4	A0A3Q1MLV0	TPM4	33 kDa		6.53287	7.24948	5.77605	2.5027	0		4.5727	7.8969	7.9379	5.724	4.7595	7.3817	7.952	8.9047	1.1147	10.135	7.3522	4.5023	3.0497	0	6.9611	0	0	0	0	0
40S ribosomal protein S20	Q3ZBH8	RPS20	13 kDa		5.39947	7.86805	3.64915	5.1437	0		6.0673	7.7698	2.9785	4.7823	8.8211	5.0462	9.0083	8.5966	1.7533	2.5654	3.2771	7.0008	4.9486	5.3673	5.8354	4.4235	0	0	0	0
Non-specific serine/threonine protein kinase	E1BP72	CDC42BPB	189 kDa		4.3067	5.7177	5.31543	6.70127	0		4.9488	5.0275	2.4682	4.7823	0	15.139	2.5738	5.158	3.5066	0	6.5541	11.201	2.9691	0	11.671	12.165	0	0	0	0
Protein FAM205C	Q32LN6	FAM205C	45 kDa		1.79326	7.09773	5.31278	7.75608	4.57605		2.7579	1.8282	0.99283	1.5941	7.5609	10.092	3.8607	6.8773	0	7.6962	6.5541	7.0008	9.8971	10.735	4.8628	5.5294	2.9475	6.6624	2.4045	6.2898
Protein phosphatase inhibitor 2	F1MTZ0	PPP1R2	23 kDa		1.88977	8.47428	6.62777	4.91295	6.55145		1.6547	1.8282	2.4821	1.5941	6.3008	15.139	3.8607	8.5966	5.26	7.6962	6.5541	7.0008	5.9383	4.2938	3.8903	5.5294	4.9125	5.3299	8.4156	7.5478
14-3-3 protein gamma	A7Z057	YWHAG	28 kDa		4.30627	7.36135	5.53805	4.6392	4.61825		4.1622	4.5484	4.8911	3.6234	5.2078	8.7167	8.2336	7.2873	7.2459	6.9091	3.2771	4.7201	3.3364	5.1804	5.3528	4.6872	4.5553	4.6034	4.9684	4.3459
Aminoacyl tRNA synthetase complex interacting multifunctional protein 1	F6PWM7	AIMP1	34 kDa		4.51915	5.27818	5.57545	6.45125	0		7.7221	3.6564	2.9785	3.7196	11.341	5.0462	1.2869	3.4386	8.7666	7.6962	1.6385	4.2005	12.866	2.1469	1.9451	8.847	0	0	0	0
Basigin	F6RFP6	BSG	35 kDa		3.15642	4.78975	7.97368	5.8817	8.8897		3.861	3.1993	3.9713	1.5941	2.5203	5.0462	6.4345	5.158	8.7666	7.6962	9.8312	5.6007	6.928	5.3673	6.808	4.4235	8.8425	9.3274	4.8089	12.58
Sperm associated antigen 1	E1BFI8	SPAG1	47 kDa		3.86202	6.4443	4.81715	6.4808	0		5.5158	3.1993	2.4821	4.2509	11.341	7.5693	5.1476	1.7193	5.26	5.1308	3.2771	5.6007	9.8971	5.3673	2.9177	7.7411	0	0	0	0
Uncharacterized protein	E1BLQ8		28 kDa		3.45135	8.1495	5.307	4.69395	0		4.1977	3.1103	2.9849	3.5125	2.5203	17.17	4.6461	8.2616	9.1308	5.1308	1.6385	5.3279	3.3676	5.3673	4.2818	5.7591	0	0	0	0
NADH dehydrogenase [ubiquinone] 1 alpha subcomplex subunit 13	Q95KV7	NDUFA13	17 kDa		7.91145	5.75085	4.78983	3.04338	3.85957		5.5158	7.7698	10.921	7.4392	3.7805	5.0462	3.8607	10.316	10.52	0	1.6385	7.0008	1.9794	2.1469	5.8354	2.2118	3.93	5.3299	2.4045	3.7739
Vesicle-associated membrane protein 2	P63026	VAMP2	13 kDa		4.9474	5.6532	6.70237	4.1469	6.62845		3.7991	4.3664	3.4191	8.205	2.3798	6.4465	6.7193	7.0672	5.2587	10.259	4.9146	6.3772	2.6386	3.6966	4.97	5.2824	4.8022	5.6247	8.6807	7.4062
Chromosome 4 C7orf31 homolog	E1B9R1	C4H7orf31	57 kDa		4.18178	6.0551	5.49435	5.6971	7.58425		2.7579	3.6564	4.4677	5.8451	11.341	0	7.7214	5.158	3.5066	0	11.47	7.0008	6.928	6.4407	3.8903	5.5294	7.86	3.9974	8.4156	10.064
Eukaryotic translation initiation factor 2 subunit 2	A0A3Q1LQI5	EIF2S2	38 kDa		2.93809	5.08542	6.54045	6.82355	0		2.7579	5.4846	2.9785	0.53137	5.0406	7.5693	2.5738	5.158	3.5066	10.262	8.1927	4.2005	7.9177	4.2938	2.9177	12.165	0	0	0	0
EF-hand domain family member B	F1MMV1	EFHB	98 kDa		7.1508	5.094	4.4154	4.71637	1.50827		7.1705	5.4846	7.4462	8.5019	10.081	0	10.295	0	1.7533	0	13.108	2.8003	2.9691	9.6611	2.9177	3.3176	0.9825	1.3325	1.2022	2.5159
60S ribosomal protein L13a	Q3SZ90	RPL13A	24 kDa		2.75628	6.38162	6.2769	5.956	0		1.6547	2.7423	3.9713	2.6568	3.7805	7.5693	3.8607	10.316	5.26	5.1308	4.9156	9.8012	4.9486	3.2204	6.808	8.847	0	0	0	0
EF-hand calcium binding domain 5	E1B7P6	EFCAB5	52 kDa		5.72765	5.09072	5.90385	4.64075	5.41988		4.4126	4.5705	5.957	7.9705	8.8211	2.5231	3.8607	5.158	3.5066	0	13.108	7.0008	6.928	4.2938	2.9177	4.4235	7.86	2.665	3.6067	7.5478
Alpha-S1-casein	P02662	CSN1S1	25 kDa		0.504042	1.0606	16.7517	3.02675	35.96		0	0.45705	0.49642	1.0627	0	2.5231	0	1.7193	28.053	35.915	1.6385	1.4002	3.9589	1.0735	4.8628	2.2118	67.792	46.637	16.831	12.58
Talin 1	A0A3Q1MLQ7	TLN1	271 kDa		8.05232	4.86775	2.53943	5.81135	0		9.9284	14.625	4.4677	3.1882	10.081	2.5231	5.1476	1.7193	1.7533	2.5654	1.6385	4.2005	11.877	4.2938	4.8628	2.2118	0	0	0	0
Testis-expressed sequence 37 protein	A5PJD8	TEX37	20 kDa		6.2106	4.74485	3.8837	6.40968	9.2069		6.2838	6.0284	4.5641	7.9661	10.831	0	6.4291	1.7193	5.2527	0	7.2041	3.078	6.7235	6.4362	8.942	3.537	7.2672	9.8559	8.8925	10.812
Septin-10	Q2KJB1	SEPTIN10	53 kDa		10.0334	2.86448	4.6858	3.62095	10.2387		11.583	10.055	8.931	9.5646	2.4975	0	3.8491	5.1113	15.732	0	1.6237	1.3875	3.941	3.2204	2.9089	4.4135	5.8772	11.968	15.596	7.5136
3-hydroxyisobutyryl-CoA hydrolase, mitochondrial	A0A3Q1LUU2	HIBCH	44 kDa		3.3065	8.06225	6.50957	3.31223	10.4353		2.7579	2.7423	3.4749	4.2509	10.081	7.5693	7.7214	6.8773	5.26	10.262	4.9156	5.6007	3.9589	4.2938	3.8903	1.1059	11.79	6.6624	13.225	10.064
WD repeat domain 87	E1BEW9	WDR87	349 kDa		4.0872	2.34083	7.71162	6.99568	6.18202		2.7579	2.2852	5.4606	5.8451	1.2602	2.5231	3.8607	1.7193	7.0133	0	9.8312	14.002	6.928	4.2938	6.808	9.9529	5.895	5.3299	7.2134	6.2898
Aldehyde dehydrogenase, mitochondrial	P20000	ALDH2	57 kDa		8.47067	5.22487	4.5876	2.84167	11.2697		7.7221	8.2268	9.4319	8.5019	6.3008	0	7.7214	6.8773	12.273	0	3.2771	2.8003	1.9794	1.0735	3.8903	4.4235	14.737	10.66	9.6178	10.064
NADH dehydrogenase [ubiquinone] 1 alpha subcomplex subunit 2	Q02370	NDUFA2	11 kDa		4.4668	6.36565	6.69098	3.5801	5.76903		6.0673	4.5705	2.9785	4.2509	6.3008	7.5693	6.4345	5.158	8.7666	2.5654	9.8312	5.6007	1.9794	4.2938	5.8354	2.2118	2.9475	7.9949	9.6178	2.5159
40S ribosomal protein SA	P26452	RPSA	33 kDa		3.75398	5.90965	5.4585	5.94498	0		3.861	5.4846	2.4821	3.1882	8.8211	10.092	1.2869	3.4386	5.26	7.6962	3.2771	5.6007	9.8971	7.5142	1.9451	4.4235	0	0	0	0
O(6)-methylguanine-induced apoptosis 2	A6QQ60	STPG1	37 kDa		3.2204	3.32127	9.0575	5.46493	7.91737		1.6547	0.91409	4.4677	5.8451	1.2602	0	5.1476	6.8773	10.52	0	13.108	12.602	1.9794	2.1469	7.7805	9.9529	7.86	5.3299	8.4156	10.064
40S ribosomal protein S25	Q56JX5	RPS25	14 kDa		1.95085	7.1111	5.37378	6.61922	0		3.3095	0.91409	1.9857	1.5941	5.0406	10.092	6.4345	6.8773	7.0133	2.5654	4.9156	7.0008	6.928	4.2938	9.7257	5.5294	0	0	0	0
Cathepsin F	Q0VCU3	CTSF	51 kDa		7.89715	5.95177	3.62272	3.41263	7.74522		7.7221	6.8557	7.4462	9.5646	3.7805	7.5693	3.8607	8.5966	7.0133	0	3.2771	4.2005	1.9794	7.5142	1.9451	2.2118	5.895	6.6624	9.6178	8.8057
Bridging integrator 1	A0A3Q1M808	BIN1	76 kDa		5.11602	4.58212	5.48717	5.69327	0		7.1705	4.1134	5.4606	3.7196	3.7805	2.5231	5.1476	6.8773	7.0133	7.6962	1.6385	5.6007	7.9177	7.5142	2.9177	4.4235	0	0	0	0
ADP ribosylation factor interacting protein 1	A0A3Q1LN78	ARFIP1	45 kDa		3.59097	7.1324	6.48085	3.5968	0		3.3095	5.0275	4.9642	1.0627	6.3008	5.0462	5.1476	12.035	3.5066	10.262	6.5541	5.6007	3.9589	3.2204	3.8903	3.3176	0	0	0	0
Radixin	Q32LP2	RDX	69 kDa		3.52568	8.80547	4.89558	3.56157	3.22645		3.7821	1.9785	4.3913	3.9508	10.215	8.7475	5.9704	10.289	9.0322	3.7633	3.6596	3.1272	5.1142	2.8988	2.3993	3.834	3.1769	2.9761	2.6852	4.0676
Tektin-4	Q2TA38	TEKT4	52 kDa		13.0153	3.1637	2.63	1.97037	8.38355		14.341	15.997	8.4391	13.284	10.081	0	2.5738	0	10.52	0	0	0	0	1.0735	6.808	0	5.895	9.3274	12.022	6.2898
La ribonucleoprotein 1, translational regulator	F1MZU1	LARP1	123 kDa		2.51422	6.90358	2.97775	8.24425	0		2.2063	2.2852	3.9713	1.5941	6.3008	7.5693	5.1476	8.5966	3.5066	2.5654	1.6385	4.2005	4.9486	3.2204	12.643	12.165	0	0	0	0
Lysozyme-like protein 4	Q2T9N7	LYZL4	16 kDa		6.62135	4.77637	6.65648	2.58232	5.02078		6.0673	4.1134	9.9283	6.3764	5.0406	5.0462	3.8607	5.158	7.0133	7.6962	4.9156	7.0008	1.9794	3.2204	2.9177	2.2118	4.9125	5.3299	4.8089	5.0318
Tropomyosin beta chain	Q5KR48	TPM2	33 kDa		5.4015	6.78838	4.70533	3.69798	0		3.9876	6.9369	6.2345	4.447	3.4761	4.8431	8.2793	10.555	1.1073	7.5364	5.6866	4.491	2.0529	0	12.739	0	0	0	0	0
Myotrophin	Q3T0F7	MTPN	13 kDa		3.30705	6.87643	5.48433	4.90055	1.74		4.9642	3.6564	2.4821	2.1255	3.7805	15.139	5.1476	3.4386	3.5066	15.392	1.6385	1.4002	4.9486	5.3673	4.8628	4.4235	1.965	1.3325	2.4045	1.258
Dynein axonemal intermediate chain 3	F1MJ69	DNAI3	103 kDa		6.3509	5.50395	3.6536	5.0523	12.6681		6.6189	4.5705	9.4319	4.7823	13.862	0	6.4345	1.7193	5.26	0	6.5541	2.8003	6.928	5.3673	6.808	1.1059	17.685	11.992	8.4156	12.58
Isoleucyl-tRNA synthetase	G3MWG4	IARS2	114 kDa		12.5417	3.916	1.95635	2.10887	7.4053		6.6189	17.825	4.4677	21.255	7.5609	2.5231	3.8607	1.7193	5.26	2.5654	0	0	0.98971	5.3673	0.97257	1.1059	10.807	3.9974	6.0111	8.8057
NME/NM23 family member 5	E1BDQ6	NME5	24 kDa		6.56343	4.66158	5.6651	3.622	9.32325		6.0673	6.3987	7.9426	5.8451	6.3008	5.0462	3.8607	3.4386	7.0133	5.1308	4.9156	5.6007	3.9589	4.2938	2.9177	3.3176	6.8775	11.992	9.6178	8.8057
Proteasome subunit alpha type	E1BD83	PSMA8	28 kDa		1.57375	7.73542	6.50957	4.64883	3.54882		1.8011	0.91409	1.9857	1.5941	6.3008	12.616	5.1476	6.8773	5.26	10.262	4.9156	5.6007	2.9691	5.3673	5.8354	4.4235	2.9475	2.665	4.8089	3.7739
MAGE family member D2	Q17QL4	MAGED2	63 kDa		4.09387	4.16498	2.74825	9.3677	0		5.5158	2.7423	5.4606	2.6568	3.7805	0	7.7214	5.158	0	0	8.1927	2.8003	10.887	4.2938	6.808	15.482	0	0	0	0
Spermatid-specific manchette-related protein 1	Q32KP0	SMRP1	35 kDa		4.63203	5.62675	3.85798	6.16245	2.40152		6.6189	4.1134	2.4821	5.3137	6.3008	5.0462	7.7214	3.4386	0	0	9.8312	5.6007	7.9177	5.3673	5.8354	5.5294	1.965	2.665	1.2022	3.7739
HIG1 domain-containing protein	A0A3Q1N117	LOC786015	10 kDa		3.15987	5.8303	6.59785	4.6279	7.82605		2.2063	2.7423	3.9713	3.7196	6.3008	7.5693	2.5738	6.8773	7.0133	10.262	4.9156	4.2005	3.9589	4.2938	5.8354	4.4235	9.825	6.6624	6.0111	8.8057
IZUMO family member 4	F1MYA6	IZUMO4	24 kDa		6.73505	5.94957	3.90955	3.56343	9.1864		8.2737	5.9416	7.9426	4.7823	11.341	0	3.8607	8.5966	3.5066	5.1308	0	7.0008	0	5.3673	7.7805	1.1059	11.79	5.3299	10.82	8.8057
Postacrosomal sheath WW domain-binding protein	A3KFF6	WBP2NL	32 kDa		3.69493	5.62675	6.01598	4.63262	5.26465		1.6547	2.7423	3.4749	6.9078	6.3008	5.0462	7.7214	3.4386	7.0133	7.6962	6.5541	2.8003	2.9691	7.5142	5.8354	2.2118	1.965	7.9949	4.8089	6.2898
Eukaryotic translation initiation factor 4 gamma 1	F1MX04	EIF4G1	177 kDa		4.01947	4.57472	2.56947	8.7199	0		2.5287	4.3806	3.7651	5.4035	7.5609	0	3.8607	6.8773	0	0	3.2771	7.0008	15.835	6.4407	4.8628	7.7411	0	0	0	0
60S ribosomal protein L27a	Q56K03	RPL27A	17 kDa		1.81183	7.10535	5.7798	5.18513	0		2.7579	1.3711	0.99283	2.1255	3.7805	12.616	5.1476	6.8773	3.5066	7.6962	4.9156	7.0008	4.9486	4.2938	4.8628	6.6353	0	0	0	0
Spermatogenesis associated 17	A0A3Q1LVL8	SPATA17	43 kDa		3.11062	5.21888	5.78475	5.7428	2.94772		4.4126	1.8282	2.4821	3.7196	5.0406	2.5231	6.4345	6.8773	3.5066	0	9.8312	9.8012	3.9589	7.5142	4.8628	6.6353	2.9475	2.665	2.4045	3.7739
Catenin alpha-1	A0A3Q1M9M0	CTNNA1	102 kDa		5.4051	5.67515	4.40347	4.34403	0.560125		4.9556	6.3845	4.46	5.8203	3.7413	10.014	3.8407	5.1046	3.4794	5.091	4.8647	4.1788	2.9538	6.4074	5.8203	2.1946	0.9825	0	0	1.258
Peroxiredoxin-1	Q5E947	PRDX1	22 kDa		4.31535	7.01403	4.40837	4.055	0.245625		6.5628	5.6898	3.5611	1.4477	4.6935	10.092	5.1476	8.123	5.26	7.6962	3.2771	1.4002	8.0896	4.7759	3.3545	0	0.9825	0	0	0
Protein Flattop	Q3SZT6	CFAP126	21 kDa		2.40475	5.74755	4.58675	7.05082	1.49438		1.6547	1.3711	4.4677	2.1255	6.3008	2.5231	9.0083	5.158	1.7533	0	8.1927	8.401	5.9383	9.6611	4.8628	7.7411	0.9825	1.3325	2.4045	1.258
Aldehyde dehydrogenase 1A1	P48644	ALDH1A1	55 kDa		7.01637	3.1505	4.1157	5.48252	0.30055		12.686	13.254	0	2.1255	12.602	0	0	0	8.7666	7.6962	0	0	3.9589	5.3673	4.8628	7.7411	0	0	1.2022	0
Synaptojanin-2-binding protein	F1MQE8	SYNJ2BP	16 kDa		3.99935	5.53463	6.30645	3.92322	9.41173		3.3095	4.5705	5.4606	2.6568	3.7805	5.0462	6.4345	6.8773	7.0133	7.6962	4.9156	5.6007	1.9794	4.2938	3.8903	5.5294	8.8425	6.6624	10.82	11.322
Aspartate--tRNA ligase, cytoplasmic	Q3SYZ4	DARS1	57 kDa		5.04713	4.99598	3.1248	6.5651	0		7.1705	7.3127	1.9857	3.7196	6.3008	2.5231	7.7214	3.4386	5.26	0	1.6385	5.6007	11.877	1.0735	7.7805	5.5294	0	0	0	0
Nucleoporin 62	A0A3Q1M9H9	NUP62	52 kDa		2.35416	4.78975	5.37017	7.1931	10.4341		2.7579	0.45705	2.4821	3.7196	2.5203	5.0462	6.4345	5.158	3.5066	7.6962	3.2771	7.0008	5.9383	5.3673	9.7257	7.7411	8.8425	9.3274	7.2134	16.353
26S proteasome regulatory subunit 6B	Q3T030	PSMC4	47 kDa		2.9986	6.04393	5.4585	5.15607	5.61818		2.2063	3.6564	3.4749	2.6568	6.3008	7.5693	5.1476	5.158	5.26	7.6962	3.2771	5.6007	5.9383	4.2938	4.8628	5.5294	5.895	7.9949	4.8089	3.7739
Chromosome 5 open reading frame 49	A0A3Q1LU45	C20H5orf49	17 kDa		3.07688	5.01863	5.81348	5.72567	5.072		2.7579	2.2852	2.4821	4.7823	2.5203	2.5231	6.4345	8.5966	5.26	0	8.1927	9.8012	3.9589	5.3673	5.8354	7.7411	4.9125	7.9949	3.6067	3.7739
EF-hand domain-containing protein	G5E5A3		31 kDa		4.83095	4.98928	4.87805	4.9334	8.86337		3.861	3.1993	6.9498	5.3137	7.5609	2.5231	6.4345	3.4386	1.7533	2.5654	8.1927	7.0008	2.9691	4.2938	5.8354	6.6353	12.772	6.6624	7.2134	8.8057
Myeloid leukemia factor 1	Q32KY3	MLF1	31 kDa		3.8085	7.2192	3.97135	4.63218	4.3098		5.5158	3.6564	4.4677	1.5941	5.0406	10.092	5.1476	8.5966	0	5.1308	6.5541	4.2005	4.9486	4.2938	4.8628	4.4235	6.8775	5.3299	0	5.0318
Dynactin subunit 2	Q3ZCF0	DCTN2	44 kDa		5.11998	7.2253	3.18078	4.1045	1.1938		7.7221	4.5705	4.4677	3.7196	6.3008	7.5693	6.4345	8.5966	1.7533	5.1308	1.6385	4.2005	4.9486	5.3673	3.8903	2.2118	0.9825	1.3325	1.2022	1.258
Myristoylated alanine-rich C-kinase substrate	P12624	MARCKS	32 kDa		3.45927	6.61658	4.17665	5.36592	0		3.861	2.2852	3.9713	3.7196	5.0406	2.5231	5.1476	13.755	5.26	5.1308	4.9156	1.4002	9.8971	2.1469	3.8903	5.5294	0	0	0	0
FUN14 domain-containing protein 2	Q8MJN0	FUNDC2	21 kDa		3.48913	6.2668	5.6687	4.17495	10.3405		2.7579	4.5705	3.9713	2.6568	5.0406	7.5693	3.8607	8.5966	10.52	0	6.5541	5.6007	3.9589	4.2938	2.9177	5.5294	5.895	13.325	10.82	11.322
Myosin XVIIIA	E1BKQ6	MYO18A	111 kDa		7.51098	0.965175	4.6705	6.35802	0		4.4126	12.34	7.4462	5.8451	0	0	3.8607	0	0	2.5654	4.9156	11.201	2.9691	0	13.616	8.847	0	0	0	0
OCIA domain containing 1	A0A140T8C4	OCIAD1	28 kDa		6.26768	4.77637	3.82575	4.63218	7.4996		3.861	6.8557	7.4462	6.9078	5.0406	5.0462	3.8607	5.158	5.26	2.5654	3.2771	4.2005	4.9486	4.2938	4.8628	4.4235	4.9125	6.6624	9.6178	8.8057
Succinate--CoA ligase [ADP/GDP-forming] subunit alpha, mitochondrial	F1MZ38	SUCLG1	36 kDa		3.92527	4.77567	5.51722	5.21415	16.2987		7.1705	1.3711	3.9713	3.1882	7.5609	2.5231	3.8607	5.158	5.26	5.1308	3.2771	8.401	3.9589	4.2938	4.8628	7.7411	18.667	14.657	18.033	13.838
Sorting nexin-2	F1MZN7	SNX2	58 kDa		6.91158	0.55135	3.87268	8.0895	0		7.998	8.2271	5.7089	5.7123	2.2054	0	0	0	3.9457	11.545	0	0	7.6704	20.664	2.9177	1.1059	0	0	0	0
Calreticulin	A5D7J6	CALR	48 kDa		7.9871	6.09523	2.16295	3.11952	0.7918		11.583	2.2852	14.892	3.1882	0	5.0462	3.8607	15.474	7.0133	0	1.6385	0	3.9589	6.4407	0.97257	1.1059	1.965	0	1.2022	0
Heme oxygenase (biliverdin-producing)	F1MTY9	HMOX2	38 kDa		2.57925	5.73558	5.9851	4.94287	5.3539		4.4126	1.8282	2.4821	1.5941	3.7805	7.5693	6.4345	5.158	8.7666	7.6962	3.2771	4.2005	4.9486	8.5876	2.9177	3.3176	4.9125	6.6624	4.8089	5.0318
Nascent polypeptide-associated complex subunit alpha	Q5E9A1	NACA	23 kDa		4.3337	4.99858	6.74345	3.13952	1.2301		4.9642	4.1134	3.4749	4.7823	6.3008	2.5231	2.5738	8.5966	12.273	10.262	1.6385	2.8003	2.9691	3.2204	1.9451	4.4235	0	0	2.4045	2.5159
Actin related protein 1A	F2Z4F0	ACTR1A	43 kDa		4.61425	2.71717	5.0773	6.79857	2.6146		4.9684	5.8557	3.3779	4.255	7.0587	2.5231	1.2869	0	2.808	10.262	1.6385	5.6007	7.9252	6.4407	4.8628	7.9656	2.9475	1.3325	2.4045	3.7739
Plasma membrane calcium-transporting ATPase 4	D3K0R6	ATP2B4	134 kDa		6.10968	4.10182	4.08535	4.89502	14.132		6.7415	5.6302	5.2872	6.7798	10.618	0	4.2745	1.5148	9.3304	0	2.3603	4.6507	4.2771	5.1119	7.005	3.1861	15.399	11.972	13.361	15.796
Microtubule-associated protein	F1MEW3	MAP2	217 kDa		2.64482	5.1241	4.61843	6.7983	0		4.4126	0	2.9785	3.1882	2.5203	2.5231	10.295	5.158	0	2.5654	13.108	2.8003	3.9589	5.3673	6.808	11.059	0	0	0	0
T-complex protein 1 subunit gamma	Q3T0K2	CCT3	61 kDa		5.4076	4.46065	2.74605	6.56372	2.27773		5.5158	5.9416	6.4534	3.7196	6.3008	2.5231	3.8607	5.158	3.5066	0	3.2771	4.2005	5.9383	5.3673	3.8903	11.059	3.93	2.665	0	2.5159
Secretory carrier-associated membrane protein	E1BHS9	SCAMP3	38 kDa		4.20593	6.17067	3.79838	4.96242	0.30055		5.5158	4.1134	3.4749	3.7196	7.5609	2.5231	7.7214	6.8773	0	0	8.1927	7.0008	1.9794	4.2938	5.8354	7.7411	0	0	1.2022	0
Tektin	F1MGH5	TEKT5	56 kDa		10.6652	5.36222	0.87665	2.2178	15.6155		15.996	10.969	3.4749	12.221	20.162	0	1.2869	0	3.5066	0	0	0	0.98971	1.0735	6.808	0	20.632	14.657	10.82	16.353
Histone H1.3	A7MAZ5	H1-3	22 kDa		2.0898	6.34307	5.90735	4.5498	4.5686		2.2963	2.1826	1.8742	2.0061	5.5292	15.55	2.5738	1.7193	2.4331	10.68	4.9156	5.6007	3.5142	6.538	3.2948	4.8522	4.6918	5.0306	3.8027	4.7493
Drebrin-like protein	A6H7G2	DBNL	48 kDa		4.28192	6.03875	3.03735	5.42875	0		5.5158	5.9416	2.4821	3.1882	2.5203	12.616	3.8607	5.158	3.5066	2.5654	3.2771	2.8003	6.928	5.3673	3.8903	5.5294	0	0	0	0
Electron-transferring-flavoprotein dehydrogenase	A0A3Q1LGN5	ETFDH	96 kDa		8.1735	3.27925	3.12567	4.1245	12.9036		8.8252	10.969	5.4606	7.4392	6.3008	2.5231	2.5738	1.7193	5.26	2.5654	3.2771	1.4002	3.9589	2.1469	4.8628	5.5294	8.8425	11.992	14.427	16.353
Cytochrome c oxidase subunit 6C	P04038	COX6C	9 kDa		5.29815	5.08207	5.69898	2.61897	6.09603		2.1997	4.565	5.942	8.4859	2.5127	7.5541	5.1243	5.1372	3.4855	10.231	4.8958	4.1836	1.9794	2.1404	1.9393	4.4168	5.8713	2.6569	9.5889	6.267
Chromosome 11 C2orf74 homolog	G3N2P8	C11H2orf74	13 kDa		4.3784	3.83057	6.30645	4.16635	5.69078		6.6189	2.7423	4.9642	3.1882	3.7805	2.5231	3.8607	5.158	7.0133	7.6962	4.9156	5.6007	1.9794	4.2938	4.8628	5.5294	3.93	5.3299	7.2134	6.2898
Dynein regulatory complex protein 1	Q32KY1	DRC1	84 kDa		4.45975	5.52722	5.2877	3.39978	11.6532		3.861	2.7423	6.4534	4.7823	7.5609	2.5231	5.1476	6.8773	12.273	0	3.2771	5.6007	2.9691	5.3673	1.9451	3.3176	13.755	10.66	9.6178	12.58
Radial spoke head 10 homolog B	F1N5C9	RSPH10B	100 kDa		6.20715	3.26507	5.1182	4.05382	8.73482		7.6436	5.4288	4.9187	6.8375	4.9894	0	6.3691	1.7018	8.6775	0	4.8656	6.9297	4.8983	2.1251	4.8134	4.3785	8.7526	6.5947	7.14	12.452
Lamin tail domain containing 2	G3MX93	LMNTD2	73 kDa		4.08263	4.05085	5.05377	5.40308	2.3001		4.4126	3.1993	4.4677	4.2509	2.5203	2.5231	7.7214	3.4386	5.26	0	6.5541	8.401	4.9486	3.2204	6.808	6.6353	2.9475	1.3325	2.4045	2.5159
60S acidic ribosomal protein P0	Q95140	RPLP0	34 kDa		3.07823	5.84227	5.28995	4.3305	0		3.861	2.2852	2.9785	3.1882	8.8211	2.5231	5.1476	6.8773	8.7666	0	8.1927	4.2005	4.9486	3.2204	5.8354	3.3176	0	0	0	0
Early endosome antigen 1	A0A3Q1M5J6	EEA1	167 kDa		5.54157	3.4787	1.05012	8.43505	0		10.48	5.4846	2.4821	3.7196	11.341	0	2.5738	0	0	0	0	4.2005	17.815	4.2938	3.8903	7.7411	0	0	0	0
Serine protease HTRA2, mitochondrial	A0JNK3	HTRA2	49 kDa		5.20728	5.42912	4.73327	3.12285	3.81305		2.2063	6.8557	6.4534	5.3137	3.7805	5.0462	2.5738	10.316	7.0133	2.5654	6.5541	2.8003	0.98971	4.2938	3.8903	3.3176	3.93	3.9974	4.8089	2.5159
ATP-dependent 6-phosphofructokinase, liver type	A1A4J1	PFKL	85 kDa		3.30905	4.66228	5.86813	4.6446	0		6.805	2.2852	1.4892	2.6568	3.7805	7.5693	3.8607	3.4386	5.26	7.6962	4.9156	5.6007	5.9383	3.2204	3.8903	5.5294	0	0	0	0
Cellular communication network factor 1	A0A3Q1LRR3	CCN1	51 kDa		2.16613	4.78975	6.01567	5.51155	4.16012		0.55158	0.45705	4.4677	3.1882	2.5203	5.0462	6.4345	5.158	3.5066	0	6.5541	14.002	2.9691	5.3673	4.8628	8.847	3.93	5.3299	3.6067	3.7739
Dickkopf like acrosomal protein 1	A0A3Q1MC89	DKKL1	31 kDa		3.54117	3.18712	4.381	7.36022	9.70855		3.3095	3.1993	4.4677	3.1882	3.7805	2.5231	1.2869	5.158	0	5.1308	8.1927	4.2005	3.9589	8.5876	5.8354	11.059	9.825	9.3274	9.6178	10.064
Hsp90 co-chaperone Cdc37	Q5EAC6	CDC37	45 kDa		3.7117	6.04453	5.07972	3.62582	2.93378		5.5158	3.1993	3.4749	2.6568	3.7805	10.092	5.1476	5.158	3.5066	7.6962	4.9156	4.2005	2.9691	3.2204	3.8903	4.4235	2.9475	2.665	3.6067	2.5159
Reticulocalbin 1	G3N2L2	RCN1	39 kDa		4.3302	3.21318	5.51807	5.39585	0		8.8252	1.3711	4.4677	2.6568	1.2602	0	6.4345	5.158	5.26	7.6962	4.9156	4.2005	4.9486	8.5876	5.8354	2.2118	0	0	0	0
Septin-8	Q0VCP4	SEPTIN8	51 kDa		3.81907	4.9773	3.33182	6.2129	0.245625		4.6314	4.3734	1.4892	4.7823	5.0406	7.5693	3.8607	3.4386	2.3575	5.1308	1.6385	4.2005	7.9177	7.5142	3.8903	5.5294	0.9825	0	0	0
V-type proton ATPase subunit B, brain isoform	P31408	ATP6V1B2	57 kDa		5.17915	5.38265	3.32868	4.42665	3.9712		4.8572	5.7643	5.3643	4.7308	3.7805	7.5693	5.0228	5.158	3.5066	5.1308	3.2771	1.4002	5.9383	4.2938	1.9451	5.5294	5.895	2.665	4.8089	2.5159
Nucleoside-diphosphate kinase	E1B7Q2	AK7	83 kDa		3.4168	3.9234	4.23537	6.71155	7.02875		2.2063	2.7423	4.4677	4.2509	3.7805	5.0462	5.1476	1.7193	5.26	2.5654	4.9156	4.2005	8.9074	6.4407	4.8628	6.6353	6.8775	5.3299	9.6178	6.2898
RAB1A, member RAS onco family	A0A3Q1N147	RAB1A	25 kDa		3.79383	5.11135	3.14822	6.21598	1.5413		3.587	5.8331	3.5314	2.2238	5.3675	2.6029	5.1516	7.3234	2.6077	5.2119	3.3289	1.4444	6.7681	8.1357	4.6443	5.3158	1.0136	1.6782	1.2402	2.2332
Collagen type XIV alpha 1 chain	E1BA17	COL14A1	194 kDa		9.09232	2.67112	3.62045	2.79643	0.245625		8.2737	5.4846	10.921	11.69	2.5203	0	1.2869	6.8773	0	2.5654	4.9156	7.0008	2.9691	3.2204	3.8903	1.1059	0.9825	0	0	0
Gelsolin	Q3SX14	GSN	81 kDa		6.70017	5.021	3.72822	2.7308	0		5.7749	7.5202	7.6755	5.8301	5.653	6.2926	3.8504	4.288	1.7463	2.5551	5.725	4.8865	4.9366	1.0691	4.3668	0.55072	0	0	0	0
Leucine rich repeat containing 18	Q32KZ3	LRRC18	29 kDa		5.1043	3.42678	4.9081	4.70308	4.27175		3.861	3.6564	5.4606	7.4392	1.2602	0	9.0083	3.4386	0	0	9.8312	9.8012	1.9794	6.4407	4.8628	5.5294	5.895	2.665	6.0111	2.5159
CCDC96 protein	A6QPC4	CCDC96	63 kDa		4.9515	2.77663	3.9705	6.43508	7.83615		2.7579	4.1134	4.9642	7.9705	2.5203	0	5.1476	3.4386	0	2.5654	4.9156	8.401	8.9074	6.4407	4.8628	5.5294	10.807	9.3274	2.4045	8.8057
Glucosidase 2 subunit beta	Q28034	PRKCSH	60 kDa		4.64407	6.17207	3.3874	3.91893	3.63808		6.6189	2.7423	4.9642	4.2509	2.5203	7.5693	7.7214	6.8773	3.5066	2.5654	3.2771	4.2005	0.98971	4.2938	4.8628	5.5294	5.895	1.3325	4.8089	2.5159
Succinate--CoA ligase [ADP-forming] subunit beta, mitochondrial	Q148D5	SUCLA2	50 kDa		3.5674	5.94177	4.76198	3.79378	11.4726		3.3095	3.1993	2.9785	4.7823	7.5609	5.0462	7.7214	3.4386	8.7666	2.5654	4.9156	2.8003	4.9486	1.0735	5.8354	3.3176	14.737	6.6624	14.427	10.064
Ubiquitin-conjugating enzyme E2 N	Q0P5K3	UBE2N	17 kDa		3.05598	6.1654	5.46068	3.34555	0		4.4126	2.7423	3.4749	1.5941	3.7805	7.5693	6.4345	6.8773	1.7533	7.6962	8.1927	4.2005	3.9589	4.2938	2.9177	2.2118	0	0	0	0
Ciliary associated calcium binding coiled-coil 1	A0A3Q1MTY4	CABCOCO1	34 kDa		2.85085	3.71645	5.13845	6.25385	10.8559		1.6547	4.1134	2.9785	2.6568	2.5203	5.0462	3.8607	3.4386	3.5066	5.1308	4.9156	7.0008	5.9383	5.3673	4.8628	8.847	10.807	9.3274	13.225	10.064
Leucine rich repeats and guanylate kinase domain containing	E1BAV1	LRGUK	94 kDa		1.92299	6.62055	5.66775	3.70485	0.245625		1.1032	0.45705	3.4749	2.6568	3.7805	2.5231	11.582	8.5966	0	0	11.47	11.201	0	4.2938	3.8903	6.6353	0.9825	0	0	0
Proline rich coiled-coil 2C	G3X6B2	PRRC2C	315 kDa		1.01794	3.32795	3.97708	9.46143	0		0	0.45705	1.4892	2.1255	0	0	6.4345	6.8773	0	0	13.108	2.8003	10.887	6.4407	11.671	8.847	0	0	0	0
POC1 centriolar protein B	A5PKH9	POC1B	54 kDa		4.5237	4.04347	4.55898	4.645	10.9898		3.861	5.9416	2.9785	5.3137	6.3008	0	6.4345	3.4386	10.52	0	4.9156	2.8003	3.9589	6.4407	4.8628	3.3176	9.825	11.992	10.82	11.322
Eukaryotic translation initiation factor 5B	F1N6Y7	EIF5B	138 kDa		3.06022	2.76325	3.62272	8.29182	0		1.6547	1.3711	4.9642	4.2509	5.0406	0	2.5738	3.4386	7.0133	0	3.2771	4.2005	13.856	6.4407	2.9177	9.9529	0	0	0	0
Erlin-2	Q1RMU4	ERLIN2	38 kDa		2.99785	4.17965	5.7798	4.73482	6.2677		3.0004	2.4862	2.7004	3.8044	2.5203	5.0462	5.7135	3.4386	3.5066	7.6962	4.9156	7.0008	3.9589	4.2938	6.2631	4.4235	4.9125	7.2484	4.8089	8.101
40S ribosomal protein S23	Q3T199	RPS23	16 kDa		1.56584	3.73583	5.69637	6.67295	0		2.7579	0.45705	1.9857	1.0627	1.2602	2.5231	7.7214	3.4386	1.7533	0	9.8312	11.201	3.9589	4.2938	10.698	7.7411	0	0	0	0
Cofilin-2	Q148F1	CFL2	19 kDa		1.76413	5.2051	7.7789	2.90275	8.08415		1.8643	1.7184	1.6778	1.796	5.5193	7.5693	2.5738	5.158	10.099	10.262	6.5541	4.2005	1.3657	3.2204	3.2872	3.7377	7.2507	6.6624	9.6178	8.8057
Pyridoxal-dependent decarboxylase domain-containing protein 1	A7MBC2	PDXDC1	87 kDa		3.9166	4.68693	2.62908	6.38465	0		4.9642	4.5705	3.4749	2.6568	6.3008	0	9.0083	3.4386	0	0	4.9156	5.6007	8.9074	4.2938	6.808	5.5294	0	0	0	0
Reticulocalbin 2	Q0VCQ9	RCN2	37 kDa		5.28	2.77733	3.41827	6.14147	0.860675		9.3768	3.1993	6.9498	1.5941	0	2.5231	5.1476	3.4386	1.7533	2.5654	6.5541	2.8003	4.9486	6.4407	8.7531	4.4235	0.9825	0	1.2022	1.258
Phospholipase B-like 1	Q9GL30	PLBD1	63 kDa		6.27617	2.1272	4.49578	4.66078	9.86942		2.7579	6.3987	7.4462	8.5019	1.2602	2.5231	1.2869	3.4386	7.0133	5.1308	1.6385	4.2005	1.9794	3.2204	6.808	6.6353	7.86	11.992	10.82	8.8057
Programmed cell death protein 4	A4IFD1	PDCD4	52 kDa		2.15068	4.11158	4.6737	6.59062	0		2.2063	2.2852	1.9857	2.1255	3.7805	10.092	2.5738	0	7.0133	2.5654	4.9156	4.2005	9.8971	5.3673	7.7805	3.3176	0	0	0	0
Nuclear FMR1 interacting protein 2	F1MXK2	NUFIP2	76 kDa		2.40339	3.85663	3.0983	8.11993	0		0.55158	1.3711	3.9713	3.7196	1.2602	0	9.0083	5.158	0	0	8.1927	4.2005	4.9486	6.4407	15.561	5.5294	0	0	0	0
Leucine-rich repeat-containing protein 23	F1N124	LRRC23	40 kDa		5.46675	2.44223	5.07888	4.48902	5.33997		3.861	4.1134	6.4534	7.4392	2.5203	2.5231	1.2869	3.4386	3.5066	5.1308	3.2771	8.401	4.9486	4.2938	0.97257	7.7411	4.9125	6.6624	6.0111	3.7739
Mitochondrial import receptor subunit TOM22 homolog	A6QPI6	TOMM22	15 kDa		5.19013	5.75155	4.90672	1.58025	2.87885		3.861	5.0275	4.9642	6.9078	1.2602	7.5693	3.8607	10.316	3.5066	2.5654	6.5541	7.0008	0.98971	2.1469	0.97257	2.2118	3.93	2.665	2.4045	2.5159
V-type proton ATPase subunit E 1	P11019	ATP6V1E1	26 kDa		1.54414	3.43595	6.40333	6.01285	3.18878		0.80036	3.4055	0.72032	1.2504	1.2602	5.0462	2.4478	4.9896	8.4233	10.01	3.1166	4.0634	6.2878	6.3356	3.7951	7.6329	1.3295	5.069	2.829	3.5276
Cystatin E/M	Q5DPW9	CST6	16 kDa		2.95523	6.03783	4.49578	3.86083	4.7016		3.861	1.8282	3.4749	2.6568	5.0406	10.092	3.8607	5.158	7.0133	5.1308	1.6385	4.2005	2.9691	4.2938	4.8628	3.3176	4.9125	3.9974	3.6067	6.2898
NADH dehydrogenase [ubiquinone] 1 alpha subcomplex subunit 5	P23935	NDUFA5	13 kDa		5.80992	4.0248	3.1521	4.34762	6.61363		3.3095	6.8557	2.9785	10.096	5.0406	5.0462	2.5738	3.4386	0	5.1308	3.2771	4.2005	4.9486	5.3673	4.8628	2.2118	8.8425	3.9974	4.8089	8.8057
Androglobin	G3MXR8	ADGB	186 kDa		5.92232	2.56042	2.91953	5.91028	11.1145		4.4126	5.0275	8.9355	5.3137	2.5203	0	7.7214	0	0	0	3.2771	8.401	3.9589	4.2938	8.7531	6.6353	10.807	5.3299	13.225	15.096
DnaJ heat shock protein family (Hsp40) member A4	F1N6Q0	DNAJA4	61 kDa		3.90255	2.85012	2.71603	7.80933	6.7282		3.3095	4.1134	4.4677	3.7196	3.7805	5.0462	2.5738	0	5.26	2.5654	1.6385	1.4002	8.9074	7.5142	4.8628	9.9529	6.8775	5.3299	8.4156	6.2898
Uncharacterized protein C1orf189 homolog	Q32L75		12 kDa		4.19803	5.83698	4.08833	3.12712	5.57718		4.4126	3.1993	5.4606	3.7196	5.0406	7.5693	3.8607	6.8773	3.5066	5.1308	4.9156	2.8003	1.9794	4.2938	2.9177	3.3176	6.8775	7.9949	2.4045	5.0318
Vesicle-associated membrane protein-associated protein A	Q0VCY1	VAPA	28 kDa		3.6287	5.09665	2.95133	5.46915	15.7567		5.6058	2.7423	2.9785	3.1882	10.081	0	5.1476	5.158	8.7666	0	1.6385	1.4002	7.0896	5.3673	3.8903	5.5294	18.828	15.99	15.629	12.58
Calcyclin-binding protein	Q3T168	CACYBP	26 kDa		2.9637	4.13223	3.7074	6.30915	0		2.7579	1.3711	3.4749	4.2509	7.5609	2.5231	1.2869	5.158	5.26	5.1308	1.6385	2.8003	4.9486	10.735	2.9177	6.6353	0	0	0	0
FLII actin remodeling protein	F1N365	FLII	144 kDa		3.5305	5.4057	2.15983	5.96027	0		4.4126	4.5705	2.4821	2.6568	10.081	2.5231	3.8607	5.158	0	0	1.6385	7.0008	5.9383	3.2204	5.8354	8.847	0	0	0	0
Carnitine O-acetyltransferase	A0A3Q1LYY4	CRAT	71 kDa		8.00628	3.38735	2.83435	2.79212	6.2193		11.583	9.598	4.4677	6.3764	6.3008	2.5231	1.2869	3.4386	5.26	0	3.2771	2.8003	1.9794	3.2204	4.8628	1.1059	5.895	7.9949	7.2134	3.7739
Stathmin	Q3T0C7	STMN1	17 kDa		1.50715	9.69978	2.92653	2.8608	0		2.7226	2.2533	0	1.0527	8.7331	7.5036	8.9504	13.612	5.2268	5.0974	0	1.3819	3.9272	5.333	0	2.183	0	0	0	0
PCYT1A protein	Q2KIR5	PCYT1A	46 kDa		3.22625	4.1667	5.75185	3.8476	4.58395		2.7112	3.6177	3.4329	3.1432	4.9339	4.975	5.0386	1.7193	5.1114	7.5513	4.8231	5.5216	3.903	4.2635	2.8628	4.3611	5.8395	5.2547	3.5388	3.7028
Vesicle-fusing ATPase	A0A3Q1LSE5	NSF	86 kDa		3.4497	4.89048	4.73243	3.89417	3.21195		4.9642	3.1993	2.9785	2.6568	6.3008	2.5231	3.8607	6.8773	7.0133	0	4.9156	7.0008	2.9691	4.2938	3.8903	4.4235	3.93	3.9974	2.4045	2.5159
Protein 4.1	Q9N179	EPB41	69 kDa		1.76961	4.984	4.55312	5.65522	0		2.2063	2.2852	0.99283	1.5941	3.7805	7.5693	5.1476	3.4386	0	7.6962	4.9156	5.6007	8.9074	4.2938	3.8903	5.5294	0	0	0	0
Beta-2-microglobulin	P01888	B2M	14 kDa		1.91735	6.35955	4.78495	3.83993	7.4223		2.7579	1.8282	1.4892	1.5941	5.0406	10.092	5.1476	5.158	0	10.262	3.2771	5.6007	3.9589	3.2204	4.8628	3.3176	6.8775	7.9949	6.0111	8.8057
EF-hand domain containing 1	E1BKH1	EFHC1	74 kDa		3.08305	5.42513	4.00365	4.37712	4.07263		3.3095	1.8282	3.4749	3.7196	8.8211	0	7.7214	5.158	5.26	0	6.5541	4.2005	5.9383	6.4407	2.9177	2.2118	4.9125	3.9974	3.6067	3.7739
ATP synthase protein 8	P03929	MT-ATP8	8 kDa		2.48162	5.28625	3.73965	5.34112	11.883		0.55158	2.2852	4.9642	2.1255	5.0406	10.092	2.5738	3.4386	0	2.5654	8.1927	4.2005	7.9177	4.2938	5.8354	3.3176	10.807	13.325	10.82	12.58
Ubiquilin 1	F1N1A3	UBQLN1	62 kDa		3.2916	4.34055	5.34148	3.85278	1.43943		2.2063	3.1993	2.9785	4.7823	3.7805	7.5693	2.5738	3.4386	1.7533	7.6962	4.9156	7.0008	6.928	3.2204	1.9451	3.3176	1.965	1.3325	1.2022	1.258
Spermatosis and centriole associated 1	F1MUB8	SPATC1	45 kDa		5.96293	4.7744	2.7165	3.35703	5.7011		8.2722	5.9406	6.4519	3.187	5.0389	5.044	3.859	5.1557	1.7525	0	4.9142	4.1993	4.9468	3.2199	1.9447	3.3167	8.8403	5.3288	3.6051	5.0302
EF-hand domain-containing protein D2	A5D7A0	EFHD2	27 kDa		3.04422	7.43375	4.2753	2.04588	0		3.861	2.2852	4.4366	1.5941	4.9616	10.092	6.1925	8.4889	3.5066	5.1308	1.6385	6.8253	1.9794	3.1531	1.9451	1.1059	0	0	0	0
Non-specific serine/threonine protein kinase	A0A3Q1MBK9	WNK1	296 kDa		2.15831	2.3535	2.45115	9.7756	0.333125		2.2063	2.7423	0.49642	3.1882	1.2602	0	6.4345	1.7193	0	2.5654	1.6385	5.6007	11.877	6.4407	9.7257	11.059	0	1.3325	0	0
Thymosin beta-10	P21752	TMSB10	5 kDa		1.76568	7.66783	3.03735	4.18775	0		1.6547	1.8282	1.9857	1.5941	6.3008	5.0462	9.0083	10.316	3.5066	2.5654	3.2771	2.8003	2.9691	6.4407	2.9177	4.4235	0	0	0	0
V-type proton ATPase subunit E 2	Q32LB7	ATP6V1E2	26 kDa		2.09163	4.84398	6.8243	2.8195	6.4267		2.5091	1.165	2.7546	1.9378	3.7805	7.5693	2.6998	5.3263	10.863	5.382	6.7146	4.3376	2.6196	3.3255	3.0129	2.32	6.5305	8.2558	4.3844	6.5361
Heat shock 70 kDa protein 4	E1BBY7	HSPA4	95 kDa		3.29097	3.90205	0	9.3844	0		6.6189	1.3711	1.9857	3.1882	12.602	0	1.2869	1.7193	0	0	0	0	9.8971	8.0014	1.9451	17.694	0	0	0	0
Coatomer subunit gamma	A0A140T886	COPG1	97 kDa		2.9574	2.63577	3.2607	7.71175	0		3.6793	4.5705	1.9857	1.5941	4.21	5.0462	1.2869	0	1.7533	6.8507	1.6385	2.8003	6.6018	10.381	6.4875	7.3767	0	0	0	0
V-type proton ATPase subunit F	Q28029	ATP6V1F	13 kDa		3.53135	4.03817	6.1308	2.82975	2.9524		3.3095	3.6564	3.9713	3.1882	2.5203	5.0462	5.1476	3.4386	3.5066	10.262	6.5541	4.2005	2.9691	3.2204	2.9177	2.2118	2.9475	3.9974	3.6067	1.258
Leucine-rich repeat-containing protein 72	A6H759	LRRC72	33 kDa		3.8342	2.78333	5.22735	4.65313	3.28455		3.3095	2.7423	3.9713	5.3137	1.2602	0	6.4345	3.4386	1.7533	0	6.5541	12.602	3.9589	5.3673	4.8628	4.4235	1.965	1.3325	4.8089	5.0318
TPD52 like 2	A0A3Q1MQD7	TPD52L2	26 kDa		1.65277	6.48103	3.27042	5.07278	0		2.7579	1.3711	2.4821	0	2.5203	10.092	6.4345	6.8773	0	2.5654	4.9156	5.6007	7.9177	3.2204	5.8354	3.3176	0	0	0	0
Cold-inducible RNA-binding protein	Q3SZN4	CIRBP	23 kDa		1.51462	5.41983	3.82793	5.67093	0		1.1032	0.91409	2.9785	1.0627	5.0406	5.0462	6.4345	5.158	1.7533	2.5654	8.1927	2.8003	2.9691	3.2204	8.7531	7.7411	0	0	0	0
Sperm-tail PG-rich repeat containing 4	A0A3Q1MPM9	STPG4	22 kDa		2.55535	3.9167	5.7798	4.1373	6.58577		2.7579	1.8282	2.9785	2.6568	5.0406	5.0462	3.8607	1.7193	3.5066	7.6962	4.9156	7.0008	2.9691	4.2938	4.8628	4.4235	8.8425	3.9974	7.2134	6.2898
Adseverin	A2VE17	SCIN	81 kDa		2.84475	5.52195	5.02593	2.99342	0.333125		1.1032	4.5705	1.9857	3.7196	3.7805	7.5693	3.8607	6.8773	3.5066	2.5654	9.8312	4.2005	3.9589	1.0735	5.8354	1.1059	0	1.3325	0	0
Zeta-crystallin	O97764	CRYZ	35 kDa		1.53233	5.42912	5.48935	3.9147	7.34502		2.2063	1.3711	1.4892	1.0627	3.7805	5.0462	2.5738	10.316	3.5066	7.6962	6.5541	4.2005	3.9589	2.1469	2.9177	6.6353	8.8425	9.3274	2.4045	8.8057
S-phase kinase-associated protein 1	A0A3Q1MEL2	SKP1	19 kDa		4.05167	3.39473	4.6414	4.17065	4.68765		4.9642	3.6564	5.4606	2.1255	2.5203	5.0462	2.5738	3.4386	1.7533	7.6962	4.9156	4.2005	2.9691	4.2938	3.8903	5.5294	4.9125	3.9974	4.8089	5.0318
60S ribosomal protein L10	Q9XSI3	RPL10	25 kDa		3.39597	4.90297	5.2065	2.7164	0		3.3095	3.1518	2.9269	4.1957	2.5203	5.0462	8.6068	3.4386	5.26	2.5654	4.7452	8.2554	1.9794	1.0735	6.7068	1.1059	0	0	0	0
Ras-related protein Rab-14	Q3ZBG1	RAB14	24 kDa		3.04878	3.71575	5.75338	3.64675	8.12103		3.4677	2.8734	3.1209	2.7331	5.0406	2.5231	3.8607	3.4386	8.7666	5.1308	4.9156	4.2005	1.9794	4.2938	3.8903	4.4235	6.8775	11.992	4.8089	8.8057
ATP-dependent 6-phosphofructokinase	E1BCW3	PFKP	103 kDa		4.8075	4.66007	1.45975	5.20225	3.95257		6.4328	4.1134	4.9642	3.7196	11.341	0	3.8607	3.4386	0	0	1.6385	4.2005	4.9486	6.4407	3.8903	5.5294	5.895	1.3325	4.8089	3.7739
Uncharacterized protein	A0A3Q1LV05		19 kDa		3.03817	5.8248	4.55063	2.6998	0		3.3023	3.1934	2.4757	3.1813	4.4441	10.092	4.5551	4.208	3.3224	9.0804	5.7997	0	1.0681	1.6527	6.885	1.1934	0	0	0	0
Spectrin alpha, non-erythrocytic 1	A0A3Q1LNC8	SPTAN1	287 kDa		4.872	1.9036	1.92405	7.4044	0		8.8252	5.0275	2.9785	2.6568	5.0406	0	2.5738	0	0	7.6962	0	0	7.9177	10.735	8.7531	2.2118	0	0	0	0
THO complex subunit 4	Q3T0I4	ALYREF	27 kDa		1.89567	3.84325	3.0983	7.25497	0		1.1032	0.91409	3.9713	1.5941	3.7805	0	6.4345	5.158	0	0	8.1927	4.2005	2.9691	4.2938	10.698	11.059	0	0	0	0
Programmed cell death 6 interacting protein	E1BKM4	PDCD6IP	97 kDa		3.2696	5.92835	1.40102	5.40442	0.49125		3.861	4.1134	2.9785	2.1255	10.081	5.0462	5.1476	3.4386	0	2.5654	1.6385	1.4002	6.928	8.5876	3.8903	2.2118	1.965	0	0	0
Filamin C	A0A3Q1LV98	FLNC	290 kDa		10.5187	2.71406	0	2.74645	0		12.949	10.273	7.1866	11.666	9.4222	0	0.61389	0.82017	0	0	0	0	4.9486	2.1469	3.8903	0	0	0	0	0
Sperm associated antigen 9	A0A3Q1NAH5	SPAG9	146 kDa		4.0021	3.60765	2.68372	5.68094	0		6.0673	2.2852	4.4677	3.1882	5.0406	2.5231	5.1476	1.7193	0	7.6962	1.6385	1.4002	10.887	6.4407	0.97257	4.4235	0	0	0	0
Ecto-5'-nucleotidase	A0A3Q1MCG3	NT5E	63 kDa		4.53065	8.55883	1.28628	1.55075	0		5.5158	1.3711	6.4534	4.7823	3.7805	2.5231	3.8607	24.071	3.5066	0	1.6385	0	0	1.0735	2.9177	2.2118	0	0	0	0
Proteasome subunit alpha type-5	Q5E987	PSMA5	26 kDa		3.43567	4.34582	3.9427	4.18347	5.2664		3.3095	2.7423	3.9713	3.7196	7.5609	2.5231	3.8607	3.4386	8.7666	2.5654	1.6385	2.8003	1.9794	6.4407	3.8903	4.4235	5.895	5.3299	4.8089	5.0318
Endophilin-B1	Q32LM0	SH3GLB1	41 kDa		4.1589	3.6976	4.54775	3.47265	0.49125		4.9642	4.1134	1.9857	5.5723	5.654	1.2282	1.9133	5.9949	12.273	0	2.4361	3.4819	2.9691	1.596	4.3637	4.9618	1.965	0	0	0
Aquaporin 7	F1N3R5	AQP7	35 kDa		1.45047	7.1105	4.20308	3.1062	2.6797		2.7579	0.45705	0.99283	1.5941	7.5609	7.5693	6.4345	6.8773	0	7.6962	4.9156	4.2005	2.9691	3.2204	2.9177	3.3176	2.9475	3.9974	0	3.7739
Eukaryotic translation initiation factor 3 subunit A	E1B7R4	EIF3A	166 kDa		3.36105	3.72843	2.01507	6.7611	0		2.2063	4.1134	4.4677	2.6568	5.0406	0	6.4345	3.4386	5.26	0	0	2.8003	8.9074	4.2938	3.8903	9.9529	0	0	0	0
Rab GDP dissociation inhibitor alpha	P21856	GDI1	51 kDa		4.60925	4.1463	4.7584	2.32633	8.08705		4.9642	3.6564	3.9713	5.8451	2.5203	5.0462	3.8607	5.158	5.26	7.6962	3.2771	2.8003	2.9691	1.0735	1.9451	3.3176	7.86	6.6624	11.536	6.2898
Inorganic diphosphatase	A0A3Q1LXA8	PPA2	39 kDa		3.34898	3.50215	5.37462	3.60533	9.60538		4.4126	2.2852	2.9785	3.7196	5.0406	2.5231	1.2869	5.158	7.0133	5.1308	6.5541	2.8003	1.9794	5.3673	4.8628	2.2118	6.8775	10.66	10.82	10.064
ATP6V1F neighbor	G3X8G1	ATP6V1FNB	20 kDa		3.81055	3.6363	3.15568	5.22698	5.11005		2.7579	3.1993	3.9713	5.3137	2.5203	0	5.1476	6.8773	3.5066	0	4.9156	4.2005	2.9691	6.4407	4.8628	6.6353	7.86	3.9974	4.8089	3.7739
Peptidylprolyl isomerase	G3MXV0	FKBP5	51 kDa		0.979942	1.26755	7.17318	6.39748	0		1.1032	2.2852	0	0.53137	1.2602	2.5231	1.2869	0	0	25.654	1.6385	1.4002	7.9177	6.4407	6.808	4.4235	0	0	0	0
CD2 associated protein	A0A3Q1ME19	CD2AP	84 kDa		3.0003	4.1456	3.21082	5.4535	0		4.9642	1.8282	1.4892	3.7196	5.0406	2.5231	3.8607	5.158	0	2.5654	3.2771	7.0008	4.9486	5.3673	4.8628	6.6353	0	0	0	0
Uncharacterized protein	F1MHK9	LOC524391	188 kDa		5.6927	3.28593	4.23403	2.5904	11.189		4.4126	4.5705	7.9426	5.8451	5.0406	2.5231	3.8607	1.7193	8.7666	5.1308	1.6385	1.4002	1.9794	2.1469	2.9177	3.3176	10.807	10.66	13.225	10.064
Serpin H1	Q2KJH6	SERPINH1	47 kDa		3.00083	3.83725	5.07888	3.83993	0		2.2063	2.7423	5.4606	1.5941	2.5203	2.5231	5.1476	5.158	3.5066	5.1308	3.2771	8.401	3.9589	3.2204	4.8628	3.3176	0	0	0	0
V-type proton ATPase subunit D	A0A3Q1M4W9	ATP6V1D	28 kDa		2.72023	4.78308	5.26125	2.8921	1.52693		1.6547	3.1993	4.9642	1.0627	3.7805	5.0462	5.1476	5.158	7.0133	0	9.8312	4.2005	1.9794	3.2204	1.9451	4.4235	0.9825	2.665	1.2022	1.258
Uncharacterized protein	A0A3Q1LFG5	MGC137036	21 kDa		5.2402	2.88475	3.0961	4.39668	2.04055		2.7579	1.8282	8.9355	7.4392	2.5203	0	3.8607	5.158	3.5066	0	3.2771	5.6007	2.9691	2.1469	5.8354	6.6353	1.965	1.3325	3.6067	1.258
C2 calcium dependent domain containing 6	E1BEA6	C2CD6	212 kDa		4.25692	2.46828	4.14622	4.7317	5.39492		1.6547	0.91409	5.957	8.5019	0	0	6.4345	3.4386	3.5066	0	3.2771	9.8012	2.9691	3.2204	3.8903	8.847	3.93	6.6624	7.2134	3.7739
Aldehyde dehydrogenase (NAD(+))	A0A3S5ZP98	ALDH7A1	59 kDa		2.52215	3.59498	6.39473	3.06053	6.6407		3.3095	3.1993	1.9857	1.5941	5.0406	5.0462	2.5738	1.7193	8.7666	7.6962	4.9156	4.2005	5.9383	2.1469	1.9451	2.2118	7.86	3.9974	8.4156	6.2898
Twinfilin-1	Q56JV6	TWF1	40 kDa		3.04612	4.1456	2.6277	5.67188	0		4.4126	3.1993	2.9785	1.5941	5.0406	2.5231	3.8607	5.158	3.5066	2.5654	1.6385	2.8003	6.928	5.3673	4.8628	5.5294	0	0	0	0
G protein-coupled receptor 161	Q2YDN1	GPR161	58 kDa		3.8077	3.40072	3.82793	4.4095	5.3902		2.2063	2.2852	5.957	4.7823	3.7805	2.5231	3.8607	3.4386	1.7533	2.5654	8.1927	2.8003	1.9794	4.2938	5.8354	5.5294	3.93	5.3299	6.0111	6.2898
60S ribosomal protein L29	Q58DW3	RPL29	17 kDa		0.262	6.59793	3.91178	4.645	0		0.55158	0	0.49642	0	3.7805	7.5693	1.2869	13.755	0	5.1308	4.9156	5.6007	3.9589	6.4407	4.8628	3.3176	0	0	0	0
Adiposis regulatory factor	A0A3Q1LUU1	ADIRF	14 kDa		1.83663	2.0191	6.15573	5.4035	0		1.1032	3.6564	0.99283	1.5941	1.2602	2.5231	2.5738	1.7193	1.7533	15.392	3.2771	4.2005	6.928	4.2938	4.8628	5.5294	0	0	0	0
Non-specific serine/threonine protein kinase	F1MYV9	OXSR1	58 kDa		2.05525	4.45535	4.58183	4.31005	3.06775		3.3095	1.8282	1.4892	1.5941	2.5203	7.5693	2.5738	5.158	1.7533	7.6962	3.2771	5.6007	7.9177	3.2204	3.8903	2.2118	1.965	5.3299	1.2022	3.7739
14-3-3 protein theta	Q3SZI4	YWHAQ	28 kDa		3.66973	5.19315	3.38393	3.14668	1.66368		4.1306	4.16	2.1374	4.2509	3.9088	7.5693	5.541	3.7535	1.932	8.166	1.6385	1.7992	3.2512	4.5998	2.3214	2.4143	1.4627	2.665	2.527	0
60S ribosomal protein L27	P61356	RPL27	16 kDa		1.77466	5.40715	4.5567	3.62582	0		2.7579	2.2852	0.99283	1.0627	5.0406	7.5693	3.8607	5.158	3.5066	2.5654	6.5541	5.6007	2.9691	3.2204	3.8903	4.4235	0	0	0	0
F-actin-capping protein subunit alpha-2	Q5E997	CAPZA2	33 kDa		4.0918	3.55823	4.08833	3.58845	0		3.5853	3.8849	5.7088	3.1882	4.4105	2.5231	3.8607	3.4386	3.5066	5.1308	4.9156	2.8003	4.9486	2.6836	3.404	3.3176	0	0	0	0
High density lipoprotein binding protein	A0A3Q1MUD4	HDLBP	142 kDa		2.1616	4.3599	2.3673	6.4346	0		2.2063	1.3711	3.4749	1.5941	2.5203	5.0462	6.4345	3.4386	1.7533	0	4.9156	2.8003	2.9691	7.5142	9.7257	5.5294	0	0	0	0
Ankyrin repeat and EF-hand domain containing 1	E1B993	ANKEF1	87 kDa		4.55937	2.3468	4.3537	3.9066	7.25202		4.4126	4.1134	5.4606	4.2509	2.5203	0	5.1476	1.7193	5.26	0	6.5541	5.6007	3.9589	3.2204	2.9177	5.5294	8.8425	6.6624	7.2134	6.2898
Dynein axonemal heavy chain 1	G3N1C8	DNAH1	366 kDa		8.14707	2.98572	1.82459	2.19255	5.65353		6.6427	8.2268	9.0714	8.6474	6.464	0.10897	5.3699	0	3.5066	0	3.4894	0.30235	1.1179	3.3594	3.0437	1.2492	3.93	2.665	7.2134	8.8057
Family with sequence similarity 221 member B	F1MI14	FAM221B	46 kDa		3.97688	2.76395	5.48977	2.91732	3.93685		3.3095	2.2852	4.4677	5.8451	2.5203	2.5231	2.5738	3.4386	0	2.5654	8.1927	11.201	1.9794	4.2938	0.97257	4.4235	1.965	3.9974	6.0111	3.7739
14-3-3 protein beta/alpha	A0A140T894	YWHAB	28 kDa		5.0757	3.3323	3.27153	3.44005	1.76822		4.8834	6.097	4.9753	4.3471	3.9809	1.3757	5.7617	2.2109	7.2922	2.1322	1.6385	2.0232	5.389	4.2833	1.56	2.5279	1.7323	2.059	2.5957	0.68589
Ladinin 1	A0A3S5ZP82	LAD1	71 kDa		2.71045	3.38805	2.1011	6.81327	0		2.2063	1.3711	2.4821	4.7823	3.7805	5.0462	1.2869	3.4386	0	2.5654	1.6385	4.2005	12.866	5.3673	6.808	2.2118	0	0	0	0
Glutathione peroxidase 1	P00435	GPX1	23 kDa		3.36788	6.37233	1.40102	3.84468	0		3.3095	5.4846	1.4892	3.1882	5.0406	7.5693	7.7214	5.158	0	2.5654	1.6385	1.4002	6.928	4.2938	1.9451	2.2118	0	0	0	0
ADP-ribosylation factor-like protein 3	G1K192	ARL3	22 kDa		3.57492	4.45465	2.48432	4.42622	2.88727		4.9642	2.7423	4.4677	2.1255	5.0406	5.0462	2.5738	5.158	5.26	0	3.2771	1.4002	3.9589	3.2204	3.8903	6.6353	2.9475	1.3325	6.0111	1.258
Solute carrier family 26 member 6	Q08DQ8	SLC26A6	83 kDa		4.0518	2.9649	1.95768	5.95305	7.88943		3.3095	4.5705	2.4821	5.8451	2.5203	5.0462	2.5738	1.7193	1.7533	0	3.2771	2.8003	5.9383	8.5876	4.8628	4.4235	7.86	5.3299	10.82	7.5478
NADH dehydrogenase [ubiquinone] 1 beta subcomplex subunit 9	Q02369	NDUFB9	22 kDa		6.2933	2.1265	2.86302	3.63435	5.4777		8.2737	5.0275	4.9642	6.9078	3.7805	0	1.2869	3.4386	7.0133	0	1.6385	2.8003	0.98971	5.3673	4.8628	3.3176	2.9475	6.6624	6.0111	6.2898
Serine/threonine-protein phosphatase PP1-gamma catalytic subunit	P61287	PPP1CC	37 kDa		2.98007	4.43152	2.57895	4.8715	5.45617		2.2063	3.9392	2.7892	2.9856	3.7805	7.5693	4.657	1.7193	2.8382	0	3.2771	4.2005	5.9383	5.3673	4.8628	3.3176	6.7363	2.9815	6.2967	5.8102
Uncharacterized protein	A0A0A0MPA1		8 kDa		2.16528	5.63603	4.9615	2.09604	0		1.6547	1.3711	2.9785	2.6568	5.0406	5.0462	3.8607	8.5966	3.5066	10.262	3.2771	2.8003	1.9794	3.2204	0.97257	2.2118	0	0	0	0
5'-nucleotidase	Q32L46	NT5C3A	34 kDa		2.53087	4.23245	3.64867	4.43947	0		3.3095	3.1993	1.4892	2.1255	3.7805	7.5693	3.8607	1.7193	5.26	7.6962	1.6385	0	4.9486	6.4407	1.9451	4.4235	0	0	0	0
Dynein light intermediate chain	F1MBQ0	DYNC1LI2	55 kDa		1.63676	3.08568	5.13712	4.89203	0		2.2063	2.2852	0.99283	1.0627	2.5203	2.5231	3.8607	3.4386	7.0133	7.6962	1.6385	4.2005	6.928	3.2204	3.8903	5.5294	0	0	0	0
DnaJ homolog subfamily C member 3	F1N036	DNAJC3	58 kDa		4.4245	1.92368	2.6277	5.76507	0		7.1705	4.5705	5.957	0	1.2602	0	6.4345	0	3.5066	2.5654	1.6385	2.8003	4.9486	6.4407	11.671	0	0	0	0	0
Ferritin light chain	O46415	FTL	20 kDa		3.89007	3.70977	4.32005	2.80452	3.58137		6.0673	0.91409	6.4534	2.1255	3.7805	5.0462	2.5738	3.4386	3.5066	7.6962	3.2771	2.8003	2.9691	2.1469	3.8903	2.2118	2.9475	3.9974	3.6067	3.7739
Voltage-dependent anion-selective channel protein 2	P68002	VDAC2	32 kDa		2.15545	4.2604	5.43337	2.85495	4.72867		1.6547	1.8282	2.4821	2.6568	3.7805	2.5231	3.8607	6.8773	7.0133	2.5654	6.5541	5.6007	2.9691	4.2938	1.9451	2.2118	3.93	3.9974	7.2134	3.7739
Eukaryotic translation initiation factor 3 subunit E	Q3T102	EIF3E	52 kDa		3.14633	4.0248	2.91902	4.59935	1.1938		2.7579	3.1993	3.9713	2.6568	5.0406	5.0462	2.5738	3.4386	3.5066	5.1308	1.6385	1.4002	6.928	5.3673	3.8903	2.2118	0.9825	1.3325	1.2022	1.258
NAD(P)H-hydrate epimerase	Q6QRN6	NAXE	31 kDa		3.12277	2.64918	4.76198	4.10827	7.28832		2.7579	1.3711	1.9857	6.3764	3.7805	2.5231	2.5738	1.7193	8.7666	2.5654	4.9156	2.8003	3.9589	4.2938	4.8628	3.3176	7.86	5.3299	8.4156	7.5478
Inactive serine/threonine-protein kinase VRK3	Q2YDN8	VRK3	51 kDa		2.5705	2.66853	4.64633	4.69075	4.12383		4.4126	1.8282	2.9785	1.0627	2.5203	0	6.4345	1.7193	1.7533	0	9.8312	7.0008	4.9486	5.3673	2.9177	5.5294	4.9125	6.6624	2.4045	2.5159
Hepatoma-derived growth factor	Q9XSK7	HDGF	27 kDa		0.137895	4.771	6.56773	3.0981	0		0.55158	0	0	0	1.2602	10.092	2.5738	5.158	8.7666	12.827	3.2771	1.4002	2.9691	4.2938	2.9177	2.2118	0	0	0	0
Proteasome subunit alpha type-2	Q3T0Y5	PSMA2	26 kDa		1.63171	6.67553	3.1521	3.1105	5.73902		1.6547	2.2852	0.99283	1.5941	3.7805	12.616	5.1476	5.158	0	5.1308	3.2771	4.2005	3.9589	3.2204	1.9451	3.3176	7.86	3.9974	4.8089	6.2898
Diadenosine tetraphosphate synthetase	A5D7A2	GARS1	83 kDa		2.66903	2.87138	2.8007	6.1959	2.42013		4.9642	3.6564	0.99283	1.0627	5.0406	0	1.2869	5.158	3.5066	7.6962	0	0	11.877	3.2204	1.9451	7.7411	1.965	3.9974	1.2022	2.5159
NADH dehydrogenase [ubiquinone] iron-sulfur protein 7, mitochondrial	P42026	NDUFS7	24 kDa		3.69285	5.33965	2.3364	3.1643	4.22898		4.4126	3.1993	3.9713	3.1882	5.0406	0	7.7214	8.5966	3.5066	0	1.6385	4.2005	0.98971	3.2204	2.9177	5.5294	2.9475	5.3299	3.6067	5.0318
Cysteine rich secretory protein 2	F1N2L7	CRISP2	27 kDa		2.2883	4.46135	5.19533	2.5866	4.21505		1.6547	1.8282	2.4821	3.1882	3.7805	5.0462	3.8607	5.158	0	12.827	6.5541	1.4002	2.9691	3.2204	1.9451	2.2118	2.9475	5.3299	4.8089	3.7739
Glycogen phosphorylase, liver form	Q0VCM4	PYGL	97 kDa		2.43578	3.18452	0	8.90962	0		1.6547	3.5555	1.8761	2.6568	3.7805	2.5231	6.4345	0	0	0	0	0	2.9691	4.2938	0.97257	27.403	0	0	0	0
60S ribosomal protein L8	Q3T0S6	RPL8	28 kDa		2.90797	3.70977	3.21082	4.6403	0		2.7579	2.7423	3.4749	2.6568	3.7805	5.0462	2.5738	3.4386	0	2.5654	3.2771	7.0008	4.9486	3.2204	4.8628	5.5294	0	0	0	0
Serine/threonine-protein phosphatase 2A 55 kDa regulatory subunit B	F1MG56	PPP2R2A	53 kDa		1.3894	5.7228	3.00865	4.34762	0.245625		1.1032	1.3711	1.4892	1.5941	3.7805	10.092	3.8607	5.158	1.7533	2.5654	4.9156	2.8003	4.9486	5.3673	4.8628	2.2118	0.9825	0	0	0
Coatomer subunit alpha	A0A140T856	COPA	138 kDa		4.78228	1.27353	3.56312	4.83772	0		6.0673	6.3987	3.4749	3.1882	2.5203	0	2.5738	0	7.0133	0	1.6385	5.6007	7.9177	2.1469	4.8628	4.4235	0	0	0	0
Eukaryotic translation initiation factor 3 subunit I	Q5E966	EIF3I	36 kDa		2.95918	5.9358	1.86805	3.68057	0		4.4126	2.2852	2.4821	2.6568	6.3008	7.5693	6.4345	3.4386	3.5066	2.5654	0	1.4002	3.9589	5.3673	0.97257	4.4235	0	0	0	0
40S ribosomal protein S11	Q3T0V4	RPS11	18 kDa		0.994552	6.6019	3.03563	3.7941	0		0.55158	1.3711	0.99283	1.0627	2.5203	7.5693	7.7214	8.5966	0	0	6.5418	5.6007	5.9308	1.0735	4.8628	3.3093	0	0	0	0
Short-chain specific acyl-CoA dehydrogenase, mitochondrial	Q3ZBF6	ACADS	45 kDa		8.10398	3.0723	1.66505	1.55119	7.25575		6.0673	6.8557	9.9283	9.5646	5.0406	2.5231	1.2869	3.4386	5.26	0	0	1.4002	1.9794	2.1469	0.97257	1.1059	7.86	3.9974	9.6178	7.5478
40S ribosomal protein S19	Q32PD5	RPS19	16 kDa		2.41378	3.51553	2.9791	5.46542	0		2.7579	1.8282	3.4749	1.5941	2.5203	2.5231	3.8607	5.158	0	0	4.9156	7.0008	3.9589	3.2204	5.8354	8.847	0	0	0	0
Choline dehydrogenase	E1BES2	CHDH	66 kDa		5.80415	4.97123	2.07468	1.49265	2.77365		6.6189	7.3127	3.9713	5.3137	3.7805	10.092	2.5738	3.4386	5.26	0	1.6385	1.4002	1.9794	1.0735	2.9177	0	5.895	3.9974	1.2022	0
Endoribonuclease LACTB2	Q1LZ83	LACTB2	33 kDa		1.90945	5.20083	3.59043	3.62582	4.89055		1.6547	0.91409	3.4749	1.5941	1.2602	10.092	2.5738	6.8773	1.7533	5.1308	3.2771	4.2005	2.9691	3.2204	3.8903	4.4235	2.9475	6.6624	2.4045	7.5478
Ropporin-1-like protein	Q3T024	ROPN1L	24 kDa		2.16558	5.40715	4.7024	2.04988	7.1023		2.7579	1.8282	2.4821	1.5941	5.0406	7.5693	3.8607	5.158	8.7666	2.5654	3.2771	4.2005	2.9691	1.0735	1.9451	2.2118	5.895	6.6624	10.82	5.0318
Metavinculin	F1N789	VCL	124 kDa		5.65048	2.44893	3.06605	3.15575	4.35455		3.861	5.4846	7.9426	5.3137	1.2602	2.5231	2.5738	3.4386	5.26	2.5654	1.6385	2.8003	2.9691	1.0735	1.9451	6.6353	4.9125	2.665	4.8089	5.0318
Dihydropyrimidinase-related protein 2	O02675	DPYSL2	62 kDa		2.76818	1.97198	5.44125	4.1386	2.66605		4.7667	3.1435	1.2154	1.9471	2.4697	2.4724	1.261	1.6848	9.41	5.0277	3.2112	4.1161	2.9095	3.1557	2.8591	7.6301	1.9255	3.9171	2.3562	2.4654
Non-specific serine/threonine protein kinase	G3X696	SLK	143 kDa		4.21488	3.1938	1.4893	5.38258	0		7.1705	4.0537	2.9785	2.6568	2.5203	2.5231	2.5738	5.158	1.7533	2.5654	1.6385	0	7.9177	3.2204	4.8628	5.5294	0	0	0	0
40S ribosomal protein S5	Q5E988	RPS5	23 kDa		3.81217	2.5224	0.700075	7.22643	0		4.9642	3.6564	3.9713	2.6568	2.5203	7.5693	0	0	0	0	0	2.8003	5.9383	5.3673	8.7531	8.847	0	0	0	0
Testis-expressed protein 43	A8SMG2	TEX43	15 kDa		4.9328	2.86878	2.5726	3.83652	1.61618		4.4126	3.6564	7.9426	3.7196	5.0406	0	6.4345	0	7.0133	0	3.2771	0	2.9691	7.5142	4.8628	0	3.93	1.3325	1.2022	0
Phosphatidylinositol transfer protein alpha isoform	Q2HJ54	PITPNA	32 kDa		4.52568	3.60835	3.1844	2.8921	6.66485		2.7579	4.5705	5.4606	5.3137	2.5203	5.0462	5.1476	1.7193	5.26	0	3.2771	4.2005	1.9794	3.2204	1.9451	4.4235	8.8425	6.6624	3.6067	7.5478
Threonine synthase like 1	F1MBE1	THNSL1	84 kDa		4.4604	3.60695	2.04597	4.03643	10.6567		4.4126	4.5705	2.4821	6.3764	7.5609	0	5.1476	1.7193	3.5066	0	3.2771	1.4002	2.9691	0	8.7531	4.4235	9.825	10.66	10.82	11.322
TKT protein	A7Z014	TKT	68 kDa		4.93308	0.9518	0	8.21983	0		10.48	4.1134	2.4821	2.6568	2.5203	0	1.2869	0	0	0	0	0	1.9794	2.1469	0	28.753	0	0	0	0
UBX domain protein 11	A0A3Q1M6F8	UBXN11	59 kDa		6.45533	3.9167	1.95768	1.7358	3.44365		6.6189	5.4846	8.9355	4.7823	5.0406	5.0462	3.8607	1.7193	1.7533	0	3.2771	2.8003	1.9794	1.0735	3.8903	0	4.9125	3.9974	3.6067	1.258
Uncharacterized protein	A0A3Q1MSF1	LOC101902664	74 kDa		2.53147	2.53578	4.08833	4.9044	6.2193		1.1032	1.8282	3.4749	3.7196	0	7.5693	2.5738	0	3.5066	5.1308	4.9156	2.8003	7.9177	2.1469	2.9177	6.6353	5.895	7.9949	7.2134	3.7739
Proteasome subunit alpha type-3	Q58DU5	PSMA3	28 kDa		3.9524	2.95822	2.71603	4.41043	7.53395		3.861	3.6564	2.9785	5.3137	3.7805	5.0462	1.2869	1.7193	5.26	2.5654	1.6385	1.4002	5.9383	6.4407	1.9451	3.3176	8.8425	5.3299	8.4156	7.5478
Nucleoporin NUP53	F6QU27	NUP35	38 kDa		4.9545	3.08498	2.3364	3.6134	1.8275		6.0673	4.5705	5.4606	3.7196	5.0406	0	3.8607	3.4386	3.5066	0	1.6385	4.2005	1.9794	4.2938	4.8628	3.3176	0.9825	2.665	2.4045	1.258
Charged multivesicular body protein 2b	Q3SX42	CHMP2B	24 kDa		1.82167	4.23843	3.94048	3.94892	0		2.7579	0.91409	1.4892	2.1255	5.0406	5.0462	5.1476	1.7193	1.7533	5.1308	3.2771	5.6007	3.9589	6.4407	0.97257	4.4235	0	0	0	0
Coiled-coil domain containing 81	E1BPJ2	CCDC81	69 kDa		5.4175	1.58858	2.21945	4.70308	3.94883		6.0673	3.1993	4.9642	7.4392	3.7805	0	2.5738	0	0	0	3.2771	5.6007	1.9794	6.4407	4.8628	5.5294	6.8775	3.9974	2.4045	2.5159
Cilia and flagella associated protein 77	A0A3Q1LJD6	CFAP77	33 kDa		3.4081	2.02508	3.79838	4.69458	0		2.2063	2.7423	4.9642	3.7196	2.5203	0	3.8607	1.7193	0	0	8.1927	7.0008	3.9589	4.2938	3.8903	6.6353	0	0	0	0
Sulfide quinone oxidoreductase	F1MKF8	SQOR	50 kDa		7.49977	2.33343	1.42972	2.60752	9.81162		7.7221	6.3987	8.4391	7.4392	5.0406	0	2.5738	1.7193	1.7533	2.5654	0	1.4002	1.9794	4.2938	1.9451	2.2118	12.772	7.9949	8.4156	10.064
60S ribosomal protein L10a	Q5E9E6	RPL10A	25 kDa		1.50982	3.59428	4.55585	4.20397	0		1.6547	1.3711	2.4821	0.53137	7.5609	2.5231	2.5738	1.7193	3.5066	0	4.9156	9.8012	2.9691	4.2938	2.9177	6.6353	0	0	0	0
Coiled-coil domain containing 146	A0A3Q1MCL2	CCDC146	113 kDa		2.96877	2.13987	4.3214	4.4219	4.91092		3.3095	1.3711	3.4749	3.7196	1.2602	0	3.8607	3.4386	0	5.1308	6.5541	5.6007	2.9691	3.2204	4.8628	6.6353	6.8775	5.3299	2.4045	5.0318
Peptidyl-prolyl cis-trans isomerase B	P80311	PPIB	24 kDa		1.83288	4.5888	5.34375	2.0708	2.66953		3.861	0.45705	2.4821	0.53137	2.5203	2.5231	6.4345	6.8773	8.7666	5.1308	3.2771	4.2005	1.9794	2.1469	1.9451	2.2118	1.965	1.3325	3.6067	3.7739
Eukaryotic translation initiation factor 3 subunit J	Q0VCU8	EIF3J	29 kDa		4.41082	3.42267	2.5977	3.39508	0		4.9642	5.4846	3.4749	3.7196	2.5203	0	2.5738	8.5966	5.26	5.1308	0	0	3.9589	2.1469	1.9451	5.5294	0	0	0	0
Phosphatidylethanolamine binding protein 4	A0A3Q1LUP0	PEBP4	32 kDa		10.5829	0.31505	0.35005	2.53188	10.8762		1.6547	9.598	11.418	19.661	1.2602	0	0	0	0	0	0	1.4002	1.9794	1.0735	4.8628	2.2118	14.737	7.9949	13.225	7.5478
Uncharacterized protein	F1N7A3		29 kDa		4.2477	3.51135	1.55398	4.42543	0		5.6656	4.6325	3.8916	2.8011	3.7805	5.3888	2.9233	1.9528	2.9871	0	1.6385	1.5903	5.5106	2.1469	1.5249	8.5193	0	0	0	0
Wiskott-Aldrich syndrome protein family member 2	A2VDK6	WASF2	54 kDa		2.69215	3.82458	1.75105	5.43255	1.80885		3.3095	2.2852	1.9857	3.1882	2.5203	5.0462	2.5738	5.158	0	2.5654	1.6385	2.8003	5.9383	4.2938	4.8628	6.6353	0.9825	1.3325	2.4045	2.5159
F-actin-capping protein subunit beta	P79136	CAPZB	34 kDa		5.10138	3.59428	2.95133	2.03748	5.4775		7.7221	5.0275	4.4677	3.1882	7.5609	2.5231	2.5738	1.7193	8.7666	0	1.6385	1.4002	1.9794	2.1469	2.9177	1.1059	11.79	3.9974	3.6067	2.5159
Actin-related protein 2/3 complex subunit 4	Q148J6	ARPC4	20 kDa		2.97805	5.1055	3.03735	2.53618	0		5.5158	2.2852	1.9857	2.1255	1.2602	7.5693	6.4345	5.158	3.5066	2.5654	3.2771	2.8003	2.9691	1.0735	3.8903	2.2118	0	0	0	0
Nuclear protein MDM1	E1B8C7	MDM1	82 kDa		3.55893	1.9103	1.92678	6.23382	2.6193		4.4126	3.6564	2.9785	3.1882	3.7805	0	3.8607	0	3.5066	0	0	4.2005	6.928	8.5876	3.8903	5.5294	2.9475	2.665	3.6067	1.258
Uncharacterized protein	A0A3Q1MIU6		51 kDa		2.56013	2.8628	3.79838	4.37193	3.22587		2.2063	1.3711	3.4749	3.1882	3.7805	2.5231	5.1476	0	0	0	8.1927	7.0008	4.9486	2.1469	4.8628	5.5294	3.93	3.9974	1.2022	3.7739
ATP synthase membrane subunit K, mitochondrial	Q3ZBI7	ATP5MK	6 kDa		1.37562	3.08498	5.7283	3.4036	7.6075		0.55158	1.3711	1.9857	1.5941	5.0406	0	3.8607	3.4386	10.52	0	8.1927	4.2005	1.9794	4.2938	2.9177	4.4235	7.86	6.6624	9.6178	6.2898
Caprin-1	Q1LZB6	CAPRIN1	78 kDa		3.00137	5.89755	1.16932	3.50873	0		0	1.3711	7.4462	3.1882	1.2602	0	10.295	12.035	0	0	3.2771	1.4002	2.9691	1.0735	7.7805	2.2118	0	0	0	0
Intraflagellar transport protein 57 homolog	A0A452DIR3	IFT57	49 kDa		2.38535	4.88448	3.41827	2.85878	0		2.7579	2.7423	2.9785	1.0627	5.0406	5.0462	2.5738	6.8773	1.7533	2.5654	6.5541	2.8003	1.9794	3.2204	2.9177	3.3176	0	0	0	0
26S proteasome regulatory subunit 10B	F1MLV1	PSMC6	44 kDa		4.12538	3.29192	2.95133	3.11003	2.28618		7.1705	3.1993	3.4749	2.6568	6.3008	0	5.1476	1.7193	8.7666	0	1.6385	1.4002	1.9794	2.1469	3.8903	4.4235	2.9475	1.3325	3.6067	1.258
RNA helicase	E1BDM8	DDX6	54 kDa		1.65401	3.17852	3.6536	4.90008	0		1.1032	1.8282	0.49642	3.1882	2.5203	5.0462	5.1476	0	5.26	0	6.5541	2.8003	2.9691	4.2938	6.808	5.5294	0	0	0	0
Actin-like protein 9	Q2T9W4	ACTL9	46 kDa		2.60498	3.9167	2.18938	4.645	7.07153		0	4.1134	0.99283	5.3137	5.0406	5.0462	3.8607	1.7193	1.7533	2.5654	1.6385	2.8003	3.9589	6.4407	4.8628	3.3176	7.86	9.3274	4.8089	6.2898
Carnitine O-palmitoyltransferase 2, mitochondrial	F1N1M7	CPT2	74 kDa		2.04541	4.34652	3.85303	3.1024	8.63477		3.3095	2.2852	0.99283	1.5941	5.0406	5.0462	3.8607	3.4386	0	7.6962	4.9156	2.8003	3.9589	4.2938	1.9451	2.2118	7.86	10.66	7.2134	8.8057
PDZ and LIM domain 5	G3MY19	PDLIM5	67 kDa		2.2413	2.33413	0.759675	8.0063	0		1.6547	3.1993	1.9857	2.1255	2.5203	2.5231	2.5738	1.7193	0	0	1.6385	1.4002	5.9383	7.5142	9.7257	8.847	0	0	0	0
Synapse associated protein 1	Q3T161	SYAP1	41 kDa		4.95737	2.44893	2.8608	3.02245	0		2.2063	3.1993	6.4534	7.9705	1.2602	2.5231	2.5738	3.4386	0	2.5654	3.2771	5.6007	2.9691	1.0735	5.8354	2.2118	0	0	0	0
ASH domain-containing protein	A0A3Q1MSC5	LOC112442305	81 kDa		3.5536	2.22602	3.41743	4.09163	3.5953		2.7579	3.1993	3.4749	4.7823	2.5203	2.5231	3.8607	0	1.7533	0	4.9156	7.0008	1.9794	5.3673	6.808	2.2118	2.9475	3.9974	2.4045	5.0318
T-complex protein 1 subunit zeta-2	F1MP48	CCT6B	58 kDa		2.8735	3.89912	4.14443	2.35653	3.67313		1.6958	1.8607	4.0896	3.8479	7.3059	0	4.5478	3.7428	5.8745	0	7.2814	3.4218	1.0698	0.87021	3.7874	3.6987	3.3804	3.0164	5.3347	2.961
Serine--tRNA ligase, cytoplasmic	Q9GMB8	SARS1	59 kDa		3.6588	2.22602	2.4807	4.90575	0		6.0673	5.4846	1.4892	1.5941	2.5203	2.5231	3.8607	0	1.7533	5.1308	1.6385	1.4002	5.9383	9.6611	2.9177	1.1059	0	0	0	0
Acyl-CoA dehydrogenase family member 9	A0A3Q1MP25	ACAD9	68 kDa		4.05535	3.60167	2.27767	3.2951	8.33132		4.4126	3.6564	4.9642	3.1882	3.7805	5.0462	3.8607	1.7193	3.5066	2.5654	1.6385	1.4002	3.9589	2.1469	4.8628	2.2118	11.79	6.6624	4.8089	10.064
WAP domain-containing protein	G3X7X6	LOC100850808	14 kDa		1.40841	3.99652	3.68712	4.1036	3.49063		1.0877	0.45063	1.4683	2.627	2.4849	2.4877	2.5376	8.4759	0	2.5294	8.0776	4.1415	4.879	2.1167	2.8767	6.542	3.8748	3.9413	1.1853	4.9611
RAB5B, member RAS onco family	F1MNI4	RAB5B	24 kDa		2.88353	3.61435	0.9914	5.66332	0		3.3095	4.1134	1.9857	2.1255	3.7805	2.5231	6.4345	1.7193	0	2.5654	0	1.4002	4.9486	5.3673	6.808	5.5294	0	0	0	0
Testis anion transporter 1	A6QNW6	SLC26A8	109 kDa		5.30945	2.44822	1.45975	3.9237	1.68505		4.4126	5.4846	4.9642	6.3764	3.7805	0	2.5738	3.4386	0	0	1.6385	4.2005	3.9589	5.3673	1.9451	4.4235	2.9475	1.3325	1.2022	1.258
Annexin A5	P81287	ANXA5	36 kDa		5.19505	5.03797	1.07176	1.75244	0		5.1481	3.047	9.9283	2.6568	6.3008	1.6821	4.7186	7.4504	1.1689	0	2.1847	0.93345	2.6392	0.71563	2.9177	0.73725	0	0	0	0
Mitochondrial import inner membrane translocase subunit Tim21	Q3SZV6	TIMM21	28 kDa		3.47763	3.74268	2.51393	3.29472	2.64862		2.6781	3.1332	3.8995	4.1997	2.4595	4.9245	2.5117	5.075	0	2.5654	4.7575	2.7328	2.9214	3.1168	2.8239	4.3168	1.9176	3.9332	2.2885	2.4552
26S proteasome non-ATPase regulatory subunit 9	Q3SZ19	PSMD9	24 kDa		3.51167	4.0315	1.81067	3.62582	1.1938		3.3095	4.5705	2.9785	3.1882	3.7805	5.0462	3.8607	3.4386	0	2.5654	3.2771	1.4002	2.9691	3.2204	3.8903	4.4235	0.9825	1.3325	1.2022	1.258
EF-hand calcium binding domain 6	G3MWG7	EFCAB6	48 kDa		2.17512	3.51483	3.6536	3.62582	7.74153		1.6547	0.91409	3.4749	2.6568	5.0406	0	3.8607	5.158	5.26	0	6.5541	2.8003	2.9691	3.2204	3.8903	4.4235	6.8775	9.3274	7.2134	7.5478
Lysosomal Pro-X carboxypeptidase	F1MAU4	PRCP	57 kDa		2.81007	3.71645	3.03735	3.39933	3.33575		2.7579	2.7423	1.4892	4.2509	2.5203	5.0462	3.8607	3.4386	3.5066	2.5654	3.2771	2.8003	0.98971	4.2938	3.8903	4.4235	1.965	3.9974	3.6067	3.7739
Casein kinase II subunit alpha	P68399	CSNK2A1	45 kDa		6.52995	2.13318	2.48432	1.811	4.3871		5.5158	7.3127	7.4462	5.8451	2.5203	0	2.5738	3.4386	5.26	0	3.2771	1.4002	0	3.2204	2.9177	1.1059	4.9125	3.9974	3.6067	5.0318
Glutathione S-transferase	A0A3Q1LSN6	GSTM3	28 kDa		2.4578	2.9649	4.2878	3.23262	16.553		2.7548	1.3711	1.9857	3.7196	2.5203	5.0462	2.5738	1.7193	5.26	0	4.9063	6.9849	0	6.4285	0.97257	5.5294	16.702	19.987	14.427	15.096
GrpE protein homolog 1, mitochondrial	Q3SZC1	GRPEL1	24 kDa		2.30825	3.70977	4.32005	2.58232	7.4959		2.7579	1.3711	2.9785	2.1255	3.7805	5.0462	2.5738	3.4386	3.5066	7.6962	3.2771	2.8003	1.9794	3.2204	2.9177	2.2118	5.895	9.3274	7.2134	7.5478
Unconventional myosin-Ic	Q27966	MYO1C	122 kDa		5.77632	5.44848	1.40017	0.243143	0		4.4126	6.8557	5.4606	6.3764	2.5203	2.5231	6.4345	10.316	0	0	0	5.6007	0	0	0.97257	0	0	0	0	0
Diablo homolog, mitochondrial	Q2NL36	DIABLO	27 kDa		3.6867	4.57015	2.45202	2.07509	4.14147		3.861	3.6564	2.9785	4.2509	1.2602	7.5693	2.5738	6.8773	0	5.1308	3.2771	1.4002	2.9691	2.1469	0.97257	2.2118	3.93	3.9974	3.6067	5.0318
Calpain small subunit 1	P13135	CAPNS1	28 kDa		2.65925	2.64317	3.59043	3.89038	0		0.55158	1.8282	3.4749	4.7823	2.5203	5.0462	1.2869	1.7193	1.7533	5.1308	3.2771	4.2005	3.9589	5.3673	2.9177	3.3176	0	0	0	0
Small monomeric GTPase	Q3ZCK2	RALA	24 kDa		4.52557	2.00472	1.1703	5.05503	7.01705		6.4746	5.0061	3.7115	2.9101	0.93039	1.8628	2.237	2.9887	1.7533	1.8941	0	1.0338	5.6793	6.4407	5.0719	3.0282	8.0712	5.965	7.4718	6.5602
Cell division control protein 42 homolog	Q2KJ93	CDC42	21 kDa		3.84347	2.00502	0.759675	6.09255	0		5.5158	3.6564	2.4821	3.7196	6.3008	0	0	1.7193	0	0	1.6385	1.4002	14.846	5.3673	1.9451	2.2118	0	0	0	0
Cilia- and flagella-associated protein 43	E1BMD1	CFAP43	193 kDa		4.35843	1.70335	3.0078	3.62962	7.3348		5.5158	3.1993	4.4677	4.2509	2.5203	0	2.5738	1.7193	1.7533	0	3.2771	7.0008	1.9794	2.1469	4.8628	5.5294	7.86	6.6624	6.0111	8.8057
Cilia- and flagella-associated protein 157	F1MX00	CFAP157	61 kDa		4.9582	1.911	3.50572	2.30968	4.59095		5.5158	4.5705	4.9642	4.7823	1.2602	2.5231	3.8607	0	3.5066	0	4.9156	5.6007	0.98971	2.1469	3.8903	2.2118	5.895	3.9974	7.2134	1.258
Coiled-coil domain containing 38	F1MCS6	CCDC38	60 kDa		3.23164	3.09168	3.76748	2.57805	6.06842		0.55158	3.6564	4.4677	4.2509	3.7805	0	5.1476	3.4386	1.7533	0	4.9156	8.401	0.98971	3.2204	3.8903	2.2118	8.8425	7.9949	2.4045	5.0318
Transgelin-2	Q5E9F5	TAGLN2	22 kDa		4.25545	2.33413	2.65863	3.38314	0		4.4049	5.4653	3.447	3.7046	2.5203	2.5231	2.5738	1.7193	1.7533	2.5654	4.9156	1.4002	4.9486	4.2938	0.97257	3.3176	0	0	0	0
Intraflagellar transport protein 43 homolog	F1MCG8	IFT43	23 kDa		2.0564	3.79653	3.65	3.1143	0		1.1032	4.5705	1.4892	1.0627	2.5203	10.092	2.5738	0	1.7533	5.1308	4.9156	2.8003	2.9691	2.1469	2.9177	4.4235	0	0	0	0
RAB2B, member RAS onco family	E1BC58	RAB2B	24 kDa		3.28222	3.34028	3.72975	2.22135	4.28145		3.5505	3.2861	4.0599	2.2324	2.5059	1.2471	3.1951	6.413	8.7063	0.634	2.4484	3.1303	1.4789	2.1346	1.6936	3.5783	2.6822	4.9701	4.7814	4.6921
Cytochrome c oxidase subunit 7A-related protein, mitochondrial	Q3T061	COX7A2L	13 kDa		2.01867	4.45465	3.73745	2.31822	5.60798		1.1032	1.3711	3.4749	2.1255	5.0406	5.0462	2.5738	5.158	3.5066	2.5654	3.2771	5.6007	2.9691	2.1469	1.9451	2.2118	4.9125	5.3299	8.4156	3.7739
Striatin-3	A5D7H2	STRN3	87 kDa		2.41855	3.27995	1.40102	5.41632	0		2.2063	1.3711	3.9713	2.1255	3.7805	5.0462	2.5738	1.7193	0	2.5654	1.6385	1.4002	5.9383	6.4407	4.8628	4.4235	0	0	0	0
Filamin B	E1BKX7	FLNB	282 kDa		8.94945	1.50959	0.438325	1.56402	0.30055		11.872	11.665	3.7345	8.5263	3.1793	0	1.9599	0.89916	1.7533	0	0	0	0.98971	4.2938	0.97257	0	0	0	1.2022	0
Microtubule associated protein 1B	A0A3Q1MTY6	MAP1B	270 kDa		3.6952	3.60027	0	5.13147	0		2.7579	3.1993	2.9785	5.8451	8.8211	0	3.8607	1.7193	0	0	0	0	11.877	2.1469	0.97257	5.5294	0	0	0	0
Family with sequence similarity 114 member A2	A0A3Q1N814	FAM114A2	58 kDa		2.26518	3.27995	3.4434	3.38267	0		3.3095	3.1993	1.4892	1.0627	3.7805	5.0462	2.5738	1.7193	0	7.6962	3.2771	2.8003	2.9691	3.2204	2.9177	4.4235	0	0	0	0
Cilia- and flagella-associated protein HOATZ	Q32P68	HOATZ	19 kDa		1.54587	2.0191	4.40883	4.39288	5.40043		1.6547	0.91409	1.4892	2.1255	1.2602	2.5231	2.5738	1.7193	1.7533	2.5654	4.9156	8.401	3.9589	3.2204	4.8628	5.5294	4.9125	7.9949	2.4045	6.2898
Membrane-spanning 4-domains subfamily A member 13	Q2YDM3	MS4A13	17 kDa		0.789682	5.0988	3.50572	2.89639	2.1141		1.1032	0	0.99283	1.0627	2.5203	7.5693	5.1476	5.158	3.5066	0	4.9156	5.6007	2.9691	3.2204	0.97257	4.4235	0.9825	2.665	4.8089	0
60S ribosomal protein L21 (Fragment)	Q861S4	RPL21	19 kDa		2.30825	2.54775	3.38872	4.02453	0		2.7579	1.3711	2.9785	2.1255	2.5203	2.5231	5.1476	0	0	0	6.5541	7.0008	3.9589	2.1469	7.7805	2.2118	0	0	0	0
Golgi reassembly stacking protein 2	A0A3Q1MS08	GORASP2	51 kDa		4.47692	4.05685	0	3.72713	0		7.1705	4.5705	2.9785	3.1882	3.7805	0	9.0083	3.4386	0	0	0	0	4.9486	1.0735	7.7805	1.1059	0	0	0	0
NME/NM23 family member 8	F1MTN9	NME8	47 kDa		2.66197	2.02508	3.88447	3.67244	8.54342		2.7579	1.8282	4.4677	1.5941	2.5203	0	3.8607	1.7193	5.26	0	3.2771	7.0008	3.9589	6.4407	0.97257	3.3176	11.79	5.3299	12.022	5.0318
PDZ and LIM domain protein 4	Q3T005	PDLIM4	35 kDa		3.14892	3.31198	0.700075	5.06802	0		2.2063	3.6564	2.4821	4.2509	2.5203	0	9.0083	1.7193	0	0	0	2.8003	4.9486	2.1469	8.7531	4.4235	0	0	0	0
Alanine--tRNA ligase	A6QLT9	AARS1	107 kDa		3.22935	1.89692	0.87665	6.22527	0		7.1705	3.6564	0.49642	1.5941	6.3008	0	1.2869	0	3.5066	0	0	0	8.9074	6.4407	2.9177	6.6353	0	0	0	0
ADP/ATP translocase 2	Q8SQH5	SLC25A5	33 kDa		1.25695	3.4392	4.42105	3.0962	6.32795		0.59279	1.0663	1.4559	1.9128	1.9313	5.5496	4.2136	2.0623	7.0111	5.6426	2.5112	2.5193	2.1769	3.7921	4.2783	2.1375	7.5308	5.7721	6.8106	5.1983
Adenosine 5'-monophosphoramidase HINT2	Q8SQ21	HINT2	17 kDa		5.76915	2.0124	2.86302	1.53027	4.99		8.8252	4.1134	6.9498	3.1882	2.5203	2.5231	1.2869	1.7193	7.0133	0	1.6385	2.8003	2.9691	1.0735	0.97257	1.1059	8.8425	1.3325	6.0111	3.7739
Ataxin 2 like	A0A3Q1MR95	ATXN2L	115 kDa		2.0449	2.2387	3.50572	4.36775	0		1.1032	1.3711	1.9857	3.7196	2.5203	0	6.4345	0	3.5066	0	4.9156	5.6007	2.9691	2.1469	9.0374	3.3176	0	0	0	0
V-type proton ATPase subunit H	A0A3Q1M3I3	ATP6V1H	56 kDa		2.69718	3.18712	2.68732	3.57585	5.3027		3.861	2.2852	1.9857	2.6568	3.7805	2.5231	1.2869	5.158	3.5066	2.5654	3.2771	1.4002	4.9486	2.1469	3.8903	3.3176	4.9125	3.9974	6.0111	6.2898
Prostaglandin reductase 2	Q32L99	PTGR2	38 kDa		3.05855	1.1747	4.9937	2.87547	8.4412		3.861	3.1993	1.9857	3.1882	1.2602	0	0	3.4386	8.7666	5.1308	3.2771	2.8003	3.9589	2.1469	0.97257	4.4235	9.825	6.6624	7.2134	10.064
Uncharacterized protein	F1MV72		81 kDa		2.18757	3.28593	4.02787	2.59852	8.21412		1.1032	0.91409	2.4821	4.2509	5.0406	2.5231	3.8607	1.7193	3.5066	2.5654	1.6385	8.401	1.9794	1.0735	2.9177	4.4235	8.8425	7.9949	7.2134	8.8057
26S proteasome non-ATPase regulatory subunit 7	Q3ZBD0	PSMD7	37 kDa		1.76961	2.75727	2.89035	4.65313	1.82278		2.2063	2.2852	0.99283	1.5941	3.7805	2.5231	1.2869	3.4386	1.7533	5.1308	3.2771	1.4002	3.9589	5.3673	4.8628	4.4235	0.9825	1.3325	1.2022	3.7739
Translin associated factor X interacting protein 1	E1BLA2	TSNAXIP1	87 kDa		3.15002	2.87208	3.6787	2.3592	2.58672		2.2063	3.1993	3.4749	3.7196	2.5203	2.5231	1.2869	5.158	3.5066	5.1308	3.2771	2.8003	0.98971	0	2.9177	5.5294	2.9475	1.3325	4.8089	1.258
Tankyrase 1 binding protein 1	A0A3Q1N4H7	TNKS1BP1	183 kDa		2.52215	2.14655	0.409625	6.97652	0		3.3095	3.1993	1.9857	1.5941	0	0	5.1476	3.4386	0	0	1.6385	0	7.9177	11.808	4.8628	3.3176	0	0	0	0
Peptidase S1 domain-containing protein	F1MDE9	LOC780846	27 kDa		3.48885	3.40072	3.03735	2.0708	2.07313		1.6547	4.1134	4.4677	3.7196	3.7805	2.5231	3.8607	3.4386	3.5066	2.5654	3.2771	2.8003	1.9794	2.1469	1.9451	2.2118	1.965	2.665	2.4045	1.258
NADH dehydrogenase [ubiquinone] 1 alpha subcomplex subunit 10, mitochondrial	P34942	NDUFA10	39 kDa		2.92547	1.69738	3.97362	3.38267	10.4656		2.7579	2.7423	2.4821	3.7196	1.2602	2.5231	1.2869	1.7193	7.0133	2.5654	4.9156	1.4002	2.9691	3.2204	2.9177	4.4235	16.702	7.9949	9.6178	7.5478
14 kDa phosphohistidine phosphatase	Q32PA4	PHPT1	14 kDa		5.80057	0.9518	3.38967	1.83148	5.46847		0.55158	8.2268	6.4534	7.9705	2.5203	0	1.2869	0	10.52	0	1.6385	1.4002	0.98971	1.0735	1.9451	3.3176	2.9475	7.9949	8.4156	2.5159
Sorbitol dehydrogenase	Q58D31	SORD	38 kDa		3.79223	2.3561	3.1844	2.62758	4.67373		3.861	4.1134	3.4749	3.7196	1.2602	0	1.2869	6.8773	5.26	0	3.2771	4.2005	0.98971	1.0735	2.9177	5.5294	4.9125	3.9974	6.0111	3.7739
Cullin-associated NEDD8-dissociated protein 1	A7MBJ5	CAND1	136 kDa		3.44945	2.0184	3.1248	3.36175	4.42342		3.861	2.7423	3.4749	3.7196	3.7805	0	2.5738	1.7193	5.26	0	1.6385	5.6007	3.9589	2.1469	2.9177	4.4235	3.93	2.665	4.8089	6.2898
Tubulin-specific chaperone A	P48427	TBCA	13 kDa		2.5492	4.23913	2.249	2.88019	0.61505		2.2063	2.2852	1.9857	3.7196	2.5203	7.5693	5.1476	1.7193	1.7533	2.5654	3.2771	1.4002	2.9691	5.3673	0.97257	2.2118	0	0	1.2022	1.258
Serpin B5	A0A3Q1NLS8	SERPINB5	45 kDa		2.64625	2.64248	4.02743	2.59092	0		3.3095	3.1993	2.4821	1.5941	5.0406	2.5231	1.2869	1.7193	7.0133	7.6962	0	1.4002	3.9589	3.2204	0.97257	2.2118	0	0	0	0
Small glutamine-rich tetratricopeptide repeat-containing protein alpha	Q32LM2	SGTA	34 kDa		2.4076	2.76395	3.9104	2.82503	2.9887		2.2063	2.2852	2.4821	2.6568	2.5203	2.5231	2.5738	3.4386	3.5066	7.6962	1.6385	2.8003	3.9589	0	2.9177	4.4235	1.965	2.665	4.8089	2.5159
Coiled-coil domain containing 50	A0A3Q1MBX8	CCDC50	56 kDa		2.88912	2.13987	2.71735	4.15785	0		1.6547	2.7423	3.9713	3.1882	1.2602	0	3.8607	3.4386	1.7533	0	4.9156	4.2005	3.9589	2.1469	3.8903	6.6353	0	0	0	0
60S ribosomal protein L38	Q32PB9	RPL38	8 kDa		0.651778	3.28733	3.0674	4.8796	0		0.55158	0	0.99283	1.0627	0	7.5693	3.8607	1.7193	1.7533	0	4.9156	5.6007	5.9383	4.2938	4.8628	4.4235	0	0	0	0
60S ribosomal protein L34	F1ML72	RPL34	13 kDa		0.903945	3.84992	3.73877	3.31603	0		1.1032	0.45705	0.99283	1.0627	2.5203	0	7.7214	5.158	0	0	6.5541	8.401	2.9691	3.2204	4.8628	2.2118	0	0	0	0
Uncharacterized protein	A0A3Q1MJ46		8 kDa		1.27026	3.70962	3.05048	3.77693	0		2.1352	0.44231	0.96082	1.5427	3.6688	2.4418	3.7362	4.9917	0	4.9654	3.1714	4.0651	4.789	4.1554	1.8824	4.2809	0	0	0	0
Coatomer subunit beta'	P35605	COPB2	102 kDa		2.69745	0.630075	2.1607	6.31668	0		4.9642	2.7423	1.4892	1.5941	2.5203	0	0	0	0	2.5654	3.2771	2.8003	6.928	6.4407	1.9451	9.9529	0	0	0	0
Septin-12	A5D7Q3	SEPTIN12	41 kDa		5.4301	1.27353	0.9914	4.08355	5.69078		6.0673	5.9416	5.4606	4.2509	2.5203	0	2.5738	0	0	2.5654	0	1.4002	5.9383	4.2938	3.8903	2.2118	3.93	5.3299	7.2134	6.2898
Poly(rC)-binding protein 1	Q5E9A3	PCBP1	37 kDa		3.68762	4.72237	1.8703	1.49215	0		3.4974	4.4208	3.6418	3.1905	7.1427	6.732	2.1467	2.8681	1.1715	4.2794	1.0948	0.9355	1.651	0.71721	0.64981	2.9506	0	0	0	0
RAB6A, member RAS onco family	A0A3Q1MBS7	RAB6A	24 kDa		4.083	1.69738	2.91902	3.05625	0		6.8035	5.1868	2.655	1.6867	1.2602	2.5231	1.2869	1.7193	3.5066	5.1308	1.6385	1.4002	4.9486	2.1469	2.9177	2.2118	0	0	0	0
Endoplasmic reticulum resident protein 29	P81623	ERP29	29 kDa		2.07124	5.35298	2.249	2.04133	2.3876		3.861	0.91409	2.9785	0.53137	2.5203	0	10.295	8.5966	1.7533	2.5654	3.2771	1.4002	0.98971	1.0735	3.8903	2.2118	1.965	2.665	2.4045	2.5159
Phenylalanyl-tRNA synthetase beta subunit	A8E4P2	FARSB	66 kDa		2.8782	3.18112	3.38872	2.22208	0		1.6547	3.6564	2.4821	3.7196	2.5203	5.0462	0	5.158	0	0	6.5541	7.0008	1.9794	1.0735	5.8354	0	0	0	0	0
Testin	Q2YDE9	TES	48 kDa		4.86725	0.9585	0	5.7877	0		9.3768	5.4846	2.4821	2.1255	1.2602	0	2.5738	0	0	0	0	0	4.9486	2.1469	3.8903	12.165	0	0	0	0
Spermadhesin-1	P29392	SPADH1	15 kDa		1.54082	3.39473	4.02875	2.59852	4.21505		1.1032	0.91409	1.4892	2.6568	2.5203	5.0462	2.5738	3.4386	3.5066	5.1308	3.2771	4.2005	1.9794	1.0735	2.9177	4.4235	2.9475	5.3299	4.8089	3.7739
[Pyruvate dehydrogenase [acetyl-transferring]]-phosphatase 1, mitochondrial	P35816	PDP1	61 kDa		4.83517	0.9518	3.711	2.05419	8.87015		5.5158	4.1134	5.4606	4.2509	2.5203	0	1.2869	0	8.7666	0	3.2771	2.8003	3.9589	1.0735	0.97257	2.2118	7.86	7.9949	10.82	8.8057
Calcium-activated neutral proteinase 1	A0A452DJ01	CAPN1	82 kDa		3.5179	3.39332	1.8098	2.8212	0		4.4126	1.8282	1.9857	5.8451	7.5609	0	2.5738	3.4386	0	0	1.6385	5.6007	4.9486	1.0735	1.9451	3.3176	0	0	0	0
Protein FAM136A	Q2HJI3	FAM136A	16 kDa		2.31083	5.42313	2.249	1.55503	4.5211		2.2063	1.8282	1.4892	3.7196	2.5203	7.5693	1.2869	10.316	1.7533	2.5654	3.2771	1.4002	0.98971	1.0735	1.9451	2.2118	3.93	6.6624	1.2022	6.2898
Glutamine--tRNA ligase	Q3MHH4	QARS1	88 kDa		4.65702	1.5752	1.28628	3.97408	0		3.3095	6.53	3.4749	5.3137	6.3008	0	0	0	3.5066	0	1.6385	0	8.4867	2.1469	1.9451	3.3176	0	0	0	0
Ig-like domain-containing protein	A0A3Q1N5Z4		30 kDa		1.80812	3.95205	3.3838	2.34725	5.0516		3.3095	1.3711	1.4892	1.0627	1.2602	2.5231	5.1476	6.8773	0	7.6962	1.6385	4.2005	1.9794	2.1469	1.9451	3.3176	2.9475	2.665	10.82	3.7739
Actin-related protein 2/3 complex subunit 1B	Q58CQ2	ARPC1B	41 kDa		2.12705	2.64918	3.35955	3.34935	0		1.6547	2.7423	1.9857	2.1255	3.7805	2.5231	2.5738	1.7193	1.7533	5.1308	6.5541	0	2.9691	3.2204	3.8903	3.3176	0	0	0	0
ATP-dependent RNA helicase DDX1	Q0IIK5	DDX1	82 kDa		1.38461	1.58327	4.14792	4.35955	0		1.6547	1.8282	0.99283	1.0627	0	5.0462	1.2869	0	3.5066	5.1308	6.5541	1.4002	3.9589	3.2204	5.8354	4.4235	0	0	0	0
Tetratricopeptide repeat domain 6	A0A3Q1LVR0	TTC6	211 kDa		2.17145	2.77663	4.14842	2.34725	0.546175		2.2063	0.91409	3.9713	1.5941	2.5203	0	5.1476	3.4386	0	0	8.1927	8.401	1.9794	2.1469	1.9451	3.3176	0.9825	0	1.2022	0
Dynactin subunit 1	A0A3Q1M3Y3	DCTN1	140 kDa		5.21427	1.89093	1.69232	2.62423	0.245625		6.6189	5.4846	3.9713	4.7823	5.0406	2.5231	0	0	0	5.1308	1.6385	0	3.9589	3.2204	0	3.3176	0.9825	0	0	0
Calcium-transporting ATPase	F1MN60	ATP2B2	132 kDa		5.12055	3.01195	1.21267	2.05708	2.26262		4.4453	4.54	5.9864	5.5105	4.5646	0	4.2611	3.2221	2.2988	0	0.7161	1.8358	2.2873	1.8766	3.0978	0.96662	1.2882	2.9117	2.1017	2.7489
Sperm associated antigen 8	E1BNS6	SPAG8	52 kDa		3.42473	2.84872	2.01728	3.10193	4.14147		3.3095	3.6564	2.4821	4.2509	8.8211	0	2.5738	0	1.7533	0	4.9156	1.4002	1.9794	3.2204	3.8903	3.3176	3.93	3.9974	3.6067	5.0318
Uncharacterized protein	A0A3Q1M9R8		19 kDa		1.9742	1.82483	5.40382	2.13317	2.33735		2.7579	0	2.4821	2.6568	0	0	3.8607	3.4386	5.26	0	6.5541	9.8012	0.98971	2.1469	0.97257	4.4235	2.9475	3.9974	2.4045	0
Eukaryotic initiation factor 4A-I	Q3SZ54	EIF4A1	46 kDa		6.37277	1.29873	0.550847	3.06902	0		7.1171	8.4185	4.9161	5.0394	0.60976	1.2209	2.5323	0.83194	0.84839	0	0	1.355	4.9167	1.5929	1.9138	3.8527	0	0	0	0
Carnitine O-palmitoyltransferase 1, muscle isoform	Q58DK1	CPT1B	89 kDa		5.5818	3.59428	0.84795	1.24095	0.9825		7.1705	5.9416	4.9642	4.2509	7.5609	2.5231	2.5738	1.7193	1.7533	0	1.6385	0	0	1.0735	3.8903	0	3.93	0	0	0
60S ribosomal protein L12	P61284	RPL12	18 kDa		2.28185	3.16118	2.93575	2.83868	0		2.4377	2.6687	2.0498	1.9712	4.6748	2.5231	1.2869	4.1599	3.5066	2.5654	3.2771	2.3939	3.9589	1.0735	3.3257	2.9966	0	0	0	0
Heteroous nuclear ribonucleoprotein D	A0A3Q1M8I4	HNRNPD	43 kDa		1.16115	2.32745	3.35737	4.36383	0.80575		2.2063	0.91409	0.99283	0.53137	3.7805	2.5231	1.2869	1.7193	5.26	5.1308	1.6385	1.4002	4.9486	3.2204	4.8628	4.4235	1.965	0	0	1.258
Putative peptidyl-tRNA hydrolase PTRHD1	Q3SZ85	PTRHD1	16 kDa		0.903945	2.9649	5.0189	2.31822	3.51625		1.1032	0.45705	0.99283	1.0627	2.5203	5.0462	2.5738	1.7193	7.0133	10.262	0	2.8003	2.9691	2.1469	1.9451	2.2118	2.9475	1.3325	6.0111	3.7739
Uncharacterized protein	A0A3Q1N023	CMTM1	34 kDa		2.85	2.75727	3.2395	2.30158	5.92245		4.9642	1.8282	2.4821	2.1255	3.7805	2.5231	1.2869	3.4386	1.7533	2.5654	1.6385	7.0008	0.98971	3.2204	3.8903	1.1059	4.9125	5.3299	8.4156	5.0318
EF-hand calcium binding domain 14	E1BKH6	EFCAB14	55 kDa		1.40036	4.33385	2.83073	2.57377	6.18673		1.1032	0.45705	2.9785	1.0627	5.0406	7.5693	1.2869	3.4386	1.7533	5.1308	1.6385	2.8003	3.9589	1.0735	1.9451	3.3176	5.895	6.6624	8.4156	3.7739
Adenine phosphoribosyltransferase	Q56JW4	APRT	20 kDa		2.2474	3.31157	2.96063	2.54513	3.2246		2.2063	2.4125	2.5009	1.8699	5.9977	2.5231	1.2869	3.4386	4.8383	2.5654	1.6385	2.8003	1.7414	3.7774	2.4499	2.2118	2.4749	3.677	4.2306	2.5159
AP2-associated protein kinase 1	A0A3Q1MG95	AAK1	139 kDa		2.97297	3.61435	0.35005	4.12588	0		4.9642	2.2852	1.9857	2.6568	3.7805	2.5231	6.4345	1.7193	0	0	0	1.4002	5.9383	7.5142	1.9451	1.1059	0	0	0	0
HscB mitochondrial iron-sulfur cluster cochaperone	F1MLK9	HSCB	27 kDa		3.36042	1.69738	3.1521	2.83783	4.68765		6.6189	2.2852	3.4749	1.0627	1.2602	2.5231	1.2869	1.7193	0	5.1308	3.2771	4.2005	2.9691	2.1469	2.9177	3.3176	4.9125	3.9974	4.8089	5.0318
Membrane associated ring-CH-type finger 10	E1BFD3	MARCHF10	90 kDa		2.05498	1.81145	3.0674	4.1121	1.50827		2.2063	1.3711	1.9857	2.6568	2.5203	0	1.2869	3.4386	1.7533	0	4.9156	5.6007	2.9691	3.2204	5.8354	4.4235	0.9825	1.3325	1.2022	2.5159
Protein canopy homolog 3	Q0P5N1	CNPY3	31 kDa		1.98726	1.92682	4.45665	2.6686	0		2.6571	0.87232	2.3913	2.0283	1.2026	2.4078	2.4562	1.6407	3.3464	7.3444	3.1273	4.0085	2.8334	3.0732	3.7125	1.0553	0	0	0	0
Spermatosis associated serine rich 2	F1MK70	SPATS2	59 kDa		1.23663	1.69738	3.21168	4.85008	0		0	1.8282	0.99283	2.1255	1.2602	2.5231	1.2869	1.7193	0	5.1308	4.9156	2.8003	4.9486	3.2204	6.8079	4.4234	0	0	0	0
Sperm-tail PG-rich repeat containing 3	A0A3Q1LNL4	STPG3	28 kDa		1.24673	3.94535	3.50793	2.29303	0		1.1032	1.8282	0.99283	1.0627	2.5203	2.5231	3.8607	6.8773	0	0	9.8312	4.2005	2.9691	1.0735	2.9177	2.2118	0	0	0	0
60S ribosomal protein L19	Q3T0W9	RPL19	23 kDa		2.27955	3.073	2.51075	3.1143	0		1.6547	1.8282	2.9785	2.6568	2.5203	5.0462	1.2869	3.4386	0	2.5654	3.2771	4.2005	2.9691	2.1469	2.9177	4.4235	0	0	0	0
HIV-1 Tat interactive protein 2	Q3SX02	HTATIP2	27 kDa		2.7799	1.69068	4.40837	2.0708	7.29205		2.2063	2.2852	3.9713	2.6568	2.5203	2.5231	0	1.7193	5.26	7.6962	3.2771	1.4002	1.9794	2.1469	1.9451	2.2118	6.8775	2.665	10.82	8.8057
Carbonic anhydrase 2	P00921	CA2	29 kDa		4.09987	1.59693	3.0226	2.22978	5.48097		2.2063	4.3419	3.4749	6.3764	1.2602	1.2616	1.2869	2.579	2.63	1.2827	3.2771	4.9006	1.9794	1.6102	1.4589	3.8706	4.9125	5.9962	6.6123	4.4029
Chaperonin containing TCP1 subunit 8 like 2	F1MY24	CCT8L2	57 kDa		4.40292	1.9036	1.28628	3.35365	0.9825		3.861	4.5705	5.4606	3.7196	5.0406	0	2.5738	0	3.5066	0	1.6385	0	3.9589	3.2204	2.9177	3.3176	3.93	0	0	0
AIR carboxylase	F1MN04	PAICS	93 kDa		3.56	2.66185	2.4247	2.2892	0.245625		4.4126	3.1993	3.9713	2.6568	3.7805	0	5.1476	1.7193	5.26	0	1.6385	2.8003	3.9589	2.1469	1.9451	1.1059	0.9825	0	0	0
Alpha-crystallin B chain	P02510	CRYAB	20 kDa		3.36085	4.42753	1.83935	1.30377	0		1.1032	3.6564	4.9642	3.7196	2.5203	12.616	2.5738	0	1.7533	2.5654	1.6385	1.4002	0.98971	2.1469	0.97257	1.1059	0	0	0	0
IQ motif and ubiquitin domain containing	F1MSL8	IQUB	92 kDa		2.32205	2.44893	3.33	2.80452	5.6684		3.3095	1.3711	2.4821	2.1255	1.2602	2.5231	2.5738	3.4386	0	2.5654	6.5541	4.2005	2.9691	2.1469	3.8903	2.2118	4.9125	6.6624	4.8089	6.2898
Uncharacterized protein	G5E622		86 kDa		3.1213	3.79672	2.15777	1.81957	2.53628		4.8251	2.0402	2.623	2.9969	3.1049	2.5231	1.8839	7.675	1.6269	2.5654	1.6385	2.8003	1.9794	3.2204	0.97257	1.1059	3.1953	3.0011	1.1155	2.8332
CHMP4B protein	Q08E32	CHMP4B	25 kDa		2.93052	4.1463	2.18938	1.5631	0		3.3095	2.7423	2.4821	3.1882	2.5203	5.0462	3.8607	5.158	1.7533	2.5654	1.6385	2.8003	0.98971	0	1.9451	3.3176	0	0	0	0
B-cell receptor-associated protein	Q5E9F1	BCAP31	28 kDa		3.5839	2.77065	1.8098	2.64468	0.948175		6.0673	3.1993	3.4749	1.5941	1.2602	2.5231	3.8607	3.4386	0	0	1.6385	5.6007	0.98971	3.2204	1.9451	4.4235	0	1.3325	1.2022	1.258
Elongation factor 1-alpha 2	Q32PH8	EEF1A2	50 kDa		1.60762	3.8201	3.56025	1.81525	0		2.4523	1.1156	1.5656	1.297	3.2569	2.8983	4.4347	4.6905	5.7903	1.8418	2.588	4.0209	1.9895	1.2331	1.8154	2.223	0	0	0	0
Interferon-gamma-inducible GTPase IFGGE protein	F1MJY8	IRGC	51 kDa		4.8982	0.429825	2.80563	2.64897	8.51468		3.861	5.0275	6.4534	4.2509	0	0	0	1.7193	3.5066	0	4.9156	2.8003	1.9794	3.2204	0.97257	4.4235	8.8425	7.9949	8.4156	8.8057
UBX domain protein 10	E1BA51	UBXN10	30 kDa		2.12812	3.1938	2.396	3.06053	0		1.6547	2.2852	2.9785	1.5941	2.5203	2.5231	2.5738	5.158	3.5066	0	3.2771	2.8003	5.9383	2.1469	1.9451	2.2118	0	0	0	0
BAR/IMD domain containing adaptor protein 2 like 1	F1MXR0	BAIAP2L1	57 kDa		2.29335	2.56303	1.54802	4.34762	0		2.2063	1.8282	2.4821	2.6568	2.5203	0	2.5738	5.158	1.7533	0	1.6385	2.8003	8.9074	3.2204	1.9451	3.3176	0	0	0	0
SRSF protein kinase 1	E1BNV4	SRPK1	73 kDa		1.94636	3.073	3.07262	2.65177	0		0.80954	0.91409	4.4677	1.5941	2.5203	5.0462	1.2869	3.4386	1.7533	0	5.6819	4.8553	3.432	1.0735	3.3726	2.729	0	0	0	0
Prefoldin subunit 5	Q8HYI9	PFDN5	17 kDa		1.98013	2.44223	2.65863	3.65192	2.4286		0	2.2852	2.9785	2.6568	2.5203	2.5231	1.2869	3.4386	1.7533	2.5654	4.9156	1.4002	2.9691	8.5876	1.9451	1.1059	0.9825	2.665	4.8089	1.258
Eukaryotic initiation factor 4A-II	Q3SZ65	EIF4A2	46 kDa		3.05357	2.42442	3.12697	2.09945	0.3145		3.3628	3.9217	2.5301	2.3997	0.6504	3.8253	2.6153	2.6067	2.6582	2.5654	1.6385	5.6458	2.0113	1.6275	1.9765	2.7825	0	0	0	1.258
Radial spoke head component 1	A0A3Q1M905	RSPH1	39 kDa		5.67437	1.49642	1.72463	1.79818	1.98562		5.5158	5.4846	7.4462	4.2509	1.2602	0	1.2869	3.4386	5.26	0	1.6385	0	0.98971	1.0735	2.9177	2.2118	2.9475	1.3325	2.4045	1.258
Beta-lactoglobulin	P02754	LGB	20 kDa		0	0	10.6905	0	18.4023		0	0	0	0	0	0	0	0	35.066	7.6962	0	0	0	0	0	0	36.352	9.3274	21.64	6.2898
Testis specific serine kinase 4	F6RLA2	TSSK4	37 kDa		3.87213	1.69068	3.06605	2.04988	4.60018		6.6189	3.1993	2.4821	3.1882	2.5203	2.5231	0	1.7193	5.26	2.5654	1.6385	2.8003	2.9691	1.0735	1.9451	2.2118	5.895	2.665	4.8089	5.0318
Chromosome 13 C20orf85 homolog	A0A3S5ZPE5	C13H20orf85	16 kDa		1.5571	2.4549	3.1844	3.43692	5.10632		2.7579	0.45705	2.4821	0.53137	2.5203	0	3.8607	3.4386	5.26	0	3.2771	4.2005	1.9794	4.2938	1.9451	5.5294	8.8425	6.6624	2.4045	2.5159
14-3-3 protein eta	P68509	YWHAH	28 kDa		3.64782	2.48485	0.743302	3.72757	0.754238		5.8297	1.4254	4.148	3.1882	2.6698	0	1.745	5.5246	1.9614	0.54708	0	0.46473	4.2873	7.8705	1.4108	1.3417	1.5418	1.3325	0.14265	0
Ubiquitin carboxyl-terminal hydrolase isozyme L1	P23356	UCHL1	28 kDa		1.3894	2.32745	4.5567	2.32633	6.19595		1.1032	1.3711	1.4892	1.5941	3.7805	2.5231	1.2869	1.7193	3.5066	2.5654	6.5541	5.6007	2.9691	1.0735	1.9451	3.3176	5.895	5.3299	6.0111	7.5478
Cytochrome c oxidase subunit 6B1	P00429	COX6B1	10 kDa		1.41302	3.50285	3.82575	1.82338	1.1938		1.6547	0.91409	1.4892	1.5941	2.5203	5.0462	1.2869	5.158	5.26	2.5654	3.2771	4.2005	0.98971	2.1469	1.9451	2.2118	0.9825	1.3325	1.2022	1.258
Alpha-S2-casein	P02663	CSN1S2	26 kDa		0	0	10.5615	0	17.417		0	0	0	0	0	0	0	0	14.027	28.219	0	0	0	0	0	0	34.387	15.99	18.033	1.258
MYCBP associated protein	A0A3Q1M7H3	MYCBPAP	109 kDa		4.9463	1.2869	2.21945	2.09555	0		3.861	3.1993	7.9426	4.7823	0	0	5.1476	0	0	0	3.2771	5.6007	0	2.1469	2.9177	3.3176	0	0	0	0
40S ribosomal protein S16	Q3T0X6	RPS16	16 kDa		2.13797	3.20648	2.65777	2.50715	0		1.6547	1.8282	3.4749	1.5941	2.5203	0	5.1476	5.158	1.7533	0	3.2771	5.6007	3.9589	1.0735	3.8903	1.1059	0	0	0	0
Alpha-1B-glycoprotein	Q2KJF1	A1BG	54 kDa		5.9575	1.9043	0.64135	1.98323	0		7.7221	10.969	2.4821	2.6568	2.5203	2.5231	2.5738	0	0	2.5654	0	0	2.9691	1.0735	3.8903	0	0	0	0	0
Protein phosphatase 1 regulatory subunit 7	Q3T0W4	PPP1R7	41 kDa		4.0534	2.9649	1.63633	1.79433	2.47978		5.5158	5.0275	2.4821	3.1882	2.5203	5.0462	2.5738	1.7193	3.5066	0	1.6385	1.4002	1.9794	2.1469	1.9451	1.1059	0.9825	5.3299	3.6067	0
BAG family molecular chaperone regulator 1	Q148J7	BAG1	26 kDa		1.01821	3.9234	2.89035	2.5866	2.31875		1.1032	0.91409	0.99283	1.0627	3.7805	5.0462	5.1476	1.7193	1.7533	5.1308	3.2771	1.4002	2.9691	3.2204	1.9451	2.2118	2.9475	2.665	2.4045	1.258
ATP synthase subunit f, mitochondrial	Q28851	ATP5MF	10 kDa		2.41378	3.39473	3.03735	1.5469	2.05448		2.7579	1.8282	3.4749	1.5941	2.5203	5.0462	2.5738	3.4386	3.5066	2.5654	3.2771	2.8003	0.98971	2.1469	1.9451	1.1059	1.965	1.3325	2.4045	2.5159
Metadherin	A0A3Q1MQI0	MTDH	67 kDa		2.20407	2.02577	3.29913	2.85878	0		3.861	0.91409	2.9785	1.0627	0	2.5231	3.8607	1.7193	1.7533	2.5654	3.2771	5.6007	1.9794	3.2204	2.9177	3.3176	0	0	0	0
CRIB domain-containing protein	A0A3Q1MPX4	CDC42EP4	34 kDa		3.81535	3.28593	0.759675	2.5157	0		2.2063	2.7423	4.4677	5.8451	5.0406	2.5231	3.8607	1.7193	0	0	1.6385	1.4002	5.9383	1.0735	1.9451	1.1059	0	0	0	0
DnaJ homolog subfamily B member 6	Q0III6	DNAJB6	27 kDa		3.63777	2.43815	3.49733	0.796093	2.35502		3.0731	4.4401	3.546	3.4919	3.2406	2.5231	1.2869	2.702	7.0133	0	2.5751	4.4009	0	0	0.97257	2.2118	1.965	1.3325	3.6067	2.5159
Aspartate aminotransferase, mitochondrial	P12344	GOT2	48 kDa		1.53233	2.33413	4.44068	2.04175	6.3904		2.2063	1.3711	1.4892	1.0627	2.5203	2.5231	2.5738	1.7193	10.52	2.5654	3.2771	1.4002	2.9691	2.1469	1.9451	1.1059	6.8775	2.665	7.2134	8.8057
Tumor necrosis factor alpha-induced protein 8	A4IF78	TNFAIP8	23 kDa		2.41292	2.95223	2.36238	2.60803	0		3.861	2.7423	1.9857	1.0627	2.5203	7.5693	0	1.7193	1.7533	7.6962	0	0	3.9589	5.3673	0	1.1059	0	0	0	0
Spermatosis associated 24	E1BFN4	SPATA24	24 kDa		1.30752	3.079	3.3874	2.56137	4.7891		1.6547	0.45705	0.99283	2.1255	3.7805	2.5231	2.5738	3.4386	3.5066	2.5654	3.2771	4.2005	2.9691	2.1469	2.9177	2.2118	3.93	5.3299	3.6067	6.2898
Propanoyl-CoA:carbon dioxide ligase subunit alpha	A0A3Q1N969	PCCA	82 kDa		4.66212	0.9585	2.65643	2.03748	2.60065		6.6189	6.8557	1.9857	3.1882	1.2602	0	2.5738	0	5.26	2.5654	0	2.8003	1.9794	2.1469	2.9177	1.1059	2.9475	1.3325	3.6067	2.5159
NUPL1 protein	A5D7B3	NUP58	59 kDa		2.3879	2.44223	3.21168	2.2678	6.5114		2.2063	3.1993	1.4892	2.6568	2.5203	2.5231	1.2869	3.4386	0	5.1308	4.9156	2.8003	2.9691	0	3.8903	2.2118	6.8775	9.3274	4.8089	5.0318
Perilipin	Q3SX32	PLIN3	48 kDa		2.17675	5.41983	0.409625	2.29732	0		3.861	1.3711	3.4749	0	5.0406	5.0462	6.4345	5.158	0	0	1.6385	0	3.9589	1.0735	1.9451	2.2118	0	0	0	0
CFAP97 domain containing 1	G3N1Q7	CFAP97D1	20 kDa		3.82178	2.4616	2.3673	1.57595	1.45805		3.861	2.7423	4.9642	3.7196	1.2602	0	5.1476	3.4386	1.7533	0	4.9156	2.8003	0	2.1469	1.9451	2.2118	1.965	2.665	1.2022	0
Chromosome 15 open reading frame 65	A0A3Q1LFK7	C15orf65	14 kDa		3.28177	1.70335	2.65777	2.58232	1.75862		2.2063	3.6564	2.4821	4.7823	2.5203	0	2.5738	1.7193	1.7533	0	3.2771	5.6007	1.9794	3.2204	2.9177	2.2118	1.965	2.665	2.4045	0
Transmembrane emp24 domain-containing protein 10	Q5E971	TMED10	25 kDa		4.24295	2.1272	2.04237	1.79433	0		7.1705	2.2852	6.4534	1.0627	1.2602	2.5231	1.2869	3.4386	0	5.1308	1.6385	1.4002	1.9794	2.1469	1.9451	1.1059	0	0	0	0
Leucine rich repeat containing 47	A0A3S5ZP87	LRRC47	64 kDa		4.39703	1.58858	1.1097	3.0934	0		4.4126	5.4846	3.9713	3.7196	3.7805	0	2.5738	0	0	0	1.6385	2.8003	3.9589	1.0735	2.9177	4.4235	0	0	0	0
DEAD-box helicase 31	F1N5H8	DDX31	81 kDa		0.114263	3.09237	3.0983	3.87327	0		0	0.45705	0	0	1.2602	2.5231	5.1476	3.4386	0	0	8.1927	4.2005	3.9589	3.2204	3.8903	4.4235	0	0	0	0
Coiled-coil domain containing 189	F1MZI0	CCDC189	38 kDa		2.54663	2.33413	1.95768	3.32463	2.05448		2.7579	1.8282	3.4749	2.1255	2.5203	2.5231	2.5738	1.7193	1.7533	0	3.2771	2.8003	4.9486	3.2204	2.9177	2.2118	1.965	1.3325	2.4045	2.5159
Elongation factor 1-delta	A5D989	EEF1D	31 kDa		1.13924	2.64317	3.24038	3.09413	0		1.6643	1.6056	0.75109	0.53598	2.5203	5.0462	1.2869	1.7193	1.7533	5.1308	3.2771	2.8003	3.4769	3.7617	2.9261	2.2118	0	0	0	0
Karyopherin subunit beta 1	E1BFV0	KPNB1	97 kDa		1.74569	1.9103	2.07107	4.35192	0		0.55158	2.2852	1.4892	2.6568	3.7805	0	3.8607	0	1.7533	5.1308	0	1.4002	5.9383	5.3673	3.8903	2.2118	0	0	0	0
Protein phosphatase 1 regulatory subunit	A0A3Q1MPV7	PPP1R12A	115 kDa		1.79802	2.5764	2.62908	3.051	0		2.2063	1.3711	1.4892	2.1255	0	0	5.1476	5.158	0	0	4.9156	5.6007	0	0	7.7805	4.4235	0	0	0	0
Mitochondrial fission 1 protein	Q3T0I5	FIS1	17 kDa		0.970932	3.073	4.17315	1.82338	2.35502		0	1.8282	0.99283	1.0627	2.5203	5.0462	1.2869	3.4386	1.7533	10.262	3.2771	1.4002	0.98971	2.1469	1.9451	2.2118	1.965	1.3325	3.6067	2.5159
SH3 domain-binding glutamic acid-rich-like protein 2	A4IFC4	SH3BGRL2	12 kDa		1.66518	3.83725	3.03735	1.48838	0		2.2063	1.3711	1.4892	1.5941	2.5203	2.5231	5.1476	5.158	3.5066	2.5654	3.2771	2.8003	0.98971	1.0735	3.8903	0	0	0	0	0
Ragulator complex protein LAMTOR1	Q3T0D8	LAMTOR1	18 kDa		0.903945	2.44893	4.08833	2.58232	0.860675		1.1032	0.45705	0.99283	1.0627	1.2602	2.5231	2.5738	3.4386	3.5066	5.1308	4.9156	2.8003	1.9794	3.2204	2.9177	2.2118	0.9825	0	1.2022	1.258
Leucine-rich repeat-containing protein 51	Q5EAD8	LRRC51	22 kDa		3.56985	2.88215	2.24812	1.28238	0.84675		4.4126	2.7423	4.4677	2.6568	2.5203	0	9.0083	0	1.7533	0	1.6385	5.6007	0	0	2.9177	2.2118	0.9825	0	2.4045	0
Protein FAM166C	Q3SZR5	FAM166C	23 kDa		3.70357	2.44893	2.27902	1.5469	2.01818		3.3095	1.8282	5.957	3.7196	1.2602	2.5231	2.5738	3.4386	0	0	4.9156	4.2005	0.98971	2.1469	1.9451	1.1059	2.9475	2.665	1.2022	1.258
60S ribosomal protein L23	Q3T057	RPL23	15 kDa		1.01821	3.83795	3.85575	1.25333	0		1.1032	0.91409	0.99283	1.0627	0	5.0462	5.1476	5.158	3.5066	0	4.9156	7.0008	0.98971	0	2.9177	1.1059	0	0	0	0
Synaptobrevin homolog YKT6	Q3T000	YKT6	22 kDa		1.66013	3.079	3.1521	2.0708	1.8414		1.6547	1.3711	1.4892	2.1255	3.7805	2.5231	2.5738	3.4386	0	5.1308	3.2771	4.2005	1.9794	2.1469	1.9451	2.2118	0.9825	2.665	1.2022	2.5159
Small integral membrane protein 20	F1MDB2	SMIM20	8 kDa		2.1183	2.98687	2.71603	2.10412	3.81305		1.6547	2.7423	2.4821	1.5941	1.2602	2.5231	1.2869	6.8773	5.26	2.5654	1.6385	1.4002	1.9794	2.1469	0.97257	3.3176	3.93	3.9974	4.8089	2.5159
Sodium-dependent phosphate transport protein 2B	Q27960	SLC34A2	76 kDa		1.00947	4.57612	0.64135	3.65102	0		1.1032	0.91409	1.4892	0.53137	2.5203	5.0462	3.8607	6.8773	0	2.5654	0	0	2.9691	4.2938	2.9177	4.4235	0	0	0	0
Peptidase S1 domain-containing protein	A0A3Q1M444		36 kDa		1.04046	2.56372	4.26045	2.01227	3.4093		0.55158	0.45705	0.49642	2.6568	0	2.5231	2.5738	5.158	3.5066	7.6962	1.6385	4.2005	1.9794	1.0735	3.8903	1.1059	0.9825	5.3299	4.8089	2.5159
Pro-apoptotic WT1 regulator	F1MMF4	PAWR	37 kDa		1.27996	3.09237	3.18078	2.32205	0		0.55158	0.45705	1.9857	2.1255	1.2602	2.5231	5.1476	3.4386	1.7533	5.1308	1.6385	4.2005	1.9794	1.0735	2.9177	3.3176	0	0	0	0
Endophilin-B2	A0A3Q1LVS3	SH3GLB2	50 kDa		3.36167	2.57448	2.1997	1.70815	0		5.5158	4.1134	2.4821	1.3354	3.167	1.2949	3.2343	2.6017	0	0	2.4795	6.3193	0.98971	2.6978	1.4717	1.6734	0	0	0	0
Presequence translocase associated motor 16	F2Z4I9	PAM16	14 kDa		0.64701	2.44223	3.88532	2.85067	2.64715		1.1032	0.45705	0.49642	0.53137	2.5203	2.5231	1.2869	3.4386	5.26	2.5654	4.9156	2.8003	1.9794	4.2938	2.9177	2.2118	2.9475	2.665	1.2022	3.7739
Cilia and flagella associated protein 61	E1BP40	CFAP61	141 kDa		2.6733	2.0117	2.80563	2.33105	3.94707		2.2063	2.2852	2.4821	3.7196	5.0406	0	1.2869	1.7193	3.5066	0	4.9156	2.8003	1.9794	4.2938	1.9451	1.1059	2.9475	6.6624	2.4045	3.7739
GLRX5 protein	A6QLZ6	GLRX5	17 kDa		2.62263	2.33413	3.26905	1.58025	1.98562		2.7579	3.6564	2.4821	1.5941	2.5203	2.5231	2.5738	1.7193	3.5066	5.1308	1.6385	2.8003	0.98971	2.1469	0.97257	2.2118	2.9475	1.3325	2.4045	1.258
Uncharacterized protein	A0A3Q1NDL5	SVIP	8 kDa		2.8112	2.87208	2.51075	1.57595	2.31875		2.7579	2.2852	2.4821	3.7196	2.5203	2.5231	1.2869	5.158	0	2.5654	3.2771	4.2005	0	2.1469	1.9451	2.2118	2.9475	2.665	2.4045	1.258
Testis expressed 47	F1MDK7	TEX47	29 kDa		2.15545	2.44822	2.3364	2.81735	0.8793		1.6547	1.8282	2.4821	2.6568	3.7805	0	2.5738	3.4386	3.5066	0	1.6385	4.2005	1.9794	4.2938	3.8903	1.1059	0.9825	1.3325	1.2022	0
Proteasome subunit beta type-6	Q3MHN0	PSMB6	26 kDa		2.17433	3.40072	1.57673	2.58232	0.546175		2.7579	1.8282	1.9857	2.1255	3.7805	2.5231	3.8607	3.4386	3.5066	0	0	2.8003	1.9794	3.2204	2.9177	2.2118	0.9825	0	1.2022	0
Proline rich coiled-coil 1	E1BLF0	PRRC1	46 kDa		1.15105	2.34083	3.65	2.5866	0		1.1032	0.91409	0.99283	1.5941	1.2602	2.5231	3.8607	1.7193	1.7533	5.1308	4.9156	2.8003	2.9691	3.2204	1.9451	2.2118	0	0	0	0
ADP/ATP translocase 1	P02722	SLC25A4	33 kDa		1.1114	3.47098	3.07782	2.06504	4.57855		0.3956	1.4727	1.3019	1.2754	3.8092	2.0197	3.24	4.815	5.2621	2.0536	3.3144	1.6812	0.79226	2.1714	3.5022	1.7943	4.368	4.2953	5.3449	4.306
Tryptophan--tRNA ligase, cytoplasmic	P17248	WARS1	54 kDa		2.8742	2.0191	2.21807	2.5866	0.860675		5.5158	5.4846	0.49642	0	1.2602	2.5231	2.5738	1.7193	3.5066	2.5654	0	2.8003	2.9691	3.2204	1.9451	2.2118	0.9825	0	1.2022	1.258
Aspartate aminotransferase, cytoplasmic	P33097	GOT1	46 kDa		3.546	2.0184	1.315	2.81263	7.76562		2.7579	2.7423	4.9642	3.7196	3.7805	0	2.5738	1.7193	5.26	0	0	0	2.9691	1.0735	3.8903	3.3176	9.825	5.3299	9.6178	6.2898
Carboxypeptidase D	E1BLR9	CPD	153 kDa		3.99823	2.0124	2.6277	1.03542	3.1794		3.3095	5.0275	4.4677	3.1882	2.5203	2.5231	1.2869	1.7193	3.5066	2.5654	1.6385	2.8003	0.98971	1.0735	0.97257	1.1059	3.93	2.665	3.6067	2.5159
Dynein light chain 2, cytoplasmic	Q3MHR3	DYNLL2	10 kDa		1.998	3.18402	2.92265	1.55932	3.67385		3.0345	1.1433	2.485	1.3292	4.4124	2.5231	3.2191	2.5815	7.0133	0	3.2771	1.4002	1.9794	1.0735	0.97257	2.2118	3.4402	2.6688	4.8089	3.7775
26S proteasome non-ATPase regulatory subunit 2	P56701	PSMD2	100 kDa		3.13935	2.34013	0.759675	3.40787	1.47572		3.3095	4.5705	1.4892	3.1882	3.7805	0	3.8607	1.7193	0	0	1.6385	1.4002	2.9691	4.2938	1.9451	4.4235	0.9825	0	2.4045	2.5159
cAMP-dependent protein kinase inhibitor	Q0VCK2	PKIB	9 kDa		1.55092	2.66515	4.32005	1.10587	4.03828		2.2063	0.91409	1.4892	1.5941	1.2602	2.5231	0	6.8773	3.5066	7.6962	3.2771	2.8003	0	0	0	4.4235	0.9825	5.3299	4.8089	5.0318
60S ribosomal protein L11	Q3T087	RPL11	20 kDa		1.8289	3.1722	2.21387	2.42456	0		1.1943	2.8933	1.9296	1.2984	3.4298	1.821	3.7153	3.7227	1.2654	0	3.5478	4.0423	2.143	0.77476	5.1842	1.5963	0	0	0	0
Calpastatin	P20811	CAST	76 kDa		1.95656	2.93093	2.71265	1.99405	0.502123		0.95755	1.4616	1.8143	3.5928	4.2538	2.997	2.1165	2.3564	1.4418	3.2816	2.5451	3.5821	2.8938	1.3731	1.6884	2.0209	0	0.97399	0	1.0345
Zona pellucida binding protein 2	F6QJG7	ZPBP2	37 kDa		5.0378	1.5766	0.35005	2.62373	5.72508		7.1705	3.1993	4.4677	5.3137	1.2602	5.0462	0	0	0	0	0	1.4002	1.9794	2.1469	1.9451	4.4235	7.86	3.9974	6.0111	5.0318
L-lactate dehydrogenase B chain	Q5E9B1	LDHB	37 kDa		2.03242	2.47492	0.834977	4.21537	5.12235		1.8448	2.0032	2.8686	1.4131	2.8688	5.744	1.2869	0	0	2.5654	0	0.77451	3.6218	3.6314	2.8555	6.7528	5.5604	5.9818	5.6017	3.3455
Galactose mutarotase	Q5EA79	GALM	38 kDa		2.17908	1.80478	3.97277	1.58834	2.07313		2.2063	1.3711	2.4821	2.6568	3.7805	0	0	3.4386	7.0133	0	3.2771	5.6007	0.98971	1.0735	0.97257	3.3176	1.965	2.665	2.4045	1.258
Coatomer subunit zeta-1	P35604	COPZ1	20 kDa		1.90835	2.32145	2.68288	2.59092	0.61505		1.6547	1.3711	2.4821	2.1255	2.5203	5.0462	0	1.7193	0	5.1308	0	5.6007	3.9589	3.2204	0.97257	2.2118	0	0	1.2022	1.258
Serine/threonine-protein kinase 4	Q5E9L6	STK4	56 kDa		2.66495	1.87397	2.69158	2.26912	0		3.8183	2.2587	1.9568	2.626	1.2358	2.4742	3.7859	0	6.8775	2.5157	0	1.3731	1.9411	2.1053	2.8612	2.1689	0	0	0	0
Protein LSM14 homolog A	Q3MHF8	LSM14A	51 kDa		0.38105	2.89145	3.6249	2.59852	0		0	0	0.99283	0.53137	1.2602	0	5.1476	5.158	3.5066	0	8.1927	2.8003	1.9794	1.0735	2.9177	4.4235	0	0	0	0
Inositol monophosphatase 1	P20456	IMPA1	30 kDa		2.76898	2.44893	2.71603	1.5469	6.29365		2.2063	3.1993	2.4821	3.1882	1.2602	2.5231	2.5738	3.4386	5.26	2.5654	1.6385	1.4002	0.98971	2.1469	1.9451	1.1059	7.86	2.665	9.6178	5.0318
26S proteasome regulatory subunit 8	P62194	PSMC5	46 kDa		2.43248	2.3468	2.07468	2.59468	1.17988		2.7579	3.1993	2.71	1.0627	2.5203	0	5.1476	1.7193	5.26	0	1.6385	1.4002	2.9691	2.1469	1.9451	3.3176	0.9825	1.3325	2.4045	0
Vesicle-associated membrane protein-associated protein B	A2VDZ9	VAPB	27 kDa		3.05637	1.38833	3.25933	1.74379	6.0417		4.7852	2.5212	4.3877	0.53137	1.2602	0	2.5738	1.7193	10.237	0	0	2.8003	0.82808	2.1469	1.7884	2.2118	9.5061	2.665	8.2218	3.7739
Ubiquitin protein ligase E3 component n-recognin 4	E1BHT5	UBR4	572 kDa		2.44365	1.58858	0.438325	4.9377	0		2.2063	1.8282	1.4892	4.2509	3.7805	0	2.5738	0	1.7533	0	0	0	7.9177	2.1469	1.9451	7.7411	0	0	0	0
SH3 and PX domains 2B	A0A3Q1LVH9	SH3PXD2B	103 kDa		1.41193	1.59525	2.82987	3.56725	0		1.6547	1.3711	0.49642	2.1255	2.5203	0	3.8607	0	1.7533	2.5654	0	7.0008	2.9691	2.1469	5.8354	3.3176	0	0	0	0
Ras-related protein Rab-1B	A0A3Q1MWA3	RAB1B	32 kDa		1.86343	2.0964	1.9687	3.46715	1.44681		1.8814	2.0994	2.383	1.0899	1.4898	2.4433	2.4198	2.0327	2.4479	2.4843	1.5867	1.3559	4.5559	3.6723	1.6207	4.0197	0.95144	1.5753	1.1642	2.0963
Cilia- and flagella-associated protein 299	Q2YDG2	CFAP299	27 kDa		2.98255	1.07327	3.27268	2.06653	3.65022		3.861	1.3711	2.9785	3.7196	0	0	2.5738	1.7193	7.0133	0	3.2771	2.8003	0.98971	2.1469	2.9177	2.2118	1.965	3.9974	3.6067	5.0318
UMP-CMP kinase	A0A452DIX8	CMPK1	26 kDa		1.77945	2.0124	3.26905	2.32633	2.44252		2.2063	1.8282	1.4892	1.5941	2.5203	2.5231	1.2869	1.7193	3.5066	5.1308	1.6385	2.8003	2.9691	1.0735	1.9451	3.3176	0.9825	2.665	3.6067	2.5159
UBAP2L protein	A6QLT5	UBAP2L	104 kDa		2.16135	3.86325	0.409625	2.93485	0		1.1032	0.91409	3.9713	2.6568	0	0	10.295	5.158	0	0	1.6385	0	3.9589	0	7.7805	0	0	0	0	0
Nucleoporin 54kDa	Q24K19	NUP54	56 kDa		3.51663	2.32815	2.48432	1.03542	3.47995		6.0673	1.3711	3.9713	2.6568	1.2602	5.0462	1.2869	1.7193	5.26	0	3.2771	1.4002	0.98971	1.0735	0.97257	1.1059	3.93	2.665	4.8089	2.5159
Cytokine induced protein 29 kDa	Q2TBX1	CIP29	24 kDa		2.17453	1.80547	1.42972	3.89894	0		3.861	2.2852	1.4892	1.0627	1.2602	2.5231	0	3.4386	1.7533	2.5654	0	1.4002	5.9383	5.3673	0.97257	3.3176	0	0	0	0
Uncharacterized protein	F1MYN0	BOLA2B	10 kDa		1.90246	1.69738	2.83073	2.86737	1.43943		2.2063	2.2852	0.99283	2.1255	1.2602	2.5231	1.2869	1.7193	1.7533	5.1308	1.6385	2.8003	3.9589	3.2204	0.97257	3.3176	1.965	1.3325	1.2022	1.258
Protein DPCD	Q24K21	DPCD	23 kDa		0.890405	2.1272	3.7074	2.56568	0		1.6547	0.91409	0.99283	0	1.2602	2.5231	1.2869	3.4386	5.26	5.1308	1.6385	2.8003	3.9589	2.1469	1.9451	2.2118	0	0	0	0
Peptidase S1 domain-containing protein	A0A3Q1M7X0	LOC112443487	41 kDa		1.1423	3.073	3.26905	1.79433	3.66887		1.1032	0.91409	1.4892	1.0627	2.5203	5.0462	1.2869	3.4386	3.5066	5.1308	1.6385	2.8003	1.9794	2.1469	1.9451	1.1059	1.965	5.3299	3.6067	3.7739
Alpha-1-antiproteinase	P34955	SERPINA1	46 kDa		2.2514	3.1912	2.56898	1.2495	3.64277		2.7579	3.1993	1.9857	1.0627	2.5203	2.5231	7.7214	0	3.5066	5.1308	1.6385	0	1.9794	1.0735	1.9451	0	5.895	2.665	6.0111	0
Ubiquitin carboxyl-terminal hydrolase	F1N3P2	USP5	96 kDa		2.99245	1.26755	2.18938	2.80832	1.1938		1.6547	4.1134	2.4821	3.7196	1.2602	2.5231	1.2869	0	1.7533	2.5654	1.6385	2.8003	1.9794	1.0735	4.8628	3.3176	0.9825	1.3325	1.2022	1.258
Cartilage intermediate layer protein 2	E1BKL4	CILP2	126 kDa		7.40935	0.744875	0	1.06063	0		9.3768	5.9416	7.9426	6.3764	1.2602	0	0	1.7193	0	0	0	0	0.98971	2.1469	0	1.1059	0	0	0	0
Ankyrin repeat domain 45	A0A3Q1NH70	ANKRD45	29 kDa		1.80764	2.64918	2.71735	2.01655	8.7378		1.1032	0.45705	2.4821	3.1882	3.7805	2.5231	2.5738	1.7193	1.7533	0	4.9156	4.2005	2.9691	1.0735	2.9177	1.1059	10.807	9.3274	6.0111	8.8057
Ras-related protein Rab-18	A0A452DIB1	RAB18	26 kDa		1.7558	2.32815	2.4807	2.61563	2.35128		1.6547	2.2852	1.4892	1.5941	1.2602	5.0462	1.2869	1.7193	1.7533	5.1308	1.6385	1.4002	1.9794	3.2204	1.9451	3.3176	2.9475	3.9974	1.2022	1.258
Uncharacterized protein	G3N1S7		44 kDa		3.6318	1.38163	2.27683	1.88574	5.34922		2.7579	4.1134	4.4677	3.1882	2.5203	0	1.2869	1.7193	3.5066	0	0	5.6007	0	2.1469	0.97257	4.4235	4.9125	5.3299	3.6067	7.5478
40S ribosomal protein S12	Q76I81	RPS12	15 kDa		1.83058	3.2383	2.11535	1.96707	0		1.0524	2.2432	1.4434	2.5833	2.4039	4.814	2.4549	3.2804	3.344	2.4464	0	2.671	1.888	2.0975	2.8278	1.055	0	0	0	0
Bifunctional purine biosynthesis protein ATIC	Q0VCK0	ATIC	64 kDa		3.6402	2.52025	1.75333	1.23715	0.7918		6.0673	5.9416	1.4892	1.0627	10.081	0	0	0	7.0133	0	0	0	4.9486	0	0	0	1.965	0	1.2022	0
Aldo-keto reductase family 1 member B1	P16116	AKR1B1	36 kDa		2.1005	1.60215	2.50995	2.92823	6.6447		1.1233	1.5146	2.271	3.4931	1.5399	0	1.0484	3.8203	3.5708	1.0449	2.0022	3.4219	3.5	1.8482	2.5567	3.808	4.1835	6.0439	8.9921	7.3593
Protein FAM162A	Q2NKR7	FAM162A	18 kDa		1.7904	2.13318	3.4161	1.79818	2.12805		2.2063	0.91409	2.9785	1.0627	2.5203	0	2.5738	3.4386	5.26	2.5654	1.6385	4.2005	0.98971	1.0735	2.9177	2.2118	0.9825	2.665	3.6067	1.258
Vasodilator-stimulated phosphoprotein	Q2TA49	VASP	40 kDa		3.416	1.0606	1.81067	2.84642	0		3.3095	3.6564	2.9785	3.7196	0	2.5231	0	1.7193	0	2.5654	3.2771	1.4002	4.9486	2.1469	0.97257	3.3176	0	0	0	0
Glutamine amidotransferase like class 1 domain containing 3A	A0A3Q1MDT8	GATD3A	46 kDa		3.41255	1.71005	1.72463	2.27633	7.5302		4.9642	4.1134	2.9785	1.5941	1.2602	0	3.8607	1.7193	5.26	0	1.6385	0	0.98971	2.1469	4.8628	1.1059	9.825	7.9949	6.0111	6.2898
Ribosomal protein S6 kinase	A5PJL4	RPS6KA3	84 kDa		1.3891	1.58927	1.77655	4.34488	0		1.6334	1.3711	1.4892	1.0627	1.2602	2.5231	2.5738	0	1.0288	0	3.2771	2.8003	4.9103	3.2204	4.8253	4.4235	0	0	0	0
Myosin VA	F1MHT3	MYO5A	219 kDa		6.48275	2.21203	0	0.384425	0		6.0673	9.0236	5.749	5.0911	2.5203	0	4.6085	1.7193	0	0	0	0	0	0	1.5377	0	0	0	0	0
Unconventional myosin-Id	F1MJ56	MYO1D	116 kDa		3.37772	3.82458	1.1097	0.729425	0		3.3095	5.0275	1.9857	3.1882	2.5203	5.0462	2.5738	5.158	0	0	1.6385	2.8003	0	0	2.9177	0	0	0	0	0
Keratocan	A0A140T890	KERA	40 kDa		1.39443	2.0191	4.78707	0.787992	2.7021		1.6547	1.3711	1.4892	1.0627	1.2602	2.5231	2.5738	1.7193	7.0133	7.6962	1.6385	2.8003	0	1.0735	0.97257	1.1059	1.965	2.665	2.4045	3.7739
Ras-related protein Rab-8A	A4FV54	RAB8A	24 kDa		1.70713	3.54137	2.75035	0.9848	2.50703		2.6918	1.1285	2.5157	0.49251	7.3578	2.05	1.5961	3.1616	6.4482	2.0843	1.3313	1.1376	1.0158	0	1.7884	1.135	2.3948	1.3676	2.9304	3.3353
GTP-binding protein Rheb	F2Z4I1	RHEB	20 kDa		1.51855	2.75798	1.05097	3.65487	0		1.6547	1.3711	1.9857	1.0627	1.2602	5.0462	1.2869	3.4386	0	2.5654	1.6385	0	1.9794	3.2204	3.8903	5.5294	0	0	0	0
Mitochondrial import inner membrane translocase subunit TIM44	E1B844	TIMM44	52 kDa		4.68965	1.38163	1.1097	1.79005	3.1384		4.9642	3.6564	6.9498	3.1882	2.5203	0	1.2869	1.7193	0	0	1.6385	2.8003	0.98971	2.1469	2.9177	1.1059	4.9125	2.665	1.2022	3.7739
Serine/threonine-protein kinase N1	A1A4I4	PKN1	104 kDa		1.55092	2.21935	1.81067	3.34555	0		2.2063	0.91409	1.4892	1.5941	3.7805	2.5231	2.5738	0	0	2.5654	3.2771	1.4002	3.9589	4.2938	2.9177	2.2118	0	0	0	0
Prostamide/prostaglandin F synthase	A0A140T841	PRXL2B	21 kDa		2.60265	2.20667	3.6191	0.49057	1.89813		1.6547	4.1134	1.9857	2.6568	3.7805	5.0462	0	0	3.5066	5.1308	1.6385	4.2005	0.98971	0	0.97257	0	3.93	0	2.4045	1.258
Eukaryotic translation initiation factor 4H	G3MXI7	EIF4H	36 kDa		1.64526	3.28065	2.68732	1.27855	0.245625		1.1032	1.8282	0.99283	2.6568	1.2602	7.5693	2.5738	1.7193	3.5066	2.5654	3.2771	1.4002	0.98971	1.0735	1.9451	1.1059	0.9825	0	0	0
Purine rich element binding protein B	A0A3Q1MCZ1	PURB	33 kDa		0.390062	2.9649	2.1607	3.37455	0		1.1032	0.45705	0	0	2.5203	5.0462	2.5738	1.7193	0	2.5654	3.2771	2.8003	2.9691	4.2938	2.9177	3.3176	0	0	0	0
BAG cochaperone 3	F1MIU2	BAG3	62 kDa		2.35665	0.64345	3.82213	2.04607	0		1.6547	3.1993	2.9785	1.5941	0	0	2.5738	0	1.7533	7.6962	1.6385	4.2005	3.9589	2.1469	0.97257	1.1059	0	0	0	0
Glycerol-3-phosphate dehydrogenase [NAD(+)]	A0A3Q1MUU4	GPD1	38 kDa		2.00897	2.9642	3.12567	0.758945	5.5754		0.55158	2.5134	2.9785	1.9924	5.0406	2.5231	2.5738	1.7193	5.26	2.5654	3.2771	1.4002	0.98971	1.0735	0.97257	0	4.9125	3.9974	9.6178	3.7739
V-type proton ATPase subunit G 1	P79251	ATP6V1G1	14 kDa		1.29249	2.61523	2.88088	2.04372	2.65298		2.1847	0.90812	0.48993	1.5872	1.2437	4.9802	2.5402	1.6968	3.4608	5.0637	1.6171	1.3819	1.9536	2.1188	1.9197	2.1828	1.9393	2.6301	3.5595	2.483
Protein FAM71D	Q2YDE8	FAM71D	44 kDa		3.48123	2.33413	0.700075	2.31013	3.30868		6.6189	3.6564	0.99283	2.6568	2.5203	2.5231	2.5738	1.7193	0	0	0	2.8003	2.9691	3.2204	1.9451	1.1059	2.9475	3.9974	0	6.2898
Sepiapterin reductase	Q17QK8	SPR	29 kDa		3.68303	2.5217	0	2.55328	0		4.4126	3.6564	3.4749	3.1882	5.0406	5.0462	0	0	0	0	0	0	2.9691	3.2204	2.9177	1.1059	0	0	0	0
Dynein axonemal assembly factor 1	F1MTA8	DNAAF1	72 kDa		1.75692	1.91697	1.51935	3.56347	0		1.6547	1.8282	2.4821	1.0627	2.5203	0	5.1476	0	0	0	3.2771	2.8003	3.9589	3.2204	4.8628	2.2118	0	0	0	0
Basal body-orientation factor 1	F1N7L8	BBOF1	64 kDa		2.31279	2.13987	2.74605	1.5298	5.88988		1.1032	0.45705	3.9713	3.7196	1.2602	0	3.8607	3.4386	3.5066	0	3.2771	4.2005	0.98971	0	2.9177	2.2118	4.9125	3.9974	9.6178	5.0318
IQ motif containing H	A0A3Q1LR71	IQCH	114 kDa		2.76725	0.75155	2.59815	2.59852	1.49438		1.6547	1.8282	5.4606	2.1255	0	0	1.2869	1.7193	1.7533	0	1.6385	7.0008	1.9794	1.0735	2.9177	4.4235	0.9825	1.3325	2.4045	1.258
Poly(rC) binding protein 2	A0A3Q1LX34	PCBP2	45 kDa		1.76503	3.83725	0.960452	2.14607	0		3.1216	1.5208	0.8259	1.5918	2.9385	8.4066	1.714	2.2899	0.58187	0.85137	0.54377	1.8648	2.3079	1.4297	2.2679	2.5788	0	0	0	0
COP9 signalosome complex subunit 3	A6H7B5	COPS3	48 kDa		2.15938	1.69738	2.27767	2.5742	0.560125		2.2063	2.2852	1.4892	2.6568	1.2602	2.5231	1.2869	1.7193	3.5066	2.5654	1.6385	1.4002	1.9794	4.2938	2.9177	1.1059	0.9825	0	0	1.258
RNA-binding motif protein, X chromosome	D3JUI8	RBMX	42 kDa		0.376262	2.248	2.4807	3.58787	0		0.55158	0.45705	0.49642	0	1.2602	0	2.5738	5.158	1.7533	5.1308	1.6385	1.4002	2.9691	4.2938	3.8903	3.1983	0	0	0	0
Sperm acrosome associated 7	A0A3Q1LQG1	SPACA7	19 kDa		3.71822	1.69667	1.63633	1.53027	3.81682		0.55158	4.1134	5.957	4.2509	3.7805	0	1.2869	1.7193	3.5066	0	1.6385	1.4002	2.9691	1.0735	0.97257	1.1059	2.9475	1.3325	7.2134	3.7739
5-formyltetrahydrofolate cyclo-ligase	Q1RMT3	MTHFS	23 kDa		1.76539	2.1272	1.54802	3.13908	4.7063		0.55158	1.3711	2.4821	2.6568	1.2602	2.5231	1.2869	3.4386	1.7533	0	1.6385	2.8003	0.98971	2.1469	3.8903	5.5294	4.9125	5.3299	4.8089	3.7739
Mitochondrial import inner membrane translocase subunit TIM17	F1MS17	TIMM17B	18 kDa		1.29876	2.64317	3.06605	1.55119	2.12335		1.6547	0.45705	1.4892	1.5941	2.5203	5.0462	1.2869	1.7193	5.26	2.5654	1.6385	2.8003	1.9794	2.1469	0.97257	1.1059	0.9825	1.3325	2.4045	3.7739
Sjoegren syndrome nuclear autoantigen 1 homolog	Q5E9C3	SSNA1	14 kDa		1.41414	2.0124	3.06605	2.06653	3.6		1.6547	0.45705	2.4821	1.0627	2.5203	2.5231	1.2869	1.7193	5.26	2.5654	1.6385	2.8003	0.98971	2.1469	2.9177	2.2118	2.9475	5.3299	3.6067	2.5159
Succinate dehydrogenase [ubiquinone] iron-sulfur subunit, mitochondrial	A0A3Q1LZ07	SDHB	32 kDa		3.4433	1.70335	1.63633	1.76913	7.53395		3.3095	3.1993	2.4821	4.7823	2.5203	0	2.5738	1.7193	3.5066	0	1.6385	1.4002	1.9794	1.0735	2.9177	1.1059	8.8425	5.3299	8.4156	7.5478
Uncharacterized protein	G3X800		82 kDa		1.98643	4.56275	1.75105	0.243143	3.71073		2.5615	1.8282	1.8089	1.7471	5.0406	5.0462	1.2869	6.8773	0	2.5654	1.6385	2.8003	0	0	0.97257	0	2.4133	3.2729	4.8089	4.3478
Erythrocyte membrane protein band 4.1 like 2	A0A3Q1LWK1	EPB41L2	117 kDa		0.922785	1.58858	0	6.01115	0		2.2063	0.45705	0.49642	0.53137	3.7805	0	2.5738	0	0	0	0	0	7.9177	6.4407	1.9451	7.7411	0	0	0	0
Glycerol-3-phosphate dehydrogenase, mitochondrial	A6QLU1	GPD2	81 kDa		5.06682	1.89023	1.315	0.247427	3.93862		7.1705	6.3987	2.9785	3.7196	7.5609	0	0	0	5.26	0	0	0	0.98971	0	0	0	5.895	1.3325	6.0111	2.5159
Rho guanine nucleotide exchange factor 16	A0A3Q1MA97	ARHGEF16	80 kDa		0.912693	2.64918	1.8694	3.08528	0		1.1032	0.45705	0.49642	1.5941	3.7805	2.5231	2.5738	1.7193	0	0	3.2771	4.2005	3.9589	2.1469	2.9177	3.3176	0	0	0	0
Centrosomal protein 43	F1N1J5	CEP43	43 kDa		1.63763	1.0599	1.40102	4.39379	0		1.1032	1.3711	2.4821	1.5941	2.5203	0	0	1.7193	0	2.5654	1.6385	1.4002	7.9177	5.3673	0.97257	3.3176	0	0	0	0
Brain-specific angiogenesis inhibitor 1-associated protein 2	Q5EAD0	BAIAP2	58 kDa		1.74118	2.95822	2.2203	1.55503	0		2.2063	3.1993	0.49642	1.0627	3.7805	5.0462	1.2869	1.7193	0	2.5654	4.9156	1.4002	0.98971	1.0735	1.9451	2.2118	0	0	0	0
Protein FAM114A2	A0A3Q1NHI6	FAM114A1	55 kDa		3.11793	1.38833	2.3924	1.55932	0		2.7579	4.1134	3.4749	2.1255	1.2602	0	2.5738	1.7193	0	5.1308	1.6385	2.8003	1.9794	1.0735	0.97257	2.2118	0	0	0	0
Enoyl-CoA hydratase 1	A0A3Q1LS67	ECH1	36 kDa		3.18883	1.26685	1.66505	2.31822	5.46378		4.4126	2.7423	3.4749	2.1255	3.7805	0	1.2869	0	5.26	0	0	1.4002	2.9691	2.1469	1.9451	2.2118	2.9475	6.6624	7.2134	5.0318
Proteasome subunit beta	F1MBI1	PSMB7	30 kDa		1.2082	1.0666	2.04237	4.1045	6.19132		0	2.7423	0.49642	1.5941	1.2602	0	1.2869	1.7193	0	5.1308	1.6385	1.4002	4.9486	5.3673	3.8903	2.2118	5.895	3.9974	4.8089	10.064
Eukaryotic translation initiation factor 1	Q5E938	EIF1	13 kDa		0.62039	2.5576	2.79554	2.4429	0		0.55158	0.91672	0.74605	0.26721	0.63369	3.7919	3.2209	2.5839	4.3984	3.8555	0.82397	2.1043	2.4771	2.1531	2.9233	2.2181	0	0	0	0
Succinate dehydrogenase [ubiquinone] flavoprotein subunit, mitochondrial	P31039	SDHA	73 kDa		5.79648	1.26438	0.323325	1.00911	2.11278		5.4862	8.4422	3.5529	5.7046	0.9946	0	4.0629	0	0	0	1.2933	0	0.78115	0.84725	1.5352	0.87284	3.5159	1.0517	1.8978	1.9857
SRSF protein kinase 2	A0A3Q1MH41	SRPK2	86 kDa		3.21865	0.945125	0.75443	3.4641	1.17515		3.0515	3.6564	2.9785	3.1882	3.7805	0	0	0	0	0	0.87222	2.1455	3.496	1.0735	5.3806	3.9063	0.9825	0	1.2022	2.5159
Pyruvate dehydrogenase E1 component subunit alpha	A0A452DJH4	PDHA1	43 kDa		2.41873	2.25472	1.8074	1.88157	3.992		4.0862	1.7529	1.7979	2.0379	2.643	1.9845	1.6869	2.7045	1.8387	1.3451	2.5775	1.4683	1.5569	1.97	2.5498	1.4496	6.5058	2.096	3.4086	3.9576
Coilin	F1MEL4	COIL	69 kDa		1.92215	0.636775	2.36512	3.43692	8.32773		2.2063	1.3711	1.9857	2.1255	1.2602	0	1.2869	0	5.26	0	0	4.2005	1.9794	4.2938	1.9451	5.5294	3.93	11.992	4.8089	12.58
NADH dehydrogenase [ubiquinone] 1 alpha subcomplex assembly factor 4	A4FUH5	NDUFAF4	20 kDa		0.895205	2.32815	3.26905	1.82338	5.18738		1.1032	0.45705	1.4892	0.53137	1.2602	5.0462	1.2869	1.7193	3.5066	5.1308	1.6385	2.8003	0.98971	2.1469	1.9451	2.2118	5.895	2.665	8.4156	3.7739
Coiled-coil domain-containing protein 83	A0A452DIG1	CCDC83	49 kDa		0.913775	2.44893	2.80563	2.09983	1.98562		1.1032	0	1.4892	1.0627	1.2602	2.5231	2.5738	3.4386	3.5066	0	4.9156	2.8003	0.98971	2.1469	1.9451	3.3176	2.9475	1.3325	2.4045	1.258
Complement C3	Q2UVX4	C3	187 kDa		3.3357	1.89833	1.2827	1.74008	0		6.0673	3.1993	2.4821	1.5941	1.2602	5.0462	1.2869	0	0	5.1308	0	0	2.9691	1.0735	2.9177	0	0	0	0	0
Histone H2B	Q2KII5	H2BC5	14 kDa		1.44632	3.30829	2.26143	1.22091	0.91525		1.7844	1.5429	1.9266	0.53137	0.47345	6.2327	5.2693	1.2577	4.178	1.8766	1.4408	1.5503	1.9661	0.78525	1.1819	0.95041	1.0487	0.4741	1.0571	1.0811
Staphylococcal nuclease domain-containing protein 1	Q863B3	SND1	102 kDa		3.59691	1.9043	1.72103	1.00637	0		5.5158	7.3127	0.49642	1.0627	2.5203	2.5231	2.5738	0	1.7533	5.1308	0	0	1.9794	1.0735	0.97257	0	0	0	0	0
Nucleobindin-1	A0A452DHZ5	NUCB1	53 kDa		3.3385	1.5031	1.57673	1.80245	2.65185		3.861	0.91409	6.4534	2.1255	0	0	2.5738	3.4386	3.5066	0	0	2.8003	1.9794	1.0735	1.9451	2.2118	2.9475	3.9974	2.4045	1.258
Signal recognition particle subunit SRP72	E1BB38	SRP72	75 kDa		1.61287	1.69738	2.80205	2.10412	0		0.55158	2.2852	1.4892	2.1255	1.2602	2.5231	1.2869	1.7193	0	5.1308	3.2771	2.8003	1.9794	2.1469	0.97257	3.3176	0	0	0	0
Polycystic kidney disease 2-like 2	Q2TBW4	PKD2L2	72 kDa		0.252157	2.75727	2.6277	2.57805	3.1227		0.55158	0.45705	0	0	3.7805	2.5231	1.2869	3.4386	3.5066	2.5654	1.6385	2.8003	0.98971	3.2204	3.8903	2.2118	0.9825	5.3299	2.4045	3.7739
Dynamin GTPase	A0A3Q1MSP7	DNM2	98 kDa		1.56908	3.76885	1.01035	1.86233	0		0	0.44793	1.9758	3.8526	2.192	2.4728	7.0405	3.3701	0	0	1.6059	2.4355	1.94	1.052	3.6175	0.83981	0	0	0	0
Protein FAM228B	A6QQ68	FAM228B	32 kDa		1.00046	0.31505	4.2058	2.67802	2.6146		0	0.45705	2.4821	1.0627	1.2602	0	0	0	3.5066	0	4.9156	8.401	0.98971	3.2204	0.97257	5.5294	2.9475	1.3325	2.4045	3.7739
Complex III subunit 8	A0A452DJA3	UQCRQ	15 kDa		3.23977	1.69738	1.16932	2.06699	1.78647		4.9642	1.8282	2.9785	3.1882	1.2602	2.5231	1.2869	1.7193	0	0	3.2771	1.4002	2.9691	3.2204	0.97257	1.1059	1.965	2.665	0	2.5159
NADH dehydrogenase [ubiquinone] flavoprotein 2, mitochondrial	P04394	NDUFV2	27 kDa		3.2845	2.0124	1.81067	1.03542	4.76123		4.4126	3.6564	3.4749	1.5941	2.5203	2.5231	1.2869	1.7193	0	2.5654	3.2771	1.4002	0.98971	1.0735	0.97257	1.1059	3.93	5.3299	6.0111	3.7739
IQ motif containing GTPase activating protein 1	F1MC48	IQGAP1	183 kDa		4.55375	1.26015	0	2.32682	0		6.0673	5.4846	3.4749	3.1882	5.0406	0	0	0	0	0	0	0	4.9486	2.1469	0	2.2118	0	0	0	0
Receptor expression-enhancing protein 6	Q32LG5	REEP6	21 kDa		2.29842	0.64345	1.05012	4.14163	4.52953		2.7579	1.8282	2.4821	2.1255	0	0	2.5738	0	0	0	0	4.2005	3.9589	4.2938	3.8903	4.4235	2.9475	5.3299	4.8089	5.0318
CHMP7 protein	A6H704	CHMP7	51 kDa		2.32092	2.0124	1.75105	2.04175	0		3.3095	1.8282	1.4892	2.6568	2.5203	2.5231	1.2869	1.7193	0	2.5654	1.6385	2.8003	2.9691	2.1469	1.9451	1.1059	0	0	0	0
60S ribosomal protein L14	Q3T0U2	RPL14	23 kDa		1.37672	2.90072	2.10197	1.7396	0		0.55158	0.91409	2.9785	1.0627	0	0	1.2869	10.316	0	5.1308	3.2771	0	0.98971	0	4.8628	1.1059	0	0	0	0
Nuclear pore complex protein Nup93	A5PJZ5	NUP93	93 kDa		4.91118	0.64345	1.51935	1.00637	3.28552		5.5158	5.9416	4.4677	3.7196	0	0	2.5738	0	0	0	3.2771	2.8003	1.9794	1.0735	0.97257	0	2.9475	5.3299	3.6067	1.258
Fragile X mental retardation syndrome-related protein 1	A0A3Q1M5A0	FXR1	73 kDa		0.93095	1.61635	2.23192	3.28925	0		1.1032	1.0964	0.99283	0.53137	2.5203	0	2.5738	1.3713	0	0	5.569	3.3587	3.9589	2.575	3.3055	3.3176	0	0	0	0
40S ribosomal protein S21	Q32PB8	RPS21	9 kDa		3.4359	1.49642	1.07967	2.05457	0		4.4126	3.1993	3.4749	2.6568	1.2602	0	1.2869	3.4386	1.7533	2.5654	0	0	1.9794	4.2938	1.9451	0	0	0	0	0
RNA helicase	G5E631	DDX3X	73 kDa		0.829333	0.9525	2.68865	3.59248	0		0.83971	0.45705	1.4892	0.53137	0	2.5231	1.2869	0	0	0	6.5541	4.2005	2.9691	3.2204	4.8628	3.3176	0	0	0	0
Proteasome subunit alpha type-6	Q2YDE4	PSMA6	27 kDa		3.16273	2.0191	1.81067	1.06875	1.77255		2.7579	3.6564	1.9857	4.2509	1.2602	2.5231	2.5738	1.7193	0	2.5654	3.2771	1.4002	0.98971	1.0735	0	2.2118	1.965	2.665	1.2022	1.258
Microtubule associated protein 7	A0A3Q1NCT6	MAP7	90 kDa		1.26137	2.98687	2.27902	1.52598	0		0.55158	0.91409	1.9857	1.5941	1.2602	2.5231	1.2869	6.8773	0	0	4.9156	4.2005	1.9794	1.0735	1.9451	1.1059	0	0	0	0
Cilia- and flagella-associated protein 20	Q6B857	CFAP20	23 kDa		1.30752	3.1938	2.80563	0.742275	2.96632		1.6547	0.45705	0.99283	2.1255	2.5203	2.5231	2.5738	5.158	3.5066	0	4.9156	2.8003	2.9691	0	0	0	2.9475	3.9974	2.4045	2.5159
Cilia and flagella associated protein 161	F6RJC2	CFAP161	36 kDa		2.0536	0.636775	2.04597	3.287	2.3876		1.1032	1.3711	1.4892	4.2509	1.2602	0	1.2869	0	3.5066	0	3.2771	1.4002	3.9589	3.2204	4.8628	1.1059	1.965	2.665	2.4045	2.5159
TRIO and F-actin binding protein	Q2KHZ0	TRIOBP	67 kDa		2.03615	2.56372	1.40102	2.02038	0		1.1032	1.3711	2.4821	3.1882	0	2.5231	2.5738	5.158	0	2.5654	1.6385	1.4002	1.9794	0	3.8903	2.2118	0	0	0	0
ATP synthase subunit	A0A0N4STN0	ATP5MG	11 kDa		2.3006	2.248	2.95133	0.515802	7.83547		2.7579	0.91409	4.4677	1.0627	1.2602	0	2.5738	5.158	8.7666	0	1.6385	1.4002	0.98971	1.0735	0	0	9.825	9.3274	8.4156	3.7739
Actin related protein T3	F6PXW3	ACTRT3	49 kDa		2.8745	2.64248	1.198	1.27043	2.3001		2.2063	3.6564	2.9785	2.6568	5.0406	2.5231	1.2869	1.7193	1.7533	0	1.6385	1.4002	0.98971	2.1469	1.9451	0	2.9475	1.3325	2.4045	2.5159
60S ribosomal protein L30	Q3T0D5	RPL30	13 kDa		1.7893	1.89162	2.74605	1.55503	0		2.2063	1.3711	1.9857	1.5941	2.5203	5.0462	0	0	3.5066	0	3.2771	4.2005	0.98971	1.0735	1.9451	2.2118	0	0	0	0
Transaldolase	G5E5C8	TALDO1	38 kDa		1.01821	1.89833	2.18938	2.8759	4.5156		1.1032	0.91409	0.99283	1.0627	1.2602	5.0462	1.2869	0	1.7533	2.5654	1.6385	2.8003	1.9794	5.3673	1.9451	2.2118	2.9475	5.3299	6.0111	3.7739
Protein S100	A0A3Q1MFC3	S100A11	15 kDa		2.52912	2.67112	0	2.77117	0.546175		2.7579	1.8282	4.4677	1.0627	2.5203	0	1.2869	6.8773	0	0	0	0	2.9691	2.1469	4.8628	1.1059	0.9825	0	1.2022	0
Sulfhydryl oxidase	A0A3Q1N9Y5	QSOX1	86 kDa		2.53935	3.39403	0.788375	1.2495	2.56438		2.2063	2.7423	1.4892	3.7196	5.0406	2.5231	2.5738	3.4386	1.7533	0	0	1.4002	1.9794	1.0735	1.9451	0	3.93	2.665	2.4045	1.258
Serine/threonine-protein kinase 33	A0A452DJB6	STK33	58 kDa		2.3755	0.630075	2.3364	2.62373	0.560125		2.7579	3.1993	2.4821	1.0627	2.5203	0	0	0	3.5066	0	1.6385	4.2005	1.9794	2.1469	1.9451	4.4235	0.9825	0	0	1.258
Dynein light chain Tctex-type 2	F1MTN5	DYNLT2	23 kDa		1.93174	1.81815	2.9482	1.25333	3.84937		1.1032	0.45705	2.9785	3.1882	1.2602	0	2.5738	3.4386	1.7533	0	1.6385	8.401	0.98971	0	2.9177	1.1059	2.9475	2.665	6.0111	3.7739
Zinc finger C2HC domain-containing protein 1B	Q32KN7	ZC2HC1B	24 kDa		1.15216	1.93295	2.27902	2.5733	0		1.1032	0.45705	1.9857	1.0627	0	0	2.5738	5.158	0	0	4.9156	4.2005	1.9794	0	3.8903	4.4235	0	0	0	0
Alpha-galactosidase	Q1RMM9	NAGA	47 kDa		2.42727	2.1272	1.83935	1.53027	1.8414		2.2063	1.3711	3.4749	2.6568	1.2602	2.5231	1.2869	3.4386	1.7533	2.5654	1.6385	1.4002	2.9691	1.0735	0.97257	1.1059	0.9825	2.665	1.2022	2.5159
Phosphomannomutase	A0A3Q1NHB5	LOC782057	26 kDa		1.76483	1.89093	0.64135	3.62249	0		2.7579	2.7423	0.49642	1.0627	5.0406	2.5231	0	0	0	2.5654	0	0	5.9383	5.3673	0.97257	2.2118	0	0	0	0
Sperm tail PG-rich repeat containing 2	A0A3Q1M9X7	STPG2	49 kDa		2.53147	0.321725	2.68865	2.37202	1.43943		1.1032	1.8282	3.4749	3.7196	0	0	1.2869	0	0	0	6.5541	4.2005	0	2.1469	2.9177	4.4235	1.965	1.3325	1.2022	1.258
Ribonuclease inhibitor	Q3SZN8	RNH1	49 kDa		1.16988	2.95822	0.87665	2.86737	0		2.2063	0.91409	0.49642	1.0627	3.7805	5.0462	1.2869	1.7193	3.5066	0	0	0	3.9589	3.2204	0.97257	3.3176	0	0	0	0
Uncharacterized protein	G3MZ93		29 kDa		1.80676	2.13318	1.57895	2.34725	2.3411		2.2063	1.3711	0.99283	2.6568	2.5203	0	2.5738	3.4386	0	0	4.9156	1.4002	1.9794	2.1469	1.9451	3.3176	1.965	1.3325	4.8089	1.258
Uncharacterized protein C10orf82 homolog	A6QPC0		27 kDa		2.61757	1.26015	2.98223	1.0059	6.63895		2.2063	3.6564	2.4821	2.1255	5.0406	0	0	0	7.0133	0	4.9156	0	0	0	2.9177	1.1059	3.93	6.6624	8.4156	7.5478
Leucine rich repeat containing 43	G3N285	LRRC43	66 kDa		2.57987	0.965175	1.51935	2.80023	0.66625		0	3.6564	3.4749	3.1882	0	0	3.8607	0	0	0	3.2771	2.8003	1.9794	2.1469	4.8628	2.2118	0	2.665	0	0
Fibrinogen alpha chain	P02672	FGA	67 kDa		4.90445	1.69068	0	1.24523	0		4.9642	2.2852	5.4606	6.9078	2.5203	2.5231	0	1.7193	0	0	0	0	0.98971	1.0735	2.9177	0	0	0	0	0
Kinesin light chain	F1MWR7	KLC4	68 kDa		1.4008	2.22673	1.1097	3.10193	0		0.55158	1.6689	1.8127	1.57	0	5.0462	3.8607	0	0	0	1.6385	2.8003	1.9794	3.2204	3.8903	3.3176	0	0	0	0
NADH-cytochrome b5 reductase 1	Q3MHW9	CYB5R1	34 kDa		3.24593	1.89692	1.1384	1.55119	6.28815		5.5158	1.3711	3.9713	2.1255	6.3008	0	1.2869	0	1.7533	0	0	2.8003	1.9794	2.1469	0.97257	1.1059	4.9125	7.9949	7.2134	5.0318
Cysteinyl-tRNA synthetase	A4FUC8	CARS1	94 kDa		1.36492	1.27353	1.2827	3.90704	0		1.6547	2.7423	0	1.0627	2.5203	0	2.5738	0	0	5.1308	0	0	5.9383	4.2938	0.97257	4.4235	0	0	0	0
ADP-ribosylation factor GTPase-activating protein 2	A1L520	ARFGAP2	57 kDa		3.687	0.562775	0.8762	2.69728	0		3.8998	2.8275	6.1422	1.8785	1.1137	0	1.1374	0	0	2.2673	0	1.2375	3.4988	1.8974	3.4382	1.9547	0	0	0	0
Protein S100-A2	P10462	S100A2	11 kDa		1.56104	2.44153	2.71517	1.09777	1.82925		3.3095	0.91409	1.4892	0.53137	5.0406	0	1.2869	3.4386	5.26	0	0	5.6007	0	1.0735	0	3.3176	4.9125	0	2.4045	0
Tripeptidyl-peptidase 2	A0A3Q1M996	TPP2	140 kDa		3.47453	2.21335	0.84795	1.27855	2.5318		3.3095	5.4846	2.9785	2.1255	2.5203	5.0462	1.2869	0	1.7533	0	1.6385	0	0.98971	1.0735	1.9451	1.1059	3.93	1.3325	3.6067	1.258
Coiled-coil domain containing 9	F6QX85	CCDC9	65 kDa		1.3826	3.09835	1.51935	1.80245	0		0	0	4.4677	1.0627	2.5203	0	6.4345	3.4386	0	0	3.2771	2.8003	1.9794	1.0735	1.9451	2.2118	0	0	0	0
Protein kinase C alpha type	P04409	PRKCA	77 kDa		1.68563	2.0191	1.51935	2.54039	0		4.2814	0.45705	1.4727	0.53137	1.2602	2.5231	2.5738	1.7193	0	0	3.2771	2.8003	4.7979	1.0735	0.97257	3.3176	0	0	0	0
Uncharacterized protein C2orf73 homolog	A6QQL5		33 kDa		1.76935	1.80478	3.15568	1.03113	3.61395		1.1032	1.8282	1.4892	2.6568	3.7805	0	0	3.4386	3.5066	0	4.9156	4.2005	0	1.0735	1.9451	1.1059	2.9475	5.3299	2.4045	3.7739
Endophilin-A2	Q2KJA1	SH3GL1	41 kDa		3.76265	1.50412	0.35005	2.12441	0.7918		3.128	3.0865	4.76	4.0761	4.7296	0	1.2869	0	0	0	0	1.4002	4.5415	0.98515	1.8651	1.1059	1.965	0	1.2022	0
Syntaxin-binding protein 1	P61763	STXBP1	68 kDa		2.68392	1.80478	0.35005	2.88827	0		5.5158	3.1993	1.4892	0.53137	3.7805	0	0	3.4386	0	0	0	1.4002	2.9691	4.2938	0.97257	3.3176	0	0	0	0
Rab GDP dissociation inhibitor	A0A3Q1MPF1	GDI2	51 kDa		2.34203	2.0124	2.04597	1.30805	2.1072		2.2063	4.1134	1.9857	1.0627	2.5203	2.5231	1.2869	1.7193	3.5066	0	3.2771	1.4002	1.9794	2.1469	0	1.1059	2.9475	1.3325	2.8908	1.258
Eukaryotic peptide chain release factor subunit 1	Q0VCX5	ETF1	49 kDa		1.10883	1.26755	3.7957	1.53027	2.68815		0.55158	1.8282	0.99283	1.0627	1.2602	2.5231	1.2869	0	7.0133	5.1308	1.6385	1.4002	2.9691	1.0735	0.97257	1.1059	1.965	2.665	3.6067	2.5159
40S ribosomal protein S26	Q56JV1	RPS26	13 kDa		1.97057	2.46828	0.700075	2.5609	0		1.1032	3.1993	1.9857	1.5941	0	0	6.4345	3.4386	0	0	0	2.8003	0.98971	1.0735	4.8628	3.3176	0	0	0	0
Ankyrin and armadillo repeat containing	E1BP58	ANKAR	163 kDa		2.0561	1.0666	3.29825	1.27855	1.1938		2.2063	0.91409	2.9785	2.1255	1.2602	0	1.2869	1.7193	1.7533	0	1.6385	9.8012	0.98971	1.0735	1.9451	1.1059	0.9825	1.3325	1.2022	1.258
Mitochondrial transcription rescue factor 1	F6PVN0	MTRES1	27 kDa		1.6663	2.44893	2.27767	1.30377	2.07313		2.2063	0.91409	2.4821	1.0627	1.2602	2.5231	2.5738	3.4386	3.5066	2.5654	1.6385	1.4002	0.98971	2.1469	0.97257	1.1059	1.965	2.665	2.4045	1.258
Heme-binding protein 1	Q148C9	HEBP1	21 kDa		3.0273	2.1272	1.4893	1.00637	0		3.3095	3.1993	3.4749	2.1255	1.2602	2.5231	1.2869	3.4386	1.7533	2.5654	1.6385	0	1.9794	1.0735	0.97257	0	0	0	0	0
Zinc finger MYND-type containing 12	E1BDM7	ZMYND12	42 kDa		2.09468	0.9518	2.3064	2.29303	5.57915		1.1032	3.1993	2.4821	1.5941	2.5203	0	1.2869	0	5.26	2.5654	0	1.4002	2.9691	1.0735	2.9177	2.2118	1.965	7.9949	4.8089	7.5478
Histone H2A	A0A3Q1MDK7	H2AC10	16 kDa		1.95742	1.798	2.49878	1.37527	2.37367		0.5215	3.8724	1.9857	1.4501	1.1914	1.1928	3.1822	1.6256	5.9932	2.5654	0.77459	0.66191	1.4576	2.0884	1.4323	0.52278	1.965	2.665	3.6067	1.258
Two pore segment channel 2	A0A3Q1N2G9	TPCN2	86 kDa		1.39927	1.69738	2.68732	1.82338	1.49438		1.1032	0.91409	1.9857	1.5941	1.2602	2.5231	1.2869	1.7193	3.5066	2.5654	3.2771	1.4002	0.98971	2.1469	1.9451	2.2118	0.9825	1.3325	2.4045	1.258
3-hydroxyacyl-CoA dehydrogenase type-2	O02691	HSD17B10	27 kDa		2.92461	1.92627	2.513	0.243143	1.09238		3.861	3.6564	0.99283	3.1882	1.2602	0	1.2869	5.158	7.0133	0	1.6385	1.4002	0	0	0.97257	0	1.965	0	2.4045	0
Small ubiquitin-related modifier 2	P61955	SUMO2	11 kDa		1.16965	2.64317	2.21807	1.55503	2.1559		1.1032	0.45705	0.99283	2.1255	2.5203	5.0462	1.2869	1.7193	3.5066	2.5654	0	2.8003	0.98971	1.0735	1.9451	2.2118	0.9825	2.665	1.2022	3.7739
UPF3 regulator of nonsense transcripts homolog B (Yeast)	Q2T9M5	UPF3B	36 kDa		0.985812	1.9036	1.54802	3.13098	0		0.55158	1.3711	1.4892	0.53137	5.0406	0	2.5738	0	1.7533	0	1.6385	2.8003	0.98971	3.2204	3.8903	4.4235	0	0	0	0
Beta-centractin	A4IFE3	ACTR1B	42 kDa		3.33078	0.12554	0.17467	3.91953	0		3.8569	4.1993	2.0827	3.1842	0.50216	0	0	0	0.69868	0	0	0	4.9411	3.2204	0	7.5166	0	0	0	0
2-aminoethanethiol dioxygenase	G3MZK0	ADO	26 kDa		1.27033	2.44223	2.27767	1.52598	1.1938		1.6547	1.3711	0.99283	1.0627	2.5203	2.5231	1.2869	3.4386	3.5066	2.5654	1.6385	1.4002	1.9794	1.0735	1.9451	1.1059	0.9825	1.3325	1.2022	1.258
Partner of Y14 and mago	A6QPH1	PYM1	23 kDa		1.12852	1.59595	1.89807	2.88827	0		0.55158	0.91409	1.9857	1.0627	0	2.5231	3.8607	0	1.7533	0	1.6385	4.2005	2.9691	4.2938	0.97257	3.3176	0	0	0	0
Prominin 1	F1MK52	PROM1	98 kDa		3.3076	2.0191	1.1097	1.05634	0.647625		2.7579	2.2852	4.4677	3.7196	1.2602	2.5231	2.5738	1.7193	0	0	1.6385	2.8003	0	2.1469	0.97257	1.1059	0	1.3325	0	1.258
A-kinase anchoring protein 13	A0A3Q1LUW4	AKAP13	298 kDa		0.86172	2.0131	2.51075	2.087	0		0.55158	1.3711	0.99283	0.53137	0	5.0462	1.2869	1.7193	0	2.5654	3.2771	4.2005	1.9794	0	1.9451	4.4235	0	0	0	0
Ubiquitin specific peptidase 47	A0A3Q1NK97	USP47	158 kDa		2.27393	1.58188	0	3.60917	0		3.3095	3.1993	0.99283	1.5941	5.0406	0	1.2869	0	0	0	0	0	4.9486	2.1469	2.9177	4.4235	0	0	0	0
Protein ABHD11	Q3SZ73	ABHD11	34 kDa		4.67757	0.636775	1.63633	0.511517	1.2813		4.9642	5.0275	4.4677	4.2509	1.2602	0	1.2869	0	3.5066	0	1.6385	1.4002	0	1.0735	0.97257	0	0	2.665	1.2022	1.258
Receptor of activated protein C kinase 1	P63243	RACK1	35 kDa		2.67492	2.2387	0.700075	1.84815	0		4.4126	2.7423	2.4821	1.0627	2.5203	0	6.4345	0	0	0	0	2.8003	2.9691	0	0	4.4235	0	0	0	0
TPD52 like 1	A0A3Q1LYV4	TPD52L1	29 kDa		1.39443	2.1272	2.6277	1.3119	0		1.6547	1.3711	1.4892	1.0627	1.2602	2.5231	1.2869	3.4386	3.5066	2.5654	1.6385	2.8003	0.98971	1.0735	0.97257	2.2118	0	0	0	0
Tubulin beta chain	A0A3Q1M442	TUBB1	55 kDa		0.36165	2.25525	2.59938	2.2275	1.79393		0	0	1.4466	0	1.8612	0	3.5938	3.566	0	0	4.3932	6.0043	1.5819	1.8354	2.3714	3.1213	1.9368	1.9796	0.43792	2.8214
[truncated: 1,258 more rows]
