# Supplementary material for: The sperm-interacting proteome in the bovine isthmus and ampulla during the periovulatory period
Source: J Anim Sci Biotechnol. 2023 Feb 17;14:30. doi: 10.1186/s40104-022-00811-2 (PMC9936689; doi:10.1186/s40104-022-00811-2)
Supplement: Supplementary file 3 — Additional file 3: Table S3. List of all sperm-interacting proteins and prediction of conventional and unconventional secretion pathways by Outcyte and SignalP and previous reports in oviduct extracellular vesicles. [file 40104_2022_811_MOESM3_ESM.xlsx]

## Sheet: List of SIP
List of sperm-interacting proteins (SIP) identified in all conditions
					Group of SIP			Prediction of secretory pathways				Mean Normalized Weighted Spectra in spermatozoa						Fold-change ratio					Normalized Weighted Spectra in each sperm sample																					Mean Normalized Weighted Spectra in oviduct flushes
Identified Proteins (245)	Accession Number	Gene symbol	Molecular Weight		Specifically detected in oviduct flushes	Oviduct flushes:PBS ratio ≥ 3 in at least one condition		Previously reported in oviduct extracellular vesicles (EVs)	Unconventionnaly secreted	Proteins containing a signal Peptide		Spz Isth Pre	Spz Isth Post	Spz Amp Pre	Spz Amp Post	Spz PBS		Spz Isth Pre:Spz PBS	Spz Isth Post:Spz PBS	Spz Amp Pre:Spz PBS	Spz Amp Post:Spz PBS		Spz Isth Pre 1	Spz Isth Pre 2	Spz Isth Pre 3	Spz Isth Pre 4	Spz Isth Post 1	Spz Isth Post 2	Spz Isth Post 3	Spz Isth Post 4	Spz Amp Pre 1	Spz Amp Pre 2	Spz Amp Pre 3	Spz Amp Pre 4	Spz Amp Post 1	Spz Amp Post 2	Spz Amp Post 3	Spz Amp Post 4	Spz PBS 1	Spz PBS 2	Spz PBS 3	Spz PBS 4		Amp Post	Amp Pre	Isth Post	Isth Pre
Alpha-1B-glycoprotein	Q2KJF1	A1BG	54 kDa		x			x		x		1.98323	0.64135	1.9043	5.9575	0		#DIV/0!	#DIV/0!	#DIV/0!	#DIV/0!		2.9691	1.0735	3.8903	0	0	2.5654	0	0	2.5203	2.5231	2.5738	0	7.7221	10.969	2.4821	2.6568	0	0	0	0		22.289	14.7	13.179	18.858
Alanine--tRNA ligase	A6QLT9	AARS1	107 kDa		x							6.22527	0.87665	1.89692	3.22935	0		#DIV/0!	#DIV/0!	#DIV/0!	#DIV/0!		8.9074	6.4407	2.9177	6.6353	3.5066	0	0	0	6.3008	0	1.2869	0	7.1705	3.6564	0.49642	1.5941	0	0	0	0		0.89155	2.2615	5.0688	4.9626
ATP binding cassette subfamily F member 1	A0A3Q1NB13	ABCF1	96 kDa		x			x				9.50277	6.74613	9.34565	4.1744	0		#DIV/0!	#DIV/0!	#DIV/0!	#DIV/0!		6.928	7.5142	13.616	9.9529	5.26	5.1308	8.1927	8.401	8.8211	10.092	6.4345	12.035	3.861	3.6564	5.4606	3.7196	0	0	0	0		24.072	22.615	20.275	14.888
Adiposis regulatory factor	A0A3Q1LUU1	ADIRF	14 kDa		x				x			5.4035	6.15573	2.0191	1.83663	0		#DIV/0!	#DIV/0!	#DIV/0!	#DIV/0!		6.928	4.2938	4.8628	5.5294	1.7533	15.392	3.2771	4.2005	1.2602	2.5231	2.5738	1.7193	1.1032	3.6564	0.99283	1.5941	0	0	0	0		18.722	15.83	19.261	10.918
Aminoacyl tRNA synthetase complex interacting multifunctional protein 1	F6PWM7	AIMP1	34 kDa		x			x	x			6.45125	5.57545	5.27818	4.51915	0		#DIV/0!	#DIV/0!	#DIV/0!	#DIV/0!		12.866	2.1469	1.9451	8.847	8.7666	7.6962	1.6385	4.2005	11.341	5.0462	1.2869	3.4386	7.7221	3.6564	2.9785	3.7196	0	0	0	0		40.12	42.968	35.481	36.723
Annexin A4	P13214	ANXA4	36 kDa		x			x				4.92148	4.49815	10.7209	15.1847	0		#DIV/0!	#DIV/0!	#DIV/0!	#DIV/0!		3.9589	6.4407	4.8628	4.4235	14.027	2.5654	0	1.4002	12.602	10.092	6.4345	13.755	21.512	14.168	13.9	11.159	0	0	0	0		71.119	63.321	52.3	58.152
Annexin A5	P81287	ANXA5	36 kDa		x			x	x			1.75244	1.07176	5.03797	5.19505	0		#DIV/0!	#DIV/0!	#DIV/0!	#DIV/0!		2.6392	0.71563	2.9177	0.73725	1.1689	0	2.1847	0.93345	6.3008	1.6821	4.7186	7.4504	5.1481	3.047	9.9283	2.6568	0	0	0	0		204.16	132.3	149.02	163.77
ADP-ribosylation factor GTPase-activating protein 3	Q17R07	ARFGAP3	57 kDa		x							10.2871	5.42978	4.67495	8.68657	0		#DIV/0!	#DIV/0!	#DIV/0!	#DIV/0!		11.877	7.5142	10.698	11.059	3.5066	7.6962	4.9156	5.6007	3.7805	5.0462	6.4345	3.4386	7.7221	6.3987	8.9355	11.69	0	0	0	0		34.77	36.183	23.316	26.798
ADP ribosylation factor interacting protein 1	A0A3Q1LN78	ARFIP1	45 kDa		x			x	x			3.5968	6.48085	7.1324	3.59097	0		#DIV/0!	#DIV/0!	#DIV/0!	#DIV/0!		3.9589	3.2204	3.8903	3.3176	3.5066	10.262	6.5541	5.6007	6.3008	5.0462	5.1476	12.035	3.3095	5.0275	4.9642	1.0627	0	0	0	0		325.41	327.91	117.6	116.12
Brain enriched myelin associated protein 1	A0A3Q1LQB6	BCAS1	64 kDa		x							11.6962	11.7628	14.1536	6.83365	0		#DIV/0!	#DIV/0!	#DIV/0!	#DIV/0!		15.835	15.028	4.8628	11.059	5.26	17.958	9.8312	14.002	15.122	7.5693	16.73	17.193	9.3768	5.4846	3.9713	8.5019	0	0	0	0		13.373	2.2615	7.0963	8.9327
Bridging integrator 1	A0A3Q1M808	BIN1	76 kDa		x							5.69327	5.48717	4.58212	5.11602	0		#DIV/0!	#DIV/0!	#DIV/0!	#DIV/0!		7.9177	7.5142	2.9177	4.4235	7.0133	7.6962	1.6385	5.6007	3.7805	2.5231	5.1476	6.8773	7.1705	4.1134	5.4606	3.7196	0	0	0	0		21.397	16.961	21.289	26.798
Calcyclin-binding protein	Q3T168	CACYBP	26 kDa		x			x	x			6.30915	3.7074	4.13223	2.9637	0		#DIV/0!	#DIV/0!	#DIV/0!	#DIV/0!		4.9486	10.735	2.9177	6.6353	5.26	5.1308	1.6385	2.8003	7.5609	2.5231	1.2869	5.158	2.7579	1.3711	3.4749	4.2509	0	0	0	0		21.397	21.484	27.371	21.835
Caprin-1	Q1LZB6	CAPRIN1	78 kDa		x			x				3.50873	1.16932	5.89755	3.00137	0		#DIV/0!	#DIV/0!	#DIV/0!	#DIV/0!		2.9691	1.0735	7.7805	2.2118	0	0	3.2771	1.4002	1.2602	0	10.295	12.035	0	1.3711	7.4462	3.1882	0	0	0	0		51.71	48.622	45.619	43.671
Calcyphosin	Q0VCC0	CAPS	21 kDa		x			x				15.9055	16.0217	15.789	14.2135	0		#DIV/0!	#DIV/0!	#DIV/0!	#DIV/0!		15.835	25.763	8.7531	13.271	12.273	28.219	8.1927	15.402	25.203	12.616	11.582	13.755	22.615	17.368	9.4319	7.4392	0	0	0	0		56.01	78.007	51.946	74.176
Capping protein regulator and myosin 1 linker 1	A0A3Q1NEH7	CARMIL1	157 kDa		x			x				10.5844	7.03798	8.61877	4.87148	0		#DIV/0!	#DIV/0!	#DIV/0!	#DIV/0!		10.887	8.5876	10.698	12.165	1.7533	2.5654	9.8312	14.002	11.341	2.5231	10.295	10.316	6.6189	4.1134	3.9713	4.7823	0	0	0	0		29.241	27.814	27.167	32.156
CD109 molecule	A0A3Q1LI93	CD109	163 kDa		x			x		x		9.75532	7.61785	25.2251	21.6588	0		#DIV/0!	#DIV/0!	#DIV/0!	#DIV/0!		12.866	9.6611	8.7531	7.7411	8.7666	12.827	3.2771	5.6007	13.862	7.5693	24.451	55.018	22.615	20.567	24.324	19.129	0	0	0	0		12.482	15.83	16.22	16.873
CD2 associated protein	A0A3Q1ME19	CD2AP	84 kDa		x			x				5.4535	3.21082	4.1456	3.0003	0		#DIV/0!	#DIV/0!	#DIV/0!	#DIV/0!		4.9486	5.3673	4.8628	6.6353	0	2.5654	3.2771	7.0008	5.0406	2.5231	3.8607	5.158	4.9642	1.8282	1.4892	3.7196	0	0	0	0		21.397	19.222	16.22	12.903
Cell division control protein 42 homolog	Q2KJ93	CDC42	21 kDa		x			x	x			6.09255	0.759675	2.00502	3.84347	0		#DIV/0!	#DIV/0!	#DIV/0!	#DIV/0!		14.846	5.3673	1.9451	2.2118	0	0	1.6385	1.4002	6.3008	0	0	1.7193	5.5158	3.6564	2.4821	3.7196	0	0	0	0		21.015	15.83	21.578	20.418
Non-specific serine/threonine protein kinase	E1BP72	CDC42BPB	189 kDa		x			x				6.70127	5.31543	5.7177	4.3067	0		#DIV/0!	#DIV/0!	#DIV/0!	#DIV/0!		2.9691	0	11.671	12.165	3.5066	0	6.5541	11.201	0	15.139	2.5738	5.158	4.9488	5.0275	2.4682	4.7823	0	0	0	0		49.927	49.752	42.578	38.212
Cold-inducible RNA-binding protein	Q3SZN4	CIRBP	23 kDa		x							5.67093	3.82793	5.41983	1.51462	0		#DIV/0!	#DIV/0!	#DIV/0!	#DIV/0!		2.9691	3.2204	8.7531	7.7411	1.7533	2.5654	8.1927	2.8003	5.0406	5.0462	6.4345	5.158	1.1032	0.91409	2.9785	1.0627	0	0	0	0		8.9155	6.7844	22.303	18.858
Cytoskeleton associated protein 4	F1ME65	CKAP4	65 kDa		x			x				4.56935	7.09618	10.0127	12.5361	0		#DIV/0!	#DIV/0!	#DIV/0!	#DIV/0!		3.9589	3.2204	7.7805	3.3176	5.26	5.1308	8.1927	9.8012	2.5203	12.616	7.7214	17.193	24.821	7.3127	15.885	2.1255	0	0	0	0		19.614	18.092	15.206	17.865
Clathrin interactor 1	A7Z035	CLINT1	71 kDa		x			x				8.02768	7.03742	9.0103	5.25935	0		#DIV/0!	#DIV/0!	#DIV/0!	#DIV/0!		6.928	9.6611	7.7805	7.7411	5.26	7.6962	8.1927	7.0008	3.7805	17.662	7.7214	6.8773	2.7579	5.4846	6.9498	5.8451	0	0	0	0		59.701	42.712	63.307	50.167
Coatomer subunit beta'	P35605	COPB2	102 kDa		x			x	x			6.31668	2.1607	0.630075	2.69745	0		#DIV/0!	#DIV/0!	#DIV/0!	#DIV/0!		6.928	6.4407	1.9451	9.9529	0	2.5654	3.2771	2.8003	2.5203	0	0	0	4.9642	2.7423	1.4892	1.5941	0	0	0	0		53.497	43.191	56.426	50.016
Coatomer subunit gamma	A0A140T886	COPG1	97 kDa		x			x				7.71175	3.2607	2.63577	2.9574	0		#DIV/0!	#DIV/0!	#DIV/0!	#DIV/0!		6.6018	10.381	6.4875	7.3767	1.7533	6.8507	1.6385	2.8003	4.21	5.0462	1.2869	0	3.6793	4.5705	1.9857	1.5941	0	0	0	0		39.07	51.324	120.28	117.65
Cortactin	Q1RMR3	CTTN	60 kDa		x			x				12.0685	9.98072	7.75548	5.18645	0		#DIV/0!	#DIV/0!	#DIV/0!	#DIV/0!		10.887	9.6611	15.561	12.165	7.0133	15.392	4.9156	12.602	2.5203	12.616	9.0083	6.8773	4.4126	5.0275	5.4606	5.8451	0	0	0	0		19.614	13.569	14.193	15.88
Aspartate--tRNA ligase, cytoplasmic	Q3SYZ4	DARS1	57 kDa		x							6.5651	3.1248	4.99598	5.04713	0		#DIV/0!	#DIV/0!	#DIV/0!	#DIV/0!		11.877	1.0735	7.7805	5.5294	5.26	0	1.6385	5.6007	6.3008	2.5231	7.7214	3.4386	7.1705	7.3127	1.9857	3.7196	0	0	0	0		66.838	67.844	67.905	72.422
Drebrin-like protein	A6H7G2	DBNL	48 kDa		x							5.42875	3.03735	6.03875	4.28192	0		#DIV/0!	#DIV/0!	#DIV/0!	#DIV/0!		6.928	5.3673	3.8903	5.5294	3.5066	2.5654	3.2771	2.8003	2.5203	12.616	3.8607	5.158	5.5158	5.9416	2.4821	3.1882	0	0	0	0		65.627	52.014	81.1	68.484
Uncharacterized protein	A0A3Q1LUD9	DIAPH1	141 kDa		x			x				9.66447	5.7798	7.5243	3.62105	0		#DIV/0!	#DIV/0!	#DIV/0!	#DIV/0!		20.784	8.5876	4.8628	4.4235	3.5066	7.6962	4.9156	7.0008	10.081	7.5693	9.0083	3.4386	6.0673	2.2852	3.4749	2.6568	0	0	0	0		69.342	86.619	75.856	72.225
DnaJ homolog subfamily C member 3	F1N036	DNAJC3	58 kDa		x			x		x		5.76507	2.6277	1.92368	4.4245	0		#DIV/0!	#DIV/0!	#DIV/0!	#DIV/0!		4.9486	6.4407	11.671	0	3.5066	2.5654	1.6385	2.8003	1.2602	0	6.4345	0	7.1705	4.5705	5.957	0	0	0	0	0		23.18	49.752	20.275	22.828
DPYSL3 protein	A7MBI5	DPYSL3	74 kDa		x			x				14.2643	12.6933	17.6968	12.9118	0		#DIV/0!	#DIV/0!	#DIV/0!	#DIV/0!		12.866	12.881	13.616	17.694	13.19	12.827	6.5541	18.202	15.122	27.754	14.156	13.755	17.258	13.737	7.2113	13.441	0	0	0	0		44.595	30.878	36.979	34.885
Dynein cytoplasmic 1 heavy chain 1	A0A3Q1NEU9	DYNC1H1	534 kDa		x			x				18.9667	3.7957	5.92033	14.4584	0		#DIV/0!	#DIV/0!	#DIV/0!	#DIV/0!		26.722	8.5876	10.698	29.859	7.0133	5.1308	1.6385	1.4002	16.382	0	3.8607	3.4386	12.135	23.766	5.4606	16.472	0	0	0	0		3.4213	11.858	16.937	13.278
AHNAK nucleoprotein	A0A3Q1NE82	AHNAK	615 kDa			x		x				125.936	125.067	83.7897	70.6268	0.245625		512.717	509.18	341.129	287.539		89.074	227.57	95.312	91.788	152.54	161.62	114.7	71.409	36.544	93.355	100.38	104.88	84.391	63.987	87.369	46.76	0.9825	0	0	0		33.7	34.26	25.951	24.415
GH18 domain-containing protein	F1N0X3	LOC100138271	53 kDa			x						11.3614	8.34688	9.8685	8.227	0.0967475		117.434	86.2748	102.003	85.0358		12.13	9.969	16.813	6.5338	8.9779	15.157	4.8405	4.4121	7.4453	6.9567	12.205	12.867	8.8496	8.2121	8.5208	7.3255	0.38699	0	0	0		68.649	84.805	58.798	59.551
Myosin heavy chain 9	F1MQ37	MYH9	227 kDa			x		x				182.651	216.058	264.137	474.755	3.97752		45.9208	54.3196	66.4075	119.359		165.21	21.414	369.49	174.49	182.1	298.16	189.09	194.88	371.68	220.04	242.88	221.95	471.13	570.79	308.37	548.73	2.9475	1.3325	2.4045	9.2256		12.306	9.2186	6.896	11.468
40S ribosomal protein S3a	G3N262	RPS3A	30 kDa			x		x	x			23.4038	22.0865	24.3008	9.34502	0.3145		74.4157	70.2273	77.2679	29.7139		18.4	17.029	29.885	28.301	14.027	15.043	38.655	20.621	13.69	39.682	25.387	18.444	10.956	8.1646	10.289	7.9705	0	0	0	1.258		45.026	41.661	44.188	39.329
Heterogeneous nuclear ribonucleoprotein K	Q3T0D0	HNRNPK	51 kDa			x		x				18.3105	9.4936	18.3165	12.1344	0.30055		60.9233	31.5874	60.9433	40.3741		15.835	12.881	30.15	14.376	5.26	2.5654	14.747	15.402	16.382	10.092	29.599	17.193	12.135	8.2268	14.892	13.284	0	0	1.2022	0		33.879	33.922	37.509	30.768
RNA polymerase II associated protein 3	F1MFU5	RPAP3	79 kDa			x		x				10.0072	5.6364	10.0478	5.50127	0.245625		40.742	22.9472	40.9072	22.397		18.805	7.5142	4.8628	8.847	5.26	5.1308	6.5541	5.6007	17.642	10.092	3.8607	8.5966	8.8252	5.0275	4.9642	3.1882	0.9825	0	0	0		15.602	16.961	18.754	19.354
Myosin light polypeptide 6	P60661	MYL6	17 kDa			x		x	x			42.5805	64.67	60.1472	64.894	1.91027		22.2902	33.8538	31.4862	33.971		31.291	12.607	75.837	50.587	52.6	81.764	70.247	54.069	46.303	62.755	65.138	66.393	42.67	57.178	95.173	64.555	0	2.665	1.2022	3.7739		78.456	68.975	74.004	51.611
TFG protein	Q3SX36	TFG	43 kDa			x		x				8.82548	6.09725	7.23835	5.83305	0.245625		35.9307	24.8234	29.4691	23.7478		11.877	11.801	3.8903	7.7336	5.254	10.262	3.2771	5.5959	5.0363	5.0462	10.286	8.5849	4.9623	5.9385	4.4627	7.9687	0.9825	0	0	0		24.963	21.484	18.248	14.888
Oviduct-specific glycoprotein	A0A3S5ZPD7	OVGP1	53 kDa			x		x				62.2308	46.2985	53.3005	48.0735	2.17148		28.6583	21.3212	24.5458	22.1386		76.944	63.026	66.828	42.125	36.608	74.632	37.761	36.193	41.701	33.413	75.305	62.783	40.241	44.348	55.517	52.188	5.508	0	2.1677	1.0102		23.18	24.876	47.646	51.611
60S acidic ribosomal protein P2	P42899	RPLP2	12 kDa			x						7.89783	14.255	13.922	5.97515	0.546175		14.4602	26.0997	25.49	10.94		7.9177	5.3673	11.671	6.6353	17.533	10.262	18.024	11.201	11.341	15.139	10.295	18.913	7.1705	6.2262	6.4534	4.0505	0.9825	0	1.2022	0		17.813	20.264	17.214	18.799
Ezrin	P31976	EZR	69 kDa			x		x				11.636	15.1978	23.6345	15.9765	0.915077		12.7158	16.6082	25.8279	17.4592		19.629	13.203	5.3813	8.3306	24.658	19.325	4.533	12.275	19.699	24.053	14.283	36.503	19.358	11.135	16.412	17.001	0.75311	1.0214	0.92154	0.96426		7.1324	6.7844	10.138	7.9402
C-1-tetrahydrofolate synthase, cytoplasmic	A4FUD0	MTHFD1	101 kDa			x		x				9.77933	9.14315	11.4361	10.7083	0.601125		16.2684	15.2101	19.0245	17.8138		10.887	5.3673	10.698	12.165	19.287	5.1308	6.5541	5.6007	18.902	10.092	6.4345	10.316	14.893	11.426	6.9498	9.5646	0	0	2.4045	0		13.373	11.307	15.206	15.88
Tubulin polymerization-promoting protein family member 3	A0A452DJS8	TPPP3	18 kDa			x		x				96.325	97.0785	94.0477	39.1437	5.40883		17.8089	17.9482	17.3878	7.23702		132.62	139.55	37.93	75.2	78.899	184.71	29.494	95.211	100.81	136.25	66.919	72.212	61.225	41.591	21.346	32.413	3.93	6.6624	6.0111	5.0318		14.264	23.745	19.26	22.826
Nuclear migration protein nudC	Q17QG2	NUDC	38 kDa			x		x	x			16.5259	7.03298	14.25	9.7195	0.89325		18.5009	7.87347	15.953	10.8811		23.753	18.249	9.7257	14.376	1.7533	10.262	4.9156	11.201	12.602	12.616	12.869	18.913	13.789	9.1409	7.4462	8.5019	0.9825	1.3325	0	1.258		18.722	29.399	23.316	21.835
Keratin, type II cytoskeletal 7	Q29S21	KRT7	52 kDa			x		x				19.0587	18.6272	5.8812	6.5146	0.948815		20.0869	19.632	6.19847	6.86604		10.347	31.804	23.056	11.028	7.1179	31.807	27.201	8.3828	3.3675	11.522	3.4537	5.1816	3.5058	8.4537	8.5385	5.5604	0.6019	0.81631	1.6064	0.77065		11.59	10.177	11.151	8.9327
Elongation factor 1-alpha 1	P68103	EEF1A1	50 kDa			x		x	x			16.197	27.017	31.478	19.0083	2.34577		6.90475	11.5173	13.419	8.10319		16.815	10.575	18.609	18.789	45.056	16.116	18.713	28.183	29.507	27.379	34.172	34.854	21.817	20.366	12.83	21.02	1.965	5.1386	1.2022	1.0773		4.4577	0	5.0688	5.9551
Y-box-binding protein 1	P67808	YBX1	36 kDa			x		x				14.611	16.1483	16.6345	7.9669	1.8414		7.93472	8.76955	9.03362	4.32655		21.398	14.98	10.676	11.39	11.047	22.151	17.44	13.955	13.399	16.739	15.843	20.557	4.2109	5.622	13.019	9.0157	0.9825	2.665	1.2022	2.5159		19.614	22.615	19.261	16.873
Septin-2	Q2NKY7	SEPTIN2	42 kDa			x						10.8134	6.9766	9.01562	5.3258	1.1938		9.05795	5.84403	7.55204	4.46122		9.8971	8.5876	4.8628	19.906	8.7666	10.262	3.2771	5.6007	7.5609	12.616	9.0083	6.8773	4.4126	5.9416	2.9785	7.9705	0.9825	1.3325	1.2022	1.258		10.699	7.9151	8.11	6.9476
Protein SGT1 homolog	Q2KIK0	SUGT1	38 kDa			x			x			20.457	17.0739	18.1792	11.938	2.7021		7.57078	6.31875	6.72782	4.41805		23.753	20.396	15.561	22.118	8.7666	28.219	13.108	18.202	17.642	15.139	19.304	20.632	13.789	11.883	10.921	11.159	1.965	2.665	2.4045	3.7739		14.265	11.307	13.179	10.918
Brain acid soluble protein 1	P80724	BASP1	23 kDa			x		x				20.7012	16.7587	36.089	18.139	4.054		5.10636	4.13388	8.90207	4.47435		31.671	20.396	9.7257	21.012	10.52	23.089	18.024	15.402	23.943	32.8	36.033	51.58	21.512	11.883	17.375	21.786	4.9125	2.665	3.6067	5.0318		20.506	24.876	29.399	21.835
Annexin A8	Q95L54	ANXA8	37 kDa			x		x	x			9.60855	7.06517	14.5101	10.3245	1.9391		4.95516	3.64353	7.4829	5.32438		13.856	10.735	3.8903	9.9529	7.0133	5.1308	4.9156	11.201	18.902	17.662	7.7214	13.755	12.686	7.7698	13.403	7.4392	2.9475	0	4.8089	0		16.048	13.569	16.22	10.918
Heat shock protein HSP 90-beta	Q76LV1	HSP90AB1	83 kDa			x		x				23.1675	12.2665	15.331	10.0452	3.11447		7.43865	3.93855	4.92251	3.22532		39.162	20.305	15.161	18.042	12.405	10.12	10.958	15.583	22.251	6.3701	17.152	15.551	13.601	10.167	8.8675	7.5452	3.3726	2.0621	4.7977	2.2255		11.59	11.307	13.179	10.918
Endoplasmin	Q95M18	HSP90B1	92 kDa			x		x		x		28.5508	23.1498	28.0078	35.718	6.78957		4.20509	3.4096	4.12511	5.26071		23.627	41.727	33.791	15.058	17.533	17.958	29.284	27.824	22.683	10.092	43.59	35.666	62.937	18.68	45.913	15.342	9.825	3.9974	10.82	2.5159		10.699	9.0459	10.138	16.873
Elongation factor 2	Q3SYU2	EEF2	95 kDa			x		x				5.91502	7.76497	7.3107	7.9078	1.72605		3.42691	4.4987	4.23551	4.58144		6.928	5.3673	5.8354	5.5294	10.52	10.262	3.2771	7.0008	10.081	7.5693	6.4345	5.158	8.8252	10.969	5.4606	6.3764	1.965	1.3325	3.6067	0		50.818	61.06	44.605	49.626
Myosin heavy chain 14	F1MM57	MYH14	231 kDa			x		x				132.554	172.107	150.424	281.098	1.9974		66.3631	86.1658	75.3098	140.732		37.925	9.892	384.49	97.908	113.34	207.79	200.16	167.14	41.305	244.73	196.75	118.91	145.58	552.06	199.6	227.15	0	0	0	7.9896		36.553	29.399	37.509	38.708
Tropomodulin 3	A0A3Q1LL62	TMOD3	38 kDa			x			x			22.503	41.51	47.3398	32.7425	0.943475		23.8512	43.9969	50.1759	34.7042		23.398	2.1469	56.726	7.7411	23.994	53.873	50.368	37.805	32.367	55.508	48.091	53.393	30.715	37.021	37.728	25.506	0	0	0	3.7739		88.263	169.61	51.701	77.417
Cytoplasmic dynein 1 intermediate chain 2	Q0III3	DYNC1I2	68 kDa		x			x				13.4747	6.24905	4.66825	7.15508	0		#DIV/0!	#DIV/0!	#DIV/0!	#DIV/0!		12.866	10.735	4.8628	25.435	3.5066	7.6962	8.1927	5.6007	5.0406	5.0462	5.1476	3.4386	6.6189	9.598	4.9642	7.4392	0	0	0	0		19.614	14.7	14.193	15.88
Dynein light intermediate chain	F1MBQ0	DYNC1LI2	55 kDa		x			x				4.89203	5.13712	3.08568	1.63676	0		#DIV/0!	#DIV/0!	#DIV/0!	#DIV/0!		6.928	3.2204	3.8903	5.5294	7.0133	7.6962	1.6385	4.2005	2.5203	2.5231	3.8607	3.4386	2.2063	2.2852	0.99283	1.0627	0	0	0	0		19.614	14.7	14.193	11.91
Early endosome antigen 1	A0A3Q1M5J6	EEA1	167 kDa		x			x				8.43505	1.05012	3.4787	5.54157	0		#DIV/0!	#DIV/0!	#DIV/0!	#DIV/0!		17.815	4.2938	3.8903	7.7411	0	0	0	4.2005	11.341	0	2.5738	0	10.48	5.4846	2.4821	3.7196	0	0	0	0		11.542	11.813	15.486	22.34
Actin, cytoplasmic 1	P60712	ACTB	42 kDa			x		x				23.817	31.437	38.4135	33.2758	8.1091		2.93707	3.87676	4.73709	4.10351		28.887	16.643	28.739	20.999	34.548	38.037	31.354	21.809	33.246	31.234	48.68	40.494	33.529	40.707	29.774	29.093	9.7344	8.2079	7.0788	7.4153		65.083	63.321	65.894	68.484
Actin, cytoplasmic 2	P63258	ACTG1	42 kDa			x		x				24.0643	30.9985	38.0918	32.8758	8.40965		2.8615	3.68606	4.52953	3.90929		29.876	16.643	28.739	20.999	32.794	38.037	31.354	21.809	33.246	31.234	47.393	40.494	32.426	40.707	29.277	29.093	9.7344	8.2079	8.281	7.4153		45.469	32.791	35.481	38.708
Annexin A2	P04272	ANXA2	39 kDa			x		x	x			17.0875	16.9984	29.0665	19.388	0.245625		69.5674	69.2048	118.337	78.9333		21.774	20.396	10.698	15.482	38.573	12.827	8.1927	8.401	28.983	35.323	24.451	27.509	25.373	12.34	22.835	17.004	0.9825	0	0	0		14.263	15.827	13.176	17.117
PDZ domain-containing protein	A0A3Q1LV73	AHNAK2	593 kDa			x						27.921	17.6814	13.4586	7.55103	0.3145		88.779	56.2207	42.7936	24.0096		29.691	32.204	32.095	17.694	10.52	43.612	8.1927	8.401	2.5203	10.092	20.59	20.632	11.032	5.0275	10.425	3.7196	0	0	0	1.258		254.98	284.94	370.02	346.39
Protein disulfide-isomerase A4	F1MEN8	PDIA4	72 kDa			x		x		x		19.726	20.0955	19.7471	23.3944	0.736875		26.7698	27.2713	26.7984	31.7481		18.805	27.91	23.342	8.847	52.6	12.827	6.5541	8.401	12.602	7.5693	34.746	24.071	45.781	11.426	26.806	9.5646	2.9475	0	0	0		56.262	68.09	112.99	107.61
Epoxide hydrolase 2	F6QS88	EPHX2	63 kDa			x		x	x			16.8382	10.415	12.8261	12.7701	0.546175		30.8294	19.0689	23.4835	23.3811		20.784	11.808	12.643	22.118	8.7666	25.654	1.6385	5.6007	15.122	15.139	9.0083	12.035	19.305	14.625	5.4606	11.69	0.9825	0	1.2022	0		79.348	79.151	83.128	70.469
Cytosolic non-specific dipeptidase	Q3ZC84	CNDP2	53 kDa			x		x	x			21.4718	17.3361	19.0838	12.4633	3.10035		6.92561	5.59164	6.15535	4.01997		32.661	30.057	16.534	6.6353	10.52	35.915	13.108	9.8012	21.423	22.708	16.73	15.474	17.099	16.911	8.9355	6.9078	3.93	0	7.2134	1.258		28.964	25.926	12.196	14.616
EF-hand domain-containing protein D2	A5D7A0	EFHD2	27 kDa		x			x	x			2.04588	4.2753	7.43375	3.04422	0		#DIV/0!	#DIV/0!	#DIV/0!	#DIV/0!		1.9794	3.1531	1.9451	1.1059	3.5066	5.1308	1.6385	6.8253	4.9616	10.092	6.1925	8.4889	3.861	2.2852	4.4366	1.5941	0	0	0	0		156.14	149.13	180.49	153.14
Eukaryotic translation initiation factor 4C	Q32LC3	EIF1AX	16 kDa		x							6.02355	6.54175	8.14995	2.52557	0		#DIV/0!	#DIV/0!	#DIV/0!	#DIV/0!		4.9486	7.5142	3.8903	7.7411	0	7.6962	11.47	7.0008	6.3008	15.139	7.7214	3.4386	1.6547	2.7423	1.9857	3.7196	0	0	0	0		13.373	18.092	15.206	14.888
Eukaryotic translation initiation factor 2 subunit 2	A0A3Q1LQI5	EIF2S2	38 kDa		x			x	x			6.82355	6.54045	5.08542	2.93809	0		#DIV/0!	#DIV/0!	#DIV/0!	#DIV/0!		7.9177	4.2938	2.9177	12.165	3.5066	10.262	8.1927	4.2005	5.0406	7.5693	2.5738	5.158	2.7579	5.4846	2.9785	0.53137	0	0	0	0		55.276	53.144	60.825	53.596
Eukaryotic translation initiation factor 3 subunit A	E1B7R4	EIF3A	166 kDa		x			x				6.7611	2.01507	3.72843	3.36105	0		#DIV/0!	#DIV/0!	#DIV/0!	#DIV/0!		8.9074	4.2938	3.8903	9.9529	5.26	0	0	2.8003	5.0406	0	6.4345	3.4386	2.2063	4.1134	4.4677	2.6568	0	0	0	0		42.794	52.014	44.605	42.678
Eukaryotic translation initiation factor 3 subunit I	Q5E966	EIF3I	36 kDa		x			x	x			3.68057	1.86805	5.9358	2.95918	0		#DIV/0!	#DIV/0!	#DIV/0!	#DIV/0!		3.9589	5.3673	0.97257	4.4235	3.5066	2.5654	0	1.4002	6.3008	7.5693	6.4345	3.4386	4.4126	2.2852	2.4821	2.6568	0	0	0	0		46.84	42.91	44.994	37.563
Eukaryotic initiation factor 4A-I	Q3SZ54	EIF4A1	46 kDa		x			x				3.06902	0.550847	1.29873	6.37277	0		#DIV/0!	#DIV/0!	#DIV/0!	#DIV/0!		4.9167	1.5929	1.9138	3.8527	0.84839	0	0	1.355	0.60976	1.2209	2.5323	0.83194	7.1171	8.4185	4.9161	5.0394	0	0	0	0		20.506	29.399	23.316	29.776
Eukaryotic translation initiation factor 4 gamma 1	F1MX04	EIF4G1	177 kDa		x			x				8.7199	2.56947	4.57472	4.01947	0		#DIV/0!	#DIV/0!	#DIV/0!	#DIV/0!		15.835	6.4407	4.8628	7.7411	0	0	3.2771	7.0008	7.5609	0	3.8607	6.8773	2.5287	4.3806	3.7651	5.4035	0	0	0	0		432.86	324.6	200.69	312.92
Eukaryotic translation initiation factor 5B	F1N6Y7	EIF5B	138 kDa		x			x				8.29182	3.62272	2.76325	3.06022	0		#DIV/0!	#DIV/0!	#DIV/0!	#DIV/0!		13.856	6.4407	2.9177	9.9529	7.0133	0	3.2771	4.2005	5.0406	0	2.5738	3.4386	1.6547	1.3711	4.9642	4.2509	0	0	0	0		15.156	13.569	25.344	23.82
Vacuolar protein sorting 13 homolog C	E1BPX1	VPS13C	421 kDa			x		x	x			13.3475	1.54802	9.58012	11.4859	0.333125		40.0676	4.64698	28.7583	34.4793		17.815	9.6611	12.643	13.271	1.7533	0	1.6385	2.8003	12.602	2.5231	7.7214	15.474	13.789	15.997	4.4677	11.69	0	1.3325	0	0		21.376	16.421	55.664	52.503
Glyceraldehyde-3-phosphate dehydrogenase	P10096	GAPDH	36 kDa			x		x	x			23.5751	9.3401	20.1	13.5857	4.10893		5.73753	2.27312	4.89179	3.30639		29.69	31.13	5.8354	27.645	7.0133	15.392	6.5541	8.401	34.024	20.185	14.156	12.035	15.444	19.196	6.9498	12.753	3.93	2.665	4.8089	5.0318		26.422	34.685	25.989	21.229
Ectonucleotide pyrophosphatase/phosphodiesterase family member 3	P15396	ENPP3	100 kDa		x			x				2.67464	2.24812	12.4881	10.0061	0		#DIV/0!	#DIV/0!	#DIV/0!	#DIV/0!		0	7.5142	0.97257	2.2118	1.7533	0	1.6385	5.6007	8.8211	5.0462	10.295	25.79	9.3768	5.4846	12.41	12.753	0	0	0	0		98.629	88.523	97.626	87.727
Protein 4.1	Q9N179	EPB41	69 kDa		x			x				5.65522	4.55312	4.984	1.76961	0		#DIV/0!	#DIV/0!	#DIV/0!	#DIV/0!		8.9074	4.2938	3.8903	5.5294	0	7.6962	4.9156	5.6007	3.7805	7.5693	5.1476	3.4386	2.2063	2.2852	0.99283	1.5941	0	0	0	0		63.3	78.021	63.866	51.611
Erythrocyte membrane protein band 4.1 like 2	A0A3Q1LWK1	EPB41L2	117 kDa		x			x				6.01115	0	1.58858	0.922785	0		#DIV/0!	#DIV/0!	#DIV/0!	#DIV/0!		7.9177	6.4407	1.9451	7.7411	0	0	0	0	3.7805	0	2.5738	0	2.2063	0.45705	0.49642	0.53137	0	0	0	0		8.9155	5.6537	8.11	7.9402
Erythrocyte membrane protein band 4.1 like 3	E1B7S3	EPB41L3	121 kDa		x			x				11.1585	6.07343	4.8952	2.17567	0		#DIV/0!	#DIV/0!	#DIV/0!	#DIV/0!		15.835	8.5876	5.8354	14.376	0	10.262	9.8312	4.2005	2.5203	5.0462	10.295	1.7193	3.861	1.8282	2.4821	0.53137	0	0	0	0		139.08	155.68	92.625	85.044
Glutamyl-tRNA synthetase	A0A3Q1MKR2	EPRS1	171 kDa		x							13.1761	3.6514	9.60592	9.306	0		#DIV/0!	#DIV/0!	#DIV/0!	#DIV/0!		26.153	5.3673	6.808	14.376	8.7666	0	1.6385	4.2005	28.983	0	7.7214	1.7193	12.686	12.666	4.9642	6.9078	0	0	0	0		72.215	65.583	51.701	56.574
Phenylalanine--tRNA ligase	A7MBD4	FARSA	57 kDa		x			x				3.84802	8.55685	7.634	6.5004	0		#DIV/0!	#DIV/0!	#DIV/0!	#DIV/0!		3.9589	2.1469	4.8628	4.4235	5.26	7.6962	11.47	9.8012	5.0406	12.616	7.7214	5.158	7.7221	5.4846	6.9498	5.8451	0	0	0	0		22.822	23.873	59.136	46.032
Catenin alpha-1	A0A3Q1M9M0	CTNNA1	102 kDa			x		x				4.34403	4.40347	5.67515	5.4051	0.560125		7.75546	7.86159	10.1319	9.64981		2.9538	6.4074	5.8203	2.1946	3.4794	5.091	4.8647	4.1788	3.7413	10.014	3.8407	5.1046	4.9556	6.3845	4.46	5.8203	0.9825	0	0	1.258		8.0135	4.5154	7.0861	5.9469
Dynactin subunit 2	Q3ZCF0	DCTN2	44 kDa			x		x				4.1045	3.18078	7.2253	5.11998	1.1938		3.43818	2.66441	6.05235	4.2888		4.9486	5.3673	3.8903	2.2118	1.7533	5.1308	1.6385	4.2005	6.3008	7.5693	6.4345	8.5966	7.7221	4.5705	4.4677	3.7196	0.9825	1.3325	1.2022	1.258		205.1	222.61	260.53	243.63
Peptidylprolyl isomerase	F1MU79	FKBP4	52 kDa		x			x				11.9185	5.4585	9.04852	7.93537	0		#DIV/0!	#DIV/0!	#DIV/0!	#DIV/0!		12.866	16.102	8.7531	9.9529	5.26	7.6962	3.2771	5.6007	11.341	2.5231	10.295	12.035	9.9284	10.969	4.4677	6.3764	0	0	0	0		29.418	29.394	31.423	34.485
Peptidylprolyl isomerase	G3MXV0	FKBP5	51 kDa		x				x			6.39748	7.17318	1.26755	0.979942	0		#DIV/0!	#DIV/0!	#DIV/0!	#DIV/0!		7.9177	6.4407	6.808	4.4235	0	25.654	1.6385	1.4002	1.2602	2.5231	1.2869	0	1.1032	2.2852	0	0.53137	0	0	0	0		86.391	87.066	195.55	200.39
FLII actin remodeling protein	F1N365	FLII	144 kDa		x			x				5.96027	2.15983	5.4057	3.5305	0		#DIV/0!	#DIV/0!	#DIV/0!	#DIV/0!		5.9383	3.2204	5.8354	8.847	0	0	1.6385	7.0008	10.081	2.5231	3.8607	5.158	4.4126	4.5705	2.4821	2.6568	0	0	0	0		24.072	36.183	25.344	23.82
Filamin A	F1N169	FLNA	281 kDa		x			x				11.9279	1.2827	6.4624	11.2627	0		#DIV/0!	#DIV/0!	#DIV/0!	#DIV/0!		22.763	8.5876	9.7257	6.6353	0	5.1308	0	0	15.122	0	9.0083	1.7193	14.341	15.083	4.4677	11.159	0	0	0	0		36.553	29.399	21.289	13.895
Filamin C	A0A3Q1LV98	FLNC	290 kDa		x			x				2.74645	0	2.71406	10.5187	0		#DIV/0!	#DIV/0!	#DIV/0!	#DIV/0!		4.9486	2.1469	3.8903	0	0	0	0	0	9.4222	0	0.61389	0.82017	12.949	10.273	7.1866	11.666	0	0	0	0		38.336	48.622	46.633	41.686
Keratin, type II cytoskeletal 8	F1MU12	KRT8	54 kDa			x		x				50.1987	51.0958	19.5274	10.0104	0.150973		332.503	338.444	129.344	66.3063		41.506	86.845	46	26.444	23.195	88.752	61.114	31.322	5.0406	42.068	17.809	13.192	7.3887	11.317	10.882	10.454	0.60389	0	0	0		62.408	57.667	25.344	42.678
Heat shock protein beta-1	Q3T149	HSPB1	22 kDa			x		x				40.5585	59.9835	85.3937	53.7837	0.30055		134.948	199.579	284.125	178.951		40.578	39.718	47.656	34.282	26.3	112.88	57.349	43.405	35.284	196.8	57.911	51.58	33.095	80.897	42.692	58.451	0	0	1.2022	0		294.21	338.09	193.63	181.63
Keratin 18	F6S1Q0	KRT18	48 kDa			x		x				23.9061	15.1938	6.022	8.63567	0.61505		38.8685	24.7034	9.79107	14.0406		15.012	43.745	32.258	4.6094	4.8254	25.018	20.895	10.037	1.472	15.563	3.3254	3.7276	5.0569	13.331	8.316	7.8388	0	0	1.2022	1.258		8.0239	10.177	26.358	18.858
Ribosome binding protein 1	F1MDC1	RRBP1	167 kDa			x						6.95423	9.98385	8.2326	7.68147	1.54085		4.51324	6.47944	5.3429	4.98522		6.928	5.3673	7.7805	7.7411	3.5066	17.958	11.47	7.0008	1.2602	5.0462	12.869	13.755	13.238	2.7423	9.4319	5.3137	0.9825	2.665	0	2.5159		58.411	68.996	55.78	73.47
Endoplasmic reticulum chaperone BiP	Q0VCX2	HSPA5	72 kDa			x		x		x		78.6512	81.831	69.4882	105.136	23.5455		3.34039	3.47544	2.95123	4.46523		72.252	106.99	99.42	35.943	87.482	119.73	72.193	47.919	54.827	40.095	103.46	79.571	154.38	72.927	140.63	52.607	28.385	23.32	22.977	19.5		210.29	203.03	167.45	215.5
RNA-binding protein FUS	A0A140T861	FUS	52 kDa		x			x				11.3656	7.55367	7.69787	2.14234	0		#DIV/0!	#DIV/0!	#DIV/0!	#DIV/0!		9.4122	9.3981	17.783	8.8691	4.4008	1.9369	12.305	11.572	8.5123	4.428	8.3777	9.4735	2.9041	0.69014	3.11	1.8651	0	0	0	0		19.614	23.745	19.261	23.82
Intraflagellar transport 74	F1N626	IFT74	69 kDa			x		x				9.59852	8.81947	4.34727	5.5626	1.10225		8.70812	8.00134	3.944	5.04659		10.394	11.808	2.9211	13.271	3.5066	16.679	12.292	2.8003	6.3008	3.789	3.8607	3.4386	5.7925	7.3127	5.957	3.1882	0	1.3371	1.8096	1.2623		125.71	106.29	250.4	225.3
Hypoxia up-regulated 1	A0A3Q1MJM1	HYOU1	114 kDa			x		x				32.874	30.9948	18.5755	27.6895	5.85733		5.61246	5.29162	3.17133	4.72733		36.619	49.379	31.122	14.376	24.546	61.569	19.662	18.202	8.8211	10.092	29.599	25.79	41.368	19.196	34.253	15.941	4.9125	2.665	10.82	5.0318		439.43	399.21	595.67	717.67
Ras GTPase-activating protein-binding protein 1	Q32LC7	G3BP1	52 kDa		x							10.6814	9.0798	11.592	4.1156	0		#DIV/0!	#DIV/0!	#DIV/0!	#DIV/0!		7.9177	8.5876	18.479	7.7411	5.26	12.827	9.8312	8.401	7.5609	12.616	14.156	12.035	2.7579	1.3711	5.957	6.3764	0	0	0	0		130.91	163.75	119.44	150.63
Glutathione peroxidase 1	P00435	GPX1	23 kDa		x							3.84468	1.40102	6.37233	3.36788	0		#DIV/0!	#DIV/0!	#DIV/0!	#DIV/0!		6.928	4.2938	1.9451	2.2118	0	2.5654	1.6385	1.4002	5.0406	7.5693	7.7214	5.158	3.3095	5.4846	1.4892	3.1882	0	0	0	0		70.432	79.151	74.004	53.596
Gelsolin	Q3SX14	GSN	81 kDa		x			x				2.7308	3.72822	5.021	6.70017	0		#DIV/0!	#DIV/0!	#DIV/0!	#DIV/0!		4.9366	1.0691	4.3668	0.55072	1.7463	2.5551	5.725	4.8865	5.653	6.2926	3.8504	4.288	5.7749	7.5202	7.6755	5.8301	0	0	0	0		7.6268	8.0386	12.727	8.4906
Hepatoma-derived growth factor	Q9XSK7	HDGF	27 kDa		x			x	x			3.0981	6.56773	4.771	0.137895	0		#DIV/0!	#DIV/0!	#DIV/0!	#DIV/0!		2.9691	4.2938	2.9177	2.2118	8.7666	12.827	3.2771	1.4002	1.2602	10.092	2.5738	5.158	0.55158	0	0	0	0	0	0	0		268.39	191.58	448.46	605.5
High density lipoprotein binding protein	A0A3Q1MUD4	HDLBP	142 kDa		x			x				6.4346	2.3673	4.3599	2.1616	0		#DIV/0!	#DIV/0!	#DIV/0!	#DIV/0!		2.9691	7.5142	9.7257	5.5294	1.7533	0	4.9156	2.8003	2.5203	5.0462	6.4345	3.4386	2.2063	1.3711	3.4749	1.5941	0	0	0	0		13.508	8.0858	9.7071	10.496
Reticulocalbin 2	Q0VCQ9	RCN2	37 kDa			x				x		6.14147	3.41827	2.77733	5.28	0.860675		7.13565	3.97162	3.22691	6.13472		4.9486	6.4407	8.7531	4.4235	1.7533	2.5654	6.5541	2.8003	0	2.5231	5.1476	3.4386	9.3768	3.1993	6.9498	1.5941	0.9825	0	1.2022	1.258		48.583	54.969	29.628	37.98
Heat shock 70 kDa protein 4	E1BBY7	HSPA4	95 kDa		x			x				9.3844	0	3.90205	3.29097	0		#DIV/0!	#DIV/0!	#DIV/0!	#DIV/0!		9.8971	8.0014	1.9451	17.694	0	0	0	0	12.602	0	1.2869	1.7193	6.6189	1.3711	1.9857	3.1882	0	0	0	0		11.59	14.7	10.138	12.903
Kinesin family member 13B	E1BGB0	KIF13B	208 kDa		x			x				9.93603	6.38532	9.34408	9.04885	0		#DIV/0!	#DIV/0!	#DIV/0!	#DIV/0!		8.9074	6.4407	15.549	8.847	5.2378	2.5654	6.5541	11.184	8.8051	5.0462	11.533	11.992	13.224	10.043	4.9579	7.9705	0	0	0	0		85.588	140.21	100.36	156.82
Kinesin-like protein	A0A3Q1MXL6	KIF5B	113 kDa		x			x				9.77725	8.41807	7.77035	6.7649	0		#DIV/0!	#DIV/0!	#DIV/0!	#DIV/0!		9.5853	9.4919	9.4958	10.536	6.8752	9.8574	14.36	2.5797	9.8827	7.3706	8.8056	5.0225	4.8389	8.1548	5.2741	8.7918	0	0	0	0		19.614	19.222	23.316	39.701
Keratin, type I cytoskeletal 19	P08728	KRT19	44 kDa		x			x				25.4968	30.366	8.98703	6.64175	0		#DIV/0!	#DIV/0!	#DIV/0!	#DIV/0!		17.955	43.109	33.368	7.5553	12.708	41.68	47.712	19.364	2.3085	24.807	5.6829	3.1497	5.8097	9.3257	7.6469	3.7847	0	0	0	0		167.61	167.35	270.67	358.3
Ladinin 1	A0A3S5ZP82	LAD1	71 kDa		x							6.81327	2.1011	3.38805	2.71045	0		#DIV/0!	#DIV/0!	#DIV/0!	#DIV/0!		12.866	5.3673	6.808	2.2118	0	2.5654	1.6385	4.2005	3.7805	5.0462	1.2869	3.4386	2.2063	1.3711	2.4821	4.7823	0	0	0	0		161.37	188.83	180.45	194.53
Collagen type XIV alpha 1 chain	E1BA17	COL14A1	194 kDa			x		x		x		2.79643	3.62045	2.67112	9.09232	0.245625		11.3849	14.7397	10.8748	37.0171		2.9691	3.2204	3.8903	1.1059	0	2.5654	4.9156	7.0008	2.5203	0	1.2869	6.8773	8.2737	5.4846	10.921	11.69	0.9825	0	0	0		23.18	18.092	19.261	15.88
Dynactin subunit 1	A0A3Q1M3Y3	DCTN1	140 kDa			x		x				2.62423	1.69232	1.89093	5.21427	0.245625		10.6839	6.88987	7.69842	21.2286		3.9589	3.2204	0	3.3176	0	5.1308	1.6385	0	5.0406	2.5231	0	0	6.6189	5.4846	3.9713	4.7823	0.9825	0	0	0		25.855	12.438	23.316	25.806
Filamin B	E1BKX7	FLNB	282 kDa			x		x				1.56402	0.438325	1.50959	8.94945	0.30055		5.20386	1.45841	5.02276	29.7769		0.98971	4.2938	0.97257	0	1.7533	0	0	0	3.1793	0	1.9599	0.89916	11.872	11.665	3.7345	8.5263	0	0	1.2022	0		32.987	30.53	29.399	29.776
Tubulin alpha-4A chain	P81948	TUBA4A	50 kDa			x		x				16.2078	13.9189	10.6163	25.0742	6.8109		2.37968	2.04362	1.55871	3.68149		13.622	13.069	22.182	15.958	10.637	5.1335	20.551	19.354	10.146	2.504	18.946	10.869	12.117	18.829	34.138	35.213	5.6013	8.2528	7.0566	6.3329		191.68	176.39	134.83	122.08
La ribonucleoprotein 1, translational regulator	F1MZU1	LARP1	123 kDa		x			x				8.24425	2.97775	6.90358	2.51422	0		#DIV/0!	#DIV/0!	#DIV/0!	#DIV/0!		4.9486	3.2204	12.643	12.165	3.5066	2.5654	1.6385	4.2005	6.3008	7.5693	5.1476	8.5966	2.2063	2.2852	3.9713	1.5941	0	0	0	0		116.79	107.42	173.35	188.58
LIM and SH3 domain protein 1	Q3B7M5	LASP1	30 kDa		x			x				5.47353	5.31155	6.47375	6.6797	0		#DIV/0!	#DIV/0!	#DIV/0!	#DIV/0!		3.9589	2.1469	5.8354	9.9529	3.5066	10.262	3.2771	4.2005	6.3008	7.5693	5.1476	6.8773	7.7221	8.6839	4.4677	5.8451	0	0	0	0		49.798	28.248	41.454	51.414
LPS responsive beige-like anchor protein	A0A3Q1M9P3	LRBA	317 kDa		x			x	x			19.5745	3.56087	7.03378	9.28073	0		#DIV/0!	#DIV/0!	#DIV/0!	#DIV/0!		30.681	15.028	20.424	12.165	0	2.5654	3.2771	8.401	8.8211	0	14.156	5.158	7.1705	12.34	6.4534	11.159	0	0	0	0		78.518	110.33	63.577	89.565
LRR binding FLII interacting protein 1	A0A3Q1MQF7	LRRFIP1	120 kDa		x			x				28.6842	12.7896	22.4063	12.4061	0		#DIV/0!	#DIV/0!	#DIV/0!	#DIV/0!		38.386	26.682	14.519	35.15	7.0133	17.589	12.755	13.801	25.113	22.527	21.6	20.385	13.119	8.5855	14.75	13.17	0	0	0	0		107	79.51	139.67	117.29
MAGE family member D2	Q17QL4	MAGED2	63 kDa		x			x				9.3677	2.74825	4.16498	4.09387	0		#DIV/0!	#DIV/0!	#DIV/0!	#DIV/0!		10.887	4.2938	6.808	15.482	0	0	8.1927	2.8003	3.7805	0	7.7214	5.158	5.5158	2.7423	5.4606	2.6568	0	0	0	0		9.807	13.569	17.234	20.843
Microtubule associated protein 1A	A0A3Q1M9Z4	MAP1A	338 kDa		x			x				15.5741	6.89755	3.17045	6.281	0		#DIV/0!	#DIV/0!	#DIV/0!	#DIV/0!		22.763	19.322	5.8354	14.376	0	2.5654	18.024	7.0008	8.8211	0	3.8607	0	0	9.1409	6.9498	9.0333	0	0	0	0		36.553	31.661	92.251	74.439
Microtubule associated protein 1B	A0A3Q1MTY6	MAP1B	270 kDa		x			x				5.13147	0	3.60027	3.6952	0		#DIV/0!	#DIV/0!	#DIV/0!	#DIV/0!		11.877	2.1469	0.97257	5.5294	0	0	0	0	8.8211	0	3.8607	1.7193	2.7579	3.1993	2.9785	5.8451	0	0	0	0		22.289	23.745	20.275	12.903
Microtubule-associated protein	F1MEW3	MAP2	217 kDa		x							6.7983	4.61843	5.1241	2.64482	0		#DIV/0!	#DIV/0!	#DIV/0!	#DIV/0!		3.9589	5.3673	6.808	11.059	0	2.5654	13.108	2.8003	2.5203	2.5231	10.295	5.158	4.4126	0	2.9785	3.1882	0	0	0	0		69.541	82.544	71.976	86.349
Microtubule-associated protein 4	P36225	MAP4	112 kDa		x			x				15.178	11.8593	13.8718	7.3228	0		#DIV/0!	#DIV/0!	#DIV/0!	#DIV/0!		16.058	14.159	12.552	17.943	7.4352	15.136	12.991	11.875	10.223	12.095	18.27	14.899	4.8815	5.3089	7.5968	11.504	0	0	0	0		62.408	89.328	76.031	79.402
Myristoylated alanine-rich C-kinase substrate	P12624	MARCKS	32 kDa		x			x				5.36592	4.17665	6.61658	3.45927	0		#DIV/0!	#DIV/0!	#DIV/0!	#DIV/0!		9.8971	2.1469	3.8903	5.5294	5.26	5.1308	4.9156	1.4002	5.0406	2.5231	5.1476	13.755	3.861	2.2852	3.9713	3.7196	0	0	0	0		71.324	79.151	88.196	78.409
MARCKS-related protein	Q0VBZ9	MARCKSL1	20 kDa		x			x				12.6563	12.6108	20.7447	7.94527	0		#DIV/0!	#DIV/0!	#DIV/0!	#DIV/0!		20.784	10.735	5.8354	13.271	7.0133	17.958	11.47	14.002	10.081	25.231	21.877	25.79	7.7221	5.0275	8.9355	10.096	0	0	0	0		21.397	21.484	26.358	23.82
Myosin-10	Q27991	MYH10	229 kDa		x			x				40.1164	55.1013	74.6675	111.172	0		#DIV/0!	#DIV/0!	#DIV/0!	#DIV/0!		46.472	1.5636	66.901	45.529	37.797	73.793	49.636	59.179	78.091	73.931	81.115	65.533	126.39	130.06	96.132	92.107	0	0	0	0		23.18	33.922	20.275	21.835
MYH11 protein	A6QLN6	MYH11	228 kDa		x			x				7.34979	17.9171	21.8263	15.4447	0		#DIV/0!	#DIV/0!	#DIV/0!	#DIV/0!		2.7686	0.40748	22.339	3.8841	3.3964	23.129	28.096	17.047	11.723	51.705	5.5963	18.281	12.524	22.189	12.45	14.616	0	0	0	0		10.699	7.9151	11.151	8.9327
Myosin regulatory light polypeptide 9	Q5E9E2	MYL9	20 kDa		x			x	x			4.4657	9.3371	9.28285	35.9725	0		#DIV/0!	#DIV/0!	#DIV/0!	#DIV/0!		4.5201	2.098	7.2635	3.9812	6.2765	12.457	8.5619	10.053	6.5847	8.2017	10.035	12.31	21.745	31.579	60.893	29.673	0	0	0	0		13.373	12.438	12.165	18.858
Myosin XVIIIA	E1BKQ6	MYO18A	111 kDa		x			x				6.35802	4.6705	0.965175	7.51098	0		#DIV/0!	#DIV/0!	#DIV/0!	#DIV/0!		2.9691	0	13.616	8.847	0	2.5654	4.9156	11.201	0	0	3.8607	0	4.4126	12.34	7.4462	5.8451	0	0	0	0		49.927	58.798	54.743	48.634
Unconventional myosin-Ic	Q27966	MYO1C	122 kDa		x			x				0.243143	1.40017	5.44848	5.77632	0		#DIV/0!	#DIV/0!	#DIV/0!	#DIV/0!		0	0	0.97257	0	0	0	0	5.6007	2.5203	2.5231	6.4345	10.316	4.4126	6.8557	5.4606	6.3764	0	0	0	0		3.5662	5.6537	7.0963	4.9626
Unconventional myosin-6	A0A498UZ20	MYO6	149 kDa		x			x				2.52805	2.80345	7.15527	10.9601	0		#DIV/0!	#DIV/0!	#DIV/0!	#DIV/0!		2.9691	2.1469	3.8903	1.1059	7.0133	0	0	4.2005	6.3008	0	15.443	6.8773	14.341	11.426	7.4462	10.627	0	0	0	0		8.9155	3.3922	10.138	6.9476
Nucleosome assembly protein 1-like 4	Q2TA40	NAP1L4	44 kDa		x			x				15.2368	15.992	20.0953	12.4614	0		#DIV/0!	#DIV/0!	#DIV/0!	#DIV/0!		14.846	17.175	6.808	22.118	15.566	10.262	13.108	25.032	22.068	25.231	12.869	20.213	10.278	9.9436	13.476	16.148	0	0	0	0		15.156	12.438	20.275	20.843
Ecto-5'-nucleotidase	A0A3Q1MCG3	NT5E	63 kDa		x			x		x		1.55075	1.28628	8.55883	4.53065	0		#DIV/0!	#DIV/0!	#DIV/0!	#DIV/0!		0	1.0735	2.9177	2.2118	3.5066	0	1.6385	0	3.7805	2.5231	3.8607	24.071	5.5158	1.3711	6.4534	4.7823	0	0	0	0		31.843	29.399	46.345	33.464
Nuclear FMR1 interacting protein 2	F1MXK2	NUFIP2	76 kDa		x							8.11993	3.0983	3.85663	2.40339	0		#DIV/0!	#DIV/0!	#DIV/0!	#DIV/0!		4.9486	6.4407	15.561	5.5294	0	0	8.1927	4.2005	1.2602	0	9.0083	5.158	0.55158	1.3711	3.9713	3.7196	0	0	0	0		41.774	37.184	40.416	37.597
ProteinCP1	Q29S00	OSCP1	43 kDa		x			x				10.9078	10.303	12.1961	10.4171	0		#DIV/0!	#DIV/0!	#DIV/0!	#DIV/0!		13.856	12.881	5.8354	11.059	5.26	17.958	8.1927	9.8012	12.602	15.139	9.0083	12.035	13.789	10.512	9.9283	7.4392	0	0	0	0		32.987	21.484	24.33	28.783
Nucleolin	E1B8K6	NCL	78 kDa			x		x				23.9262	22.0334	9.1426	3.51935	0.61505		38.9013	35.8237	14.8648	5.72206		18.159	26.707	19.609	31.23	18.634	9.3095	41.367	18.823	4.9195	4.5809	13.794	13.276	1.603	3.5696	5.8175	3.0873	0	0	1.2022	1.258		7.1324	0	8.11	19.85
60S ribosomal protein L7a	Q2TBQ5	RPL7A	30 kDa			x		x				11.6196	8.7059	13.7946	3.4086	0.601125		19.3297	14.4827	22.948	5.67037		15.835	7.5142	8.7531	14.376	3.5066	5.1308	16.385	9.8012	12.602	17.662	7.7214	17.193	4.4126	3.6564	3.9713	1.5941	0	0	2.4045	0		304.02	323.39	306.15	284.85
F-actin-capping protein subunit alpha-1	A4FUA8	CAPZA1	33 kDa			x		x	x			7.2314	10.3625	8.66573	3.14335	1.43943		5.02381	7.19909	6.02027	2.18375		7.9177	8.0509	6.3217	6.6353	5.26	17.958	9.8312	8.401	8.191	7.5693	5.1476	13.755	4.1368	2.0567	3.7231	2.6568	1.965	1.3325	1.2022	1.258		18.722	13.569	13.179	15.88
Eukaryotic translation initiation factor 3 subunit G	F2Z4J5	EIF3G	36 kDa			x		x	x			8.37477	5.72467	6.04393	2.04541	1.16125		7.21186	4.92975	5.20467	1.76138		9.8971	6.4407	3.8903	13.271	7.0133	5.1308	6.5541	4.2005	6.3008	7.5693	5.1476	5.158	3.3095	2.2852	0.99283	1.5941	0.9825	0	2.4045	1.258		85.588	81.413	69.949	79.402
Protein disulfide-isomerase A3	A5D7E8	PDIA3	57 kDa			x		x		x		36.4453	40.3182	31.9125	26.081	7.678		4.74671	5.25114	4.15636	3.39685		30.681	69.774	24.314	21.012	40.326	64.135	34.409	22.403	23.943	10.092	43.755	49.86	46.332	12.797	29.785	15.41	10.807	3.9974	9.6178	6.2898		25.642	23.637	17.04	18.715
Proteasome activator complex subunit 1	Q4U5R3	PSME1	29 kDa			x		x	x			10.0827	7.67743	11.652	6.25943	2.36897		4.25616	3.24082	4.91857	2.64225		14.846	12.881	4.8628	7.7411	8.7666	12.827	4.9156	4.2005	11.341	17.662	9.0083	8.5966	8.2737	4.5705	7.9426	4.2509	1.965	1.3325	2.4045	3.7739		60.625	52.014	66.908	60.544
Aldehyde dehydrogenase 3 family member A2	A0A3Q1LJ52	ALDH3A2	59 kDa			x		x				7.15595	7.8258	5.85035	5.3156	1.80885		3.95608	4.3264	3.23429	2.93866		6.928	6.4407	9.7257	5.5294	7.0133	7.6962	8.1927	8.401	2.5203	7.5693	6.4345	6.8773	4.9642	5.0275	5.957	5.3137	0.9825	1.3325	2.4045	2.5159		13.373	22.615	13.179	19.85
Dynein light chain roadblock-type 1	Q3T140	DYNLRB1	11 kDa			x		x	x			7.9879	11.1101	10.3819	4.72173	2.51135		3.18072	4.42396	4.13401	1.88015		8.0528	6.5872	4.9956	12.316	10.759	15.742	9.3473	8.5921	6.4727	16.917	6.6101	11.528	5.8168	4.7576	4.7498	3.5627	2.6573	2.8468	2.5685	1.9728		37.559	54.419	43.721	45.732
Cofilin-1	Q5E9F7	CFL1	19 kDa			x		x	x			16.447	24.946	20.24	8.54512	5.28295		3.11322	4.72198	3.83119	1.61749		22.387	12.881	13.246	17.274	30.228	41.046	13.108	15.402	23.464	22.708	14.156	20.632	10.822	8.7937	6.2648	8.3	3.5567	5.3299	7.2134	5.0318		36.851	24.876	30.751	32.094
Polyadenylate-binding protein	A4IFC3	PABPC4	71 kDa		x			x				7.54652	6.19185	7.7882	2.4039	0		#DIV/0!	#DIV/0!	#DIV/0!	#DIV/0!		6.928	3.752	10.68	8.8261	5.26	0	13.92	5.5874	6.2888	0	12.845	12.019	1.0979	1.5932	3.215	3.7095	0	0	0	0		34.77	28.268	36.495	29.776
Non-specific serine/threonine protein kinase	A0A3Q1M0G8	PAK2	58 kDa		x			x				12.7287	9.3417	13.1842	7.67108	0		#DIV/0!	#DIV/0!	#DIV/0!	#DIV/0!		18.358	8.5876	10.698	13.271	12.273	7.6962	4.9156	12.482	13.754	12.616	12.759	13.608	9.3838	8.5225	6.6413	6.1367	0	0	0	0		53.493	68.975	26.358	32.753
PDGFA associated protein 1	F1MNS8	PDAP1	21 kDa		x							5.41162	4.58542	9.56598	2.80355	0		#DIV/0!	#DIV/0!	#DIV/0!	#DIV/0!		6.928	3.2204	4.8628	6.6353	5.26	2.5654	4.9156	5.6007	7.5609	10.092	10.295	10.316	2.7579	1.8282	3.9713	2.6568	0	0	0	0		8.2753	7.9151	2.0275	3.9701
Programmed cell death protein 4	A4IFD1	PDCD4	52 kDa		x			x				6.59062	4.6737	4.11158	2.15068	0		#DIV/0!	#DIV/0!	#DIV/0!	#DIV/0!		9.8971	5.3673	7.7805	3.3176	7.0133	2.5654	4.9156	4.2005	3.7805	10.092	2.5738	0	2.2063	2.2852	1.9857	2.1255	0	0	0	0		18.366	14.7	19.709	20.726
PDZ and LIM domain 1	A6H7E3	PDLIM1	36 kDa		x			x	x			16.8345	6.53948	11.9829	10.1405	0		#DIV/0!	#DIV/0!	#DIV/0!	#DIV/0!		17.815	15.028	14.589	19.906	3.5066	7.6962	6.5541	8.401	23.943	2.5231	12.869	8.5966	11.032	11.883	5.957	11.69	0	0	0	0		91.555	111.94	90.301	89.021
PDZ and LIM domain protein 4	Q3T005	PDLIM4	35 kDa		x							5.06802	0.700075	3.31198	3.14892	0		#DIV/0!	#DIV/0!	#DIV/0!	#DIV/0!		4.9486	2.1469	8.7531	4.4235	0	0	0	2.8003	2.5203	0	9.0083	1.7193	2.2063	3.6564	2.4821	4.2509	0	0	0	0		14.265	14.7	11.151	14.888
Adseverin	A2VE17	SCIN	81 kDa			x		x				2.99342	5.02593	5.52195	2.84475	0.333125		8.98589	15.0872	16.5762	8.53959		3.9589	1.0735	5.8354	1.1059	3.5066	2.5654	9.8312	4.2005	3.7805	7.5693	3.8607	6.8773	1.1032	4.5705	1.9857	3.7196	0	1.3325	0	0		15.156	20.353	22.303	24.813
Moesin	Q2HJ49	MSN	68 kDa			x		x				4.66598	5.1311	11.0243	4.85395	0.89325		5.22359	5.7443	12.3418	5.43403		6.928	5.3673	1.9451	4.4235	8.3894	7.6962	1.6385	2.8003	10.411	10.092	6.7712	16.823	7.1961	4.7113	4.0175	3.4909	0.9825	1.3325	0	1.258		163.93	190.53	144.7	149.09
SERPINE1 mRNA binding protein 1	A1L5B7	SERBP1	42 kDa			x		x				24.0273	8.2955	18.4648	6.03102	1.56323		15.3703	5.30666	11.812	3.85807		19.794	15.028	36.958	24.329	3.5066	2.5654	13.108	14.002	8.8211	10.092	36.033	18.913	2.2063	2.2852	7.9426	11.69	0	1.3325	2.4045	2.5159		161.26	177.97	116.63	132.1
Thioredoxin	O97680	TXN	12 kDa			x		x	x			8.02342	14.9688	15.1491	5.36325	1.91675		4.18595	7.80946	7.90352	2.7981		9.8971	7.5142	5.8354	8.847	8.7666	35.915	8.1927	7.0008	12.602	25.231	9.0083	13.755	5.5158	5.4846	2.4821	7.9705	3.93	1.3325	2.4045	0		3.3743	3.1488	4.9233	5.7415
PDZ and LIM domain 5	G3MY19	PDLIM5	67 kDa		x			x				8.0063	0.759675	2.33413	2.2413	0		#DIV/0!	#DIV/0!	#DIV/0!	#DIV/0!		5.9383	7.5142	9.7257	8.847	0	0	1.6385	1.4002	2.5203	2.5231	2.5738	1.7193	1.6547	3.1993	1.9857	2.1255	0	0	0	0		22.289	35.053	22.303	14.888
Pyridoxal-dependent decarboxylase domain-containing protein 1	A7MBC2	PDXDC1	87 kDa		x							6.38465	2.62908	4.68693	3.9166	0		#DIV/0!	#DIV/0!	#DIV/0!	#DIV/0!		8.9074	4.2938	6.808	5.5294	0	0	4.9156	5.6007	6.3008	0	9.0083	3.4386	4.9642	4.5705	3.4749	2.6568	0	0	0	0		26.863	34.433	39.697	34.226
ATP-dependent 6-phosphofructokinase, liver type	A1A4J1	PFKL	85 kDa		x			x				4.6446	5.86813	4.66228	3.30905	0		#DIV/0!	#DIV/0!	#DIV/0!	#DIV/0!		5.9383	3.2204	3.8903	5.5294	5.26	7.6962	4.9156	5.6007	3.7805	7.5693	3.8607	3.4386	6.805	2.2852	1.4892	2.6568	0	0	0	0		16.49	15.83	26.358	53.596
D-3-phosphoglycerate dehydrogenase	Q5EAD2	PHGDH	56 kDa		x							17.198	23.3238	20.594	7.92405	0		#DIV/0!	#DIV/0!	#DIV/0!	#DIV/0!		18.434	17.889	16.208	16.261	22.344	32.693	17.669	20.589	16.059	29.681	11.354	25.282	8.6731	5.8245	8.3119	8.8867	0	0	0	0		20.506	12.438	23.316	18.858
Perilipin	Q3SX32	PLIN3	48 kDa		x							2.29732	0.409625	5.41983	2.17675	0		#DIV/0!	#DIV/0!	#DIV/0!	#DIV/0!		3.9589	1.0735	1.9451	2.2118	0	0	1.6385	0	5.0406	5.0462	6.4345	5.158	3.861	1.3711	3.4749	0	0	0	0	0		117.76	122.75	91.806	107.28
Peptidyl-prolyl cis-trans isomerase D	P26882	PPID	41 kDa		x				x			14.186	8.05987	8.2631	4.76255	0		#DIV/0!	#DIV/0!	#DIV/0!	#DIV/0!		21.774	10.735	8.7531	15.482	14.027	7.6962	4.9156	5.6007	10.081	10.092	7.7214	5.158	8.2737	4.1134	3.4749	3.1882	0	0	0	0		12.482	5.6537	8.11	13.895
Proline rich coiled-coil 2C	G3X6B2	PRRC2C	315 kDa		x							9.46143	3.97708	3.32795	1.01794	0		#DIV/0!	#DIV/0!	#DIV/0!	#DIV/0!		10.887	6.4407	11.671	8.847	0	0	13.108	2.8003	0	0	6.4345	6.8773	0	0.45705	1.4892	2.1255	0	0	0	0		13.373	10.177	15.206	17.86
Glycogen phosphorylase, liver form	Q0VCM4	PYGL	97 kDa		x			x				8.90962	0	3.18452	2.43578	0		#DIV/0!	#DIV/0!	#DIV/0!	#DIV/0!		2.9691	4.2938	0.97257	27.403	0	0	0	0	3.7805	2.5231	6.4345	0	1.6547	3.5555	1.8761	2.6568	0	0	0	0		144.19	177.46	214.8	208.79
RAB5B, member RAS onco family	F1MNI4	RAB5B	24 kDa		x			x				5.66332	0.9914	3.61435	2.88353	0		#DIV/0!	#DIV/0!	#DIV/0!	#DIV/0!		4.9486	5.3673	6.808	5.5294	0	2.5654	0	1.4002	3.7805	2.5231	6.4345	1.7193	3.3095	4.1134	1.9857	2.1255	0	0	0	0		19.409	32.01	21.835	25.806
Septin-8	Q0VCP4	SEPTIN8	51 kDa			x						6.2129	3.33182	4.9773	3.81907	0.245625		25.2942	13.5647	20.2638	15.5484		7.9177	7.5142	3.8903	5.5294	2.3575	5.1308	1.6385	4.2005	5.0406	7.5693	3.8607	3.4386	4.6314	4.3734	1.4892	4.7823	0.9825	0	0	0		52.948	62.19	31.426	38.708
Polyadenylate-binding protein 1	P61286	PABPC1	71 kDa			x		x				6.51998	3.56875	8.75228	4.47007	0.560125		11.6402	6.37135	15.6256	7.9805		4.9445	3.7622	10.717	6.6562	1.7533	2.5654	5.7426	4.2137	8.833	2.5231	11.601	12.052	2.7609	2.5202	6.2149	6.3843	0.9825	0	0	1.258		12.482	7.9151	12.165	11.91
Programmed cell death 6 interacting protein	E1BKM4	PDCD6IP	97 kDa			x		x				5.40442	1.40102	5.92835	3.2696	0.49125		11.0014	2.85196	12.0679	6.65567		6.928	8.5876	3.8903	2.2118	0	2.5654	1.6385	1.4002	10.081	5.0462	5.1476	3.4386	3.861	4.1134	2.9785	2.1255	1.965	0	0	0		24.072	13.569	17.234	20.843
Peptidyl-prolyl cis-trans isomerase A	P62935	PPIA	18 kDa			x		x	x			12.59	8.11785	11.9308	10.9924	3.20783		3.92476	2.53064	3.71928	3.42675		17.131	16.254	6.3908	10.584	9.6522	18.987	1.3114	2.5208	17.776	9.5888	12.275	8.0834	10.213	20.465	7.5815	5.7101	6.0994	2.399	4.3329	0		15.413	14.436	17.516	12.428
RAB1A, member RAS onco family	A0A3Q1N147	RAB1A	25 kDa			x		x				6.21598	3.14822	5.11135	3.79383	1.5413		4.03294	2.04258	3.31626	2.46144		6.7681	8.1357	4.6443	5.3158	2.6077	5.2119	3.3289	1.4444	5.3675	2.6029	5.1516	7.3234	3.587	5.8331	3.5314	2.2238	1.0136	1.6782	1.2402	2.2332		8.0239	2.2615	8.11	2.9776
Heat shock cognate 71 kDa protein	P19120	HSPA8	71 kDa			x		x				40.816	36.7897	44.079	32.8702	13.3955		3.04699	2.74643	3.29058	2.45383		53.389	49.572	29.058	31.245	47.138	52.382	24.984	22.655	64.411	42.759	33.767	35.379	43.006	38.282	27.741	22.452	14.554	14.521	11.642	12.865		14.265	9.0459	9.1238	5.9551
Prothymosin alpha	P01252	PTMA	12 kDa			x						3.37455	12.2674	7.55965	1.89853	1.67112		2.01933	7.3408	4.52369	1.13608		2.9691	4.2938	2.9177	3.3176	28.053	10.262	6.5541	4.2005	6.3008	5.0462	10.295	8.5966	1.6547	1.8282	1.9857	2.1255	2.9475	1.3325	2.4045	0		46.36	33.922	66.908	53.596
Ran-specific GTPase-activating protein	Q3T0M7	RANBP1	24 kDa		x				x			13.7371	10.2132	12.0538	7.8056	0		#DIV/0!	#DIV/0!	#DIV/0!	#DIV/0!		18.805	12.881	7.7805	15.482	7.0133	20.523	4.9156	8.401	11.341	22.708	9.0083	5.158	8.8252	9.1409	7.9426	5.3137	0	0	0	0		33.969	46.653	10.548	16.84
Reticulocalbin 1	G3N2L2	RCN1	39 kDa		x					x		5.39585	5.51807	3.21318	4.3302	0		#DIV/0!	#DIV/0!	#DIV/0!	#DIV/0!		4.9486	8.5876	5.8354	2.2118	5.26	7.6962	4.9156	4.2005	1.2602	0	6.4345	5.158	8.8252	1.3711	4.4677	2.6568	0	0	0	0		3.5662	3.3922	6.0825	4.9626
60S ribosomal protein L10	Q9XSI3	RPL10	25 kDa		x			x				2.7164	5.2065	4.90297	3.39597	0		#DIV/0!	#DIV/0!	#DIV/0!	#DIV/0!		1.9794	1.0735	6.7068	1.1059	5.26	2.5654	4.7452	8.2554	2.5203	5.0462	8.6068	3.4386	3.3095	3.1518	2.9269	4.1957	0	0	0	0		19.614	20.353	15.206	22.828
60S ribosomal protein L13	F1MK30	RPL13	34 kDa		x			x				5.7801	9.89462	11.2837	3.27495	0		#DIV/0!	#DIV/0!	#DIV/0!	#DIV/0!		3.9343	6.3741	10.614	2.198	5.2164	12.731	14.665	6.9661	10.003	15.076	6.3866	13.669	4.93	3.645	3.4687	1.0561	0	0	0	0		28.529	26.007	21.289	19.85
60S ribosomal protein L17	F1MQJ8	RPL17	21 kDa		x			x				8.83405	8.91563	9.76292	3.86825	0		#DIV/0!	#DIV/0!	#DIV/0!	#DIV/0!		6.8289	4.2324	14.449	9.8259	8.6412	7.5861	9.7141	9.7211	6.2107	12.47	10.203	10.168	2.734	4.0738	3.9287	4.7365	0	0	0	0		8.0239	9.0459	15.206	10.918
60S ribosomal protein L18	Q5E973	RPL18	22 kDa		x			x				7.68795	12.3581	11.1241	3.72525	0		#DIV/0!	#DIV/0!	#DIV/0!	#DIV/0!		7.9177	5.3673	9.7257	7.7411	12.273	7.6962	19.662	9.8012	7.5609	20.185	6.4345	10.316	4.9642	2.7423	3.4749	3.7196	0	0	0	0		17.831	31.661	35.481	37.716
60S ribosomal protein L26	P61257	RPL26	17 kDa		x							6.47177	7.64553	8.17863	3.56	0		#DIV/0!	#DIV/0!	#DIV/0!	#DIV/0!		5.9383	4.2938	6.808	8.847	0	12.827	6.5541	11.201	3.7805	12.616	7.7214	8.5966	4.4126	3.1993	3.9713	2.6568	0	0	0	0		37.445	27.138	42.578	34.738
60S ribosomal protein L27	P61356	RPL27	16 kDa		x			x				3.62582	4.5567	5.40715	1.77466	0		#DIV/0!	#DIV/0!	#DIV/0!	#DIV/0!		2.9691	3.2204	3.8903	4.4235	3.5066	2.5654	6.5541	5.6007	5.0406	7.5693	3.8607	5.158	2.7579	2.2852	0.99283	1.0627	0	0	0	0		43.247	42.564	41.68	42.982
60S ribosomal protein L28	Q3T0L7	RPL28	16 kDa		x			x				9.20953	9.1113	11.484	6.0901	0		#DIV/0!	#DIV/0!	#DIV/0!	#DIV/0!		8.9074	6.4407	12.643	8.847	0	7.6962	14.747	14.002	7.5609	12.616	15.443	10.316	4.4126	5.0275	6.9498	7.9705	0	0	0	0		26.746	22.615	19.261	16.873
60S ribosomal protein L3	P39872	RPL3	46 kDa		x			x				7.902	4.78978	7.7488	6.7773	0		#DIV/0!	#DIV/0!	#DIV/0!	#DIV/0!		8.9074	5.3673	10.698	6.6353	0	2.5654	8.1927	8.401	3.7805	12.616	7.7214	6.8773	6.6189	8.2268	6.9498	5.3137	0	0	0	0		6.2408	6.7844	12.165	7.9402
Peroxiredoxin-1	Q5E947	PRDX1	22 kDa			x		x	x			4.055	4.40837	7.01403	4.31535	0.245625		16.5089	17.9476	28.5558	17.5689		8.0896	4.7759	3.3545	0	5.26	7.6962	3.2771	1.4002	4.6935	10.092	5.1476	8.123	6.5628	5.6898	3.5611	1.4477	0.9825	0	0	0		109.63	125.48	105.29	100.35
Serine/threonine-protein phosphatase 2A 55 kDa regulatory subunit B	F1MG56	PPP2R2A	53 kDa			x		x				4.34762	3.00865	5.7228	1.3894	0.245625		17.7003	12.249	23.2989	5.65659		4.9486	5.3673	4.8628	2.2118	1.7533	2.5654	4.9156	2.8003	3.7805	10.092	3.8607	5.158	1.1032	1.3711	1.4892	1.5941	0.9825	0	0	0		14.024	10.177	11.891	10.287
Chloride intracellular channel protein 1	Q5E9B7	CLIC1	27 kDa			x		x	x			4.89242	4.63922	10.7057	3.03615	0.546175		8.95761	8.49403	19.6013	5.55893		4.9486	6.4407	4.8628	3.3176	5.26	7.6962	0	5.6007	12.602	12.616	9.0083	8.5966	3.767	2.7423	2.9785	2.6568	0.9825	0	1.2022	0		7.1324	4.5229	6.0825	6.9476
Annexin A1	F1N650	ANXA1	39 kDa			x		x	x			19.5233	17.1387	28.229	26.3893	9.31505		2.09588	1.8399	3.03047	2.83297		26.722	18.249	16.534	16.588	19.287	17.958	13.108	18.202	37.805	22.708	18.017	34.386	35.301	25.138	23.332	21.786	9.825	6.6624	13.225	7.5478		2.6746	18.092	1.0138	1.985
14-3-3 protein theta	Q3SZI4	YWHAQ	28 kDa			x		x				3.14668	3.38393	5.19315	3.66973	1.66368		1.8914	2.03401	3.12149	2.20579		3.2512	4.5998	2.3214	2.4143	1.932	8.166	1.6385	1.7992	3.9088	7.5693	5.541	3.7535	4.1306	4.16	2.1374	4.2509	1.4627	2.665	2.527	0		7.1324	7.9151	10.138	2.9776
Actin beta like 2	A0A3Q1NKP5	ACTBL2	42 kDa			x		x				6.71772	10.8458	15.5759	10.907	4.82212		1.3931	2.24916	3.23009	2.26187		11.668	2.3312	8.0685	4.8032	11.122	19.633	5.7594	6.8686	7.8745	17.543	24.637	12.249	10.165	15.188	9.252	9.0231	5.7789	2.8937	3.3435	7.2724		3.5662	5.6537	6.0825	2.9776
STOM protein	A8E4P3	STOM	31 kDa			x		x				4.57792	2.65777	9.56125	6.42443	2.73462		1.67406	0.971897	3.49637	2.34929		5.9383	3.2204	5.8354	3.3176	1.7533	0	3.2771	5.6007	11.341	7.5693	3.8607	15.474	5.5158	6.8557	6.9498	6.3764	1.965	3.9974	1.2022	3.7739		6.2408	1.1307	2.0275	0.99252
60S ribosomal protein L4	Q58DW0	RPL4	47 kDa		x			x				6.74432	7.34138	10.2955	3.66188	0		#DIV/0!	#DIV/0!	#DIV/0!	#DIV/0!		4.3002	5.7375	11.21	5.7296	0	4.2905	13.137	11.938	6.529	13.486	8.8198	12.347	3.9609	2.0607	4.8101	3.8158	0	0	0	0		16.939	24.876	20.275	20.843
60S ribosomal protein L5	Q58DW5	RPL5	34 kDa		x			x				6.1655	7.53817	5.38082	3.14118	0		#DIV/0!	#DIV/0!	#DIV/0!	#DIV/0!		8.8824	3.2113	4.8505	7.7178	5.2452	5.1091	11.421	8.3774	7.5503	7.548	1.2815	5.1435	2.7532	2.7346	4.9537	2.1232	0	0	0	0		18.277	23.745	17.741	16.873
60S ribosomal protein L6	Q58DQ3	RPL6	33 kDa		x			x				9.53927	10.9496	15.6921	7.5321	0		#DIV/0!	#DIV/0!	#DIV/0!	#DIV/0!		7.9177	3.2204	12.643	14.376	1.7533	7.6962	14.747	19.602	16.382	20.185	9.0083	17.193	8.2737	5.9416	7.9426	7.9705	0	0	0	0		8.914	11.305	18.244	9.9233
60S ribosomal protein L9	A0A3Q1ME53	RPL9	22 kDa		x			x				9.13987	9.69243	9.02978	5.48752	0		#DIV/0!	#DIV/0!	#DIV/0!	#DIV/0!		6.389	5.8561	15.566	8.7484	4.3051	8.8645	9.6851	15.915	5.2714	13.078	7.6067	10.163	6.1192	3.9482	6.2297	5.653	0	0	0	0		5.3493	5.6537	5.0688	2.9776
60S acidic ribosomal protein P0	Q95140	RPLP0	34 kDa		x			x				4.3305	5.28995	5.84227	3.07823	0		#DIV/0!	#DIV/0!	#DIV/0!	#DIV/0!		4.9486	3.2204	5.8354	3.3176	8.7666	0	8.1927	4.2005	8.8211	2.5231	5.1476	6.8773	3.861	2.2852	2.9785	3.1882	0	0	0	0		6.8894	11.49	5.3738	4.4075
40S ribosomal protein S10	Q3T0F4	RPS10	19 kDa		x							9.24817	9.19892	7.86265	3.66282	0		#DIV/0!	#DIV/0!	#DIV/0!	#DIV/0!		13.856	8.5876	6.808	7.7411	5.26	12.827	13.108	5.6007	5.0406	10.092	7.7214	8.5966	2.2063	3.6564	3.4749	5.3137	0	0	0	0		13.373	14.7	10.138	9.9252
60S ribosomal protein L31	Q56JX3	RPL31	14 kDa			x						11.1086	12.2909	14.3239	4.30573	0.87919		12.635	13.9798	16.2922	4.89738		11.876	12.881	9.7253	9.9521	5.2595	17.957	14.746	11.201	8.8207	22.707	10.295	15.473	3.8607	4.113	4.4673	4.7819	0.98236	1.3323	1.2021	0		46.36	41.837	27.371	36.723
Creatine kinase B-type	Q5EA61	CKB	43 kDa			x		x				14.707	6.45345	4.64093	5.199	1.03742		14.1764	6.22064	4.4735	5.01145		23.753	16.102	6.808	12.165	8.7666	5.1308	4.9156	7.0008	12.602	2.5231	0	3.4386	11.583	4.5705	1.9857	2.6568	2.9475	0	1.2022	0		17.831	11.307	32.44	27.791
GTP-binding nuclear protein Ran	Q3T054	RAN	24 kDa			x		x	x			7.54997	6.9766	4.45465	3.68893	0.89325		8.45225	7.81036	4.98701	4.12978		8.9074	9.6611	3.8903	7.7411	8.7666	10.262	3.2771	5.6007	5.0406	5.0462	2.5738	5.158	3.861	2.7423	4.9642	3.1882	0.9825	1.3325	0	1.258		68.649	59.929	57.602	53.24
Charged multivesicular body protein 5	F1MZV2	CHMP5	25 kDa			x		x				8.89992	8.46343	4.66228	4.2054	2.05448		4.33197	4.11951	2.26933	2.04695		8.9074	13.955	3.8903	8.847	3.5066	15.392	6.5541	8.401	3.7805	7.5693	3.8607	3.4386	3.3095	3.1993	4.4677	5.8451	1.965	1.3325	2.4045	2.5159		47.508	54.6	37.22	44.381
Pyridoxal kinase	Q0II59	PDXK	35 kDa			x		x	x			17.3614	5.9851	4.0976	3.27917	0.333125		52.1166	17.9665	12.3005	9.84368		12.866	8.5876	4.8628	43.129	8.7666	7.6962	3.2771	4.2005	8.8211	7.5693	0	0	2.7579	3.1993	3.9713	3.1882	0	1.3325	0	0		14.265	11.307	11.151	5.9551
40S ribosomal protein S17	A0A140T832	RPS17	23 kDa		x			x				8.29988	6.33647	4.03817	5.99637	0		#DIV/0!	#DIV/0!	#DIV/0!	#DIV/0!		5.9383	9.6611	8.7531	8.847	5.26	5.1308	6.5541	8.401	2.5203	5.0462	5.1476	3.4386	5.5158	8.2268	5.4606	4.7823	0	0	0	0		41.633	52.014	47.646	44.513
40S ribosomal protein S18	Q3T0R1	RPS18	18 kDa		x			x				7.981	10.0711	12.417	5.2736	0		#DIV/0!	#DIV/0!	#DIV/0!	#DIV/0!		5.9383	6.4407	10.698	8.847	5.26	15.392	9.8312	9.8012	8.8211	17.662	12.869	10.316	7.7221	3.1993	6.4534	3.7196	0	0	0	0		106.09	84.805	133.82	121.09
40S ribosomal protein S20	Q3ZBH8	RPS20	13 kDa		x			x				5.1437	3.64915	7.86805	5.39947	0		#DIV/0!	#DIV/0!	#DIV/0!	#DIV/0!		4.9486	5.3673	5.8354	4.4235	1.7533	2.5654	3.2771	7.0008	8.8211	5.0462	9.0083	8.5966	6.0673	7.7698	2.9785	4.7823	0	0	0	0		16.787	7.8262	5.0289	6.8696
40S ribosomal protein S24	Q56JU9	RPS24	15 kDa		x							8.3538	11.2392	11.8823	4.40265	0		#DIV/0!	#DIV/0!	#DIV/0!	#DIV/0!		6.928	7.5142	6.808	12.165	8.7666	17.958	9.8312	8.401	6.3008	20.185	9.0083	12.035	2.7579	4.1134	5.957	4.7823	0	0	0	0		18.722	18.092	17.234	20.843
40S ribosomal protein S25	Q56JX5	RPS25	14 kDa		x				x			6.61922	5.37378	7.1111	1.95085	0		#DIV/0!	#DIV/0!	#DIV/0!	#DIV/0!		6.928	4.2938	9.7257	5.5294	7.0133	2.5654	4.9156	7.0008	5.0406	10.092	6.4345	6.8773	3.3095	0.91409	1.9857	1.5941	0	0	0	0		20.506	5.6537	13.179	12.903
Ubiquilin 1	F1N1A3	UBQLN1	62 kDa			x						3.85278	5.34148	4.34055	3.2916	1.43943		2.67661	3.71084	3.01547	2.28675		6.928	3.2204	1.9451	3.3176	1.7533	7.6962	4.9156	7.0008	3.7805	7.5693	2.5738	3.4386	2.2063	3.1993	2.9785	4.7823	1.965	1.3325	1.2022	1.258		14.8	18.996	16.423	20.049
Stress-induced-phosphoprotein 1	Q3ZBZ8	STIP1	62 kDa			x		x				12.8078	11.8782	8.80448	9.15503	3.71537		3.44723	3.19704	2.36974	2.46409		18.805	12.881	10.698	8.847	12.273	20.523	4.9156	9.8012	11.341	7.5693	12.869	3.4386	14.341	10.512	6.4534	5.3137	3.93	0	8.4156	2.5159		135.46	137.13	113.86	125.33
40S ribosomal protein S3	Q3T169	RPS3	27 kDa		x			x				8.50115	11.9414	15.6068	6.72275	0		#DIV/0!	#DIV/0!	#DIV/0!	#DIV/0!		7.9177	7.5142	9.7257	8.847	15.78	15.392	8.1927	8.401	12.602	20.185	9.0083	20.632	7.1705	6.8557	5.957	6.9078	0	0	0	0		27.638	29.399	29.399	21.835
40S ribosomal protein S4	P79103	RPS4	30 kDa		x							5.9373	7.52155	7.59017	4.63455	0		#DIV/0!	#DIV/0!	#DIV/0!	#DIV/0!		4.7995	4.1619	9.4639	5.3239	3.4092	0	15.853	10.824	7.3065	9.7825	4.9744	8.2973	6.3986	1.3223	7.7364	3.0809	0	0	0	0		17.831	15.83	11.151	17.865
40S ribosomal protein S5	Q5E988	RPS5	23 kDa		x			x				7.22643	0.700075	2.5224	3.81217	0		#DIV/0!	#DIV/0!	#DIV/0!	#DIV/0!		5.9383	5.3673	8.7531	8.847	0	0	0	2.8003	2.5203	7.5693	0	0	4.9642	3.6564	3.9713	2.6568	0	0	0	0		5.4892	6.1344	4.9196	5.9558
40S ribosomal protein S7	A6H769	RPS7	22 kDa		x			x				10.8862	14.0713	12.8407	4.69423	0		#DIV/0!	#DIV/0!	#DIV/0!	#DIV/0!		10.887	9.6611	9.7257	13.271	7.0133	20.523	14.747	14.002	7.5609	20.185	11.582	12.035	1.1032	5.9416	6.9498	4.7823	0	0	0	0		6.4484	5.8508	9.0641	10.029
40S ribosomal protein S8	Q5E958	RPS8	24 kDa		x			x				9.9725	11.0696	14.966	7.89238	0		#DIV/0!	#DIV/0!	#DIV/0!	#DIV/0!		8.9074	6.4407	14.589	9.9529	12.273	7.6962	13.108	11.201	16.382	15.139	12.869	15.474	8.2737	7.3127	6.9498	9.0333	0	0	0	0		32.096	39.576	31.426	35.731
40S ribosomal protein SA	P26452	RPSA	33 kDa		x			x				5.94498	5.4585	5.90965	3.75398	0		#DIV/0!	#DIV/0!	#DIV/0!	#DIV/0!		9.8971	7.5142	1.9451	4.4235	5.26	7.6962	3.2771	5.6007	8.8211	10.092	1.2869	3.4386	3.861	5.4846	2.4821	3.1882	0	0	0	0		166.72	211.45	186.53	203.47
RuvB-like helicase	A7MBG8	RUVBL1	50 kDa		x			x				11.3277	9.14072	13.675	5.5227	0		#DIV/0!	#DIV/0!	#DIV/0!	#DIV/0!		17.815	10.735	6.808	9.9529	12.273	7.6962	8.1927	8.401	21.423	10.092	12.869	10.316	9.3768	5.4846	2.9785	4.2509	0	0	0	0		32.987	33.922	34.468	32.753
RuvB-like 2	Q2TBU9	RUVBL2	51 kDa		x			x				21.0478	14.0143	24.0365	12.1508	0		#DIV/0!	#DIV/0!	#DIV/0!	#DIV/0!		22.763	23.616	14.589	23.223	14.027	17.958	11.47	12.602	23.943	37.847	15.443	18.913	16.547	10.969	9.9283	11.159	0	0	0	0		24.963	18.092	13.179	16.873
Septin 9	A0A3Q1MH57	SEPTIN9	65 kDa		x							16.7211	1.83935	4.26708	17.7685	0		#DIV/0!	#DIV/0!	#DIV/0!	#DIV/0!		24.743	15.028	3.8903	23.223	1.7533	2.5654	1.6385	1.4002	2.5203	2.5231	5.1476	6.8773	19.305	14.168	16.878	20.723	0	0	0	0		43.955	39.569	29.628	25.269
Serpin H1	Q2KJH6	SERPINH1	47 kDa		x			x		x		3.83993	5.07888	3.83725	3.00083	0		#DIV/0!	#DIV/0!	#DIV/0!	#DIV/0!		3.9589	3.2204	4.8628	3.3176	3.5066	5.1308	3.2771	8.401	2.5203	2.5231	5.1476	5.158	2.2063	2.7423	5.4606	1.5941	0	0	0	0		13.849	10.177	9.1238	11.91
Na(+)/H(+) exchange regulatory cofactor NHE-RF1	Q3SZK8	SLC9A3R1	40 kDa		x			x				20.765	8.1421	35.8095	21.517	0		#DIV/0!	#DIV/0!	#DIV/0!	#DIV/0!		34.64	19.322	13.616	15.482	5.26	15.392	4.9156	7.0008	37.805	30.277	32.173	42.983	27.027	17.825	18.367	22.849	0	0	0	0		33.879	28.268	29.399	41.686
Non-specific serine/threonine protein kinase	G3X696	SLK	143 kDa		x							5.38258	1.4893	3.1938	4.21488	0		#DIV/0!	#DIV/0!	#DIV/0!	#DIV/0!		7.9177	3.2204	4.8628	5.5294	1.7533	2.5654	1.6385	0	2.5203	2.5231	2.5738	5.158	7.1705	4.0537	2.9785	2.6568	0	0	0	0		109.41	132.9	160.33	144.62
Sorting nexin-2	F1MZN7	SNX2	58 kDa		x			x				8.0895	3.87268	0.55135	6.91158	0		#DIV/0!	#DIV/0!	#DIV/0!	#DIV/0!		7.6704	20.664	2.9177	1.1059	3.9457	11.545	0	0	2.2054	0	0	0	7.998	8.2271	5.7089	5.7123	0	0	0	0		7.1324	4.5229	9.1238	10.918
Sorting nexin-5	Q3ZBM5	SNX5	47 kDa		x			x				6.39365	7.56045	5.9364	4.22702	0		#DIV/0!	#DIV/0!	#DIV/0!	#DIV/0!		8.9074	7.5142	5.8354	3.3176	5.26	12.827	6.5541	5.6007	3.7805	10.092	6.4345	3.4386	4.4126	6.3987	3.9713	2.1255	0	0	0	0		19.339	35.37	23.601	24.303
Sperm associated antigen 1	E1BFI8	SPAG1	47 kDa		x			x	x			6.4808	4.81715	6.4443	3.86202	0		#DIV/0!	#DIV/0!	#DIV/0!	#DIV/0!		9.8971	5.3673	2.9177	7.7411	5.26	5.1308	3.2771	5.6007	11.341	7.5693	5.1476	1.7193	5.5158	3.1993	2.4821	4.2509	0	0	0	0		12.482	9.0459	24.312	27.717
Sperm associated antigen 9	A0A3Q1NAH5	SPAG9	146 kDa		x			x				5.68094	2.68372	3.60765	4.0021	0		#DIV/0!	#DIV/0!	#DIV/0!	#DIV/0!		10.887	6.4407	0.97257	4.4235	0	7.6962	1.6385	1.4002	5.0406	2.5231	5.1476	1.7193	6.0673	2.2852	4.4677	3.1882	0	0	0	0		13.373	10.177	29.399	17.865
Spectrin alpha, non-erythrocytic 1	A0A3Q1LNC8	SPTAN1	287 kDa		x			x				7.4044	1.92405	1.9036	4.872	0		#DIV/0!	#DIV/0!	#DIV/0!	#DIV/0!		7.9177	10.735	8.7531	2.2118	0	7.6962	0	0	5.0406	0	2.5738	0	8.8252	5.0275	2.9785	2.6568	0	0	0	0		72.215	76.89	79.073	75.432
Stathmin	Q3T0C7	STMN1	17 kDa		x				x			2.8608	2.92653	9.69978	1.50715	0		#DIV/0!	#DIV/0!	#DIV/0!	#DIV/0!		3.9272	5.333	0	2.183	5.2268	5.0974	0	1.3819	8.7331	7.5036	8.9504	13.612	2.7226	2.2533	0	1.0527	0	0	0	0		65.083	55.559	28.385	33.88
Striatin-3	A5D7H2	STRN3	87 kDa		x			x	x			5.41632	1.40102	3.27995	2.41855	0		#DIV/0!	#DIV/0!	#DIV/0!	#DIV/0!		5.9383	6.4407	4.8628	4.4235	0	2.5654	1.6385	1.4002	3.7805	5.0462	2.5738	1.7193	2.2063	1.3711	3.9713	2.1255	0	0	0	0		25.138	29.226	29.598	28.233
Testin	Q2YDE9	TES	48 kDa		x			x	x			5.7877	0	0.9585	4.86725	0		#DIV/0!	#DIV/0!	#DIV/0!	#DIV/0!		4.9486	2.1469	3.8903	12.165	0	0	0	0	1.2602	0	2.5738	0	9.3768	5.4846	2.4821	2.1255	0	0	0	0		176.75	198	200.94	207.13
TKT protein	A7Z014	TKT	68 kDa		x			x				8.21983	0	0.9518	4.93308	0		#DIV/0!	#DIV/0!	#DIV/0!	#DIV/0!		1.9794	2.1469	0	28.753	0	0	0	0	2.5203	0	1.2869	0	10.48	4.1134	2.4821	2.6568	0	0	0	0		21.655	24.392	21.922	23.58
Talin 1	A0A3Q1MLQ7	TLN1	271 kDa		x			x				5.81135	2.53943	4.86775	8.05232	0		#DIV/0!	#DIV/0!	#DIV/0!	#DIV/0!		11.877	4.2938	4.8628	2.2118	1.7533	2.5654	1.6385	4.2005	10.081	2.5231	5.1476	1.7193	9.9284	14.625	4.4677	3.1882	0	0	0	0		48.143	67.844	52.715	59.551
Tankyrase 1 binding protein 1	A0A3Q1N4H7	TNKS1BP1	183 kDa		x							6.97652	0.409625	2.14655	2.52215	0		#DIV/0!	#DIV/0!	#DIV/0!	#DIV/0!		7.9177	11.808	4.8628	3.3176	0	0	1.6385	0	0	0	5.1476	3.4386	3.3095	3.1993	1.9857	1.5941	0	0	0	0		59.151	47.791	42.163	44.528
Tumor protein D52	E1BE76	TPD52	27 kDa		x							6.90897	7.59058	7.45158	2.30455	0		#DIV/0!	#DIV/0!	#DIV/0!	#DIV/0!		7.9177	7.5142	7.7805	4.4235	3.5066	10.262	8.1927	8.401	6.3008	5.0462	11.582	6.8773	3.3095	1.3711	3.4749	1.0627	0	0	0	0		25.855	29.399	39.536	56.574
TPD52 like 2	A0A3Q1MQD7	TPD52L2	26 kDa		x			x				5.07278	3.27042	6.48103	1.65277	0		#DIV/0!	#DIV/0!	#DIV/0!	#DIV/0!		7.9177	3.2204	5.8354	3.3176	0	2.5654	4.9156	5.6007	2.5203	10.092	6.4345	6.8773	2.7579	1.3711	2.4821	0	0	0	0	0		29.421	30.53	34.468	26.798
Tropomyosin alpha-1 chain	Q5KR49	TPM1	33 kDa		x				x			10.3106	18.527	27.7297	14.1685	0		#DIV/0!	#DIV/0!	#DIV/0!	#DIV/0!		12.421	1.1991	24.006	3.6161	12.269	26.432	23.052	12.355	15.547	27.817	28.665	38.89	12.751	13.384	18.046	12.493	0	0	0	0		309.31	504.24	254.39	265
Tropomyosin alpha-3 chain	Q5KR47	TPM3	33 kDa		x			x	x			15.0833	31.7638	29.2025	17.3032	0		#DIV/0!	#DIV/0!	#DIV/0!	#DIV/0!		18.274	2.4699	35.56	4.0293	27.449	34.224	41.883	23.499	19.589	14.35	37.292	45.579	13.839	17.492	22.395	15.487	0	0	0	0		86.156	73.117	72.287	72.619
Tropomyosin 4	A0A3Q1MLV0	TPM4	33 kDa		x				x			2.5027	5.77605	7.24948	6.53287	0		#DIV/0!	#DIV/0!	#DIV/0!	#DIV/0!		3.0497	0	6.9611	0	1.1147	10.135	7.3522	4.5023	4.7595	7.3817	7.952	8.9047	4.5727	7.8969	7.9379	5.724	0	0	0	0		109.79	93.889	90.749	94.459
Twinfilin-1	Q56JV6	TWF1	40 kDa		x			x				5.67188	2.6277	4.1456	3.04612	0		#DIV/0!	#DIV/0!	#DIV/0!	#DIV/0!		6.928	5.3673	4.8628	5.5294	3.5066	2.5654	1.6385	2.8003	5.0406	2.5231	3.8607	5.158	4.4126	3.1993	2.9785	1.5941	0	0	0	0		105.28	132.29	107.85	92.084
Ubiquitin-like modifier-activating enzyme 1	A3KMV5	UBA1	118 kDa		x			x				8.021	2.6277	4.42472	7.5931	0		#DIV/0!	#DIV/0!	#DIV/0!	#DIV/0!		8.9074	16.102	4.8628	2.2118	3.5066	2.5654	1.6385	2.8003	12.602	2.5231	2.5738	0	9.9284	13.711	2.4821	4.2509	0	0	0	0		17.63	18.901	15.932	15.973
Ubiquitin-conjugating enzyme E2 N	Q0P5K3	UBE2N	17 kDa		x							3.34555	5.46068	6.1654	3.05598	0		#DIV/0!	#DIV/0!	#DIV/0!	#DIV/0!		3.9589	4.2938	2.9177	2.2118	1.7533	7.6962	8.1927	4.2005	3.7805	7.5693	6.4345	6.8773	4.4126	2.7423	3.4749	1.5941	0	0	0	0		23.375	24.965	24.242	25.029
General vesicular transport factor p115	P41541	USO1	108 kDa		x			x				13.1007	12.8167	9.54283	7.30698	0		#DIV/0!	#DIV/0!	#DIV/0!	#DIV/0!		18.805	10.735	10.698	12.165	12.273	20.523	11.47	7.0008	13.862	7.5693	11.582	5.158	8.8252	10.055	3.9713	6.3764	0	0	0	0		288.03	348.22	285.89	289.5
Tyrosine--tRNA ligase, cytoplasmic	Q29465	YARS1	59 kDa		x				x			9.2563	5.9851	9.60195	4.40685	0		#DIV/0!	#DIV/0!	#DIV/0!	#DIV/0!		13.856	7.5142	6.808	8.847	8.7666	7.6962	3.2771	4.2005	20.162	10.092	6.4345	1.7193	4.4126	5.0275	4.4677	3.7196	0	0	0	0		81.636	67.257	118.6	140.66
Y-box binding protein 3	A0A3Q1LIJ0	YBX3	50 kDa		x							8.55757	6.3163	6.33635	2.33795	0		#DIV/0!	#DIV/0!	#DIV/0!	#DIV/0!		11.202	7.4961	4.8552	10.677	6.4054	5.9507	8.7267	4.1824	9.2253	5.8526	3.4212	6.8463	1.2794	1.2127	5.2725	1.5872	0	0	0	0		198.81	271.38	216.94	207.44
Aldehyde dehydrogenase 1A1	P48644	ALDH1A1	55 kDa			x		x	x			5.48252	4.1157	3.1505	7.01637	0.30055		18.2416	13.6939	10.4824	23.3451		3.9589	5.3673	4.8628	7.7411	8.7666	7.6962	0	0	12.602	0	0	0	12.686	13.254	0	2.1255	0	0	1.2022	0		82.107	64.073	68.579	46.929
Secretory carrier-associated membrane protein	E1BHS9	SCAMP3	38 kDa			x		x				4.96242	3.79838	6.17067	4.20593	0.30055		16.5111	12.6381	20.5313	13.9941		1.9794	4.2938	5.8354	7.7411	0	0	8.1927	7.0008	7.5609	2.5231	7.7214	6.8773	5.5158	4.1134	3.4749	3.7196	0	0	1.2022	0		190.79	214.84	219.98	248.13
Non-specific serine/threonine protein kinase	A0A3Q1MBK9	WNK1	296 kDa			x						9.7756	2.45115	2.3535	2.15831	0.333125		29.3451	7.35805	7.06492	6.47896		11.877	6.4407	9.7257	11.059	0	2.5654	1.6385	5.6007	1.2602	0	6.4345	1.7193	2.2063	2.7423	0.49642	3.1882	0	1.3325	0	0		69.7	90.287	63.953	62.079
Protein disulfide-isomerase A6	F6QH94	PDIA6	48 kDa			x		x		x		10.5514	9.84175	7.25132	11.9254	3.50232		3.01267	2.81006	2.07043	3.405		8.9074	11.808	12.643	8.847	12.273	10.262	9.8312	7.0008	3.7805	5.0462	11.582	8.5966	20.408	4.5705	16.878	5.8451	2.9475	1.3325	7.2134	2.5159		74.019	40.01	39.108	48.878
Peroxiredoxin-6	O77834	PRDX6	25 kDa			x		x	x			16.7225	11.7647	13.2734	11.453	5.63388		2.96821	2.0882	2.35599	2.03288		18.805	24.689	6.808	16.588	12.273	15.392	8.1927	11.201	7.5609	20.185	6.4345	18.913	14.893	11.426	9.9283	9.5646	9.825	5.3299	3.6067	3.7739		20.174	30.149	28.558	24.503
Tubulin alpha-8 chain	Q2HJB8	TUBA8	50 kDa			x						15.017	9.01324	8.45975	6.88662	4.56397		3.29033	1.97487	1.85359	1.50891		10.936	16.416	14.315	18.401	5.5829	0.98205	15.657	13.831	8.7723	3.4277	10.835	10.804	8.1177	5.1135	5.8626	8.4527	5.2893	5.1347	3.6511	4.1808		24.072	18.092	7.0963	8.9327
Wiskott-Aldrich syndrome protein family member 2	A2VDK6	WASF2	54 kDa			x						5.43255	1.75105	3.82458	2.69215	1.80885		3.00332	0.968046	2.11437	1.48832		5.9383	4.2938	4.8628	6.6353	0	2.5654	1.6385	2.8003	2.5203	5.0462	2.5738	5.158	3.3095	2.2852	1.9857	3.1882	0.9825	1.3325	2.4045	2.5159		7.1233	5.6364	6.0773	4.9525

## Sheet: Outcyte
Prediction of secretory pathways of sperm-interacting proteins by Outcyte 1.0 server
Seq ID	Accession number	Class	Score
sp|A1A4J1|PFKAL_BOVIN	A1A4J1	Intracellular	0.5476
sp|A2VDK6|WASF2_BOVIN	A2VDK6	Intracellular	0.6666
sp|A3KMV5|UBA1_BOVIN	A3KMV5	Intracellular	0.5661
sp|A4FUA8|CAZA1_BOVIN	A4FUA8	Unconventional Protein Secretion	0.5737
sp|A5D7A0|EFHD2_BOVIN	A5D7A0	Unconventional Protein Secretion	0.5505
sp|A5D7H2|STRN3_BOVIN	A5D7H2	Unconventional Protein Secretion	0.5022
sp|A6H769|RS7_BOVIN	A6H769	Intracellular	0.5967
sp|A6H7G2|DBNL_BOVIN	A6H7G2	Intracellular	0.5691
sp|A7MBC2|PDXD1_BOVIN	A7MBC2	Intracellular	0.7336
sp|A7Z035|EPN4_BOVIN	A7Z035	Intracellular	0.6464
sp|E1BPK6|MYO6_BOVIN	E1BPK6	Intracellular	0.572
sp|O77834|PRDX6_BOVIN	O77834	Unconventional Protein Secretion	0.5735
sp|O97680|THIO_BOVIN	O97680	Unconventional Protein Secretion	0.6176
sp|P00435|GPX1_BOVIN	P00435	Intracellular	0.8616
sp|P01252|PTMA_BOVIN	P01252	Intracellular	0.5566
sp|P04272|ANXA2_BOVIN	P04272	Unconventional Protein Secretion	0.5261
sp|P08728|K1C19_BOVIN	P08728	Intracellular	0.5839
sp|P10096|G3P_BOVIN	P10096	Unconventional Protein Secretion	0.6166
sp|P12624|MARCS_BOVIN	P12624	Intracellular	0.5951
sp|P13214|ANXA4_BOVIN	P13214	Intracellular	0.9243
sp|P15396|ENPP3_BOVIN	P15396	Transmembrane	0.941
sp|P19120|HSP7C_BOVIN	P19120	Intracellular	0.6625
sp|P26452|RSSA_BOVIN	P26452	Intracellular	0.6047
sp|P26882|PPID_BOVIN	P26882	Unconventional Protein Secretion	0.5342
sp|P31976|EZRI_BOVIN	P31976	Intracellular	0.8798
sp|P35605|COPB2_BOVIN	P35605	Unconventional Protein Secretion	0.5066
sp|P36225|MAP4_BOVIN	P36225	Intracellular	0.7008
sp|P39872|RL3_BOVIN	P39872	Intracellular	0.9347
sp|P41541|USO1_BOVIN	P41541	Intracellular	0.6451
sp|P42899|RLA2_BOVIN	P42899	Intracellular	0.595
sp|P48644|AL1A1_BOVIN	P48644	Unconventional Protein Secretion	0.5208
sp|P60661|MYL6_BOVIN	P60661	Unconventional Protein Secretion	0.6099
sp|P60712|ACTB_BOVIN	P60712	Intracellular	0.5564
sp|P61257|RL26_BOVIN	P61257	Intracellular	0.9345
sp|P61286|PABP1_BOVIN	P61286	Intracellular	0.5692
sp|P61356|RL27_BOVIN	P61356	Intracellular	0.9345
sp|P62935|PPIA_BOVIN	P62935	Unconventional Protein Secretion	0.6164
sp|P63258|ACTG_BOVIN	P63258	Intracellular	0.5564
sp|P67808|YBOX1_BOVIN	P67808	Intracellular	0.9345
sp|P68103|EF1A1_BOVIN	P68103	Unconventional Protein Secretion	0.5033
sp|P79103|RS4_BOVIN	P79103	Intracellular	0.9345
sp|P80724|BASP1_BOVIN	P80724	Intracellular	0.5763
sp|P81948|TBA4A_BOVIN	P81948	Intracellular	0.5648
sp|Q0II59|PDXK_BOVIN	Q0II59	Unconventional Protein Secretion	0.5319
sp|Q0III3|DC1I2_BOVIN	Q0III3	Intracellular	0.5442
sp|Q0P5K3|UBE2N_BOVIN	Q0P5K3	Intracellular	0.5099
sp|Q0VBZ9|MRP_BOVIN	Q0VBZ9	Intracellular	0.5865
sp|Q0VCC0|CAYP1_BOVIN	Q0VCC0	Intracellular	0.9343
sp|Q0VCM4|PYGL_BOVIN	Q0VCM4	Intracellular	0.7002
sp|Q0VCP4|SEPT8_BOVIN	Q0VCP4	Intracellular	0.5657
sp|Q0VCX2|BIP_BOVIN	Q0VCX2	Signal peptide	0.9836
sp|Q17QG2|NUDC_BOVIN	Q17QG2	Unconventional Protein Secretion	0.5693
sp|Q17R07|ARFG3_BOVIN	Q17R07	Intracellular	0.6229
sp|Q1LZB6|CAPR1_BOVIN	Q1LZB6	Intracellular	0.8087
sp|Q27966|MYO1C_BOVIN	Q27966	Intracellular	0.8798
sp|Q27968|DNJC3_BOVIN	Q27968	Signal peptide	0.8031
sp|Q27991|MYH10_BOVIN	Q27991	Intracellular	0.7344
sp|Q29465|SYYC_BOVIN	Q29465	Unconventional Protein Secretion	0.5001
sp|Q29S00|OSCP1_BOVIN	Q29S00	Intracellular	0.5651
sp|Q29S21|K2C7_BOVIN	Q29S21	Intracellular	0.8981
sp|Q2HJ49|MOES_BOVIN	Q2HJ49	Intracellular	0.5547
sp|Q2HJB8|TBA8_BOVIN	Q2HJB8	Intracellular	0.5586
sp|Q2KIK0|SGT1_BOVIN	Q2KIK0	Unconventional Protein Secretion	0.6163
sp|Q2KJ93|CDC42_BOVIN	Q2KJ93	Unconventional Protein Secretion	0.6154
sp|Q2KJF1|A1BG_BOVIN	Q2KJF1	Signal peptide	0.9986
sp|Q2KJH6|SERPH_BOVIN	Q2KJH6	Signal peptide	0.9101
sp|Q2NKY7|SEPT2_BOVIN	Q2NKY7	Intracellular	0.5605
sp|Q2TA40|NP1L4_BOVIN	Q2TA40	Intracellular	0.6064
sp|Q2TBQ5|RL7A_BOVIN	Q2TBQ5	Intracellular	0.9345
sp|Q2TBU9|RUVB2_BOVIN	Q2TBU9	Intracellular	0.5799
sp|Q2YDE9|TES_BOVIN	Q2YDE9	Unconventional Protein Secretion	0.5236
sp|Q32LC7|G3BP1_BOVIN	Q32LC7	Intracellular	0.9337
sp|Q3B7M5|LASP1_BOVIN	Q3B7M5	Intracellular	0.5468
sp|Q3MHM6|CTNA1_BOVIN	Q3MHM6	Intracellular	0.5873
sp|Q3SX14|GELS_BOVIN	Q3SX14	Intracellular	0.6256
sp|Q3SYR7|RL9_BOVIN	Q3SYR7	Intracellular	0.9345
sp|Q3SYU2|EF2_BOVIN	Q3SYU2	Intracellular	0.5668
sp|Q3SYZ4|SYDC_BOVIN	Q3SYZ4	Intracellular	0.5679
sp|Q3SZ54|IF4A1_BOVIN	Q3SZ54	Intracellular	0.6474
sp|Q3SZI4|1433T_BOVIN	Q3SZI4	Intracellular	0.5864
sp|Q3SZK8|NHRF1_BOVIN	Q3SZK8	Intracellular	0.5692
sp|Q3T005|PDLI4_BOVIN	Q3T005	Intracellular	0.9342
sp|Q3T054|RAN_BOVIN	Q3T054	Unconventional Protein Secretion	0.6221
sp|Q3T0C7|STMN1_BOVIN	Q3T0C7	Unconventional Protein Secretion	0.5265
sp|Q3T0D0|HNRPK_BOVIN	Q3T0D0	Intracellular	0.9344
sp|Q3T0F4|RS10_BOVIN	Q3T0F4	Intracellular	0.9345
sp|Q3T0L7|RL28_BOVIN	Q3T0L7	Intracellular	0.9345
sp|Q3T0M7|RANG_BOVIN	Q3T0M7	Unconventional Protein Secretion	0.6333
sp|Q3T0R1|RS18_BOVIN	Q3T0R1	Intracellular	0.9345
sp|Q3T140|DLRB1_BOVIN	Q3T140	Unconventional Protein Secretion	0.5519
sp|Q3T149|HSPB1_BOVIN	Q3T149	Intracellular	0.9234
sp|Q3T168|CYBP_BOVIN	Q3T168	Unconventional Protein Secretion	0.611
sp|Q3T169|RS3_BOVIN	Q3T169	Intracellular	0.8877
sp|Q3ZBH8|RS20_BOVIN	Q3ZBH8	Intracellular	0.9345
sp|Q3ZBM5|SNX5_BOVIN	Q3ZBM5	Intracellular	0.566
sp|Q3ZBZ8|STIP1_BOVIN	Q3ZBZ8	Intracellular	0.5866
sp|Q3ZC84|CNDP2_BOVIN	Q3ZC84	Unconventional Protein Secretion	0.5238
sp|Q3ZCC8|TPPP3_BOVIN	Q3ZCC8	Intracellular	0.5784
sp|Q3ZCF0|DCTN2_BOVIN	Q3ZCF0	Intracellular	0.5231
sp|Q4U5R3|PSME1_BOVIN	Q4U5R3	Unconventional Protein Secretion	0.5528
sp|Q56JU9|RS24_BOVIN	Q56JU9	Intracellular	0.9345
sp|Q56JV6|TWF1_BOVIN	Q56JV6	Intracellular	0.5324
sp|Q56JX3|RL31_BOVIN	Q56JX3	Intracellular	0.9345
sp|Q56JX5|RS25_BOVIN	Q56JX5	Unconventional Protein Secretion	0.5314
sp|Q58DQ3|RL6_BOVIN	Q58DQ3	Intracellular	0.9345
sp|Q58DR5|SCAM3_BOVIN	Q58DR5	Intracellular	0.568
sp|Q58DW0|RL4_BOVIN	Q58DW0	Intracellular	0.9347
sp|Q58DW5|RL5_BOVIN	Q58DW5	Intracellular	0.9345
sp|Q5E947|PRDX1_BOVIN	Q5E947	Unconventional Protein Secretion	0.6176
sp|Q5E958|RS8_BOVIN	Q5E958	Intracellular	0.9345
sp|Q5E966|EIF3I_BOVIN	Q5E966	Unconventional Protein Secretion	0.6191
sp|Q5E973|RL18_BOVIN	Q5E973	Intracellular	0.9345
sp|Q5E988|RS5_BOVIN	Q5E988	Intracellular	0.9345
sp|Q5E9B7|CLIC1_BOVIN	Q5E9B7	Unconventional Protein Secretion	0.6154
sp|Q5E9E2|MYL9_BOVIN	Q5E9E2	Unconventional Protein Secretion	0.5519
sp|Q5E9F7|COF1_BOVIN	Q5E9F7	Unconventional Protein Secretion	0.6162
sp|Q5EA61|KCRB_BOVIN	Q5EA61	Intracellular	0.5576
sp|Q5EAD2|SERA_BOVIN	Q5EAD2	Intracellular	0.517
sp|Q5KR47|TPM3_BOVIN	Q5KR47	Unconventional Protein Secretion	0.5312
sp|Q5KR49|TPM1_BOVIN	Q5KR49	Unconventional Protein Secretion	0.5312
sp|Q76LV1|HS90B_BOVIN	Q76LV1	Intracellular	0.504
sp|Q95140|RLA0_BOVIN	Q95140	Intracellular	0.5733
sp|Q95L54|ANXA8_BOVIN	Q95L54	Unconventional Protein Secretion	0.6125
sp|Q95M18|ENPL_BOVIN	Q95M18	Signal peptide	0.9756
sp|Q9N179|EPB41_BOVIN	Q9N179	Intracellular	0.5603
sp|Q9XSI3|RL10_BOVIN	Q9XSI3	Intracellular	0.9345
sp|Q9XSK7|HDGF_BOVIN	Q9XSK7	Unconventional Protein Secretion	0.6164
tr|A0A140T832|A0A140T832_BOVIN	A0A140T832	Transmembrane	0.6557
tr|A0A140T861|A0A140T861_BOVIN	A0A140T861	Intracellular	0.8371
tr|A0A140T886|A0A140T886_BOVIN	A0A140T886	Intracellular	0.5219
tr|A0A3Q1LI93|A0A3Q1LI93_BOVIN	A0A3Q1LI93	Signal peptide	0.6895
tr|A0A3Q1LIJ0|A0A3Q1LIJ0_BOVIN	A0A3Q1LIJ0	Intracellular	0.9345
tr|A0A3Q1LJ52|A0A3Q1LJ52_BOVIN	A0A3Q1LJ52	Intracellular	0.8438
tr|A0A3Q1LL62|A0A3Q1LL62_BOVIN	A0A3Q1LL62	Unconventional Protein Secretion	0.6139
tr|A0A3Q1LN78|A0A3Q1LN78_BOVIN	A0A3Q1LN78	Unconventional Protein Secretion	0.5007
tr|A0A3Q1LNC8|A0A3Q1LNC8_BOVIN	A0A3Q1LNC8	Intracellular	0.5476
tr|A0A3Q1LQB6|A0A3Q1LQB6_BOVIN	A0A3Q1LQB6	Intracellular	0.5262
tr|A0A3Q1LQI5|A0A3Q1LQI5_BOVIN	A0A3Q1LQI5	Unconventional Protein Secretion	0.5951
tr|A0A3Q1LUD9|A0A3Q1LUD9_BOVIN	A0A3Q1LUD9	Intracellular	0.5036
tr|A0A3Q1LUU1|A0A3Q1LUU1_BOVIN	A0A3Q1LUU1	Unconventional Protein Secretion	0.5488
tr|A0A3Q1LV73|A0A3Q1LV73_BOVIN	A0A3Q1LV73	Intracellular	0.683
tr|A0A3Q1LV98|A0A3Q1LV98_BOVIN	A0A3Q1LV98	Intracellular	0.5009
tr|A0A3Q1LWK1|A0A3Q1LWK1_BOVIN	A0A3Q1LWK1	Intracellular	0.5881
tr|A0A3Q1M0G8|A0A3Q1M0G8_BOVIN	A0A3Q1M0G8	Intracellular	0.5008
tr|A0A3Q1M3Y3|A0A3Q1M3Y3_BOVIN	A0A3Q1M3Y3	Intracellular	0.5889
tr|A0A3Q1M5J6|A0A3Q1M5J6_BOVIN	A0A3Q1M5J6	Intracellular	0.6835
tr|A0A3Q1M808|A0A3Q1M808_BOVIN	A0A3Q1M808	Intracellular	0.6456
tr|A0A3Q1M9P3|A0A3Q1M9P3_BOVIN	A0A3Q1M9P3	Unconventional Protein Secretion	0.501
tr|A0A3Q1M9Z4|A0A3Q1M9Z4_BOVIN	A0A3Q1M9Z4	Intracellular	0.5871
tr|A0A3Q1MBK9|A0A3Q1MBK9_BOVIN	A0A3Q1MBK9	Intracellular	0.681
tr|A0A3Q1MCG3|A0A3Q1MCG3_BOVIN	A0A3Q1MCG3	Signal peptide	0.8993
tr|A0A3Q1ME19|A0A3Q1ME19_BOVIN	A0A3Q1ME19	Intracellular	0.565
tr|A0A3Q1MH57|A0A3Q1MH57_BOVIN	A0A3Q1MH57	Intracellular	0.7683
tr|A0A3Q1MJM1|A0A3Q1MJM1_BOVIN	A0A3Q1MJM1	Transmembrane	0.8028
tr|A0A3Q1MKR2|A0A3Q1MKR2_BOVIN	A0A3Q1MKR2	Intracellular	0.6416
tr|A0A3Q1MLQ7|A0A3Q1MLQ7_BOVIN	A0A3Q1MLQ7	Intracellular	0.5287
tr|A0A3Q1MLV0|A0A3Q1MLV0_BOVIN	A0A3Q1MLV0	Unconventional Protein Secretion	0.5731
tr|A0A3Q1MQD7|A0A3Q1MQD7_BOVIN	A0A3Q1MQD7	Intracellular	0.6311
tr|A0A3Q1MQF7|A0A3Q1MQF7_BOVIN	A0A3Q1MQF7	Intracellular	0.8045
tr|A0A3Q1MTY6|A0A3Q1MTY6_BOVIN	A0A3Q1MTY6	Intracellular	0.525
tr|A0A3Q1MUD4|A0A3Q1MUD4_BOVIN	A0A3Q1MUD4	Intracellular	0.7326
tr|A0A3Q1MXL6|A0A3Q1MXL6_BOVIN	A0A3Q1MXL6	Intracellular	0.7331
tr|A0A3Q1N147|A0A3Q1N147_BOVIN	A0A3Q1N147	Intracellular	0.551
tr|A0A3Q1N4H7|A0A3Q1N4H7_BOVIN	A0A3Q1N4H7	Intracellular	0.7697
tr|A0A3Q1NAH5|A0A3Q1NAH5_BOVIN	A0A3Q1NAH5	Intracellular	0.5862
tr|A0A3Q1NB13|A0A3Q1NB13_BOVIN	A0A3Q1NB13	Intracellular	0.5843
tr|A0A3Q1NE82|A0A3Q1NE82_BOVIN	A0A3Q1NE82	Intracellular	0.7604
tr|A0A3Q1NEH7|A0A3Q1NEH7_BOVIN	A0A3Q1NEH7	Intracellular	0.6841
tr|A0A3Q1NEU9|A0A3Q1NEU9_BOVIN	A0A3Q1NEU9	Intracellular	0.5477
tr|A0A3Q1NKP5|A0A3Q1NKP5_BOVIN	A0A3Q1NKP5	Intracellular	0.5572
tr|A0A3S5ZP82|A0A3S5ZP82_BOVIN	A0A3S5ZP82	Intracellular	0.8763
tr|A0A3S5ZPD7|A0A3S5ZPD7_BOVIN	A0A3S5ZPD7	Intracellular	0.5601
tr|A1L5B7|A1L5B7_BOVIN	A1L5B7	Intracellular	0.9345
tr|A2VE17|A2VE17_BOVIN	A2VE17	Intracellular	0.5457
tr|A4FUD0|A4FUD0_BOVIN	A4FUD0	Intracellular	0.5167
tr|A4IFC3|A4IFC3_BOVIN	A4IFC3	Intracellular	0.5682
tr|A4IFD1|A4IFD1_BOVIN	A4IFD1	Intracellular	0.586
tr|A5D7E8|A5D7E8_BOVIN	A5D7E8	Signal peptide	0.9932
tr|A6H7E3|A6H7E3_BOVIN	A6H7E3	Unconventional Protein Secretion	0.6164
tr|A6QLN6|A6QLN6_BOVIN	A6QLN6	Intracellular	0.6474
tr|A6QLT9|A6QLT9_BOVIN	A6QLT9	Intracellular	0.5677
tr|A7MBD4|A7MBD4_BOVIN	A7MBD4	Intracellular	0.7602
tr|A7MBG8|A7MBG8_BOVIN	A7MBG8	Intracellular	0.5234
tr|A7MBI5|A7MBI5_BOVIN	A7MBI5	Intracellular	0.7004
tr|A7Z014|A7Z014_BOVIN	A7Z014	Intracellular	0.5658
tr|A8E4P3|A8E4P3_BOVIN	A8E4P3	Transmembrane	0.9993
tr|E1B7R4|E1B7R4_BOVIN	E1B7R4	Intracellular	0.8798
tr|E1B7S3|E1B7S3_BOVIN	E1B7S3	Intracellular	0.5661
tr|E1B8K6|E1B8K6_BOVIN	E1B8K6	Intracellular	0.747
tr|E1BA17|E1BA17_BOVIN	E1BA17	Transmembrane	0.6047
tr|E1BBY7|E1BBY7_BOVIN	E1BBY7	Intracellular	0.6614
tr|E1BE76|E1BE76_BOVIN	E1BE76	Intracellular	0.5529
tr|E1BFI8|E1BFI8_BOVIN	E1BFI8	Unconventional Protein Secretion	0.5236
tr|E1BGB0|E1BGB0_BOVIN	E1BGB0	Intracellular	0.7318
tr|E1BKM4|E1BKM4_BOVIN	E1BKM4	Intracellular	0.5178
tr|E1BKQ6|E1BKQ6_BOVIN	E1BKQ6	Intracellular	0.8798
tr|E1BKX7|E1BKX7_BOVIN	E1BKX7	Intracellular	0.5009
tr|E1BP72|E1BP72_BOVIN	E1BP72	Intracellular	0.8548
tr|E1BPX1|E1BPX1_BOVIN	E1BPX1	Unconventional Protein Secretion	0.5007
tr|F1MBQ0|F1MBQ0_BOVIN	F1MBQ0	Intracellular	0.6578
tr|F1MDC1|F1MDC1_BOVIN	F1MDC1	Transmembrane	0.9431
tr|F1ME65|F1ME65_BOVIN	F1ME65	Intracellular	0.5899
tr|F1MEN8|F1MEN8_BOVIN	F1MEN8	Signal peptide	0.9621
tr|F1MEW3|F1MEW3_BOVIN	F1MEW3	Intracellular	0.683
tr|F1MFU5|F1MFU5_BOVIN	F1MFU5	Intracellular	0.5662
tr|F1MG56|F1MG56_BOVIN	F1MG56	Intracellular	0.546
tr|F1MK30|F1MK30_BOVIN	F1MK30	Intracellular	0.9327
tr|F1MM57|F1MM57_BOVIN	F1MM57	Intracellular	0.8764
tr|F1MNI4|F1MNI4_BOVIN	F1MNI4	Intracellular	0.5241
tr|F1MNS8|F1MNS8_BOVIN	F1MNS8	Intracellular	0.9345
tr|F1MQ37|F1MQ37_BOVIN	F1MQ37	Intracellular	0.7325
tr|F1MU12|F1MU12_BOVIN	F1MU12	Intracellular	0.7346
tr|F1MU79|F1MU79_BOVIN	F1MU79	Intracellular	0.5788
tr|F1MX04|F1MX04_BOVIN	F1MX04	Intracellular	0.5855
tr|F1MXK2|F1MXK2_BOVIN	F1MXK2	Intracellular	0.5193
tr|F1MZN7|F1MZN7_BOVIN	F1MZN7	Intracellular	0.5664
tr|F1MZU1|F1MZU1_BOVIN	F1MZU1	Intracellular	0.8798
tr|F1MZV2|F1MZV2_BOVIN	F1MZV2	Intracellular	0.576
tr|F1N0X3|F1N0X3_BOVIN	F1N0X3	Intracellular	0.5432
tr|F1N169|F1N169_BOVIN	F1N169	Intracellular	0.5031
tr|F1N1A3|F1N1A3_BOVIN	F1N1A3	Intracellular	0.541
tr|F1N365|F1N365_BOVIN	F1N365	Intracellular	0.5474
tr|F1N626|F1N626_BOVIN	F1N626	Intracellular	0.5875
tr|F1N650|F1N650_BOVIN	F1N650	Unconventional Protein Secretion	0.5302
tr|F1N6Y7|F1N6Y7_BOVIN	F1N6Y7	Intracellular	0.5867
tr|F2Z4J5|F2Z4J5_BOVIN	F2Z4J5	Unconventional Protein Secretion	0.5563
tr|F6PWM7|F6PWM7_BOVIN	F6PWM7	Unconventional Protein Secretion	0.592
tr|F6QH94|F6QH94_BOVIN	F6QH94	Signal peptide	0.6221
tr|F6QS88|F6QS88_BOVIN	F6QS88	Unconventional Protein Secretion	0.5215
tr|F6S1Q0|F6S1Q0_BOVIN	F6S1Q0	Intracellular	0.9346
tr|G3MXV0|G3MXV0_BOVIN	G3MXV0	Unconventional Protein Secretion	0.5015
tr|G3MY19|G3MY19_BOVIN	G3MY19	Intracellular	0.5659
tr|G3N262|G3N262_BOVIN	G3N262	Unconventional Protein Secretion	0.5528
tr|G3N288|G3N288_BOVIN	G3N288	Intracellular	0.9345
tr|G3N2L2|G3N2L2_BOVIN	G3N2L2	Signal peptide	0.9988
tr|G3X696|G3X696_BOVIN	G3X696	Intracellular	0.5844
tr|G3X6B2|G3X6B2_BOVIN	G3X6B2	Intracellular	0.7342
tr|Q0VCQ9|Q0VCQ9_BOVIN	Q0VCQ9	Signal peptide	0.9735
tr|Q17QL4|Q17QL4_BOVIN	Q17QL4	Intracellular	0.7312
tr|Q1RMR3|Q1RMR3_BOVIN	Q1RMR3	Intracellular	0.5658
tr|Q32LC3|Q32LC3_BOVIN	Q32LC3	Intracellular	0.6188
tr|Q3SX32|Q3SX32_BOVIN	Q3SX32	Intracellular	0.584
tr|Q3SX36|Q3SX36_BOVIN	Q3SX36	Intracellular	0.6966
tr|Q3SZN4|Q3SZN4_BOVIN	Q3SZN4	Intracellular	0.9343
sp|P81287|ANXA5_BOVIN	P81287	Unconventional Protein Secretion	0.5495

## Sheet: SignalP
List of sperm-interacting proteins predicted to contain a signal peptide with SignalP 6.0
# SignalP-6.0
# ID	Accession number	OTHER	SP(Sec/SPI)	LIPO(Sec/SPII)	TAT(Tat/SPI)	TATLIPO(Sec/SPII)	PILIN(Sec/SPIII)	CS Position
sp_Q0VCX2_BIP_BOVIN_Endoplasmic_reticulum_chaperone_BiP_OS_Bos_taurus_OX_9913_G	Q0VCX2	0.000201	0.999212	0.000166	0.000151	0.000140	0.000130	CS pos: 19-20. Pr: 0.9812
sp_Q27968_DNJC3_BOVIN_DnaJ_homolog_subfamily_C_member_3_OS_Bos_taurus_OX_9913_G	Q27968	0.000302	0.999151	0.000151	0.000145	0.000131	0.000129	CS pos: 31-32. Pr: 0.9436
sp_Q2KJF1_A1BG_BOVIN_Alpha-1B-glycoprotein_OS_Bos_taurus_OX_9913_GN_A1BG_PE_1_S	Q2KJF1	0.000208	0.999206	0.000141	0.000147	0.000126	0.000125	CS pos: 20-21. Pr: 0.9786
sp_Q2KJH6_SERPH_BOVIN_Serpin_H1_OS_Bos_taurus_OX_9913_GN_SERPINH1_PE_2_SV_1	Q2KJH6	0.000225	0.999200	0.000150	0.000151	0.000139	0.000129	CS pos: 18-19. Pr: 0.9669
sp_Q95M18_ENPL_BOVIN_Endoplasmin_OS_Bos_taurus_OX_9913_GN_HSP90B1_PE_2_SV_1	Q95M18	0.000239	0.999115	0.000194	0.000152	0.000148	0.000141	CS pos: 21-22. Pr: 0.9780
tr_A0A3Q1LI93_A0A3Q1LI93_BOVIN_CD109_molecule_OS_Bos_taurus_OX_9913_GN_CD109_PE	A0A3Q1LI93	0.000678	0.998504	0.000246	0.000188	0.000173	0.000170	CS pos: 21-22. Pr: 0.9729
tr_A0A3Q1MCG3_A0A3Q1MCG3_BOVIN_Ecto-5_-nucleotidase_OS_Bos_taurus_OX_9913_GN_NT	A0A3Q1MCG3	0.000263	0.999148	0.000149	0.000153	0.000139	0.000135	CS pos: 26-27. Pr: 0.9692
tr_A5D7E8_A5D7E8_BOVIN_Protein_disulfide-isomerase_OS_Bos_taurus_OX_9913_GN_PDI	A5D7E8	0.000348	0.998978	0.000177	0.000162	0.000144	0.000139	CS pos: 24-25. Pr: 0.9687
tr_E1BA17_E1BA17_BOVIN_Collagen_type_XIV_alpha_1_chain_OS_Bos_taurus_OX_9913_GN	E1BA17	0.000212	0.999224	0.000149	0.000137	0.000125	0.000123	CS pos: 28-29. Pr: 0.9822
tr_F1MEN8_F1MEN8_BOVIN_Protein_disulfide-isomerase_A4_OS_Bos_taurus_OX_9913_GN_	F1MEN8	0.000274	0.999106	0.000174	0.000154	0.000144	0.000134	CS pos: 24-25. Pr: 0.9778
tr_F6QH94_F6QH94_BOVIN_Protein_disulfide_isomerase_family_A_member_6_OS_Bos_tau	F6QH94	0.000286	0.999086	0.000159	0.000163	0.000143	0.000133	CS pos: 19-20. Pr: 0.9821
tr_G3N2L2_G3N2L2_BOVIN_Reticulocalbin_1_OS_Bos_taurus_OX_9913_GN_RCN1_PE_1_SV_2	G3N2L2	0.000299	0.999113	0.000144	0.000153	0.000133	0.000128	CS pos: 29-30. Pr: 0.9711
tr_Q0VCQ9_Q0VCQ9_BOVIN_Reticulocalbin_2_OS_Bos_taurus_OX_9913_GN_RCN2_PE_2_SV_1	Q0VCQ9	0.000857	0.998314	0.000184	0.000240	0.000199	0.000191	CS pos: 22-23. Pr: 0.9427

## Sheet: Oviduct EVs
List of sperm-interacting proteins (SIP) identified in oviduct extracellular vesicles (oEVs)
Gene name of SIP previously identified in oEVs (190/245)	List of identified proteins in bovine oEVs (Alminana et al. 2017)	List of identified proteins in cats oEVs (Ferraz et al. 2019)	List of identified proteins in porcine OECs derived EVs (Laezer et al. 2020)
A1BG	ANXA2	A1BG	AAK1
ABCF1	ANXA1	A2M	AARSD1
ACTB	ANXA4	A2ML1	Abca2
ACTBL2	ANXA5	AASS	Abcb1a
ACTG1	PRSS3	ABCD3	Abcc3
AHNAK	CD109	ABCE1	Abce1
AIMP1	MYH9	ACACB	ABCF1
ALDH1A1	TUBA1A	ACAD8	Abcf2
ALDH3A2	TUBB4B	ACADM	Abhd14b
ANXA1	OVGP1	ACADS	Abhd16a
ANXA2	CLIC1	ACADSB	Abhd17a
ANXA4	HSPA1A	ACADVL	Abhd17c
ANXA5	UPK3BL	ACAT1	ABI1
ANXA8	MUC16	ACE	ABI2
ARFIP1	ENPP3	ACLY	ABR
BASP1	EEF1A1	ACO1	Acap2
CACYBP	ANXA8	ACO2	acat1-a
CAPRIN1	EZR	ACSF2	Ace
CAPS	CD9	ACTA1	ACO1
CAPZA1	ANXA11	ACTA2	ACOT11
CARMIL1	GAPDH	ACTB	ACOT7
CD109	ATP1A1	ACTBL2	ACSL3
CD2AP	FLNB	ACTC1	ACSL4
CDC42	UBC	ACTG1	ACTB
CDC42BPB	HSP90AA1	ACTG2	actc1
CFL1	CLTC	ACTN1	ACTN4
CHMP5	CDC42	ACTN2	Actr10
CKAP4	ALB	ACTN4	Actr1a
CKB	ALDH1A1	ACTR10	actr2-b
CLIC1	CFL1	ACTR1A	Actr3
CLINT1	ENO1	ACTR1B	ADAM10
CNDP2	S100A11	ACTR2	ADAM9
COL14A1	DMBT1	ACTR3	ADD3
COPB2	SLC9A3R1	ACTR3B	Adgb
COPG1	PPIA	ADCY9	ADH5
CTNNA1	RAB5C	ADD1	ADRBK2
CTTN	NT5E	ADD2	ADRM1
DCTN1	HSPB1	ADD3	ADSS
DCTN2	PKM	ADGB	AGO1
DIAPH1	LGALS3	ADIPOQ	AGO2
DNAJC3	AHNAK	ADNP2	AGR2
DPYSL3	EEF2	AFAP1L2	Ahcyl1
DYNC1H1	DYNC1H1	AFM	AHNAK
DYNC1I2	CPNE3	AFMID	Aida
DYNC1LI2	VCP	AFP	AIFM1
DYNLRB1	STOM	Ago1	AIM1
EEA1	GNB2	AGO2	AIMP1
EEF1A1	HSPA8	AGO4	AIMP2
EEF2	GNAI2	AGR2	AK1
EFHD2	CAPN5	AGRN	AK7
EIF2S2	PEBP1	AHCY	AK9
EIF3A	ATIC	AHCYL1	Akap10
EIF3G	MUC4	AHCYL2	AKAP13
EIF3I	ALDOA	AHNAK	AKAP9
EIF4A1	PDIA3	AHSG	AKR1A1
EIF4G1	MYO6	AIFM1	Akt2
EIF5B	TAGLN2	AIG1	AKTIP
ENPP3	UPK1B	AIMP2	Alad
EPB41	BASP1	AK1	Aldh1a1
EPB41L2	RPL4	AK8	ALDH1A2
EPB41L3	MYH14	AK9	Aldh1a3
EPHX2	GNAQ	AKR1A1	ALDH3B1
EZR	RAC1	ALB	Aldh7a1
FARSA	MSN	ALCAM	ALDH9A1
FKBP4	MSLN	ALDH16A1	ALDOA
FLII	PGK1	ALDH18A1	ALDOC
FLNA	LGALS1	ALDH1A1	ALG2
FLNB	TPI1	ALDH1A2	ALPL
FLNC	FN1	ALDH1A3	ALS2
FUS	PRDX6	ALDH1B1	AMPD3
GAPDH	GSTP1	ALDH1L1	AMY2B
GSN	FLNA	ALDH1L2	ANAPC1
HDGF	FLNC	ALDH2	ANAPC4
HDLBP	DSTN	aldh3a1	ANAPC5
HNRNPK	GNAS	ALDH3A2	ANGPTL2
HSP90AB1	PDCD6IP	ALDH3B1	Ank2
HSP90B1	HSPA5	ALDH4A1	Ank3
HSPA4	CLU	ALDH5A1	ANKFY1
HSPA5	FASN	ALDH6A1	ANKHD1
HSPA8	PGAM4	ALDH7A1	ANKRD28
HSPB1	PDLIM1	ALDH9A1	ANKRD42
HYOU1	TKT	ALDOA	ANKRD44
IFT74	HSP90AB1	ALDOB	Anks1a
KIF13B	ITGB1	ALDOC	ANO6
KIF5B	PRDX2	ALPL	ANXA1
KRT18	CPNE1	ALS2	ANXA11
KRT19	IQGAP1	ALYREF	ANXA2
KRT7	RAP1B	AMOTL1	ANXA4
KRT8	GSN	AMOTL2	ANXA5
LARP1	GNA11	AMY2B	ANXA6
LASP1	RPL6	ANO7	ANXA7
LRBA	EHD1	ANXA1	AP1B1
LRRFIP1	HSP90B1	ANXA11	Ap1g1
MAGED2	MIF	ANXA2	AP1G2
MAP1A	GPRC5C	ANXA3	AP1M1
MAP1B	CDK14	ANXA4	AP1M2
MAP4	BAIAP2	ANXA5	AP1S1
MARCKS	CD46	ANXA6	AP2A1
MARCKSL1	RPL7L1	ANXA7	AP2A2
MSN	MUC1	AP1B1	AP2B1
MTHFD1	RPL7A	AP1G1	AP2M1
MYH10	ACTBL2	ap1g2	AP2S1
MYH11	PDLIM5	AP1M2	AP3B1
MYH14	CRIP2	AP2A1	AP3D1
MYH9	YWHAZ	AP2A2	Ap3m1
MYL6	PI4KA	AP2B1	APIP
MYL9	RPL18	AP2M1	APMAP
MYO18A	RPL3	AP2S1	APOB
MYO1C	RPL12	AP3S1	Appl1
MYO6	ANXA3	APEX1	APPL2
NAP1L4	RAB7A	APLF	ARAF
NCL	EPCAM	APOA1	Arcn1
NT5E	S100A14	APOB	Arf1
NUDC	RPSA	APOE	ARF5
OSCP1	STXBP2	APOH	Arf6
OVGP1	RALA	APOO	ARFGEF1
PABPC1	CCT7	APPL1	ARFGEF2
PABPC4	EIF4A2	appl2	Arfip1
PAK2	CLIC4	AQP5	ARFIP2
PDCD4	PGD	ARAP2	Arhgap1
PDCD6IP	PRDX1	ARCN1	ARHGAP17
PDIA3	RPS4X	ARF1	ARHGAP35
PDIA4	RPS8	ARF3	ARHGAP5
PDIA6	TXN	ARF4	Arhgdia
PDLIM1	CNDP2	ARF5	Arhgef1
PDLIM5	PARK7	ARF6	ARHGEF10L
PDXK	A2M	ARFGEF1	ARHGEF11
PFKL	RNH1	ARHGDIA	ARHGEF12
PPIA	CHMP4B	ARHGEF15	ARHGEF26
PPP2R2A	MAP4	ARL6IP5	ARHGEF5
PRDX1	YWHAQ	ARMC4	ARHGEF7
PRDX6	RAB11B	ARPC1A	ARIH2
PSME1	RAB1A	ARPC1B	Arl1
PYGL	PCBP1	ARPC2	Arl2
RAB1A	RPL13	ARPC4	ARL3
RAB5B	GLIPR2	ARPC5L	ARL6
RAN	UBA1	ARRB1	ARL8B
RPAP3	RPL18A	ASAH1	ARMC3
RPL10	TGM2	ASNA1	ARMC4
RPL13	GNB1	ASPM	ARMC8
RPL17	CTNNA1	ATG7	Arpc1a
RPL18	FAM129B	ATL3	ARPC1B
RPL27	LASP1	ATP12A	Arpc2
RPL28	SEPT2	ATP1A1	Arpc3
RPL3	CSRP1	ATP1A2	Arpc4
RPL4	RPL19	ATP1A3	Arpc5
RPL5	MYO10	ATP1A4	Asap2
RPL6	ATP2B1	ATP1B1	ASCC3
RPL7A	PABPC1	ATP2A1	Asna1
RPL9	RPL11	ATP2A3	ASNS
RPLP0	TLN1	ATP2B1	ASPH
RPS17	CAP1	ATP2B2	ATG2B
RPS18	CCT8	ATP2B3	ATIC
RPS20	FKBP4	ATP2B4	ATL2
RPS3	ABHD14B	ATP4A	ATL3
RPS3A	LLGL1	ATP5A1	ATP11B
RPS5	VASP	ATP5B	Atp13a1
RPS7	HSPA4	ATP5C1	ATP2A2
RPS8	PODXL	ATP5D	ATP2B1
RPSA	STX3	ATP5F1	ATP2B2
RUVBL1	RPL27A	ATP5G1	Atp2c1
RUVBL2	VPS4B	ATP5G2	ATP5B
SCAMP3	MYOF	ATP5G3	ATP6V0A1
SCIN	NPTN	ATP5O	ATP6V0D1
SERBP1	RPS7	ATP6V1A	Atp6v1a
SERPINH1	RPS5	ATP6V1B1	ATP6V1B1
SLC9A3R1	FGFR2	ATP6V1B2	Atp6v1b2
SNX2	CAPN1	ATP6V1C1	Atp6v1c1
SNX5	CYFIP1	ATP6V1D	ATP6V1D
SPAG1	NDRG1	ATP6V1H	Atp6v1e1
SPAG9	CAPZA1	ATPIF1	atp6v1g3
SPTAN1	ARF4	AUH	ATP6V1H
STIP1	SRC	AURKB	Atp7a
STOM	IDH1	BASP1	ATP8B1
STRN3	SCAMP1	bcam	Atp8b2
TES	AK1	BCAP29	Atp9b
TFG	TPPP3	BCAP31	Atrn
TKT	IGHM	BCLAF1	B9D1
TLN1	RARRES1	BHMT	Bag5
TPD52L2	CAPS	BLMH	BAG6
TPM3	SEC31A	BMP2K	BAIAP2L1
TPPP3	ALDH3B1	BNC1	BASP1
TUBA4A	VWA7	BNC2	BAX
TWF1	FGB	BPHL	BBS1
TXN	MTHFD1	BPNT1	Bbs2
UBA1	ATP2B2	BTBD16	BBS4
USO1	PYCRL	BUB3	BBS5
VPS13C	CLTA	C1QC	BBS7
YBX1	SNAP23	C5	BBS9
YWHAQ	SRI	CA2	Bcap31
	TF	CA3H2orf70	Bcr
	RUVBL1	CAD	Bdh2
	RUVBL2	CADM1	becn1
	GDI2	CALD1	Bet1
	SEC14L3	CALR	Bicd2
	FGG	CALU	BIRC6
	GGT1	CAMK2A	BLMH
	TMC4	CAMK2D	Bpnt1
	PDXK	CAMK2G	Brcc3
	NUDC	CAND1	BRE
	HSPA4L	CAND2	BROX
	FGA	CANX	Btbd17
	STXBP1	CAP1	Bzw1
	OSCP1	CAP2	BZW2
	SEC23IP	CAPG	C10orf76
	ANXA7	CAPN1	C12orf4
	SLC44A4	CAPN2	C16orf62
	AARS	CAPN5	C2CD5
	RPL8	CAPNS1	C3
	UBR4	CAPNS2	C4B
	AQP5	CAPRIN1	C9orf117
	DYNC1I2	CAPS	CAB39
	IGL	CAPSL	Cacna2d1
	MVP	CAPZA1	CACYBP
	C3	CAPZB	CAD
	APOH	CARMIL1	CADPS2
	ACE	CARS	CALCOCO1
	FHL1	CASK	calm1a
	ANPEP	CASP10	CALML5
	LRBA	CAST	Calr
	EPHX2	CAT	Camk2d
	ACTR1A	CAV1	Camk2g
	CKB	CAV3	CAND1
	ST13	cbr3	Canx
	YBX1	CBR4	CAPG
	PROM1	CC1H1orf158	CAPN2
	WDR54	CC2H21orf33	Capn7
	SLC4A1	CCAR1	CAPNS1
	NME9	CCAR2	Caprin1
	SELENBP1	CCDC113	CAPSL
	AP2B1	CCDC114	Capza1
	SLC29A1	CCDC13	CAPZA2
	DGKB	CCDC170	Capzb
	RPS6	CCDC173	Carm1
	TCTE1	CCDC181	Casc4
	HBA2	ccdc187	Cask
	CRB2	CCDC22	CASP14
	RSPH4A	CCDC39	Cat
	GNAI3	CCDC40	CAV1
	HNRNPK	CCDC6	CC2D1B
	CIB1	CCDC88C	CC2D2A
	AK7	CCDC91	CCDC13
	HBB	CCDC93	Ccdc132
	IGLL1	CCT2	CCDC173
	DPYSL3	CCT3	CCDC180
	PDIA6	CCT4	CCDC186
	LRRFIP1	CCT5	Ccdc22
	SPAG1	CCT6A	Ccdc47
	FBXW9	CCT6B	Ccdc6
	RNPEP	CCT7	CCDC91
	SYTL1	CCT8	Ccdc93
	MARCKSL1	CD109	CCM2
	NSFL1C	CD177	CCNY
	NAPG	CD2AP	CCT3
	PRPS2	CD55	CCT4
	DYNC1LI1	CD59	CCT5
	RPS3	CD5L	CCT6A
	KIF13B	CD63	CCT7
	DCXR	CD9	CCT8
	RPLP0	CDC42	CD109
	ROPN1L	CDH1	CD2AP
	CCT4	CDK5RAP3	Cdc16
	DDX17	CE3H16orf89	CDC23
	AIMP1	CEACAM1	CDC37
	PPP1R16A	CECR2	Cdc42
	RPS17	cenpv	CDC42BPA
	RPL14	CEP128	CDC42BPB
	PSMC4	CEP131	CDC42BPG
	SLC44A1	CEP135	CDH13
	MFGE8	CEP55	CDHR3
	LY6G6C	CEP57L1	Cdk1
	MYO1C	cetn2	CELF1
	MYO1B	CFAP45	CEMIP
	EPS8L2	CFAP52	CEP112
	PLEC	CFAP53	Cetn2
	S100A4	cfap57	cfap20
	ATP5A1	CFAP58	CFAP52
	EHD4	CFAP70	CFAP57
	MYO1D	cfap73	CFAP58
	HSPD1	CFL1	CFAP69
	HSPA9	CFL2	CFAP70
	HSPG2	CGN	CFL1
	GPRC5A	CHCHD3	CFTR
	MDH2	CHCHD6	Cgn
	SLC25A5	CHD3	CHMP4B
	ACTN4	CHD4	CHMP5
	CKMT1B	CHD5	CHMP6
	S100A16	CHID1	CHORDC1
	HSPE1	CHTOP	Cisd2
	PFN2	CIAO1	CKAP4
	ATP5B	CIB1	CKAP5
	CRYAB	CISD1	CKB
	PVR	CKAP4	CLIC1
	VDAC2	CKB	CLIC4
	ITGA3	CKM	CLIC5
	TALDO1	CKMT1B	CLINT1
	EIF5A	CKMT2	CLIP1
	SLC2A1	CLEC16A	CLPTM1L
	TGM1	CLIC1	CLTC
	ITGB4	CLIC2	Cluap1
	SDCBP	CLIC4	Cmip
	LDHA	CLIC5	Cmpk1
	ATP5H	CLINT1	Cndp2
	SCIN	CLIP4	CNOT1
	AGRN	CLTC	CNOT2
	PPL	CLTCL1	CNOT3
	SLC44A2	CLU	CNOT6L
	VDAC1	CLUAP1	CNOT7
	EPS8L1	Cmah	COG1
	SPTBN1	CMBL	COG2
	ITGA6	CNN1	COG3
	TPRN	CNN3	COG8
	C6orf132	CNP	COL12A1
	LLGL2	CNPY2	COL14A1
	PHB	CNPY3	COL15A1
	PGRMC2	COL14A1	COL17A1
		COL18A1	COL1A2
		COL1A1	Col4a1
		COL4A2	Col6a1
		COL4A4	COMMD4
		COMMD2	COMT
		COMMD4	COPA
		COPA	COPB1
		COPB1	Copb2
		COPB2	COPE
		COPE	COPG1
		COPG1	COPG2
		COPG2	COPS3
		COPS2	COPS4
		COPS3	COPS5
		COPS4	Cops6
		COPS7A	COPS7A
		COPZ1	Copz1
		CORO1B	Coro1b
		CORO1C	COTL1
		COTL1	cpb-3
		CPD	Cpd
		CPNE3	Cpne1
		CPPED1	CPT1C
		CPSF7	CPXM2
		CPT1A	CRB2
		cpt2	CRBN
		CRELD2	Creld1
		CRIP2	Crip2
		CRMP1	Crk
		CROCC	CSDE1
		CRYAB	Cse1l
		CRYZ	CSK
		CS	csn2
		CSE1L	CSNK1G3
		CSNK2A1	Csnk2a1
		CSNK2B	CSNK2A2
		CSTF2	Csrp1
		CSTF2T	CTDSP1
		CTBP1	Ctnnb1
		CTBP2	CTNND1
		CTNNA1	Ctps1
		CTNNA2	Cttn
		CTNNB1	Cul1
		CTNND1	CUL2
		CTSB	CUL3
		CTSD	CUL4B
		CUL1	CUL5
		CWC25	CYB5R3
		CYFIP1	CYFIP1
		cyfip2	Cyfip2
		DARS	CYP20A1
		DBT	CYP51A1
		DCAKD	CYTH2
		DCN	Daam1
		DCTN1	Dad1
		DCTN2	DAPK2
		DCTN4	DARS
		DCXR	DCAF11
		DDB1	Dcaf7
		DDOST	Dcaf8
		DDX1	Dcakd
		DDX17	Dcdc2
		DDX39B	DCLK1
		DDX3X	DCTN1
		DDX5	DCTN2
		DDX6	Dcun1d1
		DES	Ddah2
		DGKA	DDB1
		DGKE	ddost
		DHRS7	Ddx17
		DHX15	DDX19A
		DHX9	Ddx39b
		DIAPH1	Ddx3x
		DKC1	Ddx6
		DLD	Defa-rs12
		DLG1	Denr
		DLST	DGKZ
		DNAH1	DHRS11
		DNAH12	DHX30
		DNAH17	DHX9
		DNAH2	DIAPH1
		DNAH3	DIAPH2
		DNAH5	dicer1
		DNAH6	DIP2B
		DNAH9	DLEC1
		DNAI1	Dlg1
		DNAI2	DLG3
		DNAJA1	DLGAP4
		DNAJA2	DLST
		DNAJA4	DMBT1
		DNAJB1	Dmxl1
		DNAJB11	Dmxl2
		DNAJB13	DNAAF1
		DNAJB3	DNAH1
		DNAJB6	DNAH10
		DNAJC3	DNAH11
		DNM1	DNAH12
		DNM2	DNAH2
		DNM3	DNAH3
		DNPEP	DNAH5
		DPCD	DNAH6
		DPP7	DNAH7
		DPYSL2	DNAH9
		DPYSL3	DNAI2
		DSC2	DNAJA1
		DSEL	Dnaja2
		DSG1	DNAJA4
		DSG2	Dnajb1
		DSP	DNAJB11
		DSTN	Dnajb13
		dydc2	DNAJB6
		DYNC1H1	DNAJC10
		DYNC1I2	DNAJC13
		DYNC2H1	DNAJC2
		DYNLL1	DNAJC7
		DYNLRB1	DNAL1
		DYNLRB2	Dnali1
		EBNA1BP2	Dnm1l
		ECH1	DOCK1
		ECHS1	DOCK6
		ECI1	DOCK7
		EEA1	DOCK9
		EEF1A2	Dopey1
		EEF1B2	DOPEY2
		EEF1D	DPCD
		EEF1G	DPM1
		EEF2	Dpp6
		EFHC1	DPP8
		EFHC2	Dpyd
		EFHD2	DRC1
		EFTUD2	DRG1
		EHD1	DRG2
		EHD2	DSC1
		EHD3	DSCR3
		EIF2B5	DSG1
		EIF2S1	DSP
		EIF2S3	DSTN
		EIF3D	DYNC1H1
		EIF3E	Dync1i2
		EIF3H	Dync1li1
		EIF3I	DYNC1LI2
		EIF3L	DYNC2H1
		EIF4A1	Dynll1
		EIF4A2	Dynlrb2
		EIF4A3	Dynlt1
		EIF5A	dyrk1a
		EIF5A2	Ece1
		ELAVL1	ECM29
		EMD	EDC4
		EMP1	EEA1
		ENDOD1	EEF1A1
		ENKUR	EEF1E1
		ENO1	EEF2
		ENO3	EEPD1
		ENPP3	EFCAB7
		EPB41	Efhc1
		EPCAM	EFR3A
		EPHX1	EFR3B
		EPHX2	Eftud2
		EPRS	EHD1
		EPS8L1	EHD2
		ERAP1	EHD4
		ERGIC1	Eif2ak4
		ERICH3	EIF2B2
		ERLIN1	EIF2B3
		ERLIN2	Eif2b4
		ERO1A	EIF2B5
		ERP29	Eif2s1
		ERP44	EIF2S2
		ESCO2	Eif2s3x
		ESD	EIF3A
		ESYT1	Eif3b
		ESYT2	EIF3C
		ETFA	Eif3d
		ETFB	Eif3e
		ETHE1	EIF3F
		EWSR1	EIF3G
		EZR	EIF3H
		F13A1	Eif3i
		F13B	EIF3J
		F2	EIF3K
		FABP3	EIF3L
		FABP5	Eif3m
		FAM129B	Eif4a1
		fam166b	Eif4a2
		FAM181A	Eif4a3
		FAM213A	EIF4G1
		FAM92B	EIF4G2
		FARP1	EIF4G3
		FARSA	EIF5
		FARSB	Eif5a
		FASN	EIF5B
		FBL	eif6
		FBLN1	ELMO1
		FECH	Elmo3
		FERMT2	ELP3
		FGA	EMC1
		FGB	EMC3
		FGG	Eml1
		FH	EML3
		FHL1	EML4
		FKBP11	ENAH
		FKBP4	Enpp3
		FLII	epb41
		FLNA	Epb41l1
		FLNB	EPB41L2
		FLRT3	EPB41L3
		FMO1	EPB41L4A
		FMO2	EPB41L4B
		FMO5	Epb41l5
		FN1	Ephb2
		FN3KRP	Epn1
		folr1	EPPK1
		FUBP1	EPRS
		FUK	Eps15
		FUS	EPS15L1
		FYN	EPS8
		G6PD	ERC1
		GALK1	ERGIC1
		GALM	Ergic2
		GAN	ERGIC3
		GANAB	ERICH3
		GAPDH	ERLEC1
		GAPDHS	Erlin2
		GART	ERP44
		GAS2L2	Esrp1
		GAS8	ESYT1
		GBAS	Etf1
		GBE1	Evi5
		GC	EVPL
		GCDH	EXOC1
		GDI1	Exoc3
		GDI2	EXOC4
		GFAP	EXOC6
		GFPT1	EXOC6B
		GGT1	Exoc7
		GIPC1	FAF2
		GLG1	Faim
		GLIPR2	FAM107B
		GLO1	FAM120A
		GLOD4	FAM126A
		GLUD1	Fam129b
		GLUL	Fam175b
		GLYCTK	FAM3C
		GMPPA	FAM49B
		GMPPB	Fam65a
		GNA11	FAM65B
		GNA12	FAM84A
		GNA13	FAM84B
		GNA14	Fam91a1
		GNAI1	FAM98A
		GNAI2	FARP1
		gnai3	FARSA
		GNAL	FARSB
		GNAQ	FASN
		GNAS	FBXL18
		GNAT1	FBXL20
		GNAT2	FBXO3
		GNAT3	FER
		GNAZ	FERMT1
		GNB1	FERMT2
		GNB2	Fgg
		GNB4	FGR
		GNE	Fhl1
		GNG12	FIBP
		GOLGB1	FKBP11
		GOSR2	Fkbp2
		GOT2	Fkbp3
		GPD1L	FKBP4
		GPI	FLNA
		GPM6A	FLNB
		GPT2	FLOT1
		GRHPR	Flot2
		GRID1	FMNL2
		GSN	Fmr1
		GSR	FN1
		GSS	FNDC3A
		GSTK1	Fnta
		GSTP1	FOLH1B
		GTF2I	Frk
		GUSB	FRY
		H3F3A	FRYL
		H6PD	FSD1L
		HACD3	FTH1
		HADH	FUK
		HADHA	Fxr1
		HADHB	G6pdx
		HAGH	Gak
		HARS	Galnt1
		HBE1	GALNT12
		HBQ1	GALNT2
		HDAC1	GALNT3
		HDAC2	GALNT4
		HDDC3	GALNT7
		HDGF	GAPDH
		HEBP1	Gars
		HELZ2	GART
		HEXA	Gas8
		HEXB	GBE1
		HIBCH	GBF1
		HK1	GCC2
		HK2	Gclm
		HKDC1	GCN1L1
		HM13	Gcnt3
		HMGB1	Gda
		HMGB2	GDI1
		HMGCL	GEMIN5
		HMGN1	get4-a
		HMOX2	Gfod2
		HNRNPA0	GIPC1
		HNRNPA1	GIT1
		HNRNPA2B1	Gja1
		HNRNPA3	GLG1
		HNRNPAB	GLIPR2
		HNRNPC	Glod4
		HNRNPD	GLT8D1
		HNRNPF	GLUD1
		HNRNPH1	Glul
		HNRNPH2	Gmds
		HNRNPH3	GMPPA
		HNRNPK	GMPPB
		HNRNPL	GMPR2
		HNRNPM	GNA13
		HNRNPR	GNAI1
		HNRNPU	GNAI2
		HNRNPUL1	Gnai3
		HNRNPUL2	Gnao1
		HOOK3	GNAQ
		HP1BP3	GNAS
		HPX	Gnb1
		HRAS	Gnb2
		HSD11B1	Gnb2l1
		HSD17B10	GNB4
		HSD17B12	GNE
		HSD17B4	GNG12
		HSD17B8	GNPDA1
		HSDL2	GNPDA2
		HSP90AA1	GNPNAT1
		HSP90AB1	GOLGA3
		HSP90B1	GOLGA4
		HSPA2	GOLGB1
		HSPA4	GOLPH3
		HSPA4L	GOLPH3L
		HSPA5	Gorasp1
		HSPA8	Gpc3
		HSPA9	GPC4
		HSPB1	GPCPD1
		HSPD1	GPD1L
		HSPG2	GPD2
		HSPH1	Gphn
		HYOU1	Gpi
		IARS	Gpm6a
		idh1	Gpm6b
		IDH2	GPRC5B
		IDH3A	Gps1
		IFT140	Gpx4
		IFT172	Grid2
		IFT22	GRIPAP1
		IFT52	Grn
		IFT57	Gsk3b
		IFT74	GSN
		IFT80	GSPT1
		IFT81	Gsr
		IFT88	GSS
		ILF3	Gsta5
		ILK	GSTM4
		ILVBL	Gtpbp1
		IMMT	GUCY1B3
		IMPA1	GUK1
		IMPDH2	GULP1
		INO80	GVINP1
		INPP5J	GYS1
		INPP5K	HACD3
		INSM1	Hars
		IQCE	Hat1
		iqgap1	HDHD2
		IQGAP2	HDLBP
		ITGA3	HEATR5B
		ITGA6	HECTD1
		ITGB1	HECTD4
		ITGB3	HERC1
		ITGB4	HERC2
		ITIH1	Herc4
		ITIH2	Hgs
		ITIH4	HIF1AN
		IVD	Hip1r
		JAKMIP1	Hist3h2ba
		JCHAIN	Hkdc1
		JUP	HLA-B
		KANK2	Hmgcs1
		KARS	Hnrnpa1
		KATNA1	HNRNPA2B1
		KCNG3	HNRNPA3
		KCTD12	Hnrnpf
		KCTD18	Hnrnpk
		KCTD8	Hnrnpm
		KDELC2	Hnrnpu
		KHDRBS1	HOOK1
		KHDRBS2	HOOK2
		KHDRBS3	Hook3
		KHSRP	Hprt1
		KIAA1217	Hras
		KIF21B	HSP90AA1
		KIF3A	Hsp90ab1
		KIF3B	HSPA14
		KIF5A	Hspa2
		KIF5B	HSPA4
		KIF5C	HSPA4L
		KIFAP3	HSPA5
		KNTC1	HSPA8
		KPNA3	Hspa9
		KPNA4	Hspb11
		KPNB1	Hspbp1
		kras	HSPD1
		KRT1	HSPG2
		KRT13	HSPH1
		KRT14	HTATIP2
		KRT16	Htra1
		krt17	HTT
		KRT18	HUWE1
		KRT19	HYDIN
		KRT2	Hyou1
		KRT20	IARS
		krt222	IFIT5
		KRT23	Ift122
		KRT24	IFT46
		KRT27	IFT52
		KRT3	Ift57
		KRT32	IFT74
		KRT33A	IFT80
		KRT33B	IFT81
		KRT35	Ift88
		KRT36	IGBP1
		KRT39	IGF2R
		KRT4	IGHA1
		KRT40	Ikbkap
		KRT5	IKBKB
		KRT6A	IKBKG
		KRT7	IL1RAP
		KRT72	Ilf2
		KRT73	Ilk
		KRT76	IMPA1
		KRT77	IMPDH2
		KRT78	INADL
		KRT79	INPP5A
		KRT8	IPO11
		KRT80	IPO4
		KRT84	IPO5
		KRT9	Ipo7
		KTN1	IPO9
		LACTB	IQGAP1
		LAMA2	IQGAP2
		LAMA5	IQSEC2
		LAMB1	Iqub
		LAMB2	Ist1
		LAMC1	Itch
		LANCL1	Itfg1
		LAP3	Itga6
		LARS	Itgav
		LCK	ITGB1BP1
		LDHA	Itgb5
		LDHB	Itpr3
		LGALS3	ITSN2
		LIMA1	JAGN1
		LIMS1	Jup
		LIN7A	KARS
		LIN7C	KATNB1
		LIPH	kcnab2
		LIPI	Kctd12
		LMAN1	KCTD21
		LMAN2	Kdelr1
		LMNA	KEAP1
		LMNB1	KIAA0196
		LMNB2	KIAA1033
		LOC101080257	KIAA1324
		LOC101080312	Kiaa1598
		LOC101080314	Kiaa2013
		LOC101080561	KIDINS220
		LOC101080736	KIF13B
		LOC101080790	KIF15
		LOC101080814	KIF19
		LOC101080976	KIF21A
		LOC101081013	KIF27
		LOC101081066	Kif2a
		LOC101081129	KIF3A
		LOC101081204	KIF3B
		LOC101081229	KIF5B
		LOC101081808	Kif9
		LOC101081992	KLC1
		LOC101082109	Klc4
		LOC101082653	KNTC1
		LOC101082749	Kpna3
		LOC101083265	KPNB1
		LOC101083342	KPRP
		LOC101083514	kras
		LOC101083563	KRIT1
		LOC101083875	KTN1
		LOC101083959	L3HYPDH
		LOC101084134	Lamb1
		LOC101084193	LAMB2
		LOC101084194	LAMB3
		LOC101084270	LAMC1
		LOC101084876	Lamc2
		LOC101084915	LANCL2
		LOC101085148	LARP1
		LOC101085206	Lars
		LOC101085207	LDHB
		LOC101085247	Leprotl1
		LOC101085451	Lgals1
		LOC101085453	LGALS3
		LOC101085717	Lgals9
		LOC101085837	LHPP
		LOC101085975	Lims1
		LOC101086085	LIN7C
		LOC101086240	Llgl1
		LOC101086587	LLGL2
		LOC101086861	LMAN1
		LOC101086936	LMAN2
		LOC101086971	Lman2l
		LOC101087008	LPP
		LOC101087114	LRBA
		LOC101087365	Lrp1
		LOC101087401	LRRC16A
		LOC101087599	Lrrc18
		LOC101087915	Lrrc23
		LOC101088078	LRRC59
		LOC101088377	LRRC6
		LOC101088468	LRRC71
		LOC101088681	Lrrfip1
		LOC101088734	LRSAM1
		LOC101088802	LTA4H
		LOC101089008	LTN1
		LOC101089059	Lyn
		LOC101089263	Lztfl1
		LOC101089499	MACF1
		LOC101089505	Maea
		LOC101089914	MAGED2
		LOC101090095	MAGT1
		LOC101090225	MAN1A2
		LOC101090262	MAN2C1
		LOC101090556	Map1a
		LOC101090856	MAP1B
		LOC101091006	MAP2K1
		LOC101091022	MAP2K2
		LOC101091160	MAP2K3
		LOC101091307	Map3k5
		LOC101091382	Mapk1
		LOC101091499	MAPK14
		LOC101091533	MAPK3
		LOC101091579	MAPK8IP3
		LOC101091785	MAPKAP1
		LOC101092025	MAPRE1
		LOC101092274	MARCKS
		LOC101092516	MARS
		LOC101092708	Mat2a
		LOC101093016	MATN1
		LOC101093519	MATN2
		LOC101093537	MCC
		LOC101093772	mcts1
		LOC101093782	MDH1
		LOC101093986	MEMO1
		LOC101094019	MFI2
		LOC101094311	Mgea5
		LOC101094346	Mgrn1
		LOC101094506	MIA3
		LOC101094758	MIB1
		LOC101094897	Mid1
		LOC101095127	Mink1
		LOC101095404	MIOS
		LOC101095406	MKLN1
		LOC101095750	MLEC
		LOC101096314	Mlf2
		LOC101096402	MMS19
		LOC101096492	MOB1A
		LOC101096497	MON2
		LOC101096566	MPDZ
		LOC101096742	MPP5
		LOC101096808	MSN
		LOC101096809	MTHFD1
		LOC101096871	Mthfr
		LOC101096902	Mtmr2
		LOC101096995	MTOR
		LOC101097024	MVB12A
		LOC101097497	MVB12B
		LOC101097701	MVP
		LOC101098145	Myadm
		LOC101098159	MYCBP2
		LOC101098354	MYH10
		LOC101098601	MYH14
		LOC101098644	MYH9
		LOC101098747	MYL12A
		LOC101098952	Myl6
		LOC101098967	MYLK
		LOC101099090	MYO18A
		LOC101099222	MYO1B
		LOC101099268	MYO1C
		LOC101099477	MYO1D
		LOC101099574	Myo1e
		LOC101099622	MYO5A
		LOC101099731	MYO5B
		LOC101099773	MYO5C
		LOC101099779	MYO6
		LOC101099822	MYO9B
		LOC101100226	MYOF
		LOC101100259	NAALADL2
		LOC101100486	naca
		LOC101100574	NADSYN1
		LOC101100814	Nampt
		LOC101100989	NANS
		LOC101101125	NAP1L1
		LOC101101243	Nap1l4
		LOC101101494	NAPA
		LOC101101684	Napg
		LOC102899134	NBEA
		LOC102899210	NBEAL1
		LOC102899259	ncaldb
		LOC102899273	NCAPD2
		LOC102899391	NCAPG
		LOC102900083	Ncdn
		LOC102900754	NCEH1
		LOC102901114	Nck1
		LOC102901316	NCKAP1
		LOC102901728	NCL
		LOC102902086	NDRG2
		LOC102902599	NDUFS1
		LOC105259637	NDUFV1
		LOC105259663	NECAP2
		LOC105259797	NEDD4L
		LOC105260228	NEK10
		LOC105260537	NEK9
		LOC105260540	NF1
		LOC105260541	Nf2
		LOC105260551	NFKB1
		LOC105260573	NFKB2
		LOC105260654	NGLY1
		LOC105260844	Nid1
		LOC105260977	NLN
		LOC105261138	NME2P1
		LOC105261186	NMT1
		LONP1	NNT
		LONRF3	NOMO1
		LPAR3	Nos1
		LRBA	NPC1L1
		LRGUK	NPEPPS
		LRIF1	Nploc4
		LRIG1	Nptn
		LRPAP1	NRBP1
		LRRC23	Nrd1
		LRRC34	Nsdhl
		LRRC40	Nsf
		LRRC45	Nt5c2
		LRRFIP1	Ntn1
		LSM8	Nudc
		LTA4H	NUDCD1
		LTF	NUMB
		LYRM1	Nup214
		M6PR	NUP93
		MAFK	OGDH
		magoh	OGT
		MAGOHB	Ola1
		MAGT1	OLFM3
		MAK	Opa1
		MAN2B1	Oplah
		MANF	OSBP
		MAOA	Osbpl11
		MAOB	OSBPL3
		MAP3K3	OSBPL9
		MAP7D3	OTUB1
		MAP9	Otud7b
		MAPK15	Oxsr1
		MAPK9	P4HA1
		MARC1	P4HB
		MARC2	PA2G4
		MARS	Pabpc1
		MAT2A	PABPC4
		MATR3	Pacrg
		MCCC1	Pacsin1
		MCCC2	PACSIN2
		MDM1	PACSIN3
		ME2	Padi2
		ME3	Pafah1b1
		MECP2	Pak2
		MECR	PAK4
		MED14	PARD6B
		MELTF	PARK7
		MESDC2	PARVA
		MFGE8	PCBP1
		MGST2	Pcbp2
		MLEC	PCCB
		MLF1	PCM1
		MLF2	PCSK5
		MLIP	Pcyox1
		MORC1	Pdcd10
		MOSPD1	PDCD4
		MPC2	Pdcd6
		MPDU1	PDCD6IP
		MPP2	PDE4DIP
		MRTO4	Pde6d
		MSN	PDIA3
		MTCH1	PDIA4
		MTDH	Pdia6
		MTHFD1	Pdlim5
		MTMR9	PDZK1
		MTOR	Pelo
		MVP	Pepd
		MYBBP1A	Pfn2
		MYDGF	Pgam1
		MYEF2	Pgm1
		MYH10	PGM2
		MYH11	Pgm5
		MYH14	PGR
		MYH9	PHB2
		MYL1	PHKA1
		MYL3	Phka2
		MYL6	PHKB
		MYL6B	Phpt1
		MYL9	Pi4k2a
		MYLK	PI4KA
		MYO1C	PICK1
		MYO1D	Pigk
		MYO6	PIGR
		MYO9A	PIK3AP1
		MYOF	PIK3C3
		NAA10	PIK3CA
		NAGA	PIK3R4
		NAGLU	Pip4k2a
		NAP1L1	Pip4k2b
		NAP1L4	PIP4K2C
		NAPA	PITPNA
		NAPB	Pitpnb
		NARS	PKHD1L1
		NAXE	Pkm
		NCCRP1	PKN1
		NCKAP1	Pkn2
		NCL	PKP1
		NCLN	PLAA
		NCS1	Plcb1
		NDN	PLCB3
		NDUFA12	PLCD1
		NDUFA13	Plcg2
		NDUFA9	Plcxd3
		NDUFB10	PLD1
		NDUFB11	PLEC
		NDUFB5	Plekha1
		NDUFB6	Pls1
		NDUFS1	PLS3
		NDUFS2	PLXNB2
		NDUFS7	PNP
		NDUFS8	POC5
		NDUFV1	Polr2b
		NEFH	POR
		NELFB	Postn
		nfe2l3	PPA1
		NFIA	Ppfibp2
		NID1	PPIA
		NID2	Ppib
		NIFK	PPL
		NLRC4	Ppm1b
		NME1	Ppme1
		NME7	Ppp1cb
		NME9	ppp1cc-b
		NMRK1	PPP1R12A
		NNT	PPP1R21
		NOLC1	Ppp1r7
		nomo3	Ppp1r9a
		NONO	PPP1R9B
		NOP56	PPP2CA
		NPEPL1	Ppp2r1a
		NPEPPS	Ppp2r1b
		NPM1	Ppp2r2a
		NPTN	PPP2R4
		nptxr	Ppp2r5a
		NRAS	PPP2R5D
		NSF	Ppp2r5e
		NSFL1C	PPP4R1
		NT5E	Ppp5c
		NUCB1	Ppp6c
		NUCB2	PPP6R3
		NUCKS1	Prdx1
		NUDC	PRDX4
		NUMA1	PREB
		NUP210	PREP
		NUP93	Prkaa1
		OAT	PRKAB1
		ODF2	Prkaca
		ODF3B	PRKACB
		OGDH	PRKACG
		OPA1	PRKAG1
		OS9	Prkar1a
		OSMR	PRKAR2A
		OVGP1	Prkar2b
		OXSR1	Prkca
		P4HA1	PRKCD
		P4HB	Prkcg
		PA2G4	PRKCI
		PABPC1	PRKD1
		PABPC1L	PRKD2
		PABPC4	PRKD3
		PACRG	Prmt1
		PACSIN2	prmt1-a
		PAFAH1B1	PRMT5
		PAICS	Prpf8
		PARK7	Prps1
		PARP1	prps2
		PARP6	Prpsap1
		PATE2	Prpsap2
		PCBP1	PRRC1
		PCBP2	PSAT1
		PCBP3	PSMA1
		PCCA	Psma2
		PCED1A	Psma3
		PCED1B	Psma4
		PCM1	Psma5
		PDCD6	Psma6
		PDCD6IP	Psma7
		PDHA1	PSMB1
		PDHB	Psmb3
		PDIA3	PSMB5
		PDIA4	PSMB6
		PDIA5	PSMB7
		PDIA6	Psmc1
		PEBP1	PSMC2
		pelp1	Psmc3
		PFKL	PSMC4
		PFKM	PSMC5
		PFN1	Psmc6
		PFN2	PSMD1
		PGAM1	PSMD11
		PGAM2	PSMD12
		PGAM5	PSMD13
		PGD	Psmd14
		PGK1	PSMD2
		PGRMC2	Psmd3
			PSMD4
			PSMD6
			Psmd7
			PSMD8
			PSME1
			PSME2
			PSME4
			Psph
			Ptbp1
			PTEN
			Ptges3
			Ptgfrn
			Ptk2
			PTK2B
			PTK7
			PTPN11
			PTPN13
			Ptpn23
			PTPN6
			Ptprf
			Ptprj
			PTPRS
			PTRF
			Pura
			PWP1
			PXK
			PYCRL
			Pygb
			PYGL
			QARS
			Qdpr
			Qsox1
			Rab10
			RAB11B
			RAB13
			Rab14
			RAB18
			Rab1A
			RAB1B
			RAB21
			RAB22A
			RAB23
			Rab27a
			RAB27B
			RAB2A
			RAB2B
			RAB34
			Rab35
			Rab3a
			RAB3GAP1
			Rab4b
			RAB5A
			Rab5b
			Rab5c
			Rab6a
			Rab7a
			RAB8A
			Rab8b
			RABEP1
			RABGAP1
			Rabgef1
			Rabggta
			Rabl2
			Rac1
			RAD50
			Rae1
			RAI14
			Rala
			Ralgapa2
			RALGAPB
			ran
			RANBP10
			RANBP9
			Rap1a
			Rap1b
			RAP1GAP
			Rap1gap2
			Rap2a
			Rap2b
			RAP2C
			Rapgef3
			RASA3
			Rbbp7
			RBM47
			Rbp1
			Rbx1
			RDX
			RELA
			Reps1
			Rer1
			Rexo2
			Rhoa
			Rhoc
			Rhog
			RIBC2
			RICTOR
			RIT1
			RMND5A
			RNF213
			RNF31
			RNPEP
			ROCK1
			ROCK2
			ROGDI
			RPAP3
			Rpl10
			Rpl10a
			Rpl11
			Rpl12
			Rpl13
			RPL13A
			RPL14
			Rpl15
			Rpl17
			RPL18
			RPL18A
			RPL21
			Rpl23
			rpl24
			Rpl27
			RPL27A
			RPL28
			RPL3
			Rpl30
			Rpl32
			RPL36
			Rpl4
			Rpl5
			RPL6
			RPL7
			Rpl7a
			Rpl8
			RPL9
			Rps11
			Rps13
			Rps14
			Rps15
			Rps15a
			Rps16
			Rps17
			rps18
			Rps2
			Rps20
			Rps23
			Rps27
			RPS27A
			Rps3
			RPS3A
			Rps4x
			RPS5
			Rps6
			RPS6KA1
			RPS6KA3
			Rps7
			Rps8
			Rps9
			RPTOR
			Rraga
			RRAS
			Rras2
			Rrm1
			RSPH3
			Rsph6a
			Rspry1
			RSU1
			RTCA
			RTCB
			Rtn3
			Rtn4
			RUFY1
			RUFY3
			RUVBL1
			RUVBL2
			S100A10
			S100A9
			Sacm1l
			SAR1A
			Sars
			SBDS
			SBF1
			SBF2
			SBSN
			Scamp1
			SCAMP2
			SCAMP3
			SCFD1
			SCIN
			SDCBP
			Sdha
			SDPR
			Sec11a
			Sec13
			Sec22b
			Sec23a
			SEC23IP
			Sec24a
			SEC24B
			SEC24C
			SEC24D
			SEC31A
			Sec61a1
			SEC63
			SEH1L
			SEL1L
			Selenbp1
			SEPT11
			SEPT2
			SEPT5
			SEPT6
			SEPT7
			SEPT8
			SEPT9
			SERBP1
			SERINC1
			SERPINH1
			Sf3b1
			Sf3b3
			SH3BGRL2
			SH3BP4
			Sh3gl1
			SH3KBP1
			SH3PXD2B
			SHANK2
			SIGMAR1
			SKIV2L
			Slc12a7
			SLC15A2
			Slc1a1
			Slc25a5
			SLC30A5
			SLC30A6
			Slc31a1
			SLC44A1
			SLC5A1
			Slc5a6
			SLC6A8
			SLC8A2
			Slc9a3r1
			Slc9a3r2
			Slit2
			SMAD4
			SMC1A
			SMC2
			SMC3
			SMC4
			SMG1
			Sms
			SMYD2
			Snap23
			SND1
			Snrnp200
			Snrpd1
			Snrpd2
			snrpd3
			SNX1
			Snx2
			Snx27
			SNX5
			SNX6
			SNX9
			SORT1
			SPAG1
			Spag6
			Spag9
			SPATS2L
			Spcs2
			SPCS3
			SPEF1
			SPRR1B
			SPRYD7
			SPTAN1
			SPTBN1
			Sptlc1
			Sptlc2
			Sqrdl
			SRC
			SRGAP2
			Srp54
			Srp68
			SRP72
			SRPK1
			Srpx
			Srr
			SSA2
			Ssh3
			SSR4
			ST13
			Stam2
			Stambp
			STAT1
			STAT3
			Stat5b
			Stip1
			STK10
			STK16
			Stk24
			Stk25
			STK36
			STK39
			Stk4
			STOM
			STOML3
			STRADA
			Strap
			STRIP1
			Strn
			Strn3
			Stt3a
			STT3B
			STUB1
			Stx12
			STX2
			Stx3
			Stx7
			STXBP1
			STXBP2
			STXBP3
			STXBP5
			Stxbp6
			SULT1A2
			Surf4
			Swap70
			Syncrip
			SYNE1
			SYNE2
			Sytl1
			Syvn1
			TACC2
			Tagln2
			TAOK1
			TAOK3
			TARBP1
			tardbp
			Tars
			TBC1D1
			TBC1D10A
			Tbc1d10b
			TBC1D23
			TBC1D4
			TBC1D5
			TBC1D8B
			TBCD
			TBCK
			TBK1
			TBL1XR1
			TCP1
			TCTE1
			TECR
			TEKT1
			Tekt3
			TEKT4
			TENM4
			TES
			TFCP2
			TFG
			Tfrc
			TGas006m08.1
			TGFBRAP1
			TGM2
			TGM3
			THBS3
			THSD4
			Tiprl
			TJP2
			TKT
			TLN1
			TLN2
			TM9SF1
			TM9SF2
			TM9SF3
			TM9SF4
			TMED1
			TMED10
			Tmed2
			TMED3
			Tmed4
			TMED5
			Tmed7
			TMED9
			TMEM30A
			TMEM30B
			TMEM43
			Tmem67
			TMEM87A
			Tnfaip8
			TNPO1
			Tnpo2
			TNPO3
			TOM1
			TOM2A
			TOMM40
			TOMM70A
			Tpd52l2
			TPI1
			Tpm3
			TPP2
			TPPP3
			Tprg1l
			TRAF2
			Traf3
			TRAF6
			Tram1
			TRAPPC1
			TRAPPC11
			TRAPPC4
			Trappc6b
			TRAPPC8
			TRIM25
			TRIM29
			TRIO
			TRIOBP
			TRIP11
			TRIP12
			TROVE2
			TSC1
			TSC2
			TSG101
			TSN
			Tspan14
			TSPAN6
			Tsta3
			TTC21A
			TTC21B
			TTC25
			TTC26
			TTC37
			TTC7B
			TTC8
			TTLL12
			Tuba4a
			TUBB
			TUBG1
			TUBGCP3
			TUFM
			TWF1
			TWF2
			TXLNA
			Txlng
			TXNDC5
			Txnl1
			UAP1
			UBA1
			UBA6
			Ube2l3
			Ube2m
			UBE2Z
			UBE3B
			UBE3C
			UBLCP1
			UBR1
			Ubr2
			UBR4
			UCHL5
			Uckl1
			UFL1
			UFSP2
			UGDH
			UGT2B15
			UHRF1BP1L
			UMPS
			Unc13b
			UNC13D
			Unc45a
			UPF1
			UPF2
			UPRT
			UQCRC1
			Uso1
			Usp14
			USP15
			USP19
			USP24
			Usp34
			USP47
			Usp5
			Usp7
			USP9X
			UTRN
			VAMP3
			VAMP4
			VARS
			VAT1
			VAV1
			Vbp1
			VCAN
			VCL
			VCP
			VCPIP1
			VDAC1
			VDAC2
			VDAC3
			VNN2
			Vps11
			VPS13C
			VPS16
			Vps18
			Vps26a
			Vps26b
			VPS29
			Vps33a
			VPS33B
			Vps35
			VPS36
			VPS39
			VPS41
			VPS4A
			VPS4B
			Vps51
			VPS52
			Vps8
			WARS
			Wdfy3
			WDR1
			WDR11
			Wdr19
			WDR20
			Wdr26
			WDR35
			Wdr37
			Wdr47
			Wdr48
			WDR61
			WDR63
			WDR66
			WDR7
			WDR78
			WDR91
			WDR92
			Wnt2
			XPNPEP1
			XPO1
			XPO5
			XPO7
			XPR1
			XRCC5
			Yars
			YBX1
			Yes1
			YIF1A
			Ykt6
			Ypel5
			YTHDC2
			YWHAB
			Ywhae
			Ywhag
			Ywhah
			YWHAQ
			YWHAZ
			ZFYVE16
			ZMPSTE24
			ZMYND10
			ZNFX1
			ZSWIM8
			ZW10
			ZZEF1
