# Supplementary material for: The sperm-interacting proteome in the bovine isthmus and ampulla during the periovulatory period
Source: J Anim Sci Biotechnol. 2023 Feb 17;14:30. doi: 10.1186/s40104-022-00811-2 (PMC9936689; doi:10.1186/s40104-022-00811-2)
Supplement: Supplementary file 4 — Additional file 4: Table S4. List of sperm-interacting proteins quantified in the pre-ovulatory and post-ovulatoryampulla and isthmus with normalized quantitative values and fold-change ratios betweentreated and control sperm. [file 40104_2022_811_MOESM4_ESM.xlsx]

## Sheet: Pre-ov isthmus
List of sperm-interacting proteins identified in the pre-ovulatory isthmus (Isth Pre)
						Mean Normalized Weighted Spectra in spermatozoa					Normalized Weighted Spectra in each sperm sample									Normalized Weighted Spectra in oviduct flushes
Identified Proteins (187)	Accession Number	Gene symbol	Molecular Weight	p-value (t.test) Spz-PBS vs Spz-Isth Pre		Spz Isth Pre	Spz PBS		Fold change ratio Spz-Isth Pre:Spz-PBS		Spz Isth Pre 1	Spz Isth Pre 2	Spz Isth Pre 3	Spz Isth Pre 4	Spz PBS 1	Spz PBS 2	Spz PBS 3	Spz PBS 4		Isth Pre
Alanine--tRNA ligase	A6QLT9	AARS1	107 kDa			6.22527	0		#DIV/0!		8.9074	6.4407	2.9177	6.6353	0	0	0	0		86.349
ATP binding cassette subfamily F member 1	A0A3Q1NB13	ABCF1	96 kDa			9.50277	0		#DIV/0!		6.928	7.5142	13.616	9.9529	0	0	0	0		18.858
Adiposis regulatory factor	A0A3Q1LUU1	ADIRF	14 kDa			5.4035	0		#DIV/0!		6.928	4.2938	4.8628	5.5294	0	0	0	0		4.9626
AHNAK nucleoprotein	A0A3Q1NE82	AHNAK	615 kDa	0.0100008		125.936	0.245625		512.717		89.074	227.57	95.312	91.788	0.9825	0	0	0		346.39
PDZ domain-containing protein	A0A3Q1LV73	AHNAK2	593 kDa	0.000210573		27.921	0.3145		88.779		29.691	32.204	32.095	17.694	0	0	0	1.258		39.701
Aminoacyl tRNA synthetase complex interacting multifunctional protein 1	F6PWM7	AIMP1	34 kDa			6.45125	0		#DIV/0!		12.866	2.1469	1.9451	8.847	0	0	0	0		14.888
Aldehyde dehydrogenase 1A1	P48644	ALDH1A1	55 kDa	0.000951283		5.48252	0.30055		18.2416		3.9589	5.3673	4.8628	7.7411	0	0	1.2022	0		144.62
Aldehyde dehydrogenase 3 family member A2	A0A3Q1LJ52	ALDH3A2	59 kDa	0.0015966		7.15595	1.80885		3.95608		6.928	6.4407	9.7257	5.5294	0.9825	1.3325	2.4045	2.5159		8.4906
Annexin A2	P04272	ANXA2	39 kDa	0.000559906		17.0875	0.245625		69.5674		21.774	20.396	10.698	15.482	0.9825	0	0	0		156.82
Annexin A8	Q95L54	ANXA8	37 kDa	0.0185833		9.60855	1.9391		4.95516		13.856	10.735	3.8903	9.9529	2.9475	0	4.8089	0		181.63
ADP-ribosylation factor GTPase-activating protein 3	Q17R07	ARFGAP3	57 kDa			10.2871	0		#DIV/0!		11.877	7.5142	10.698	11.059	0	0	0	0		10.918
Brain acid soluble protein 1	P80724	BASP1	23 kDa	0.0102614		20.7012	4.054		5.10636		31.671	20.396	9.7257	21.012	4.9125	2.665	3.6067	5.0318		42.678
Brain enriched myelin associated protein 1	A0A3Q1LQB6	BCAS1	64 kDa			11.6962	0		#DIV/0!		15.835	15.028	4.8628	11.059	0	0	0	0		36.723
Bridging integrator 1	A0A3Q1M808	BIN1	76 kDa			5.69327	0		#DIV/0!		7.9177	7.5142	2.9177	4.4235	0	0	0	0		58.152
Calcyclin-binding protein	Q3T168	CACYBP	26 kDa			6.30915	0		#DIV/0!		4.9486	10.735	2.9177	6.6353	0	0	0	0		21.835
Calcyphosin	Q0VCC0	CAPS	21 kDa			15.9055	0		#DIV/0!		15.835	25.763	8.7531	13.271	0	0	0	0		163.77
F-actin-capping protein subunit alpha-1	A4FUA8	CAPZA1	33 kDa	1.84067e-05		7.2314	1.43943		5.02381		7.9177	8.0509	6.3217	6.6353	1.965	1.3325	1.2022	1.258		73.47
Capping protein regulator and myosin 1 linker 1	A0A3Q1NEH7	CARMIL1	157 kDa			10.5844	0		#DIV/0!		10.887	8.5876	10.698	12.165	0	0	0	0		26.798
CD109 molecule	A0A3Q1LI93	CD109	163 kDa			9.75532	0		#DIV/0!		12.866	9.6611	8.7531	7.7411	0	0	0	0		116.12
CD2 associated protein	A0A3Q1ME19	CD2AP	84 kDa			5.4535	0		#DIV/0!		4.9486	5.3673	4.8628	6.6353	0	0	0	0		18.858
Cell division control protein 42 homolog	Q2KJ93	CDC42	21 kDa			6.09255	0		#DIV/0!		14.846	5.3673	1.9451	2.2118	0	0	0	0		48.634
Non-specific serine/threonine protein kinase	E1BP72	CDC42BPB	189 kDa			6.70127	0		#DIV/0!		2.9691	0	11.671	12.165	0	0	0	0		8.9327
Cofilin-1	Q5E9F7	CFL1	19 kDa	0.00309079		16.447	5.28295		3.11322		22.387	12.881	13.246	17.274	3.5567	5.3299	7.2134	5.0318		37.98
Charged multivesicular body protein 5	F1MZV2	CHMP5	25 kDa	0.0163302		8.89992	2.05448		4.33197		8.9074	13.955	3.8903	8.847	1.965	1.3325	2.4045	2.5159		12.903
Cold-inducible RNA-binding protein	Q3SZN4	CIRBP	23 kDa			5.67093	0		#DIV/0!		2.9691	3.2204	8.7531	7.7411	0	0	0	0		4.9626
Creatine kinase B-type	Q5EA61	CKB	43 kDa	0.00937962		14.707	1.03742		14.1764		23.753	16.102	6.808	12.165	2.9475	0	1.2022	0		200.39
Clathrin interactor 1	A7Z035	CLINT1	71 kDa			8.02768	0		#DIV/0!		6.928	9.6611	7.7805	7.7411	0	0	0	0		26.798
Cytosolic non-specific dipeptidase	Q3ZC84	CNDP2	53 kDa	0.0265257		21.4718	3.10035		6.92561		32.661	30.057	16.534	6.6353	3.93	0	7.2134	1.258		122.08
Coatomer subunit beta'	P35605	COPB2	102 kDa			6.31668	0		#DIV/0!		6.928	6.4407	1.9451	9.9529	0	0	0	0		20.843
Coatomer subunit gamma	A0A140T886	COPG1	97 kDa			7.71175	0		#DIV/0!		6.6018	10.381	6.4875	7.3767	0	0	0	0		33.464
Cortactin	Q1RMR3	CTTN	60 kDa			12.0685	0		#DIV/0!		10.887	9.6611	15.561	12.165	0	0	0	0		21.835
Aspartate--tRNA ligase, cytoplasmic	Q3SYZ4	DARS1	57 kDa			6.5651	0		#DIV/0!		11.877	1.0735	7.7805	5.5294	0	0	0	0		37.597
Drebrin-like protein	A6H7G2	DBNL	48 kDa			5.42875	0		#DIV/0!		6.928	5.3673	3.8903	5.5294	0	0	0	0		28.783
Uncharacterized protein	A0A3Q1LUD9	DIAPH1	141 kDa			9.66447	0		#DIV/0!		20.784	8.5876	4.8628	4.4235	0	0	0	0		43.671
DnaJ homolog subfamily C member 3	F1N036	DNAJC3	58 kDa			5.76507	0		#DIV/0!		4.9486	6.4407	11.671	0	0	0	0	0		19.85
DPYSL3 protein	A7MBI5	DPYSL3	74 kDa			14.2643	0		#DIV/0!		12.866	12.881	13.616	17.694	0	0	0	0		74.176
Dynein cytoplasmic 1 heavy chain 1	A0A3Q1NEU9	DYNC1H1	534 kDa			18.9667	0		#DIV/0!		26.722	8.5876	10.698	29.859	0	0	0	0		284.85
Cytoplasmic dynein 1 intermediate chain 2	Q0III3	DYNC1I2	68 kDa			13.4747	0		#DIV/0!		12.866	10.735	4.8628	25.435	0	0	0	0		32.156
Dynein light chain roadblock-type 1	Q3T140	DYNLRB1	11 kDa	0.0134823		7.9879	2.51135		3.18072		8.0528	6.5872	4.9956	12.316	2.6573	2.8468	2.5685	1.9728		10.496
Early endosome antigen 1	A0A3Q1M5J6	EEA1	167 kDa			8.43505	0		#DIV/0!		17.815	4.2938	3.8903	7.7411	0	0	0	0		79.402
Elongation factor 1-alpha 1	P68103	EEF1A1	50 kDa	0.000659286		16.197	2.34577		6.90475		16.815	10.575	18.609	18.789	1.965	5.1386	1.2022	1.0773		243.63
Elongation factor 2	Q3SYU2	EEF2	95 kDa	0.00230016		5.91502	1.72605		3.42691		6.928	5.3673	5.8354	5.5294	1.965	1.3325	3.6067	0		150.63
Eukaryotic translation initiation factor 4C	Q32LC3	EIF1AX	16 kDa			6.02355	0		#DIV/0!		4.9486	7.5142	3.8903	7.7411	0	0	0	0		16.873
Eukaryotic translation initiation factor 2 subunit 2	A0A3Q1LQI5	EIF2S2	38 kDa			6.82355	0		#DIV/0!		7.9177	4.2938	2.9177	12.165	0	0	0	0		12.903
Eukaryotic translation initiation factor 3 subunit A	E1B7R4	EIF3A	166 kDa			6.7611	0		#DIV/0!		8.9074	4.2938	3.8903	9.9529	0	0	0	0		60.544
Eukaryotic translation initiation factor 3 subunit G	F2Z4J5	EIF3G	36 kDa	0.0139725		8.37477	1.16125		7.21186		9.8971	6.4407	3.8903	13.271	0.9825	0	2.4045	1.258		23.82
Eukaryotic translation initiation factor 4 gamma 1	F1MX04	EIF4G1	177 kDa			8.7199	0		#DIV/0!		15.835	6.4407	4.8628	7.7411	0	0	0	0		32.094
Eukaryotic translation initiation factor 5B	F1N6Y7	EIF5B	138 kDa			8.29182	0		#DIV/0!		13.856	6.4407	2.9177	9.9529	0	0	0	0		29.776
Erythrocyte membrane protein band 4.1 like 2	A0A3Q1LWK1	EPB41L2	117 kDa			6.01115	0		#DIV/0!		7.9177	6.4407	1.9451	7.7411	0	0	0	0		20.726
Erythrocyte membrane protein band 4.1 like 3	E1B7S3	EPB41L3	121 kDa			11.1585	0		#DIV/0!		15.835	8.5876	5.8354	14.376	0	0	0	0		20.418
Epoxide hydrolase 2	F6QS88	EPHX2	63 kDa	0.000938663		16.8382	0.546175		30.8294		20.784	11.808	12.643	22.118	0.9825	0	1.2022	0		194.53
Glutamyl-tRNA synthetase	A0A3Q1MKR2	EPRS1	171 kDa			13.1761	0		#DIV/0!		26.153	5.3673	6.808	14.376	0	0	0	0		89.021
Ezrin	P31976	EZR	69 kDa	0.0137702		11.636	0.915077		12.7158		19.629	13.203	5.3813	8.3306	0.75311	1.0214	0.92154	0.96426		87.727
Peptidylprolyl isomerase	F1MU79	FKBP4	52 kDa			11.9185	0		#DIV/0!		12.866	16.102	8.7531	9.9529	0	0	0	0		38.212
Peptidylprolyl isomerase	G3MXV0	FKBP5	51 kDa			6.39748	0		#DIV/0!		7.9177	6.4407	6.808	4.4235	0	0	0	0		18.858
FLII actin remodeling protein	F1N365	FLII	144 kDa			5.96027	0		#DIV/0!		5.9383	3.2204	5.8354	8.847	0	0	0	0		24.813
Filamin A	F1N169	FLNA	281 kDa			11.9279	0		#DIV/0!		22.763	8.5876	9.7257	6.6353	0	0	0	0		149.09
RNA-binding protein FUS	A0A140T861	FUS	52 kDa			11.3656	0		#DIV/0!		9.4122	9.3981	17.783	8.8691	0	0	0	0		5.7415
Ras GTPase-activating protein-binding protein 1	Q32LC7	G3BP1	52 kDa			10.6814	0		#DIV/0!		7.9177	8.5876	18.479	7.7411	0	0	0	0		17.865
Glyceraldehyde-3-phosphate dehydrogenase	P10096	GAPDH	36 kDa	0.0173578		23.5751	4.10893		5.73753		29.69	31.13	5.8354	27.645	3.93	2.665	4.8089	5.0318		265
High density lipoprotein binding protein	A0A3Q1MUD4	HDLBP	142 kDa			6.4346	0		#DIV/0!		2.9691	7.5142	9.7257	5.5294	0	0	0	0		18.858
Heterogeneous nuclear ribonucleoprotein K	Q3T0D0	HNRNPK	51 kDa	0.00411075		18.3105	0.30055		60.9233		15.835	12.881	30.15	14.376	0	0	1.2022	0		53.596
Heat shock protein HSP 90-beta	Q76LV1	HSP90AB1	83 kDa	0.010513		23.1675	3.11447		7.43865		39.162	20.305	15.161	18.042	3.3726	2.0621	4.7977	2.2255		215.5
Endoplasmin	Q95M18	HSP90B1	92 kDa	0.0125338		28.5508	6.78957		4.20509		23.627	41.727	33.791	15.058	9.825	3.9974	10.82	2.5159		717.67
Heat shock 70 kDa protein 4	E1BBY7	HSPA4	95 kDa			9.3844	0		#DIV/0!		9.8971	8.0014	1.9451	17.694	0	0	0	0		107.28
Endoplasmic reticulum chaperone BiP	Q0VCX2	HSPA5	72 kDa	0.0143739		78.6512	23.5455		3.34039		72.252	106.99	99.42	35.943	28.385	23.32	22.977	19.5		605.5
Heat shock cognate 71 kDa protein	P19120	HSPA8	71 kDa	0.00467427		40.816	13.3955		3.04699		53.389	49.572	29.058	31.245	14.554	14.521	11.642	12.865		289.5
Heat shock protein beta-1	Q3T149	HSPB1	22 kDa	6.54632e-06		40.5585	0.30055		134.948		40.578	39.718	47.656	34.282	0	0	1.2022	0		70.469
Hypoxia up-regulated 1	A0A3Q1MJM1	HYOU1	114 kDa	0.0110861		32.874	5.85733		5.61246		36.619	49.379	31.122	14.376	4.9125	2.665	10.82	5.0318		188.58
Intraflagellar transport 74	F1N626	IFT74	69 kDa	0.0108374		9.59852	1.10225		8.70812		10.394	11.808	2.9211	13.271	0	1.3371	1.8096	1.2623		25.806
Kinesin family member 13B	E1BGB0	KIF13B	208 kDa			9.93603	0		#DIV/0!		8.9074	6.4407	15.549	8.847	0	0	0	0		50.167
Kinesin-like protein	A0A3Q1MXL6	KIF5B	113 kDa			9.77725	0		#DIV/0!		9.5853	9.4919	9.4958	10.536	0	0	0	0		50.016
Keratin 18	F6S1Q0	KRT18	48 kDa	0.0372563		23.9061	0.61505		38.8685		15.012	43.745	32.258	4.6094	0	0	1.2022	1.258		52.503
Keratin, type I cytoskeletal 19	P08728	KRT19	44 kDa			25.4968	0		#DIV/0!		17.955	43.109	33.368	7.5553	0	0	0	0		117.65
Keratin, type II cytoskeletal 7	Q29S21	KRT7	52 kDa	0.0126681		19.0587	0.948815		20.0869		10.347	31.804	23.056	11.028	0.6019	0.81631	1.6064	0.77065		46.032
Keratin, type II cytoskeletal 8	F1MU12	KRT8	54 kDa	0.00820859		50.1987	0.150973		332.503		41.506	86.845	46	26.444	0.60389	0	0	0		107.61
Ladinin 1	A0A3S5ZP82	LAD1	71 kDa			6.81327	0		#DIV/0!		12.866	5.3673	6.808	2.2118	0	0	0	0		13.895
La ribonucleoprotein 1, translational regulator	F1MZU1	LARP1	123 kDa			8.24425	0		#DIV/0!		4.9486	3.2204	12.643	12.165	0	0	0	0		17.86
LIM and SH3 domain protein 1	Q3B7M5	LASP1	30 kDa			5.47353	0		#DIV/0!		3.9589	2.1469	5.8354	9.9529	0	0	0	0		15.88
GH18 domain-containing protein	F1N0X3	LOC100138271	53 kDa	0.00195701		11.3614	0.0967475		117.434		12.13	9.969	16.813	6.5338	0.38699	0	0	0		14.616
LPS responsive beige-like anchor protein	A0A3Q1M9P3	LRBA	317 kDa			19.5745	0		#DIV/0!		30.681	15.028	20.424	12.165	0	0	0	0		208.79
LRR binding FLII interacting protein 1	A0A3Q1MQF7	LRRFIP1	120 kDa			28.6842	0		#DIV/0!		38.386	26.682	14.519	35.15	0	0	0	0		72.422
MAGE family member D2	Q17QL4	MAGED2	63 kDa			9.3677	0		#DIV/0!		10.887	4.2938	6.808	15.482	0	0	0	0		25.806
Microtubule associated protein 1A	A0A3Q1M9Z4	MAP1A	338 kDa			15.5741	0		#DIV/0!		22.763	19.322	5.8354	14.376	0	0	0	0		68.484
Microtubule associated protein 1B	A0A3Q1MTY6	MAP1B	270 kDa			5.13147	0		#DIV/0!		11.877	2.1469	0.97257	5.5294	0	0	0	0		38.708
Microtubule-associated protein	F1MEW3	MAP2	217 kDa			6.7983	0		#DIV/0!		3.9589	5.3673	6.808	11.059	0	0	0	0		11.91
Microtubule-associated protein 4	P36225	MAP4	112 kDa			15.178	0		#DIV/0!		16.058	14.159	12.552	17.943	0	0	0	0		72.225
Myristoylated alanine-rich C-kinase substrate	P12624	MARCKS	32 kDa			5.36592	0		#DIV/0!		9.8971	2.1469	3.8903	5.5294	0	0	0	0		20.843
MARCKS-related protein	Q0VBZ9	MARCKSL1	20 kDa			12.6563	0		#DIV/0!		20.784	10.735	5.8354	13.271	0	0	0	0		22.828
C-1-tetrahydrofolate synthase, cytoplasmic	A4FUD0	MTHFD1	101 kDa	0.00130803		9.77933	0.601125		16.2684		10.887	5.3673	10.698	12.165	0	0	2.4045	0		51.611
Myosin-10	Q27991	MYH10	229 kDa			40.1164	0		#DIV/0!		46.472	1.5636	66.901	45.529	0	0	0	0		34.885
MYH11 protein	A6QLN6	MYH11	228 kDa			7.34979	0		#DIV/0!		2.7686	0.40748	22.339	3.8841	0	0	0	0		13.278
Myosin heavy chain 9	F1MQ37	MYH9	227 kDa	0.0465546		182.651	3.97752		45.9208		165.21	21.414	369.49	174.49	2.9475	1.3325	2.4045	9.2256		153.14
Myosin light polypeptide 6	P60661	MYL6	17 kDa	0.0239815		42.5805	1.91027		22.2902		31.291	12.607	75.837	50.587	0	2.665	1.2022	3.7739		37.563
Nucleosome assembly protein 1-like 4	Q2TA40	NAP1L4	44 kDa			15.2368	0		#DIV/0!		14.846	17.175	6.808	22.118	0	0	0	0		24.415
Nucleolin	E1B8K6	NCL	78 kDa	0.000280782		23.9262	0.61505		38.9013		18.159	26.707	19.609	31.23	0	0	1.2022	1.258		23.82
Nuclear migration protein nudC	Q17QG2	NUDC	38 kDa	0.00195647		16.5259	0.89325		18.5009		23.753	18.249	9.7257	14.376	0.9825	1.3325	0	1.258		56.574
Nuclear FMR1 interacting protein 2	F1MXK2	NUFIP2	76 kDa			8.11993	0		#DIV/0!		4.9486	6.4407	15.561	5.5294	0	0	0	0		4.9626
ProteinCP1	Q29S00	OSCP1	43 kDa			10.9078	0		#DIV/0!		13.856	12.881	5.8354	11.059	0	0	0	0		59.551
Oviduct-specific glycoprotein	A0A3S5ZPD7	OVGP1	53 kDa	0.000189857		62.2308	2.17148		28.6583		76.944	63.026	66.828	42.125	5.508	0	2.1677	1.0102		312.92
Polyadenylate-binding protein 1	P61286	PABPC1	71 kDa	0.00863038		6.51998	0.560125		11.6402		4.9445	3.7622	10.717	6.6562	0.9825	0	0	1.258		28.233
Polyadenylate-binding protein	A4IFC3	PABPC4	71 kDa			7.54652	0		#DIV/0!		6.928	3.752	10.68	8.8261	0	0	0	0		11.468
Non-specific serine/threonine protein kinase	A0A3Q1M0G8	PAK2	58 kDa			12.7287	0		#DIV/0!		18.358	8.5876	10.698	13.271	0	0	0	0		39.329
PDGFA associated protein 1	F1MNS8	PDAP1	21 kDa			5.41162	0		#DIV/0!		6.928	3.2204	4.8628	6.6353	0	0	0	0		22.828
Programmed cell death protein 4	A4IFD1	PDCD4	52 kDa			6.59062	0		#DIV/0!		9.8971	5.3673	7.7805	3.3176	0	0	0	0		19.85
Programmed cell death 6 interacting protein	E1BKM4	PDCD6IP	97 kDa	0.0180023		5.40442	0.49125		11.0014		6.928	8.5876	3.8903	2.2118	1.965	0	0	0		59.551
Protein disulfide-isomerase A3	A5D7E8	PDIA3	57 kDa	0.0450224		36.4453	7.678		4.74671		30.681	69.774	24.314	21.012	10.807	3.9974	9.6178	6.2898		225.3
Protein disulfide-isomerase A4	F1MEN8	PDIA4	72 kDa	0.00374801		19.726	0.736875		26.7698		18.805	27.91	23.342	8.847	2.9475	0	0	0		358.3
Protein disulfide-isomerase A6	F6QH94	PDIA6	48 kDa	0.00475471		10.5514	3.50232		3.01267		8.9074	11.808	12.643	8.847	2.9475	1.3325	7.2134	2.5159		140.66
PDZ and LIM domain 1	A6H7E3	PDLIM1	36 kDa			16.8345	0		#DIV/0!		17.815	15.028	14.589	19.906	0	0	0	0		30.768
PDZ and LIM domain protein 4	Q3T005	PDLIM4	35 kDa			5.06802	0		#DIV/0!		4.9486	2.1469	8.7531	4.4235	0	0	0	0		10.918
PDZ and LIM domain 5	G3MY19	PDLIM5	67 kDa			8.0063	0		#DIV/0!		5.9383	7.5142	9.7257	8.847	0	0	0	0		37.716
Pyridoxal-dependent decarboxylase domain-containing protein 1	A7MBC2	PDXDC1	87 kDa			6.38465	0		#DIV/0!		8.9074	4.2938	6.808	5.5294	0	0	0	0		34.738
D-3-phosphoglycerate dehydrogenase	Q5EAD2	PHGDH	56 kDa			17.198	0		#DIV/0!		18.434	17.889	16.208	16.261	0	0	0	0		19.354
Peptidyl-prolyl cis-trans isomerase A	P62935	PPIA	18 kDa	0.0164338		12.59	3.20783		3.92476		17.131	16.254	6.3908	10.584	6.0994	2.399	4.3329	0		92.084
Peptidyl-prolyl cis-trans isomerase D	P26882	PPID	41 kDa			14.186	0		#DIV/0!		21.774	10.735	8.7531	15.482	0	0	0	0		51.611
Peroxiredoxin-6	O77834	PRDX6	25 kDa	0.0321281		16.7225	5.63388		2.96821		18.805	24.689	6.808	16.588	9.825	5.3299	3.6067	3.7739		248.13
Proline rich coiled-coil 2C	G3X6B2	PRRC2C	315 kDa			9.46143	0		#DIV/0!		10.887	6.4407	11.671	8.847	0	0	0	0		7.9402
Proteasome activator complex subunit 1	Q4U5R3	PSME1	29 kDa	0.0168712		10.0827	2.36897		4.25616		14.846	12.881	4.8628	7.7411	1.965	1.3325	2.4045	3.7739		53.596
Glycogen phosphorylase, liver form	Q0VCM4	PYGL	97 kDa			8.90962	0		#DIV/0!		2.9691	4.2938	0.97257	27.403	0	0	0	0		100.35
RAB1A, member RAS onco family	A0A3Q1N147	RAB1A	25 kDa	0.00128711		6.21598	1.5413		4.03294		6.7681	8.1357	4.6443	5.3158	1.0136	1.6782	1.2402	2.2332		15.973
RAB5B, member RAS onco family	F1MNI4	RAB5B	24 kDa			5.66332	0		#DIV/0!		4.9486	5.3673	6.808	5.5294	0	0	0	0		10.287
GTP-binding nuclear protein Ran	Q3T054	RAN	24 kDa	0.00233654		7.54997	0.89325		8.45225		8.9074	9.6611	3.8903	7.7411	0.9825	1.3325	0	1.258		13.895
Ran-specific GTPase-activating protein	Q3T0M7	RANBP1	24 kDa			13.7371	0		#DIV/0!		18.805	12.881	7.7805	15.482	0	0	0	0		14.888
Reticulocalbin 1	G3N2L2	RCN1	39 kDa			5.39585	0		#DIV/0!		4.9486	8.5876	5.8354	2.2118	0	0	0	0		51.611
Reticulocalbin 2	Q0VCQ9	RCN2	37 kDa	0.0019898		6.14147	0.860675		7.13565		4.9486	6.4407	8.7531	4.4235	0.9825	0	1.2022	1.258		56.574
RNA polymerase II associated protein 3	F1MFU5	RPAP3	79 kDa	0.018763		10.0072	0.245625		40.742		18.805	7.5142	4.8628	8.847	0.9825	0	0	0		42.678
60S ribosomal protein L17	F1MQJ8	RPL17	21 kDa			8.83405	0		#DIV/0!		6.8289	4.2324	14.449	9.8259	0	0	0	0		18.799
60S ribosomal protein L18	Q5E973	RPL18	22 kDa			7.68795	0		#DIV/0!		7.9177	5.3673	9.7257	7.7411	0	0	0	0		7.9402
60S ribosomal protein L3	P39872	RPL3	46 kDa			7.902	0		#DIV/0!		8.9074	5.3673	10.698	6.6353	0	0	0	0		20.843
60S ribosomal protein L31	Q56JX3	RPL31	14 kDa	1.62491e-05		11.1086	0.87919		12.635		11.876	12.881	9.7253	9.9521	0.98236	1.3323	1.2021	0		5.9469
60S ribosomal protein L4	Q58DW0	RPL4	47 kDa			6.74432	0		#DIV/0!		4.3002	5.7375	11.21	5.7296	0	0	0	0		15.88
60S ribosomal protein L5	Q58DW5	RPL5	34 kDa			6.1655	0		#DIV/0!		8.8824	3.2113	4.8505	7.7178	0	0	0	0		22.826
60S ribosomal protein L6	Q58DQ3	RPL6	33 kDa			9.53927	0		#DIV/0!		7.9177	3.2204	12.643	14.376	0	0	0	0		21.835
60S ribosomal protein L7a	Q2TBQ5	RPL7A	30 kDa	0.00210028		11.6196	0.601125		19.3297		15.835	7.5142	8.7531	14.376	0	0	2.4045	0		7.9402
60S ribosomal protein L9	A0A3Q1ME53	RPL9	22 kDa			9.13987	0		#DIV/0!		6.389	5.8561	15.566	8.7484	0	0	0	0		8.9327
60S acidic ribosomal protein P2	P42899	RPLP2	12 kDa	0.00190366		7.89783	0.546175		14.4602		7.9177	5.3673	11.671	6.6353	0.9825	0	1.2022	0		21.229
40S ribosomal protein S10	Q3T0F4	RPS10	19 kDa			9.24817	0		#DIV/0!		13.856	8.5876	6.808	7.7411	0	0	0	0		5.9551
40S ribosomal protein S17	A0A140T832	RPS17	23 kDa			8.29988	0		#DIV/0!		5.9383	9.6611	8.7531	8.847	0	0	0	0		16.873
40S ribosomal protein S18	Q3T0R1	RPS18	18 kDa			7.981	0		#DIV/0!		5.9383	6.4407	10.698	8.847	0	0	0	0		6.9476
40S ribosomal protein S20	Q3ZBH8	RPS20	13 kDa			5.1437	0		#DIV/0!		4.9486	5.3673	5.8354	4.4235	0	0	0	0		9.9233
40S ribosomal protein S24	Q56JU9	RPS24	15 kDa			8.3538	0		#DIV/0!		6.928	7.5142	6.808	12.165	0	0	0	0		10.918
40S ribosomal protein S3	Q3T169	RPS3	27 kDa			8.50115	0		#DIV/0!		7.9177	7.5142	9.7257	8.847	0	0	0	0		21.835
40S ribosomal protein S3a	G3N262	RPS3A	30 kDa	0.000443949		23.4038	0.3145		74.4157		18.4	17.029	29.885	28.301	0	0	0	1.258		14.888
40S ribosomal protein S5	Q5E988	RPS5	23 kDa			7.22643	0		#DIV/0!		5.9383	5.3673	8.7531	8.847	0	0	0	0		9.9252
40S ribosomal protein S7	A6H769	RPS7	22 kDa			10.8862	0		#DIV/0!		10.887	9.6611	9.7257	13.271	0	0	0	0		10.918
40S ribosomal protein S8	Q5E958	RPS8	24 kDa			9.9725	0		#DIV/0!		8.9074	6.4407	14.589	9.9529	0	0	0	0		10.918
40S ribosomal protein SA	P26452	RPSA	33 kDa			5.94498	0		#DIV/0!		9.8971	7.5142	1.9451	4.4235	0	0	0	0		16.873
Ribosome binding protein 1	F1MDC1	RRBP1	167 kDa	0.000714951		6.95423	1.54085		4.51324		6.928	5.3673	7.7805	7.7411	0.9825	2.665	0	2.5159		18.858
RuvB-like helicase	A7MBG8	RUVBL1	50 kDa			11.3277	0		#DIV/0!		17.815	10.735	6.808	9.9529	0	0	0	0		49.626
RuvB-like 2	Q2TBU9	RUVBL2	51 kDa			21.0478	0		#DIV/0!		22.763	23.616	14.589	23.223	0	0	0	0		38.708
Secretory carrier-associated membrane protein	E1BHS9	SCAMP3	38 kDa	0.00992916		4.96242	0.30055		16.5111		1.9794	4.2938	5.8354	7.7411	0	0	1.2022	0		10.918
Septin-2	Q2NKY7	SEPTIN2	42 kDa	0.0242214		10.8134	1.1938		9.05795		9.8971	8.5876	4.8628	19.906	0.9825	1.3325	1.2022	1.258		23.82
Septin-8	Q0VCP4	SEPTIN8	51 kDa	0.000824965		6.2129	0.245625		25.2942		7.9177	7.5142	3.8903	5.5294	0.9825	0	0	0		11.91
Septin 9	A0A3Q1MH57	SEPTIN9	65 kDa			16.7211	0		#DIV/0!		24.743	15.028	3.8903	23.223	0	0	0	0		36.723
SERPINE1 mRNA binding protein 1	A1L5B7	SERBP1	42 kDa	0.0032143		24.0273	1.56323		15.3703		19.794	15.028	36.958	24.329	0	1.3325	2.4045	2.5159		15.88
Na(+)/H(+) exchange regulatory cofactor NHE-RF1	Q3SZK8	SLC9A3R1	40 kDa			20.765	0		#DIV/0!		34.64	19.322	13.616	15.482	0	0	0	0		77.417
Non-specific serine/threonine protein kinase	G3X696	SLK	143 kDa			5.38258	0		#DIV/0!		7.9177	3.2204	4.8628	5.5294	0	0	0	0		53.24
Sorting nexin-2	F1MZN7	SNX2	58 kDa			8.0895	0		#DIV/0!		7.6704	20.664	2.9177	1.1059	0	0	0	0		44.381
Sorting nexin-5	Q3ZBM5	SNX5	47 kDa			6.39365	0		#DIV/0!		8.9074	7.5142	5.8354	3.3176	0	0	0	0		15.88
Sperm associated antigen 1	E1BFI8	SPAG1	47 kDa			6.4808	0		#DIV/0!		9.8971	5.3673	2.9177	7.7411	0	0	0	0		5.9551
Sperm associated antigen 9	A0A3Q1NAH5	SPAG9	146 kDa			5.68094	0		#DIV/0!		10.887	6.4407	0.97257	4.4235	0	0	0	0		44.513
Spectrin alpha, non-erythrocytic 1	A0A3Q1LNC8	SPTAN1	287 kDa			7.4044	0		#DIV/0!		7.9177	10.735	8.7531	2.2118	0	0	0	0		121.09
Stress-induced-phosphoprotein 1	Q3ZBZ8	STIP1	62 kDa	0.0173035		12.8078	3.71537		3.44723		18.805	12.881	10.698	8.847	3.93	0	8.4156	2.5159		89.565
Striatin-3	A5D7H2	STRN3	87 kDa			5.41632	0		#DIV/0!		5.9383	6.4407	4.8628	4.4235	0	0	0	0		20.843
Protein SGT1 homolog	Q2KIK0	SUGT1	38 kDa	6.49419e-05		20.457	2.7021		7.57078		23.753	20.396	15.561	22.118	1.965	2.665	2.4045	3.7739		41.686
Testin	Q2YDE9	TES	48 kDa			5.7877	0		#DIV/0!		4.9486	2.1469	3.8903	12.165	0	0	0	0		12.903
TFG protein	Q3SX36	TFG	43 kDa	0.00428962		8.82548	0.245625		35.9307		11.877	11.801	3.8903	7.7336	0.9825	0	0	0		29.776
TKT protein	A7Z014	TKT	68 kDa			8.21983	0		#DIV/0!		1.9794	2.1469	0	28.753	0	0	0	0		20.049
Talin 1	A0A3Q1MLQ7	TLN1	271 kDa			5.81135	0		#DIV/0!		11.877	4.2938	4.8628	2.2118	0	0	0	0		125.33
Tankyrase 1 binding protein 1	A0A3Q1N4H7	TNKS1BP1	183 kDa			6.97652	0		#DIV/0!		7.9177	11.808	4.8628	3.3176	0	0	0	0		21.835
Tumor protein D52	E1BE76	TPD52	27 kDa			6.90897	0		#DIV/0!		7.9177	7.5142	7.7805	4.4235	0	0	0	0		11.91
TPD52 like 2	A0A3Q1MQD7	TPD52L2	26 kDa			5.07278	0		#DIV/0!		7.9177	3.2204	5.8354	3.3176	0	0	0	0		17.865
Tropomyosin alpha-1 chain	Q5KR49	TPM1	33 kDa			10.3106	0		#DIV/0!		12.421	1.1991	24.006	3.6161	0	0	0	0		5.9558
Tropomyosin alpha-3 chain	Q5KR47	TPM3	33 kDa			15.0833	0		#DIV/0!		18.274	2.4699	35.56	4.0293	0	0	0	0		22.34
Tubulin polymerization-promoting protein family member 3	A0A452DJS8	TPPP3	18 kDa	0.00948832		96.325	5.40883		17.8089		132.62	139.55	37.93	75.2	3.93	6.6624	6.0111	5.0318		85.044
Tubulin alpha-8 chain	Q2HJB8	TUBA8	50 kDa	0.000707346		15.017	4.56397		3.29033		10.936	16.416	14.315	18.401	5.2893	5.1347	3.6511	4.1808		24.503
Twinfilin-1	Q56JV6	TWF1	40 kDa			5.67188	0		#DIV/0!		6.928	5.3673	4.8628	5.5294	0	0	0	0		35.731
Thioredoxin	O97680	TXN	12 kDa	0.00233192		8.02342	1.91675		4.18595		9.8971	7.5142	5.8354	8.847	3.93	1.3325	2.4045	0		29.776
Ubiquitin-like modifier-activating enzyme 1	A3KMV5	UBA1	118 kDa			8.021	0		#DIV/0!		8.9074	16.102	4.8628	2.2118	0	0	0	0		203.47
General vesicular transport factor p115	P41541	USO1	108 kDa			13.1007	0		#DIV/0!		18.805	10.735	10.698	12.165	0	0	0	0		68.484
Vacuolar protein sorting 13 homolog C	E1BPX1	VPS13C	421 kDa	0.000274259		13.3475	0.333125		40.0676		17.815	9.6611	12.643	13.271	0	1.3325	0	0		16.873
Wiskott-Aldrich syndrome protein family member 2	A2VDK6	WASF2	54 kDa	0.00142627		5.43255	1.80885		3.00332		5.9383	4.2938	4.8628	6.6353	0.9825	1.3325	2.4045	2.5159		4.9525
Non-specific serine/threonine protein kinase	A0A3Q1MBK9	WNK1	296 kDa	0.000269959		9.7756	0.333125		29.3451		11.877	6.4407	9.7257	11.059	0	1.3325	0	0		27.717
Tyrosine--tRNA ligase, cytoplasmic	Q29465	YARS1	59 kDa			9.2563	0		#DIV/0!		13.856	7.5142	6.808	8.847	0	0	0	0		38.708
Y-box-binding protein 1	P67808	YBX1	36 kDa	0.00215589		14.611	1.8414		7.93472		21.398	14.98	10.676	11.39	0.9825	2.665	1.2022	2.5159		34.485
Y-box binding protein 3	A0A3Q1LIJ0	YBX3	50 kDa			8.55757	0		#DIV/0!		11.202	7.4961	4.8552	10.677	0	0	0	0		17.117

## Sheet: Post-ov isthmus
List of sperm-interacting proteins identified in the post-ovulatory isthmus (Isth Post)
						Mean Normalized Weighted Spectra in spermatozoa					Normalized Weighted Spectra in each sperm sample									Normalized Weighted Spectra in oviduct flushes
Identified Proteins (128)	Accession Number	Gene symbol	Molecular Weight	p-value (t.test) Spz PBS vs Spz Isth Pre		Spz Isth Post	Spz PBS		Fold change ratio Spz-Isth Post:Spz-PBS		Spz Isth Post 1	Spz Isth Post 2	Spz Isth Post 3	Spz Isth Post 4	Spz PBS 1	Spz PBS 2	Spz PBS 3	Spz PBS 4		Isth Post
Adseverin	A2VE17	SCIN	81 kDa	0.0307527		5.02593	0.333125		15.0872		3.5066	2.5654	9.8312	4.2005	0	1.3325	0	0		29.399
Serpin H1	Q2KJH6	SERPINH1	47 kDa			5.07888	0		#DIV/0!		3.5066	5.1308	3.2771	8.401	0	0	0	0		32.44
Moesin	Q2HJ49	MSN	68 kDa	0.0499181		5.1311	0.89325		5.7443		8.3894	7.6962	1.6385	2.8003	0.9825	1.3325	0	1.258		42.163
Dynein light intermediate chain	F1MBQ0	DYNC1LI2	55 kDa			5.13712	0		#DIV/0!		7.0133	7.6962	1.6385	4.2005	0	0	0	0		13.179
60S ribosomal protein L10	Q9XSI3	RPL10	25 kDa			5.2065	0		#DIV/0!		5.26	2.5654	4.7452	8.2554	0	0	0	0		6.0825
60S acidic ribosomal protein P0	Q95140	RPLP0	34 kDa			5.28995	0		#DIV/0!		8.7666	0	8.1927	4.2005	0	0	0	0		17.741
LIM and SH3 domain protein 1	Q3B7M5	LASP1	30 kDa			5.31155	0		#DIV/0!		3.5066	10.262	3.2771	4.2005	0	0	0	0		14.193
Non-specific serine/threonine protein kinase	E1BP72	CDC42BPB	189 kDa			5.31543	0		#DIV/0!		3.5066	0	6.5541	11.201	0	0	0	0		7.0963
Ubiquilin 1	F1N1A3	UBQLN1	62 kDa	0.0273482		5.34148	1.43943		3.71084		1.7533	7.6962	4.9156	7.0008	1.965	1.3325	1.2022	1.258		24.242
40S ribosomal protein S25	Q56JX5	RPS25	14 kDa			5.37378	0		#DIV/0!		7.0133	2.5654	4.9156	7.0008	0	0	0	0		5.0688
ADP-ribosylation factor GTPase-activating protein 3	Q17R07	ARFGAP3	57 kDa			5.42978	0		#DIV/0!		3.5066	7.6962	4.9156	5.6007	0	0	0	0		19.261
Peptidylprolyl isomerase	F1MU79	FKBP4	52 kDa			5.4585	0		#DIV/0!		5.26	7.6962	3.2771	5.6007	0	0	0	0		42.578
40S ribosomal protein SA	P26452	RPSA	33 kDa			5.4585	0		#DIV/0!		5.26	7.6962	3.2771	5.6007	0	0	0	0		10.138
Ubiquitin-conjugating enzyme E2 N	Q0P5K3	UBE2N	17 kDa			5.46068	0		#DIV/0!		1.7533	7.6962	8.1927	4.2005	0	0	0	0		34.468
Bridging integrator 1	A0A3Q1M808	BIN1	76 kDa			5.48717	0		#DIV/0!		7.0133	7.6962	1.6385	5.6007	0	0	0	0		52.3
Reticulocalbin 1	G3N2L2	RCN1	39 kDa			5.51807	0		#DIV/0!		5.26	7.6962	4.9156	4.2005	0	0	0	0		47.646
Aminoacyl tRNA synthetase complex interacting multifunctional protein 1	F6PWM7	AIMP1	34 kDa			5.57545	0		#DIV/0!		8.7666	7.6962	1.6385	4.2005	0	0	0	0		20.275
RNA polymerase II associated protein 3	F1MFU5	RPAP3	79 kDa	1.10624e-05		5.6364	0.245625		22.9472		5.26	5.1308	6.5541	5.6007	0.9825	0	0	0		44.605
Eukaryotic translation initiation factor 3 subunit G	F2Z4J5	EIF3G	36 kDa	0.00137689		5.72467	1.16125		4.92975		7.0133	5.1308	6.5541	4.2005	0.9825	0	2.4045	1.258		19.261
Tropomyosin 4	A0A3Q1MLV0	TPM4	33 kDa			5.77605	0		#DIV/0!		1.1147	10.135	7.3522	4.5023	0	0	0	0		9.0641
Uncharacterized protein	A0A3Q1LUD9	DIAPH1	141 kDa			5.7798	0		#DIV/0!		3.5066	7.6962	4.9156	7.0008	0	0	0	0		45.619
ATP-dependent 6-phosphofructokinase, liver type	A1A4J1	PFKL	85 kDa			5.86813	0		#DIV/0!		5.26	7.6962	4.9156	5.6007	0	0	0	0		41.68
Tyrosine--tRNA ligase, cytoplasmic	Q29465	YARS1	59 kDa			5.9851	0		#DIV/0!		8.7666	7.6962	3.2771	4.2005	0	0	0	0		35.481
Pyridoxal kinase	Q0II59	PDXK	35 kDa	0.00617249		5.9851	0.333125		17.9665		8.7666	7.6962	3.2771	4.2005	0	1.3325	0	0		92.251
Erythrocyte membrane protein band 4.1 like 3	E1B7S3	EPB41L3	121 kDa			6.07343	0		#DIV/0!		0	10.262	9.8312	4.2005	0	0	0	0		21.578
TFG protein	Q3SX36	TFG	43 kDa	0.00796389		6.09725	0.245625		24.8234		5.254	10.262	3.2771	5.5959	0.9825	0	0	0		23.316
Adiposis regulatory factor	A0A3Q1LUU1	ADIRF	14 kDa			6.15573	0		#DIV/0!		1.7533	15.392	3.2771	4.2005	0	0	0	0		5.0688
Polyadenylate-binding protein	A4IFC3	PABPC4	71 kDa			6.19185	0		#DIV/0!		5.26	0	13.92	5.5874	0	0	0	0		6.896
Cytoplasmic dynein 1 intermediate chain 2	Q0III3	DYNC1I2	68 kDa			6.24905	0		#DIV/0!		3.5066	7.6962	8.1927	5.6007	0	0	0	0		27.167
Y-box binding protein 3	A0A3Q1LIJ0	YBX3	50 kDa			6.3163	0		#DIV/0!		6.4054	5.9507	8.7267	4.1824	0	0	0	0		13.176
40S ribosomal protein S17	A0A140T832	RPS17	23 kDa			6.33647	0		#DIV/0!		5.26	5.1308	6.5541	8.401	0	0	0	0		19.261
Kinesin family member 13B	E1BGB0	KIF13B	208 kDa			6.38532	0		#DIV/0!		5.2378	2.5654	6.5541	11.184	0	0	0	0		63.307
Creatine kinase B-type	Q5EA61	CKB	43 kDa	0.00315455		6.45345	1.03742		6.22064		8.7666	5.1308	4.9156	7.0008	2.9475	0	1.2022	0		195.55
ADP ribosylation factor interacting protein 1	A0A3Q1LN78	ARFIP1	45 kDa			6.48085	0		#DIV/0!		3.5066	10.262	6.5541	5.6007	0	0	0	0		26.358
PDZ and LIM domain 1	A6H7E3	PDLIM1	36 kDa			6.53948	0		#DIV/0!		3.5066	7.6962	6.5541	8.401	0	0	0	0		37.509
Eukaryotic translation initiation factor 2 subunit 2	A0A3Q1LQI5	EIF2S2	38 kDa			6.54045	0		#DIV/0!		3.5066	10.262	8.1927	4.2005	0	0	0	0		16.22
Eukaryotic translation initiation factor 4C	Q32LC3	EIF1AX	16 kDa			6.54175	0		#DIV/0!		0	7.6962	11.47	7.0008	0	0	0	0		16.22
Hepatoma-derived growth factor	Q9XSK7	HDGF	27 kDa			6.56773	0		#DIV/0!		8.7666	12.827	3.2771	1.4002	0	0	0	0		26.358
ATP binding cassette subfamily F member 1	A0A3Q1NB13	ABCF1	96 kDa			6.74613	0		#DIV/0!		5.26	5.1308	8.1927	8.401	0	0	0	0		13.179
Microtubule associated protein 1A	A0A3Q1M9Z4	MAP1A	338 kDa			6.89755	0		#DIV/0!		0	2.5654	18.024	7.0008	0	0	0	0		81.1
GTP-binding nuclear protein Ran	Q3T054	RAN	24 kDa	0.00893888		6.9766	0.89325		7.81036		8.7666	10.262	3.2771	5.6007	0.9825	1.3325	0	1.258		21.289
Septin-2	Q2NKY7	SEPTIN2	42 kDa	0.0103409		6.9766	1.1938		5.84403		8.7666	10.262	3.2771	5.6007	0.9825	1.3325	1.2022	1.258		25.344
Nuclear migration protein nudC	Q17QG2	NUDC	38 kDa	0.0347932		7.03298	0.89325		7.87347		1.7533	10.262	4.9156	11.201	0.9825	1.3325	0	1.258		51.701
Clathrin interactor 1	A7Z035	CLINT1	71 kDa			7.03742	0		#DIV/0!		5.26	7.6962	8.1927	7.0008	0	0	0	0		21.289
Capping protein regulator and myosin 1 linker 1	A0A3Q1NEH7	CARMIL1	157 kDa			7.03798	0		#DIV/0!		1.7533	2.5654	9.8312	14.002	0	0	0	0		23.316
Annexin A8	Q95L54	ANXA8	37 kDa	0.0340905		7.06517	1.9391		3.64353		7.0133	5.1308	4.9156	11.201	2.9475	0	4.8089	0		193.63
Cytoskeleton associated protein 4	F1ME65	CKAP4	65 kDa			7.09618	0		#DIV/0!		5.26	5.1308	8.1927	9.8012	0	0	0	0		10.138
Peptidylprolyl isomerase	G3MXV0	FKBP5	51 kDa			7.17318	0		#DIV/0!		0	25.654	1.6385	1.4002	0	0	0	0		22.303
60S ribosomal protein L4	Q58DW0	RPL4	47 kDa			7.34138	0		#DIV/0!		0	4.2905	13.137	11.938	0	0	0	0		15.206
40S ribosomal protein S4	P79103	RPS4	30 kDa			7.52155	0		#DIV/0!		3.4092	0	15.853	10.824	0	0	0	0		5.3738
60S ribosomal protein L5	Q58DW5	RPL5	34 kDa			7.53817	0		#DIV/0!		5.2452	5.1091	11.421	8.3774	0	0	0	0		19.26
Sorting nexin-5	Q3ZBM5	SNX5	47 kDa			7.56045	0		#DIV/0!		5.26	12.827	6.5541	5.6007	0	0	0	0		14.193
Tumor protein D52	E1BE76	TPD52	27 kDa			7.59058	0		#DIV/0!		3.5066	10.262	8.1927	8.401	0	0	0	0		14.193
CD109 molecule	A0A3Q1LI93	CD109	163 kDa			7.61785	0		#DIV/0!		8.7666	12.827	3.2771	5.6007	0	0	0	0		117.6
60S ribosomal protein L26	P61257	RPL26	17 kDa			7.64553	0		#DIV/0!		0	12.827	6.5541	11.201	0	0	0	0		10.138
Proteasome activator complex subunit 1	Q4U5R3	PSME1	29 kDa	0.0415301		7.67743	2.36897		3.24082		8.7666	12.827	4.9156	4.2005	1.965	1.3325	2.4045	3.7739		74.004
Elongation factor 2	Q3SYU2	EEF2	95 kDa	0.0173347		7.76497	1.72605		4.4987		10.52	10.262	3.2771	7.0008	1.965	1.3325	3.6067	0		119.44
Aldehyde dehydrogenase 3 family member A2	A0A3Q1LJ52	ALDH3A2	59 kDa	1.82347e-05		7.8258	1.80885		4.3264		7.0133	7.6962	8.1927	8.401	0.9825	1.3325	2.4045	2.5159		12.727
Peptidyl-prolyl cis-trans isomerase D	P26882	PPID	41 kDa			8.05987	0		#DIV/0!		14.027	7.6962	4.9156	5.6007	0	0	0	0		74.004
Na(+)/H(+) exchange regulatory cofactor NHE-RF1	Q3SZK8	SLC9A3R1	40 kDa			8.1421	0		#DIV/0!		5.26	15.392	4.9156	7.0008	0	0	0	0		51.701
GH18 domain-containing protein	F1N0X3	LOC100138271	53 kDa	0.0162566		8.34688	0.0967475		86.2748		8.9779	15.157	4.8405	4.4121	0.38699	0	0	0		12.196
Kinesin-like protein	A0A3Q1MXL6	KIF5B	113 kDa			8.41807	0		#DIV/0!		6.8752	9.8574	14.36	2.5797	0	0	0	0		56.426
Charged multivesicular body protein 5	F1MZV2	CHMP5	25 kDa	0.0447642		8.46343	2.05448		4.11951		3.5066	15.392	6.5541	8.401	1.965	1.3325	2.4045	2.5159		10.138
Phenylalanine--tRNA ligase	A7MBD4	FARSA	57 kDa			8.55685	0		#DIV/0!		5.26	7.6962	11.47	9.8012	0	0	0	0		11.151
60S ribosomal protein L7a	Q2TBQ5	RPL7A	30 kDa	0.0333425		8.7059	0.601125		14.4827		3.5066	5.1308	16.385	9.8012	0	0	2.4045	0		8.11
60S ribosomal protein L17	F1MQJ8	RPL17	21 kDa			8.91563	0		#DIV/0!		8.6412	7.5861	9.7141	9.7211	0	0	0	0		17.214
Ras GTPase-activating protein-binding protein 1	Q32LC7	G3BP1	52 kDa			9.0798	0		#DIV/0!		5.26	12.827	9.8312	8.401	0	0	0	0		15.206
RuvB-like helicase	A7MBG8	RUVBL1	50 kDa			9.14072	0		#DIV/0!		12.273	7.6962	8.1927	8.401	0	0	0	0		44.605
C-1-tetrahydrofolate synthase, cytoplasmic	A4FUD0	MTHFD1	101 kDa	0.0479302		9.14315	0.601125		15.2101		19.287	5.1308	6.5541	5.6007	0	0	2.4045	0		63.866
40S ribosomal protein S10	Q3T0F4	RPS10	19 kDa			9.19892	0		#DIV/0!		5.26	12.827	13.108	5.6007	0	0	0	0		5.0688
Myosin regulatory light polypeptide 9	Q5E9E2	MYL9	20 kDa			9.3371	0		#DIV/0!		6.2765	12.457	8.5619	10.053	0	0	0	0		17.516
Non-specific serine/threonine protein kinase	A0A3Q1M0G8	PAK2	58 kDa			9.3417	0		#DIV/0!		12.273	7.6962	4.9156	12.482	0	0	0	0		44.188
Heterogeneous nuclear ribonucleoprotein K	Q3T0D0	HNRNPK	51 kDa	0.0312348		9.4936	0.30055		31.5874		5.26	2.5654	14.747	15.402	0	0	1.2022	0		60.825
60S ribosomal protein L9	A0A3Q1ME53	RPL9	22 kDa			9.69243	0		#DIV/0!		4.3051	8.8645	9.6851	15.915	0	0	0	0		11.151
Cortactin	Q1RMR3	CTTN	60 kDa			9.98072	0		#DIV/0!		7.0133	15.392	4.9156	12.602	0	0	0	0		27.371
Ribosome binding protein 1	F1MDC1	RRBP1	167 kDa	0.0378846		9.98385	1.54085		6.47944		3.5066	17.958	11.47	7.0008	0.9825	2.665	0	2.5159		26.358
40S ribosomal protein S18	Q3T0R1	RPS18	18 kDa			10.0711	0		#DIV/0!		5.26	15.392	9.8312	9.8012	0	0	0	0		8.11
Ran-specific GTPase-activating protein	Q3T0M7	RANBP1	24 kDa			10.2132	0		#DIV/0!		7.0133	20.523	4.9156	8.401	0	0	0	0		18.248
ProteinCP1	Q29S00	OSCP1	43 kDa			10.303	0		#DIV/0!		5.26	17.958	8.1927	9.8012	0	0	0	0		58.798
F-actin-capping protein subunit alpha-1	A4FUA8	CAPZA1	33 kDa	0.016599		10.3625	1.43943		7.19909		5.26	17.958	9.8312	8.401	1.965	1.3325	1.2022	1.258		55.78
60S ribosomal protein L6	Q58DQ3	RPL6	33 kDa			10.9496	0		#DIV/0!		1.7533	7.6962	14.747	19.602	0	0	0	0		23.316
40S ribosomal protein S8	Q5E958	RPS8	24 kDa			11.0696	0		#DIV/0!		12.273	7.6962	13.108	11.201	0	0	0	0		13.179
Dynein light chain roadblock-type 1	Q3T140	DYNLRB1	11 kDa	0.00181024		11.1101	2.51135		4.42396		10.759	15.742	9.3473	8.5921	2.6573	2.8468	2.5685	1.9728		9.7071
40S ribosomal protein S24	Q56JU9	RPS24	15 kDa			11.2392	0		#DIV/0!		8.7666	17.958	9.8312	8.401	0	0	0	0		13.179
Brain enriched myelin associated protein 1	A0A3Q1LQB6	BCAS1	64 kDa			11.7628	0		#DIV/0!		5.26	17.958	9.8312	14.002	0	0	0	0		35.481
Microtubule-associated protein 4	P36225	MAP4	112 kDa			11.8593	0		#DIV/0!		7.4352	15.136	12.991	11.875	0	0	0	0		75.856
40S ribosomal protein S3	Q3T169	RPS3	27 kDa			11.9414	0		#DIV/0!		15.78	15.392	8.1927	8.401	0	0	0	0		29.399
Heat shock protein HSP 90-beta	Q76LV1	HSP90AB1	83 kDa	0.000520266		12.2665	3.11447		3.93855		12.405	10.12	10.958	15.583	3.3726	2.0621	4.7977	2.2255		167.45
60S ribosomal protein L31	Q56JX3	RPL31	14 kDa	0.00587628		12.2909	0.87919		13.9798		5.2595	17.957	14.746	11.201	0.98236	1.3323	1.2021	0		7.0861
60S ribosomal protein L18	Q5E973	RPL18	22 kDa			12.3581	0		#DIV/0!		12.273	7.6962	19.662	9.8012	0	0	0	0		10.138
MARCKS-related protein	Q0VBZ9	MARCKSL1	20 kDa			12.6108	0		#DIV/0!		7.0133	17.958	11.47	14.002	0	0	0	0		20.275
DPYSL3 protein	A7MBI5	DPYSL3	74 kDa			12.6933	0		#DIV/0!		13.19	12.827	6.5541	18.202	0	0	0	0		51.946
LRR binding FLII interacting protein 1	A0A3Q1MQF7	LRRFIP1	120 kDa			12.7896	0		#DIV/0!		7.0133	17.589	12.755	13.801	0	0	0	0		67.905
General vesicular transport factor p115	P41541	USO1	108 kDa			12.8167	0		#DIV/0!		12.273	20.523	11.47	7.0008	0	0	0	0		65.894
RuvB-like 2	Q2TBU9	RUVBL2	51 kDa			14.0143	0		#DIV/0!		14.027	17.958	11.47	12.602	0	0	0	0		37.509
40S ribosomal protein S7	A6H769	RPS7	22 kDa			14.0713	0		#DIV/0!		7.0133	20.523	14.747	14.002	0	0	0	0		16.22
60S acidic ribosomal protein P2	P42899	RPLP2	12 kDa	0.000571706		14.255	0.546175		26.0997		17.533	10.262	18.024	11.201	0.9825	0	1.2022	0		25.989
Keratin 18	F6S1Q0	KRT18	48 kDa	0.0209953		15.1938	0.61505		24.7034		4.8254	25.018	20.895	10.037	0	0	1.2022	1.258		55.664
Ezrin	P31976	EZR	69 kDa	0.0170219		15.1978	0.915077		16.6082		24.658	19.325	4.533	12.275	0.75311	1.0214	0.92154	0.96426		97.626
Nucleosome assembly protein 1-like 4	Q2TA40	NAP1L4	44 kDa			15.992	0		#DIV/0!		15.566	10.262	13.108	25.032	0	0	0	0		25.951
Calcyphosin	Q0VCC0	CAPS	21 kDa			16.0217	0		#DIV/0!		12.273	28.219	8.1927	15.402	0	0	0	0		149.02
Y-box-binding protein 1	P67808	YBX1	36 kDa	0.00106316		16.1483	1.8414		8.76955		11.047	22.151	17.44	13.955	0.9825	2.665	1.2022	2.5159		31.423
Brain acid soluble protein 1	P80724	BASP1	23 kDa	0.00319581		16.7587	4.054		4.13388		10.52	23.089	18.024	15.402	4.9125	2.665	3.6067	5.0318		25.344
Protein SGT1 homolog	Q2KIK0	SUGT1	38 kDa	0.0141574		17.0739	2.7021		6.31875		8.7666	28.219	13.108	18.202	1.965	2.665	2.4045	3.7739		46.633
MYH11 protein	A6QLN6	MYH11	228 kDa			17.9171	0		#DIV/0!		3.3964	23.129	28.096	17.047	0	0	0	0		16.937
Keratin, type II cytoskeletal 7	Q29S21	KRT7	52 kDa	0.0319933		18.6272	0.948815		19.632		7.1179	31.807	27.201	8.3828	0.6019	0.81631	1.6064	0.77065		59.136
Nucleolin	E1B8K6	NCL	78 kDa	0.0201203		22.0334	0.61505		35.8237		18.634	9.3095	41.367	18.823	0	0	1.2022	1.258		25.344
40S ribosomal protein S3a	G3N262	RPS3A	30 kDa	0.00889174		22.0865	0.3145		70.2273		14.027	15.043	38.655	20.621	0	0	0	1.258		15.206
Endoplasmin	Q95M18	HSP90B1	92 kDa	0.00480652		23.1498	6.78957		3.4096		17.533	17.958	29.284	27.824	9.825	3.9974	10.82	2.5159		595.67
D-3-phosphoglycerate dehydrogenase	Q5EAD2	PHGDH	56 kDa			23.3238	0		#DIV/0!		22.344	32.693	17.669	20.589	0	0	0	0		18.754
Cofilin-1	Q5E9F7	CFL1	19 kDa	0.0248779		24.946	5.28295		4.72198		30.228	41.046	13.108	15.402	3.5567	5.3299	7.2134	5.0318		29.628
Elongation factor 1-alpha 1	P68103	EEF1A1	50 kDa	0.00975433		27.017	2.34577		11.5173		45.056	16.116	18.713	28.183	1.965	5.1386	1.2022	1.0773		260.53
Keratin, type I cytoskeletal 19	P08728	KRT19	44 kDa			30.366	0		#DIV/0!		12.708	41.68	47.712	19.364	0	0	0	0		120.28
Actin, cytoplasmic 2	P63258	ACTG1	42 kDa	0.000576947		30.9985	8.40965		3.68606		32.794	38.037	31.354	21.809	9.7344	8.2079	8.281	7.4153		90.749
Actin, cytoplasmic 1	P60712	ACTB	42 kDa	0.000584005		31.437	8.1091		3.87676		34.548	38.037	31.354	21.809	9.7344	8.2079	7.0788	7.4153		72.287
Tropomyosin alpha-3 chain	Q5KR47	TPM3	33 kDa			31.7638	0		#DIV/0!		27.449	34.224	41.883	23.499	0	0	0	0		15.486
Protein disulfide-isomerase A3	A5D7E8	PDIA3	57 kDa	0.0105251		40.3182	7.678		5.25114		40.326	64.135	34.409	22.403	10.807	3.9974	9.6178	6.2898		250.4
Tropomodulin 3	A0A3Q1LL62	TMOD3	38 kDa	0.00103026		41.51	0.943475		43.9969		23.994	53.873	50.368	37.805	0	0	0	3.7739		17.234
Oviduct-specific glycoprotein	A0A3S5ZPD7	OVGP1	53 kDa	0.00356891		46.2985	2.17148		21.3212		36.608	74.632	37.761	36.193	5.508	0	2.1677	1.0102		200.69
Keratin, type II cytoskeletal 8	F1MU12	KRT8	54 kDa	0.0144276		51.0958	0.150973		338.444		23.195	88.752	61.114	31.322	0.60389	0	0	0		112.99
Myosin-10	Q27991	MYH10	229 kDa			55.1013	0		#DIV/0!		37.797	73.793	49.636	59.179	0	0	0	0		36.979
Heat shock protein beta-1	Q3T149	HSPB1	22 kDa	0.0189719		59.9835	0.30055		199.579		26.3	112.88	57.349	43.405	0	0	1.2022	0		83.128
Myosin light polypeptide 6	P60661	MYL6	17 kDa	0.000108373		64.67	1.91027		33.8538		52.6	81.764	70.247	54.069	0	2.665	1.2022	3.7739		44.994
Endoplasmic reticulum chaperone BiP	Q0VCX2	HSPA5	72 kDa	0.00846712		81.831	23.5455		3.47544		87.482	119.73	72.193	47.919	28.385	23.32	22.977	19.5		448.46
Tubulin polymerization-promoting protein family member 3	A0A452DJS8	TPPP3	18 kDa	0.0299321		97.0785	5.40883		17.9482		78.899	184.71	29.494	95.211	3.93	6.6624	6.0111	5.0318		92.625
AHNAK nucleoprotein	A0A3Q1NE82	AHNAK	615 kDa	0.000909331		125.067	0.245625		509.18		152.54	161.62	114.7	71.409	0.9825	0	0	0		370.02
Myosin heavy chain 14	F1MM57	MYH14	231 kDa	0.000220594		172.107	1.9974		86.1658		113.34	207.79	200.16	167.14	0	0	0	7.9896		139.67
Myosin heavy chain 9	F1MQ37	MYH9	227 kDa	0.000251717		216.058	3.97752		54.3196		182.1	298.16	189.09	194.88	2.9475	1.3325	2.4045	9.2256		180.49

## Sheet: Pre-ov ampulla
List of sperm-interacting proteins identified in the pre-ovulatory ampulla (Amp Pre)
						Mean Normalized Weighted Spectra in spermatozoa					Normalized Weighted Spectra in each sperm sample									Normalized Weighted Spectra in oviduct flushes
Identified Proteins (158)	Accession Number	Gene symbol	Molecular Weight	p-value (t.test) Spz PBS vs Spz Amp Pre		Spz Amp Pre	Spz PBS		Fold change ratio Spz-Amp Pre:Spz-PBS		Spz Amp Pre 1	Spz Amp Pre 2	Spz Amp Pre 3	Spz Amp Pre 4	Spz PBS 1	Spz PBS 2	Spz PBS 3	Spz PBS 4		Amp Pre
Protein 4.1	Q9N179	EPB41	69 kDa			4.984	0		#DIV/0!		3.7805	7.5693	5.1476	3.4386	0	0	0	0		7.9151
Aspartate--tRNA ligase, cytoplasmic	Q3SYZ4	DARS1	57 kDa			4.99598	0		#DIV/0!		6.3008	2.5231	7.7214	3.4386	0	0	0	0		37.184
Gelsolin	Q3SX14	GSN	81 kDa			5.021	0		#DIV/0!		5.653	6.2926	3.8504	4.288	0	0	0	0		34.433
Annexin A5	P81287	ANXA5	36 kDa			5.03797	0		#DIV/0!		6.3008	1.6821	4.7186	7.4504	0	0	0	0		79.151
Eukaryotic translation initiation factor 2 subunit 2	A0A3Q1LQI5	EIF2S2	38 kDa			5.08542	0		#DIV/0!		5.0406	7.5693	2.5738	5.158	0	0	0	0		19.222
Microtubule-associated protein	F1MEW3	MAP2	217 kDa			5.1241	0		#DIV/0!		2.5203	2.5231	10.295	5.158	0	0	0	0		7.9151
Aminoacyl tRNA synthetase complex interacting multifunctional protein 1	F6PWM7	AIMP1	34 kDa			5.27818	0		#DIV/0!		11.341	5.0462	1.2869	3.4386	0	0	0	0		22.615
60S ribosomal protein L5	Q58DW5	RPL5	34 kDa			5.38082	0		#DIV/0!		7.5503	7.548	1.2815	5.1435	0	0	0	0		23.745
FLII actin remodeling protein	F1N365	FLII	144 kDa			5.4057	0		#DIV/0!		10.081	2.5231	3.8607	5.158	0	0	0	0		20.353
60S ribosomal protein L27	P61356	RPL27	16 kDa			5.40715	0		#DIV/0!		5.0406	7.5693	3.8607	5.158	0	0	0	0		5.6537
Perilipin	Q3SX32	PLIN3	48 kDa			5.41983	0		#DIV/0!		5.0406	5.0462	6.4345	5.158	0	0	0	0		22.615
Cold-inducible RNA-binding protein	Q3SZN4	CIRBP	23 kDa			5.41983	0		#DIV/0!		5.0406	5.0462	6.4345	5.158	0	0	0	0		5.6537
Unconventional myosin-Ic	Q27966	MYO1C	122 kDa			5.44848	0		#DIV/0!		2.5203	2.5231	6.4345	10.316	0	0	0	0		9.0459
60S acidic ribosomal protein P0	Q95140	RPLP0	34 kDa			5.84227	0		#DIV/0!		8.8211	2.5231	5.1476	6.8773	0	0	0	0		23.745
Caprin-1	Q1LZB6	CAPRIN1	78 kDa			5.89755	0		#DIV/0!		1.2602	0	10.295	12.035	0	0	0	0		7.9151
40S ribosomal protein SA	P26452	RPSA	33 kDa			5.90965	0		#DIV/0!		8.8211	10.092	1.2869	3.4386	0	0	0	0		9.0459
Dynein cytoplasmic 1 heavy chain 1	A0A3Q1NEU9	DYNC1H1	534 kDa			5.92033	0		#DIV/0!		16.382	0	3.8607	3.4386	0	0	0	0		323.39
Eukaryotic translation initiation factor 3 subunit I	Q5E966	EIF3I	36 kDa			5.9358	0		#DIV/0!		6.3008	7.5693	6.4345	3.4386	0	0	0	0		22.615
Sorting nexin-5	Q3ZBM5	SNX5	47 kDa			5.9364	0		#DIV/0!		3.7805	10.092	6.4345	3.4386	0	0	0	0		14.7
Drebrin-like protein	A6H7G2	DBNL	48 kDa			6.03875	0		#DIV/0!		2.5203	12.616	3.8607	5.158	0	0	0	0		21.484
Ubiquitin-conjugating enzyme E2 N	Q0P5K3	UBE2N	17 kDa			6.1654	0		#DIV/0!		3.7805	7.5693	6.4345	6.8773	0	0	0	0		33.922
Y-box binding protein 3	A0A3Q1LIJ0	YBX3	50 kDa			6.33635	0		#DIV/0!		9.2253	5.8526	3.4212	6.8463	0	0	0	0		15.827
Glutathione peroxidase 1	P00435	GPX1	23 kDa			6.37233	0		#DIV/0!		5.0406	7.5693	7.7214	5.158	0	0	0	0		35.053
Sperm associated antigen 1	E1BFI8	SPAG1	47 kDa			6.4443	0		#DIV/0!		11.341	7.5693	5.1476	1.7193	0	0	0	0		11.307
Filamin A	F1N169	FLNA	281 kDa			6.4624	0		#DIV/0!		15.122	0	9.0083	1.7193	0	0	0	0		190.53
LIM and SH3 domain protein 1	Q3B7M5	LASP1	30 kDa			6.47375	0		#DIV/0!		6.3008	7.5693	5.1476	6.8773	0	0	0	0		13.569
TPD52 like 2	A0A3Q1MQD7	TPD52L2	26 kDa			6.48103	0		#DIV/0!		2.5203	10.092	6.4345	6.8773	0	0	0	0		15.83
Myristoylated alanine-rich C-kinase substrate	P12624	MARCKS	32 kDa			6.61658	0		#DIV/0!		5.0406	2.5231	5.1476	13.755	0	0	0	0		13.569
La ribonucleoprotein 1, translational regulator	F1MZU1	LARP1	123 kDa			6.90358	0		#DIV/0!		6.3008	7.5693	5.1476	8.5966	0	0	0	0		10.177
LPS responsive beige-like anchor protein	A0A3Q1M9P3	LRBA	317 kDa			7.03378	0		#DIV/0!		8.8211	0	14.156	5.158	0	0	0	0		177.46
40S ribosomal protein S25	Q56JX5	RPS25	14 kDa			7.1111	0		#DIV/0!		5.0406	10.092	6.4345	6.8773	0	0	0	0		5.6537
ADP ribosylation factor interacting protein 1	A0A3Q1LN78	ARFIP1	45 kDa			7.1324	0		#DIV/0!		6.3008	5.0462	5.1476	12.035	0	0	0	0		21.484
Unconventional myosin-6	A0A498UZ20	MYO6	149 kDa			7.15527	0		#DIV/0!		6.3008	0	15.443	6.8773	0	0	0	0		33.922
Tropomyosin 4	A0A3Q1MLV0	TPM4	33 kDa			7.24948	0		#DIV/0!		4.7595	7.3817	7.952	8.9047	0	0	0	0		5.8508
EF-hand domain-containing protein D2	A5D7A0	EFHD2	27 kDa			7.43375	0		#DIV/0!		4.9616	10.092	6.1925	8.4889	0	0	0	0		23.637
Tumor protein D52	E1BE76	TPD52	27 kDa			7.45158	0		#DIV/0!		6.3008	5.0462	11.582	6.8773	0	0	0	0		14.7
Uncharacterized protein	A0A3Q1LUD9	DIAPH1	141 kDa			7.5243	0		#DIV/0!		10.081	7.5693	9.0083	3.4386	0	0	0	0		48.622
40S ribosomal protein S4	P79103	RPS4	30 kDa			7.59017	0		#DIV/0!		7.3065	9.7825	4.9744	8.2973	0	0	0	0		11.49
Phenylalanine--tRNA ligase	A7MBD4	FARSA	57 kDa			7.634	0		#DIV/0!		5.0406	12.616	7.7214	5.158	0	0	0	0		14.7
60S ribosomal protein L3	P39872	RPL3	46 kDa			7.7488	0		#DIV/0!		3.7805	12.616	7.7214	6.8773	0	0	0	0		24.876
Cortactin	Q1RMR3	CTTN	60 kDa			7.75548	0		#DIV/0!		2.5203	12.616	9.0083	6.8773	0	0	0	0		21.484
Kinesin-like protein	A0A3Q1MXL6	KIF5B	113 kDa			7.77035	0		#DIV/0!		9.8827	7.3706	8.8056	5.0225	0	0	0	0		43.191
Polyadenylate-binding protein	A4IFC3	PABPC4	71 kDa			7.7882	0		#DIV/0!		6.2888	0	12.845	12.019	0	0	0	0		9.2186
40S ribosomal protein S20	Q3ZBH8	RPS20	13 kDa			7.86805	0		#DIV/0!		8.8211	5.0462	9.0083	8.5966	0	0	0	0		11.305
Eukaryotic translation initiation factor 4C	Q32LC3	EIF1AX	16 kDa			8.14995	0		#DIV/0!		6.3008	15.139	7.7214	3.4386	0	0	0	0		15.83
60S ribosomal protein L26	P61257	RPL26	17 kDa			8.17863	0		#DIV/0!		3.7805	12.616	7.7214	8.5966	0	0	0	0		7.9151
Peptidyl-prolyl cis-trans isomerase D	P26882	PPID	41 kDa			8.2631	0		#DIV/0!		10.081	10.092	7.7214	5.158	0	0	0	0		68.975
Ecto-5'-nucleotidase	A0A3Q1MCG3	NT5E	63 kDa			8.55883	0		#DIV/0!		3.7805	2.5231	3.8607	24.071	0	0	0	0		46.653
Capping protein regulator and myosin 1 linker 1	A0A3Q1NEH7	CARMIL1	157 kDa			8.61877	0		#DIV/0!		11.341	2.5231	10.295	10.316	0	0	0	0		36.183
Keratin, type I cytoskeletal 19	P08728	KRT19	44 kDa			8.98703	0		#DIV/0!		2.3085	24.807	5.6829	3.1497	0	0	0	0		51.324
Clathrin interactor 1	A7Z035	CLINT1	71 kDa			9.0103	0		#DIV/0!		3.7805	17.662	7.7214	6.8773	0	0	0	0		16.961
60S ribosomal protein L9	A0A3Q1ME53	RPL9	22 kDa			9.02978	0		#DIV/0!		5.2714	13.078	7.6067	10.163	0	0	0	0		10.177
Peptidylprolyl isomerase	F1MU79	FKBP4	52 kDa			9.04852	0		#DIV/0!		11.341	2.5231	10.295	12.035	0	0	0	0		49.752
Myosin regulatory light polypeptide 9	Q5E9E2	MYL9	20 kDa			9.28285	0		#DIV/0!		6.5847	8.2017	10.035	12.31	0	0	0	0		14.436
Kinesin family member 13B	E1BGB0	KIF13B	208 kDa			9.34408	0		#DIV/0!		8.8051	5.0462	11.533	11.992	0	0	0	0		42.712
ATP binding cassette subfamily F member 1	A0A3Q1NB13	ABCF1	96 kDa			9.34565	0		#DIV/0!		8.8211	10.092	6.4345	12.035	0	0	0	0		14.7
General vesicular transport factor p115	P41541	USO1	108 kDa			9.54283	0		#DIV/0!		13.862	7.5693	11.582	5.158	0	0	0	0		63.321
PDGFA associated protein 1	F1MNS8	PDAP1	21 kDa			9.56598	0		#DIV/0!		7.5609	10.092	10.295	10.316	0	0	0	0		20.353
Tyrosine--tRNA ligase, cytoplasmic	Q29465	YARS1	59 kDa			9.60195	0		#DIV/0!		20.162	10.092	6.4345	1.7193	0	0	0	0		32.791
Glutamyl-tRNA synthetase	A0A3Q1MKR2	EPRS1	171 kDa			9.60592	0		#DIV/0!		28.983	0	7.7214	1.7193	0	0	0	0		111.94
Stathmin	Q3T0C7	STMN1	17 kDa			9.69978	0		#DIV/0!		8.7331	7.5036	8.9504	13.612	0	0	0	0		7.8262
60S ribosomal protein L17	F1MQJ8	RPL17	21 kDa			9.76292	0		#DIV/0!		6.2107	12.47	10.203	10.168	0	0	0	0		20.264
60S ribosomal protein L4	Q58DW0	RPL4	47 kDa			10.2955	0		#DIV/0!		6.529	13.486	8.8198	12.347	0	0	0	0		11.307
Annexin A4	P13214	ANXA4	36 kDa			10.7209	0		#DIV/0!		12.602	10.092	6.4345	13.755	0	0	0	0		89.328
60S ribosomal protein L18	Q5E973	RPL18	22 kDa			11.1241	0		#DIV/0!		7.5609	20.185	6.4345	10.316	0	0	0	0		6.7844
60S ribosomal protein L13	F1MK30	RPL13	34 kDa			11.2837	0		#DIV/0!		10.003	15.076	6.3866	13.669	0	0	0	0		18.092
Ras GTPase-activating protein-binding protein 1	Q32LC7	G3BP1	52 kDa			11.592	0		#DIV/0!		7.5609	12.616	14.156	12.035	0	0	0	0		18.092
40S ribosomal protein S24	Q56JU9	RPS24	15 kDa			11.8823	0		#DIV/0!		6.3008	20.185	9.0083	12.035	0	0	0	0		11.307
PDZ and LIM domain 1	A6H7E3	PDLIM1	36 kDa			11.9829	0		#DIV/0!		23.943	2.5231	12.869	8.5966	0	0	0	0		33.922
Ran-specific GTPase-activating protein	Q3T0M7	RANBP1	24 kDa			12.0538	0		#DIV/0!		11.341	22.708	9.0083	5.158	0	0	0	0		21.484
ProteinCP1	Q29S00	OSCP1	43 kDa			12.1961	0		#DIV/0!		12.602	15.139	9.0083	12.035	0	0	0	0		84.805
40S ribosomal protein S18	Q3T0R1	RPS18	18 kDa			12.417	0		#DIV/0!		8.8211	17.662	12.869	10.316	0	0	0	0		7.9151
Ectonucleotide pyrophosphatase/phosphodiesterase family member 3	P15396	ENPP3	100 kDa			12.4881	0		#DIV/0!		8.8211	5.0462	10.295	25.79	0	0	0	0		68.975
40S ribosomal protein S7	A6H769	RPS7	22 kDa			12.8407	0		#DIV/0!		7.5609	20.185	11.582	12.035	0	0	0	0		13.569
Non-specific serine/threonine protein kinase	A0A3Q1M0G8	PAK2	58 kDa			13.1842	0		#DIV/0!		13.754	12.616	12.759	13.608	0	0	0	0		41.661
RuvB-like helicase	A7MBG8	RUVBL1	50 kDa			13.675	0		#DIV/0!		21.423	10.092	12.869	10.316	0	0	0	0		61.06
Microtubule-associated protein 4	P36225	MAP4	112 kDa			13.8718	0		#DIV/0!		10.223	12.095	18.27	14.899	0	0	0	0		86.619
Brain enriched myelin associated protein 1	A0A3Q1LQB6	BCAS1	64 kDa			14.1536	0		#DIV/0!		15.122	7.5693	16.73	17.193	0	0	0	0		42.968
40S ribosomal protein S8	Q5E958	RPS8	24 kDa			14.966	0		#DIV/0!		16.382	15.139	12.869	15.474	0	0	0	0		11.307
40S ribosomal protein S3	Q3T169	RPS3	27 kDa			15.6068	0		#DIV/0!		12.602	20.185	9.0083	20.632	0	0	0	0		24.876
60S ribosomal protein L6	Q58DQ3	RPL6	33 kDa			15.6921	0		#DIV/0!		16.382	20.185	9.0083	17.193	0	0	0	0		29.399
Calcyphosin	Q0VCC0	CAPS	21 kDa			15.789	0		#DIV/0!		25.203	12.616	11.582	13.755	0	0	0	0		132.3
DPYSL3 protein	A7MBI5	DPYSL3	74 kDa			17.6968	0		#DIV/0!		15.122	27.754	14.156	13.755	0	0	0	0		78.007
Nucleosome assembly protein 1-like 4	Q2TA40	NAP1L4	44 kDa			20.0953	0		#DIV/0!		22.068	25.231	12.869	20.213	0	0	0	0		34.26
D-3-phosphoglycerate dehydrogenase	Q5EAD2	PHGDH	56 kDa			20.594	0		#DIV/0!		16.059	29.681	11.354	25.282	0	0	0	0		16.961
MARCKS-related protein	Q0VBZ9	MARCKSL1	20 kDa			20.7447	0		#DIV/0!		10.081	25.231	21.877	25.79	0	0	0	0		49.752
MYH11 protein	A6QLN6	MYH11	228 kDa			21.8263	0		#DIV/0!		11.723	51.705	5.5963	18.281	0	0	0	0		11.858
LRR binding FLII interacting protein 1	A0A3Q1MQF7	LRRFIP1	120 kDa			22.4063	0		#DIV/0!		25.113	22.527	21.6	20.385	0	0	0	0		67.844
RuvB-like 2	Q2TBU9	RUVBL2	51 kDa			24.0365	0		#DIV/0!		23.943	37.847	15.443	18.913	0	0	0	0		29.399
CD109 molecule	A0A3Q1LI93	CD109	163 kDa			25.2251	0		#DIV/0!		13.862	7.5693	24.451	55.018	0	0	0	0		327.91
Tropomyosin alpha-1 chain	Q5KR49	TPM1	33 kDa			27.7297	0		#DIV/0!		15.547	27.817	28.665	38.89	0	0	0	0		6.1344
Tropomyosin alpha-3 chain	Q5KR47	TPM3	33 kDa			29.2025	0		#DIV/0!		19.589	14.35	37.292	45.579	0	0	0	0		11.813
Na(+)/H(+) exchange regulatory cofactor NHE-RF1	Q3SZK8	SLC9A3R1	40 kDa			35.8095	0		#DIV/0!		37.805	30.277	32.173	42.983	0	0	0	0		169.61
Myosin-10	Q27991	MYH10	229 kDa			74.6675	0		#DIV/0!		78.091	73.931	81.115	65.533	0	0	0	0		30.878
AHNAK nucleoprotein	A0A3Q1NE82	AHNAK	615 kDa	0.00192886		83.7897	0.245625		341.129		36.544	93.355	100.38	104.88	0.9825	0	0	0		284.94
Annexin A2	P04272	ANXA2	39 kDa	1.58893e-05		29.0665	0.245625		118.337		28.983	35.323	24.451	27.509	0.9825	0	0	0		140.21
GH18 domain-containing protein	F1N0X3	LOC100138271	53 kDa	0.00074852		9.8685	0.0967475		102.003		7.4453	6.9567	12.205	12.867	0.38699	0	0	0		25.926
40S ribosomal protein S3a	G3N262	RPS3A	30 kDa	0.00549958		24.3008	0.3145		77.2679		13.69	39.682	25.387	18.444	0	0	0	1.258		18.092
Myosin heavy chain 14	F1MM57	MYH14	231 kDa	0.016009		150.424	1.9974		75.3098		41.305	244.73	196.75	118.91	0	0	0	7.9896		79.51
Myosin heavy chain 9	F1MQ37	MYH9	227 kDa	0.000370458		264.137	3.97752		66.4075		371.68	220.04	242.88	221.95	2.9475	1.3325	2.4045	9.2256		149.13
Heterogeneous nuclear ribonucleoprotein K	Q3T0D0	HNRNPK	51 kDa	0.00455992		18.3165	0.30055		60.9433		16.382	10.092	29.599	17.193	0	0	1.2022	0		53.144
Tropomodulin 3	A0A3Q1LL62	TMOD3	38 kDa	0.000124801		47.3398	0.943475		50.1759		32.367	55.508	48.091	53.393	0	0	0	3.7739		13.569
PDZ domain-containing protein	A0A3Q1LV73	AHNAK2	593 kDa	0.0248451		13.4586	0.3145		42.7936		2.5203	10.092	20.59	20.632	0	0	0	1.258		19.222
RNA polymerase II associated protein 3	F1MFU5	RPAP3	79 kDa	0.0142061		10.0478	0.245625		40.9072		17.642	10.092	3.8607	8.5966	0.9825	0	0	0		52.014
Myosin light polypeptide 6	P60661	MYL6	17 kDa	1.78983e-05		60.1472	1.91027		31.4862		46.303	62.755	65.138	66.393	0	2.665	1.2022	3.7739		42.91
TFG protein	Q3SX36	TFG	43 kDa	0.00196359		7.23835	0.245625		29.4691		5.0363	5.0462	10.286	8.5849	0.9825	0	0	0		29.399
Vacuolar protein sorting 13 homolog C	E1BPX1	VPS13C	421 kDa	0.01795		9.58012	0.333125		28.7583		12.602	2.5231	7.7214	15.474	0	1.3325	0	0		18.092
Peroxiredoxin-1	Q5E947	PRDX1	22 kDa	0.00200627		7.01403	0.245625		28.5558		4.6935	10.092	5.1476	8.123	0.9825	0	0	0		39.569
Protein disulfide-isomerase A4	F1MEN8	PDIA4	72 kDa	0.0209561		19.7471	0.736875		26.7984		12.602	7.5693	34.746	24.071	2.9475	0	0	0		167.35
Ezrin	P31976	EZR	69 kDa	0.00299835		23.6345	0.915077		25.8279		19.699	24.053	14.283	36.503	0.75311	1.0214	0.92154	0.96426		88.523
60S acidic ribosomal protein P2	P42899	RPLP2	12 kDa	0.00052451		13.922	0.546175		25.49		11.341	15.139	10.295	18.913	0.9825	0	1.2022	0		34.685
Oviduct-specific glycoprotein	A0A3S5ZPD7	OVGP1	53 kDa	0.00184899		53.3005	2.17148		24.5458		41.701	33.413	75.305	62.783	5.508	0	2.1677	1.0102		324.6
Epoxide hydrolase 2	F6QS88	EPHX2	63 kDa	0.000179719		12.8261	0.546175		23.4835		15.122	15.139	9.0083	12.035	0.9825	0	1.2022	0		188.83
Serine/threonine-protein phosphatase 2A 55 kDa regulatory subunit B	F1MG56	PPP2R2A	53 kDa	0.0110112		5.7228	0.245625		23.2989		3.7805	10.092	3.8607	5.158	0.9825	0	0	0		35.37
60S ribosomal protein L7a	Q2TBQ5	RPL7A	30 kDa	0.0015203		13.7946	0.601125		22.948		12.602	17.662	7.7214	17.193	0	0	2.4045	0		5.6537
Septin-8	Q0VCP4	SEPTIN8	51 kDa	0.00263429		4.9773	0.245625		20.2638		5.0406	7.5693	3.8607	3.4386	0.9825	0	0	0		10.177
Chloride intracellular channel protein 1	Q5E9B7	CLIC1	27 kDa	0.000115269		10.7057	0.546175		19.6013		12.602	12.616	9.0083	8.5966	0.9825	0	1.2022	0		55.559
C-1-tetrahydrofolate synthase, cytoplasmic	A4FUD0	MTHFD1	101 kDa	0.00713837		11.4361	0.601125		19.0245		18.902	10.092	6.4345	10.316	0	0	2.4045	0		78.021
Tubulin polymerization-promoting protein family member 3	A0A452DJS8	TPPP3	18 kDa	0.00142545		94.0477	5.40883		17.3878		100.81	136.25	66.919	72.212	3.93	6.6624	6.0111	5.0318		155.68
Adseverin	A2VE17	SCIN	81 kDa	0.00256187		5.52195	0.333125		16.5762		3.7805	7.5693	3.8607	6.8773	0	1.3325	0	0		10.177
Nuclear migration protein nudC	Q17QG2	NUDC	38 kDa	0.000152612		14.25	0.89325		15.953		12.602	12.616	12.869	18.913	0.9825	1.3325	0	1.258		65.583
Polyadenylate-binding protein 1	P61286	PABPC1	71 kDa	0.0101935		8.75228	0.560125		15.6256		8.833	2.5231	11.601	12.052	0.9825	0	0	1.258		29.226
Nucleolin	E1B8K6	NCL	78 kDa	0.0158836		9.1426	0.61505		14.8648		4.9195	4.5809	13.794	13.276	0	0	1.2022	1.258		13.569
Elongation factor 1-alpha 1	P68103	EEF1A1	50 kDa	7.48986e-06		31.478	2.34577		13.419		29.507	27.379	34.172	34.854	1.965	5.1386	1.2022	1.0773		222.61
Moesin	Q2HJ49	MSN	68 kDa	0.0030887		11.0243	0.89325		12.3418		10.411	10.092	6.7712	16.823	0.9825	1.3325	0	1.258		47.791
Programmed cell death 6 interacting protein	E1BKM4	PDCD6IP	97 kDa	0.0116867		5.92835	0.49125		12.0679		10.081	5.0462	5.1476	3.4386	1.965	0	0	0		67.844
SERPINE1 mRNA binding protein 1	A1L5B7	SERBP1	42 kDa	0.0363707		18.4648	1.56323		11.812		8.8211	10.092	36.033	18.913	0	1.3325	2.4045	2.5159		18.092
Catenin alpha-1	A0A3Q1M9M0	CTNNA1	102 kDa	0.0149338		5.67515	0.560125		10.1319		3.7413	10.014	3.8407	5.1046	0.9825	0	0	1.258		24.392
Y-box-binding protein 1	P67808	YBX1	36 kDa	7.51015e-05		16.6345	1.8414		9.03362		13.399	16.739	15.843	20.557	0.9825	2.665	1.2022	2.5159		29.394
Brain acid soluble protein 1	P80724	BASP1	23 kDa	0.00146792		36.089	4.054		8.90207		23.943	32.8	36.033	51.58	4.9125	2.665	3.6067	5.0318		57.667
Thioredoxin	O97680	TXN	12 kDa	0.0104678		15.1491	1.91675		7.90352		12.602	25.231	9.0083	13.755	3.93	1.3325	2.4045	0		30.53
Septin-2	Q2NKY7	SEPTIN2	42 kDa	0.000882953		9.01562	1.1938		7.55204		7.5609	12.616	9.0083	6.8773	0.9825	1.3325	1.2022	1.258		36.183
Annexin A8	Q95L54	ANXA8	37 kDa	0.00400016		14.5101	1.9391		7.4829		18.902	17.662	7.7214	13.755	2.9475	0	4.8089	0		338.09
Protein SGT1 homolog	Q2KIK0	SUGT1	38 kDa	1.65332e-05		18.1792	2.7021		6.72782		17.642	15.139	19.304	20.632	1.965	2.665	2.4045	3.7739		48.622
Keratin, type II cytoskeletal 7	Q29S21	KRT7	52 kDa	0.0438651		5.8812	0.948815		6.19847		3.3675	11.522	3.4537	5.1816	0.6019	0.81631	1.6064	0.77065		23.873
Cytosolic non-specific dipeptidase	Q3ZC84	CNDP2	53 kDa	0.000525997		19.0838	3.10035		6.15535		21.423	22.708	16.73	15.474	3.93	0	7.2134	1.258		176.39
Dynactin subunit 2	Q3ZCF0	DCTN2	44 kDa	3.19502e-05		7.2253	1.1938		6.05235		6.3008	7.5693	6.4345	8.5966	0.9825	1.3325	1.2022	1.258		30.53
F-actin-capping protein subunit alpha-1	A4FUA8	CAPZA1	33 kDa	0.00750365		8.66573	1.43943		6.02027		8.191	7.5693	5.1476	13.755	1.965	1.3325	1.2022	1.258		68.996
Eukaryotic translation initiation factor 3 subunit G	F2Z4J5	EIF3G	36 kDa	0.000668015		6.04393	1.16125		5.20467		6.3008	7.5693	5.1476	5.158	0.9825	0	2.4045	1.258		23.745
Heat shock protein HSP 90-beta	Q76LV1	HSP90AB1	83 kDa	0.0110409		15.331	3.11447		4.92251		22.251	6.3701	17.152	15.551	3.3726	2.0621	4.7977	2.2255		203.03
Proteasome activator complex subunit 1	Q4U5R3	PSME1	29 kDa	0.00505582		11.652	2.36897		4.91857		11.341	17.662	9.0083	8.5966	1.965	1.3325	2.4045	3.7739		79.151
Glyceraldehyde-3-phosphate dehydrogenase	P10096	GAPDH	36 kDa	0.0183568		20.1	4.10893		4.89179		34.024	20.185	14.156	12.035	3.93	2.665	4.8089	5.0318		504.24
Actin, cytoplasmic 1	P60712	ACTB	42 kDa	0.000275557		38.4135	8.1091		4.73709		33.246	31.234	48.68	40.494	9.7344	8.2079	7.0788	7.4153		73.117
Actin, cytoplasmic 2	P63258	ACTG1	42 kDa	0.000204843		38.0918	8.40965		4.52953		33.246	31.234	47.393	40.494	9.7344	8.2079	8.281	7.4153		93.889
Prothymosin alpha	P01252	PTMA	12 kDa	0.00458921		7.55965	1.67112		4.52369		6.3008	5.0462	10.295	8.5966	2.9475	1.3325	2.4045	0		28.248
Elongation factor 2	Q3SYU2	EEF2	95 kDa	0.0048762		7.3107	1.72605		4.23551		10.081	7.5693	6.4345	5.158	1.965	1.3325	3.6067	0		163.75
Protein disulfide-isomerase A3	A5D7E8	PDIA3	57 kDa	0.0398791		31.9125	7.678		4.15636		23.943	10.092	43.755	49.86	10.807	3.9974	9.6178	6.2898		106.29
Dynein light chain roadblock-type 1	Q3T140	DYNLRB1	11 kDa	0.0193097		10.3819	2.51135		4.13401		6.4727	16.917	6.6101	11.528	2.6573	2.8468	2.5685	1.9728		8.0858
Endoplasmin	Q95M18	HSP90B1	92 kDa	0.0322705		28.0078	6.78957		4.12511		22.683	10.092	43.59	35.666	9.825	3.9974	10.82	2.5159		399.21
Cofilin-1	Q5E9F7	CFL1	19 kDa	0.000551701		20.24	5.28295		3.83119		23.464	22.708	14.156	20.632	3.5567	5.3299	7.2134	5.0318		54.969
Peptidyl-prolyl cis-trans isomerase A	P62935	PPIA	18 kDa	0.0130491		11.9308	3.20783		3.71928		17.776	9.5888	12.275	8.0834	6.0994	2.399	4.3329	0		132.29
STOM protein	A8E4P3	STOM	31 kDa	0.0385138		9.56125	2.73462		3.49637		11.341	7.5693	3.8607	15.474	1.965	3.9974	1.2022	3.7739		18.092
RAB1A, member RAS onco family	A0A3Q1N147	RAB1A	25 kDa	0.0120366		5.11135	1.5413		3.31626		5.3675	2.6029	5.1516	7.3234	1.0136	1.6782	1.2402	2.2332		18.901
Heat shock cognate 71 kDa protein	P19120	HSPA8	71 kDa	0.00493919		44.079	13.3955		3.29058		64.411	42.759	33.767	35.379	14.554	14.521	11.642	12.865		348.22
Aldehyde dehydrogenase 3 family member A2	A0A3Q1LJ52	ALDH3A2	59 kDa	0.0149441		5.85035	1.80885		3.23429		2.5203	7.5693	6.4345	6.8773	0.9825	1.3325	2.4045	2.5159		8.0386
Actin beta like 2	A0A3Q1NKP5	ACTBL2	42 kDa	0.0286496		15.5759	4.82212		3.23009		7.8745	17.543	24.637	12.249	5.7789	2.8937	3.3435	7.2724		40.01
14-3-3 protein theta	Q3SZI4	YWHAQ	28 kDa	0.0171977		5.19315	1.66368		3.12149		3.9088	7.5693	5.541	3.7535	1.4627	2.665	2.527	0		90.287
Annexin A1	F1N650	ANXA1	39 kDa	0.00849039		28.229	9.31505		3.03047		37.805	22.708	18.017	34.386	9.825	6.6624	13.225	7.5478		271.38

## Sheet: Post-ov ampulla
List of sperm-interacting proteins identified in the post-ovulatory ampulla (Amp Post)
						Mean Normalized Weighted Spectra in spermatozoa					Normalized Weighted Spectra in each sperm sample									Normalized Weighted Spectra in oviduct flushes
Identified Proteins (113)	Accession Number	Gene symbol	Molecular Weight	p-value (t.test) Spz PBS vs Amp Post		Spz Amp Post	Spz PBS		Fold change ratio Spz-Amp Post:Spz-PBS		Spz Amp Post 1	Spz Amp Post 2	Spz Amp Post 3	Spz Amp Post 4	Spz PBS 1	Spz PBS 2	Spz PBS 3	Spz PBS 4		Amp Post
Alpha-1B-glycoprotein	Q2KJF1	A1BG	54 kDa			5.9575	0		#DIV/0!		7.7221	10.969	2.4821	2.6568	0	0	0	0		22.289
Actin, cytoplasmic 1	P60712	ACTB	42 kDa	9.13696e-05		33.2758	8.1091		4.10351		33.529	40.707	29.774	29.093	9.7344	8.2079	7.0788	7.4153		86.156
Actin, cytoplasmic 2	P63258	ACTG1	42 kDa	0.000115298		32.8758	8.40965		3.90929		32.426	40.707	29.277	29.093	9.7344	8.2079	8.281	7.4153		109.79
AHNAK nucleoprotein	A0A3Q1NE82	AHNAK	615 kDa	0.000311738		70.6268	0.245625		287.539		84.391	63.987	87.369	46.76	0.9825	0	0	0		254.98
PDZ domain-containing protein	A0A3Q1LV73	AHNAK2	593 kDa	0.00855678		7.55103	0.3145		24.0096		11.032	5.0275	10.425	3.7196	0	0	0	1.258		19.614
Annexin A2	P04272	ANXA2	39 kDa	0.000626516		19.388	0.245625		78.9333		25.373	12.34	22.835	17.004	0.9825	0	0	0		85.588
Annexin A4	P13214	ANXA4	36 kDa			15.1847	0		#DIV/0!		21.512	14.168	13.9	11.159	0	0	0	0		62.408
Annexin A5	P81287	ANXA5	36 kDa			5.19505	0		#DIV/0!		5.1481	3.047	9.9283	2.6568	0	0	0	0		71.324
Annexin A8	Q95L54	ANXA8	37 kDa	0.00537036		10.3245	1.9391		5.32438		12.686	7.7698	13.403	7.4392	2.9475	0	4.8089	0		294.21
ADP-ribosylation factor GTPase-activating protein 3	Q17R07	ARFGAP3	57 kDa			8.68657	0		#DIV/0!		7.7221	6.3987	8.9355	11.69	0	0	0	0		18.722
Brain acid soluble protein 1	P80724	BASP1	23 kDa	0.00104651		18.139	4.054		4.47435		21.512	11.883	17.375	21.786	4.9125	2.665	3.6067	5.0318		62.408
Brain enriched myelin associated protein 1	A0A3Q1LQB6	BCAS1	64 kDa			6.83365	0		#DIV/0!		9.3768	5.4846	3.9713	8.5019	0	0	0	0		40.12
Bridging integrator 1	A0A3Q1M808	BIN1	76 kDa			5.11602	0		#DIV/0!		7.1705	4.1134	5.4606	3.7196	0	0	0	0		71.119
Calcyphosin	Q0VCC0	CAPS	21 kDa			14.2135	0		#DIV/0!		22.615	17.368	9.4319	7.4392	0	0	0	0		204.16
CD109 molecule	A0A3Q1LI93	CD109	163 kDa			21.6588	0		#DIV/0!		22.615	20.567	24.324	19.129	0	0	0	0		325.41
Cytoskeleton associated protein 4	F1ME65	CKAP4	65 kDa			12.5361	0		#DIV/0!		24.821	7.3127	15.885	2.1255	0	0	0	0		8.9155
Clathrin interactor 1	A7Z035	CLINT1	71 kDa			5.25935	0		#DIV/0!		2.7579	5.4846	6.9498	5.8451	0	0	0	0		21.397
Cytosolic non-specific dipeptidase	Q3ZC84	CNDP2	53 kDa	0.0233374		12.4633	3.10035		4.01997		17.099	16.911	8.9355	6.9078	3.93	0	7.2134	1.258		191.68
Collagen type XIV alpha 1 chain	E1BA17	COL14A1	194 kDa	0.000817656		9.09232	0.245625		37.0171		8.2737	5.4846	10.921	11.69	0.9825	0	0	0		33.879
Catenin alpha-1	A0A3Q1M9M0	CTNNA1	102 kDa	0.00010891		5.4051	0.560125		9.64981		4.9556	6.3845	4.46	5.8203	0.9825	0	0	1.258		21.655
Cortactin	Q1RMR3	CTTN	60 kDa			5.18645	0		#DIV/0!		4.4126	5.0275	5.4606	5.8451	0	0	0	0		21.397
Aspartate--tRNA ligase, cytoplasmic	Q3SYZ4	DARS1	57 kDa			5.04713	0		#DIV/0!		7.1705	7.3127	1.9857	3.7196	0	0	0	0		41.774
Dynactin subunit 1	A0A3Q1M3Y3	DCTN1	140 kDa	0.000188302		5.21427	0.245625		21.2286		6.6189	5.4846	3.9713	4.7823	0.9825	0	0	0		72.215
Dynactin subunit 2	Q3ZCF0	DCTN2	44 kDa	0.00453766		5.11998	1.1938		4.2888		7.7221	4.5705	4.4677	3.7196	0.9825	1.3325	1.2022	1.258		29.421
DPYSL3 protein	A7MBI5	DPYSL3	74 kDa			12.9118	0		#DIV/0!		17.258	13.737	7.2113	13.441	0	0	0	0		56.01
Dynein cytoplasmic 1 heavy chain 1	A0A3Q1NEU9	DYNC1H1	534 kDa			14.4584	0		#DIV/0!		12.135	23.766	5.4606	16.472	0	0	0	0		304.02
Cytoplasmic dynein 1 intermediate chain 2	Q0III3	DYNC1I2	68 kDa			7.15508	0		#DIV/0!		6.6189	9.598	4.9642	7.4392	0	0	0	0		29.241
Early endosome antigen 1	A0A3Q1M5J6	EEA1	167 kDa			5.54157	0		#DIV/0!		10.48	5.4846	2.4821	3.7196	0	0	0	0		85.588
Elongation factor 1-alpha 1	P68103	EEF1A1	50 kDa	0.000341285		19.0083	2.34577		8.10319		21.817	20.366	12.83	21.02	1.965	5.1386	1.2022	1.0773		205.1
Elongation factor 2	Q3SYU2	EEF2	95 kDa	0.0053241		7.9078	1.72605		4.58144		8.8252	10.969	5.4606	6.3764	1.965	1.3325	3.6067	0		130.91
Eukaryotic initiation factor 4A-I	Q3SZ54	EIF4A1	46 kDa			6.37277	0		#DIV/0!		7.1171	8.4185	4.9161	5.0394	0	0	0	0		37.559
Ectonucleotide pyrophosphatase/phosphodiesterase family member 3	P15396	ENPP3	100 kDa			10.0061	0		#DIV/0!		9.3768	5.4846	12.41	12.753	0	0	0	0		53.493
Epoxide hydrolase 2	F6QS88	EPHX2	63 kDa	0.00572603		12.7701	0.546175		23.3811		19.305	14.625	5.4606	11.69	0.9825	0	1.2022	0		161.37
Glutamyl-tRNA synthetase	A0A3Q1MKR2	EPRS1	171 kDa			9.306	0		#DIV/0!		12.686	12.666	4.9642	6.9078	0	0	0	0		91.555
Ezrin	P31976	EZR	69 kDa	0.000129282		15.9765	0.915077		17.4592		19.358	11.135	16.412	17.001	0.75311	1.0214	0.92154	0.96426		98.629
Phenylalanine--tRNA ligase	A7MBD4	FARSA	57 kDa			6.5004	0		#DIV/0!		7.7221	5.4846	6.9498	5.8451	0	0	0	0		14.265
Peptidylprolyl isomerase	F1MU79	FKBP4	52 kDa			7.93537	0		#DIV/0!		9.9284	10.969	4.4677	6.3764	0	0	0	0		49.927
Filamin A	F1N169	FLNA	281 kDa			11.2627	0		#DIV/0!		14.341	15.083	4.4677	11.159	0	0	0	0		163.93
Filamin B	E1BKX7	FLNB	282 kDa	0.0041142		8.94945	0.30055		29.7769		11.872	11.665	3.7345	8.5263	0	0	1.2022	0		176.75
Filamin C	A0A3Q1LV98	FLNC	290 kDa			10.5187	0		#DIV/0!		12.949	10.273	7.1866	11.666	0	0	0	0		161.26
Glyceraldehyde-3-phosphate dehydrogenase	P10096	GAPDH	36 kDa	0.0113545		13.5857	4.10893		3.30639		15.444	19.196	6.9498	12.753	3.93	2.665	4.8089	5.0318		309.31
Gelsolin	Q3SX14	GSN	81 kDa			6.70017	0		#DIV/0!		5.7749	7.5202	7.6755	5.8301	0	0	0	0		26.863
Heterogeneous nuclear ribonucleoprotein K	Q3T0D0	HNRNPK	51 kDa	0.00018309		12.1344	0.30055		40.3741		12.135	8.2268	14.892	13.284	0	0	1.2022	0		55.276
Heat shock protein HSP 90-beta	Q76LV1	HSP90AB1	83 kDa	0.00302291		10.0452	3.11447		3.22532		13.601	10.167	8.8675	7.5452	3.3726	2.0621	4.7977	2.2255		210.29
Endoplasmin	Q95M18	HSP90B1	92 kDa	0.0462857		35.718	6.78957		5.26071		62.937	18.68	45.913	15.342	9.825	3.9974	10.82	2.5159		439.43
Endoplasmic reticulum chaperone BiP	Q0VCX2	HSPA5	72 kDa	0.0172723		105.136	23.5455		4.46523		154.38	72.927	140.63	52.607	28.385	23.32	22.977	19.5		268.39
Heat shock protein beta-1	Q3T149	HSPB1	22 kDa	0.00217671		53.7837	0.30055		178.951		33.095	80.897	42.692	58.451	0	0	1.2022	0		79.348
Hypoxia up-regulated 1	A0A3Q1MJM1	HYOU1	114 kDa	0.0134057		27.6895	5.85733		4.72733		41.368	19.196	34.253	15.941	4.9125	2.665	10.82	5.0318		116.79
Intraflagellar transport 74	F1N626	IFT74	69 kDa	0.00324989		5.5626	1.10225		5.04659		5.7925	7.3127	5.957	3.1882	0	1.3371	1.8096	1.2623		25.855
Kinesin family member 13B	E1BGB0	KIF13B	208 kDa			9.04885	0		#DIV/0!		13.224	10.043	4.9579	7.9705	0	0	0	0		59.701
Kinesin-like protein	A0A3Q1MXL6	KIF5B	113 kDa			6.7649	0		#DIV/0!		4.8389	8.1548	5.2741	8.7918	0	0	0	0		53.497
Keratin 18	F6S1Q0	KRT18	48 kDa	0.00384604		8.63567	0.61505		14.0406		5.0569	13.331	8.316	7.8388	0	0	1.2022	1.258		21.376
Keratin, type I cytoskeletal 19	P08728	KRT19	44 kDa			6.64175	0		#DIV/0!		5.8097	9.3257	7.6469	3.7847	0	0	0	0		39.07
Keratin, type II cytoskeletal 7	Q29S21	KRT7	52 kDa	0.00413851		6.5146	0.948815		6.86604		3.5058	8.4537	8.5385	5.5604	0.6019	0.81631	1.6064	0.77065		22.822
Keratin, type II cytoskeletal 8	F1MU12	KRT8	54 kDa	3.52825e-05		10.0104	0.150973		66.3063		7.3887	11.317	10.882	10.454	0.60389	0	0	0		56.262
LIM and SH3 domain protein 1	Q3B7M5	LASP1	30 kDa			6.6797	0		#DIV/0!		7.7221	8.6839	4.4677	5.8451	0	0	0	0		19.614
GH18 domain-containing protein	F1N0X3	LOC100138271	53 kDa	3.60385e-07		8.227	0.0967475		85.0358		8.8496	8.2121	8.5208	7.3255	0.38699	0	0	0		28.964
LPS responsive beige-like anchor protein	A0A3Q1M9P3	LRBA	317 kDa			9.28073	0		#DIV/0!		7.1705	12.34	6.4534	11.159	0	0	0	0		144.19
LRR binding FLII interacting protein 1	A0A3Q1MQF7	LRRFIP1	120 kDa			12.4061	0		#DIV/0!		13.119	8.5855	14.75	13.17	0	0	0	0		66.838
Microtubule associated protein 1A	A0A3Q1M9Z4	MAP1A	338 kDa			6.281	0		#DIV/0!		0	9.1409	6.9498	9.0333	0	0	0	0		65.627
Microtubule-associated protein 4	P36225	MAP4	112 kDa			7.3228	0		#DIV/0!		4.8815	5.3089	7.5968	11.504	0	0	0	0		69.342
MARCKS-related protein	Q0VBZ9	MARCKSL1	20 kDa			7.94527	0		#DIV/0!		7.7221	5.0275	8.9355	10.096	0	0	0	0		23.18
C-1-tetrahydrofolate synthase, cytoplasmic	A4FUD0	MTHFD1	101 kDa	0.00126599		10.7083	0.601125		17.8138		14.893	11.426	6.9498	9.5646	0	0	2.4045	0		63.3
Myosin-10	Q27991	MYH10	229 kDa			111.172	0		#DIV/0!		126.39	130.06	96.132	92.107	0	0	0	0		44.595
Myosin heavy chain 14	F1MM57	MYH14	231 kDa	0.0229079		281.098	1.9974		140.732		145.58	552.06	199.6	227.15	0	0	0	7.9896		107
Myosin heavy chain 9	F1MQ37	MYH9	227 kDa	0.000215555		474.755	3.97752		119.359		471.13	570.79	308.37	548.73	2.9475	1.3325	2.4045	9.2256		156.14
Myosin light polypeptide 6	P60661	MYL6	17 kDa	0.00129025		64.894	1.91027		33.971		42.67	57.178	95.173	64.555	0	2.665	1.2022	3.7739		46.84
Myosin regulatory light polypeptide 9	Q5E9E2	MYL9	20 kDa			35.9725	0		#DIV/0!		21.745	31.579	60.893	29.673	0	0	0	0		15.413
Myosin XVIIIA	E1BKQ6	MYO18A	111 kDa			7.51098	0		#DIV/0!		4.4126	12.34	7.4462	5.8451	0	0	0	0		8.0239
Unconventional myosin-Ic	Q27966	MYO1C	122 kDa			5.77632	0		#DIV/0!		4.4126	6.8557	5.4606	6.3764	0	0	0	0		14.265
Unconventional myosin-6	A0A498UZ20	MYO6	149 kDa			10.9601	0		#DIV/0!		14.341	11.426	7.4462	10.627	0	0	0	0		46.36
Nucleosome assembly protein 1-like 4	Q2TA40	NAP1L4	44 kDa			12.4614	0		#DIV/0!		10.278	9.9436	13.476	16.148	0	0	0	0		33.7
Nuclear migration protein nudC	Q17QG2	NUDC	38 kDa	0.000843523		9.7195	0.89325		10.8811		13.789	9.1409	7.4462	8.5019	0.9825	1.3325	0	1.258		72.215
ProteinCP1	Q29S00	OSCP1	43 kDa			10.4171	0		#DIV/0!		13.789	10.512	9.9283	7.4392	0	0	0	0		68.649
Oviduct-specific glycoprotein	A0A3S5ZPD7	OVGP1	53 kDa	1.68876e-05		48.0735	2.17148		22.1386		40.241	44.348	55.517	52.188	5.508	0	2.1677	1.0102		432.86
Non-specific serine/threonine protein kinase	A0A3Q1M0G8	PAK2	58 kDa			7.67108	0		#DIV/0!		9.3838	8.5225	6.6413	6.1367	0	0	0	0		45.026
Protein disulfide-isomerase A4	F1MEN8	PDIA4	72 kDa	0.0362411		23.3944	0.736875		31.7481		45.781	11.426	26.806	9.5646	2.9475	0	0	0		167.61
PDZ and LIM domain 1	A6H7E3	PDLIM1	36 kDa			10.1405	0		#DIV/0!		11.032	11.883	5.957	11.69	0	0	0	0		33.879
D-3-phosphoglycerate dehydrogenase	Q5EAD2	PHGDH	56 kDa			7.92405	0		#DIV/0!		8.6731	5.8245	8.3119	8.8867	0	0	0	0		15.602
Ran-specific GTPase-activating protein	Q3T0M7	RANBP1	24 kDa			7.8056	0		#DIV/0!		8.8252	9.1409	7.9426	5.3137	0	0	0	0		24.963
Reticulocalbin 2	Q0VCQ9	RCN2	37 kDa	0.0486741		5.28	0.860675		6.13472		9.3768	3.1993	6.9498	1.5941	0.9825	0	1.2022	1.258		25.855
RNA polymerase II associated protein 3	F1MFU5	RPAP3	79 kDa	0.00490022		5.50127	0.245625		22.397		8.8252	5.0275	4.9642	3.1882	0.9825	0	0	0		42.794
60S ribosomal protein L28	Q3T0L7	RPL28	16 kDa			6.0901	0		#DIV/0!		4.4126	5.0275	6.9498	7.9705	0	0	0	0		6.2408
60S ribosomal protein L3	P39872	RPL3	46 kDa			6.7773	0		#DIV/0!		6.6189	8.2268	6.9498	5.3137	0	0	0	0		16.939
60S ribosomal protein L6	Q58DQ3	RPL6	33 kDa			7.5321	0		#DIV/0!		8.2737	5.9416	7.9426	7.9705	0	0	0	0		18.722
60S ribosomal protein L9	A0A3Q1ME53	RPL9	22 kDa			5.48752	0		#DIV/0!		6.1192	3.9482	6.2297	5.653	0	0	0	0		11.59
60S acidic ribosomal protein P2	P42899	RPLP2	12 kDa	0.000337685		5.97515	0.546175		10.94		7.1705	6.2262	6.4534	4.0505	0.9825	0	1.2022	0		26.422
40S ribosomal protein S17	A0A140T832	RPS17	23 kDa			5.99637	0		#DIV/0!		5.5158	8.2268	5.4606	4.7823	0	0	0	0		19.614
40S ribosomal protein S18	Q3T0R1	RPS18	18 kDa			5.2736	0		#DIV/0!		7.7221	3.1993	6.4534	3.7196	0	0	0	0		10.699
40S ribosomal protein S20	Q3ZBH8	RPS20	13 kDa			5.39947	0		#DIV/0!		6.0673	7.7698	2.9785	4.7823	0	0	0	0		8.914
40S ribosomal protein S3	Q3T169	RPS3	27 kDa			6.72275	0		#DIV/0!		7.1705	6.8557	5.957	6.9078	0	0	0	0		20.506
40S ribosomal protein S3a	G3N262	RPS3A	30 kDa	3.20062e-05		9.34502	0.3145		29.7139		10.956	8.1646	10.289	7.9705	0	0	0	1.258		13.373
40S ribosomal protein S8	Q5E958	RPS8	24 kDa			7.89238	0		#DIV/0!		8.2737	7.3127	6.9498	9.0333	0	0	0	0		11.59
Ribosome binding protein 1	F1MDC1	RRBP1	167 kDa	0.0426914		7.68147	1.54085		4.98522		13.238	2.7423	9.4319	5.3137	0.9825	2.665	0	2.5159		8.0239
RuvB-like helicase	A7MBG8	RUVBL1	50 kDa			5.5227	0		#DIV/0!		9.3768	5.4846	2.9785	4.2509	0	0	0	0		50.818
RuvB-like 2	Q2TBU9	RUVBL2	51 kDa			12.1508	0		#DIV/0!		16.547	10.969	9.9283	11.159	0	0	0	0		36.553
Septin-2	Q2NKY7	SEPTIN2	42 kDa	0.00840962		5.3258	1.1938		4.46122		4.4126	5.9416	2.9785	7.9705	0.9825	1.3325	1.2022	1.258		24.072
Septin 9	A0A3Q1MH57	SEPTIN9	65 kDa			17.7685	0		#DIV/0!		19.305	14.168	16.878	20.723	0	0	0	0		46.36
Na(+)/H(+) exchange regulatory cofactor NHE-RF1	Q3SZK8	SLC9A3R1	40 kDa			21.517	0		#DIV/0!		27.027	17.825	18.367	22.849	0	0	0	0		88.263
Sorting nexin-2	F1MZN7	SNX2	58 kDa			6.91158	0		#DIV/0!		7.998	8.2271	5.7089	5.7123	0	0	0	0		47.508
Protein SGT1 homolog	Q2KIK0	SUGT1	38 kDa	1.82596e-05		11.938	2.7021		4.41805		13.789	11.883	10.921	11.159	1.965	2.665	2.4045	3.7739		38.336
TFG protein	Q3SX36	TFG	43 kDa	0.000467863		5.83305	0.245625		23.7478		4.9623	5.9385	4.4627	7.9687	0.9825	0	0	0		20.506
Talin 1	A0A3Q1MLQ7	TLN1	271 kDa			8.05232	0		#DIV/0!		9.9284	14.625	4.4677	3.1882	0	0	0	0		135.46
Tropomodulin 3	A0A3Q1LL62	TMOD3	38 kDa	4.41215e-05		32.7425	0.943475		34.7042		30.715	37.021	37.728	25.506	0	0	0	3.7739		9.807
Tropomyosin alpha-1 chain	Q5KR49	TPM1	33 kDa			14.1685	0		#DIV/0!		12.751	13.384	18.046	12.493	0	0	0	0		5.4892
Tropomyosin alpha-3 chain	Q5KR47	TPM3	33 kDa			17.3032	0		#DIV/0!		13.839	17.492	22.395	15.487	0	0	0	0		11.542
Tropomyosin 4	A0A3Q1MLV0	TPM4	33 kDa			6.53287	0		#DIV/0!		4.5727	7.8969	7.9379	5.724	0	0	0	0		6.4484
Tubulin polymerization-promoting protein family member 3	A0A452DJS8	TPPP3	18 kDa	0.00724035		39.1437	5.40883		7.23702		61.225	41.591	21.346	32.413	3.93	6.6624	6.0111	5.0318		139.08
Tubulin alpha-4A chain	P81948	TUBA4A	50 kDa	0.0190622		25.0742	6.8109		3.68149		12.117	18.829	34.138	35.213	5.6013	8.2528	7.0566	6.3329		82.107
Ubiquitin-like modifier-activating enzyme 1	A3KMV5	UBA1	118 kDa			7.5931	0		#DIV/0!		9.9284	13.711	2.4821	4.2509	0	0	0	0		166.72
General vesicular transport factor p115	P41541	USO1	108 kDa			7.30698	0		#DIV/0!		8.8252	10.055	3.9713	6.3764	0	0	0	0		65.083
Vacuolar protein sorting 13 homolog C	E1BPX1	VPS13C	421 kDa	0.00445436		11.4859	0.333125		34.4793		13.789	15.997	4.4677	11.69	0	1.3325	0	0		24.963
Y-box-binding protein 1	P67808	YBX1	36 kDa	0.0226096		7.9669	1.8414		4.32655		4.2109	5.622	13.019	9.0157	0.9825	2.665	1.2022	2.5159		29.418
