# Supplementary material for: The sperm-interacting proteome in the bovine isthmus and ampulla during the periovulatory period
Source: J Anim Sci Biotechnol. 2023 Feb 17;14:30. doi: 10.1186/s40104-022-00811-2 (PMC9936689; doi:10.1186/s40104-022-00811-2)
Supplement: Supplementary file 5 — Additional file 5: Table S5. Functional enrichment analysis of sperm-interacting proteins for Gene Ontology (GO) Molecular Functions (MF) and Biological Processes (BP) from Metascape. [file 40104_2022_811_MOESM5_ESM.xlsx]

## Sheet: GO MF
Functional enrichment analysis (Gene ontology molecular functions) of sperm-interacting proteins
GroupID	Category	Term	Description	-Log10(P)	InTerm_InList	Genes symbols
1_Summary	GO Molecular Functions	GO:0045296	cadherin binding	-56.607	56/333	ANXA1,ANXA2,CAPZA1,CLIC1,CTNNA1,EEF2,CTTN,FLNA,FLNB,HDLBP,HNRNPK,HSPA5,HSPA8,HSP90AB1,KIF5B,KRT18,LAD1,LASP1,MYH9,SEPTIN2,PRDX1,PAK2,TWF1,RAB1A,RAN,RANBP1,RPL6,RPL7A,SNX2,SPTAN1,TLN1,EZR,RUVBL1,USO1,PDLIM1,LRRFIP1,PRDX6,CLINT1,SLK,WASF2,PLIN3,PDLIM5,NUDC,SEPTIN9,PDXDC1,LARP1,CD2AP,SERBP1,TES,SNX5,DBNL,TMOD3,CHMP5,AHNAK,EFHD2,TNKS1BP1,RPSA,MSN,PPIA
1_Member	GO Molecular Functions	GO:0045296	cadherin binding	-56.607	56/333	ANXA1,ANXA2,CAPZA1,CLIC1,CTNNA1,EEF2,CTTN,FLNA,FLNB,HDLBP,HNRNPK,HSPA5,HSPA8,HSP90AB1,KIF5B,KRT18,LAD1,LASP1,MYH9,SEPTIN2,PRDX1,PAK2,TWF1,RAB1A,RAN,RANBP1,RPL6,RPL7A,SNX2,SPTAN1,TLN1,EZR,RUVBL1,USO1,PDLIM1,LRRFIP1,PRDX6,CLINT1,SLK,WASF2,PLIN3,PDLIM5,NUDC,SEPTIN9,PDXDC1,LARP1,CD2AP,SERBP1,TES,SNX5,DBNL,TMOD3,CHMP5,AHNAK,EFHD2,TNKS1BP1
1_Member	GO Molecular Functions	GO:0050839	cell adhesion molecule binding	-47.6006	59/557	ANXA1,ANXA2,CAPZA1,CLIC1,CTNNA1,EEF2,CTTN,FLNA,FLNB,HDLBP,HNRNPK,HSPA5,HSPA8,HSP90AB1,KIF5B,KRT18,LAD1,RPSA,LASP1,MSN,MYH9,SEPTIN2,PRDX1,PAK2,PPIA,TWF1,RAB1A,RAN,RANBP1,RPL6,RPL7A,SNX2,SPTAN1,TLN1,EZR,RUVBL1,USO1,PDLIM1,LRRFIP1,PRDX6,CLINT1,SLK,WASF2,PLIN3,PDLIM5,NUDC,SEPTIN9,PDXDC1,LARP1,CD2AP,SERBP1,TES,SNX5,DBNL,TMOD3,CHMP5,AHNAK,EFHD2,TNKS1BP1
2_Summary	GO Molecular Functions	GO:0005198	structural molecule activity	-43.5002	61/719	ACTB,ACTG1,CTNNA1,EPB41,EPB41L2,KRT7,KRT8,KRT18,KRT19,LAD1,RPSA,MAP1A,MAP1B,MAP2,MAP4,MSN,MYH11,MYL6,RPL3,RPL4,RPL5,RPL6,RPL7A,RPL9,RPL10,RPL13,RPL17,RPL18,RPL26,RPL27,RPL28,RPL31,RPLP0,RPLP2,RPS3,RPS3A,RPS4X,RPS5,RPS7,RPS8,RPS10,RPS17,RPS18,RPS20,RPS24,RPS25,SPTAN1,TLN1,TPM1,TPM4,TUBA4A,COL14A1,EIF3A,COPB2,MYL9,COPG1,EPB41L3,CD2AP,TUBA8,AHNAK,ACTBL2
2_Member	GO Molecular Functions	GO:0005198	structural molecule activity	-43.5002	61/719	ACTB,ACTG1,CTNNA1,EPB41,EPB41L2,KRT7,KRT8,KRT18,KRT19,LAD1,RPSA,MAP1A,MAP1B,MAP2,MAP4,MSN,MYH11,MYL6,RPL3,RPL4,RPL5,RPL6,RPL7A,RPL9,RPL10,RPL13,RPL17,RPL18,RPL26,RPL27,RPL28,RPL31,RPLP0,RPLP2,RPS3,RPS3A,RPS4X,RPS5,RPS7,RPS8,RPS10,RPS17,RPS18,RPS20,RPS24,RPS25,SPTAN1,TLN1,TPM1,TPM4,TUBA4A,COL14A1,EIF3A,COPB2,MYL9,COPG1,EPB41L3,CD2AP,TUBA8,AHNAK,ACTBL2
2_Member	GO Molecular Functions	GO:0003735	structural constituent of ribosome	-28.8365	29/175	RPSA,RPL3,RPL4,RPL5,RPL6,RPL7A,RPL9,RPL10,RPL13,RPL17,RPL18,RPL26,RPL27,RPL28,RPL31,RPLP0,RPLP2,RPS3,RPS3A,RPS4X,RPS5,RPS7,RPS8,RPS10,RPS17,RPS18,RPS20,RPS24,RPS25
3_Summary	GO Molecular Functions	GO:0003779	actin binding	-31.6863	42/439	BIN1,CAPZA1,CFL1,CTNNA1,DIAPH1,CTTN,EPB41,EPB41L2,FLII,FLNA,FLNB,FLNC,GSN,LASP1,MARCKS,MAP1A,MAP1B,MSN,MYH9,MYH10,MYH11,MYO1C,MYO6,TWF1,SPTAN1,TLN1,TPM1,TPM3,TPM4,EZR,PDLIM4,PDLIM1,WASF2,PDLIM5,EPB41L3,DBNL,TMOD3,MARCKSL1,MYH14,SCIN,MYO18A,ANXA8
3_Member	GO Molecular Functions	GO:0003779	actin binding	-31.6863	42/439	BIN1,CAPZA1,CFL1,CTNNA1,DIAPH1,CTTN,EPB41,EPB41L2,FLII,FLNA,FLNB,FLNC,GSN,LASP1,MARCKS,MAP1A,MAP1B,MSN,MYH9,MYH10,MYH11,MYO1C,MYO6,TWF1,SPTAN1,TLN1,TPM1,TPM3,TPM4,EZR,PDLIM4,PDLIM1,WASF2,PDLIM5,EPB41L3,DBNL,TMOD3,MARCKSL1,MYH14,SCIN,MYO18A,ANXA8
3_Member	GO Molecular Functions	GO:0051015	actin filament binding	-27.506	30/215	BIN1,CAPZA1,CFL1,CTNNA1,CTTN,FLII,FLNA,FLNB,FLNC,GSN,LASP1,MARCKS,MYH9,MYH10,MYH11,MYO1C,MYO6,TWF1,SPTAN1,TLN1,TPM1,TPM3,TPM4,EZR,DBNL,MARCKSL1,MYH14,SCIN,MYO18A,ANXA8
4_Summary	GO Molecular Functions	GO:0140657	ATP-dependent activity	-11.7199	18/546	DYNC1H1,DYNC1I2,EIF4A1,HSPA5,HSP90AB1,KIF5B,MYH9,MYH10,MYL6,MYO1C,MYO6,HSP90B1,RUVBL1,HYOU1,RUVBL2,KIF13B,MYH14,MYO18A,SERPINH1,HSPA8,NAP1L4,PPIA,NUDC
4_Member	GO Molecular Functions	GO:0140657	ATP-dependent activity	-11.7199	18/546	DYNC1H1,DYNC1I2,EIF4A1,HSPA5,HSP90AB1,KIF5B,MYH9,MYH10,MYL6,MYO1C,MYO6,HSP90B1,RUVBL1,HYOU1,RUVBL2,KIF13B,MYH14,MYO18A
4_Member	GO Molecular Functions	GO:0051082	unfolded protein binding	-7.24453	10/121	SERPINH1,HSPA5,HSPA8,HSP90AB1,NAP1L4,PPIA,HSP90B1,HYOU1,NUDC,RUVBL2
4_Member	GO Molecular Functions	GO:0016887	ATP hydrolysis activity	-5.08495	9/360	EIF4A1,HSPA5,HSP90AB1,KIF5B,HSP90B1,RUVBL1,HYOU1,RUVBL2,KIF13B
5_Summary	GO Molecular Functions	GO:0005200	structural constituent of cytoskeleton	-11.538	13/104	ACTB,ACTG1,EPB41,KRT19,MSN,SPTAN1,TLN1,TPM1,TUBA4A,EPB41L3,CD2AP,TUBA8,ACTBL2
5_Member	GO Molecular Functions	GO:0005200	structural constituent of cytoskeleton	-11.538	13/104	ACTB,ACTG1,EPB41,KRT19,MSN,SPTAN1,TLN1,TPM1,TUBA4A,EPB41L3,CD2AP,TUBA8,ACTBL2
5_Member	GO Molecular Functions	GO:0098973	structural constituent of postsynaptic actin cytoskeleton	-5.86386	3/5	ACTB,ACTG1,ACTBL2
5_Member	GO Molecular Functions	GO:0099186	structural constituent of postsynapse	-4.4208	3/13	ACTB,ACTG1,ACTBL2
5_Member	GO Molecular Functions	GO:0098918	structural constituent of synapse	-3.9008	3/19	ACTB,ACTG1,ACTBL2
6_Summary	GO Molecular Functions	GO:0090079	translation regulator activity, nucleic acid binding	-11.3242	13/108	ABCF1,EEF1A1,EEF2,EIF1AX,EIF4A1,EIF4G1,EIF3A,EIF3G,EIF3I,EIF2S2,EIF5B,LARP1,PABPC1,AARS1,CIRBP,RPL10
6_Member	GO Molecular Functions	GO:0090079	translation regulator activity, nucleic acid binding	-11.3242	13/108	ABCF1,EEF1A1,EEF2,EIF1AX,EIF4A1,EIF4G1,EIF3A,EIF3G,EIF3I,EIF2S2,EIF5B,LARP1,PABPC1
6_Member	GO Molecular Functions	GO:0008135	translation factor activity, RNA binding	-10.073	11/84	ABCF1,EEF1A1,EEF2,EIF1AX,EIF4A1,EIF4G1,EIF3A,EIF3G,EIF3I,EIF2S2,EIF5B
6_Member	GO Molecular Functions	GO:0003743	translation initiation factor activity	-8.11673	8/51	EIF1AX,EIF4A1,EIF4G1,EIF3A,EIF3G,EIF3I,EIF2S2,EIF5B
6_Member	GO Molecular Functions	GO:0045182	translation regulator activity	-6.62153	16/406	AARS1,ABCF1,CIRBP,EEF1A1,EEF2,EIF1AX,EIF4A1,EIF4G1,RPL10,EIF3A,EIF3G,EIF3I,EIF2S2,EIF5B,LARP1,PABPC1
7_Summary	GO Molecular Functions	GO:0003774	cytoskeletal motor activity	-10.9094	10/111	DYNC1H1,DYNC1I2,KIF5B,MYH9,MYH10,MYL6,MYO1C,MYO6,KIF13B,MYH14,EEF1A1,EPB41,MARCKS,MAP2,MYH11,SPTAN1,EEA1,STRN3,MARCKSL1
7_Member	GO Molecular Functions	GO:0003774	cytoskeletal motor activity	-10.9094	10/111	DYNC1H1,DYNC1I2,KIF5B,MYH9,MYH10,MYL6,MYO1C,MYO6,KIF13B,MYH14
7_Member	GO Molecular Functions	GO:0005516	calmodulin binding	-8.96456	14/200	EEF1A1,EPB41,MARCKS,MAP2,MYH9,MYH10,MYH11,MYO1C,MYO6,SPTAN1,EEA1,STRN3,MARCKSL1,MYH14
7_Member	GO Molecular Functions	GO:0000146	microfilament motor activity	-8.80915	6/31	MYH9,MYH10,MYL6,MYO1C,MYO6,MYH14
8_Summary	GO Molecular Functions	GO:0048027	mRNA 5'-UTR binding	-10.1366	7/27	MYH10,NCL,RPL5,RPL26,RPS3A,RPS7,LARP1,RPS20
8_Member	GO Molecular Functions	GO:0048027	mRNA 5'-UTR binding	-10.1366	7/27	MYH10,NCL,RPL5,RPL26,RPS3A,RPS7,LARP1
8_Member	GO Molecular Functions	GO:1990948	ubiquitin ligase inhibitor activity	-5.12067	3/8	RPL5,RPS7,RPS20
8_Member	GO Molecular Functions	GO:0055105	ubiquitin-protein transferase inhibitor activity	-4.94624	3/9	RPL5,RPS7,RPS20
8_Member	GO Molecular Functions	GO:0055106	ubiquitin-protein transferase regulator activity	-3.76658	3/21	RPL5,RPS7,RPS20
9_Summary	GO Molecular Functions	GO:0003729	mRNA binding	-10.0117	21/582	CIRBP,EIF4G1,FUS,HDLBP,HNRNPK,MYH10,NCL,YBX1,RPL5,RPS3,RPS3A,RPS5,RPS7,YBX3,EIF3A,PABPC4,EIF2S2,G3BP1,LARP1,SERBP1,PABPC1
9_Member	GO Molecular Functions	GO:0003729	mRNA binding	-10.0117	21/582	CIRBP,EIF4G1,FUS,HDLBP,HNRNPK,MYH10,NCL,YBX1,RPL5,RPS3,RPS3A,RPS5,RPS7,YBX3,EIF3A,PABPC4,EIF2S2,G3BP1,LARP1,SERBP1,PABPC1
9_Member	GO Molecular Functions	GO:0003730	mRNA 3'-UTR binding	-4.94984	9/224	CIRBP,FUS,RPL5,RPS7,YBX3,PABPC4,LARP1,SERBP1,PABPC1
10_Summary	GO Molecular Functions	GO:0019900	kinase binding	-9.69722	27/771	ACTB,LRBA,CDC42,DCTN1,EEF1A1,EEF2,FLNA,GSN,HSPB1,HSP90AB1,MARCKS,MSN,PAK2,PFKL,DNAJC3,RPS3,RPS7,TUBA4A,EZR,EIF3A,SPAG9,DCTN2,PDLIM5,KIF13B,UBQLN1,WNK1,ACTBL2
10_Member	GO Molecular Functions	GO:0019900	kinase binding	-9.69722	27/771	ACTB,LRBA,CDC42,DCTN1,EEF1A1,EEF2,FLNA,GSN,HSPB1,HSP90AB1,MARCKS,MSN,PAK2,PFKL,DNAJC3,RPS3,RPS7,TUBA4A,EZR,EIF3A,SPAG9,DCTN2,PDLIM5,KIF13B,UBQLN1,WNK1,ACTBL2
10_Member	GO Molecular Functions	GO:0019901	protein kinase binding	-8.61885	24/689	ACTB,LRBA,CDC42,DCTN1,EEF1A1,EEF2,FLNA,HSPB1,HSP90AB1,MARCKS,MSN,PAK2,DNAJC3,RPS3,RPS7,TUBA4A,EZR,EIF3A,SPAG9,DCTN2,PDLIM5,KIF13B,WNK1,ACTBL2
11_Summary	GO Molecular Functions	GO:0017111	nucleoside-triphosphatase activity	-9.3489	22/699	CDC42,EEF1A1,EEF2,HSPA4,HSPA5,HSPA8,HSP90AB1,KIF5B,SEPTIN2,RAB1A,RAB5B,RAN,HSP90B1,RUVBL1,EIF5B,G3BP1,HYOU1,SEPTIN9,RUVBL2,SEPTIN8,KIF13B,TUBA8,FKBP4,SPAG1
11_Member	GO Molecular Functions	GO:0017111	nucleoside-triphosphatase activity	-9.3489	22/699	CDC42,EEF1A1,EEF2,HSPA4,HSPA5,HSPA8,HSP90AB1,KIF5B,SEPTIN2,RAB1A,RAB5B,RAN,HSP90B1,RUVBL1,EIF5B,G3BP1,HYOU1,SEPTIN9,RUVBL2,SEPTIN8,KIF13B,TUBA8
11_Member	GO Molecular Functions	GO:0016462	pyrophosphatase activity	-8.74082	22/754	CDC42,EEF1A1,EEF2,HSPA4,HSPA5,HSPA8,HSP90AB1,KIF5B,SEPTIN2,RAB1A,RAB5B,RAN,HSP90B1,RUVBL1,EIF5B,G3BP1,HYOU1,SEPTIN9,RUVBL2,SEPTIN8,KIF13B,TUBA8
11_Member	GO Molecular Functions	GO:0016817	hydrolase activity, acting on acid anhydrides	-8.70923	22/757	CDC42,EEF1A1,EEF2,HSPA4,HSPA5,HSPA8,HSP90AB1,KIF5B,SEPTIN2,RAB1A,RAB5B,RAN,HSP90B1,RUVBL1,EIF5B,G3BP1,HYOU1,SEPTIN9,RUVBL2,SEPTIN8,KIF13B,TUBA8
11_Member	GO Molecular Functions	GO:0016818	hydrolase activity, acting on acid anhydrides, in phosphorus-containing anhydrides	-8.70923	22/757	CDC42,EEF1A1,EEF2,HSPA4,HSPA5,HSPA8,HSP90AB1,KIF5B,SEPTIN2,RAB1A,RAB5B,RAN,HSP90B1,RUVBL1,EIF5B,G3BP1,HYOU1,SEPTIN9,RUVBL2,SEPTIN8,KIF13B,TUBA8
11_Member	GO Molecular Functions	GO:0005525	GTP binding	-6.95411	14/379	CDC42,EEF1A1,EEF2,FKBP4,HSP90AB1,SEPTIN2,RAB1A,RAB5B,RAN,SPAG1,EIF5B,SEPTIN9,SEPTIN8,TUBA8
11_Member	GO Molecular Functions	GO:0019001	guanyl nucleotide binding	-6.65621	14/401	CDC42,EEF1A1,EEF2,FKBP4,HSP90AB1,SEPTIN2,RAB1A,RAB5B,RAN,SPAG1,EIF5B,SEPTIN9,SEPTIN8,TUBA8
11_Member	GO Molecular Functions	GO:0032561	guanyl ribonucleotide binding	-6.65621	14/401	CDC42,EEF1A1,EEF2,FKBP4,HSP90AB1,SEPTIN2,RAB1A,RAB5B,RAN,SPAG1,EIF5B,SEPTIN9,SEPTIN8,TUBA8
11_Member	GO Molecular Functions	GO:0003924	GTPase activity	-5.06719	11/337	CDC42,EEF1A1,EEF2,SEPTIN2,RAB1A,RAB5B,RAN,EIF5B,SEPTIN9,SEPTIN8,TUBA8
12_Summary	GO Molecular Functions	GO:0019843	rRNA binding	-8.70243	8/66	CIRBP,RPL3,RPL5,RPL9,RPLP0,RPS3,RPS4X,RPS18
12_Member	GO Molecular Functions	GO:0019843	rRNA binding	-8.70243	8/66	CIRBP,RPL3,RPL5,RPL9,RPLP0,RPS3,RPS4X,RPS18
13_Summary	GO Molecular Functions	GO:0043531	ADP binding	-8.55143	6/34	MYH9,MYH10,MYO6,RUVBL1,RUVBL2,MYO18A,G3BP1,EZR
13_Member	GO Molecular Functions	GO:0043531	ADP binding	-8.55143	6/34	MYH9,MYH10,MYO6,RUVBL1,RUVBL2,MYO18A
13_Member	GO Molecular Functions	GO:0003678	DNA helicase activity	-2.45513	3/72	RUVBL1,G3BP1,RUVBL2
13_Member	GO Molecular Functions	GO:0051117	ATPase binding	-2.44916	3/82	EZR,RUVBL1,RUVBL2
13_Member	GO Molecular Functions	GO:0008094	ATP-dependent activity, acting on DNA	-2.09478	3/110	RUVBL1,RUVBL2,MYO18A
14_Summary	GO Molecular Functions	GO:0098641	cadherin binding involved in cell-cell adhesion	-8.34885	6/18	ANXA1,ANXA2,KRT18,PDLIM1,PDLIM5,TMOD3,RPSA,PDLIM4
14_Member	GO Molecular Functions	GO:0098641	cadherin binding involved in cell-cell adhesion	-8.34885	6/18	ANXA1,ANXA2,KRT18,PDLIM1,PDLIM5,TMOD3
14_Member	GO Molecular Functions	GO:0098631	cell adhesion mediator activity	-6.06251	7/64	ANXA1,ANXA2,KRT18,RPSA,PDLIM1,PDLIM5,TMOD3
14_Member	GO Molecular Functions	GO:0098632	cell-cell adhesion mediator activity	-5.31108	6/54	ANXA1,ANXA2,KRT18,PDLIM1,PDLIM5,TMOD3
14_Member	GO Molecular Functions	GO:0051371	muscle alpha-actinin binding	-4.00408	3/15	PDLIM4,PDLIM1,PDLIM5
14_Member	GO Molecular Functions	GO:0051393	alpha-actinin binding	-3.17234	3/28	PDLIM4,PDLIM1,PDLIM5
14_Member	GO Molecular Functions	GO:0042805	actinin binding	-2.84969	3/36	PDLIM4,PDLIM1,PDLIM5
15_Summary	GO Molecular Functions	GO:0005543	phospholipid binding	-7.98487	19/467	BIN1,ANXA1,ANXA2,ANXA4,ANXA5,EPB41,FLII,GSN,HSPA8,MAP1B,TWF1,SNX2,TLN1,EEA1,CLINT1,SNX5,ARFIP1,SCIN,ANXA8,HDLBP
15_Member	GO Molecular Functions	GO:0005543	phospholipid binding	-7.98487	19/467	BIN1,ANXA1,ANXA2,ANXA4,ANXA5,EPB41,FLII,GSN,HSPA8,MAP1B,TWF1,SNX2,TLN1,EEA1,CLINT1,SNX5,ARFIP1,SCIN,ANXA8
15_Member	GO Molecular Functions	GO:0035091	phosphatidylinositol binding	-5.58773	12/273	ANXA2,EPB41,FLII,GSN,TWF1,SNX2,TLN1,EEA1,SNX5,ARFIP1,SCIN,ANXA8
15_Member	GO Molecular Functions	GO:0008289	lipid binding	-5.06313	20/797	BIN1,ANXA1,ANXA2,ANXA4,ANXA5,EPB41,FLII,GSN,HDLBP,HSPA8,MAP1B,TWF1,SNX2,TLN1,EEA1,CLINT1,SNX5,ARFIP1,SCIN,ANXA8
15_Member	GO Molecular Functions	GO:1902936	phosphatidylinositol bisphosphate binding	-4.67707	6/107	ANXA2,FLII,GSN,SNX5,SCIN,ANXA8
15_Member	GO Molecular Functions	GO:1901981	phosphatidylinositol phosphate binding	-4.41782	7/175	ANXA2,FLII,GSN,SNX5,ARFIP1,SCIN,ANXA8
15_Member	GO Molecular Functions	GO:0005546	phosphatidylinositol-4,5-bisphosphate binding	-4.26073	6/82	ANXA2,FLII,GSN,TWF1,SCIN,ANXA8
15_Member	GO Molecular Functions	GO:0001786	phosphatidylserine binding	-2.84699	4/60	ANXA2,HSPA8,TLN1,SCIN
16_Summary	GO Molecular Functions	GO:0042803	protein homodimerization activity	-7.97615	20/686	ALDH3A2,EPHX2,EPRS1,FLNA,HSPB1,HSP90AB1,MYH9,SNX2,TKT,TPD52,TPM1,TXN,EEA1,PDLIM4,LRRFIP1,AIMP1,SLK,PDCD6IP,RUVBL2,CACYBP
16_Member	GO Molecular Functions	GO:0042803	protein homodimerization activity	-7.97615	20/686	ALDH3A2,EPHX2,EPRS1,FLNA,HSPB1,HSP90AB1,MYH9,SNX2,TKT,TPD52,TPM1,TXN,EEA1,PDLIM4,LRRFIP1,AIMP1,SLK,PDCD6IP,RUVBL2,CACYBP
17_Summary	GO Molecular Functions	GO:0019904	protein domain specific binding	-7.96562	20/687	CDC42,DPYSL3,EPB41L2,GAPDH,HNRNPK,HSPA5,HSPA8,HSP90AB1,MYH9,RAN,TLN1,EZR,SLC9A3R1,WASF2,BASP1,CD2AP,CACYBP,DBNL,STRN3,TNKS1BP1
17_Member	GO Molecular Functions	GO:0019904	protein domain specific binding	-7.96562	20/687	CDC42,DPYSL3,EPB41L2,GAPDH,HNRNPK,HSPA5,HSPA8,HSP90AB1,MYH9,RAN,TLN1,EZR,SLC9A3R1,WASF2,BASP1,CD2AP,CACYBP,DBNL,STRN3,TNKS1BP1
18_Summary	GO Molecular Functions	GO:0048156	tau protein binding	-7.90681	6/43	ACTB,BIN1,DCTN1,FKBP4,HSP90AB1,MAP1A
18_Member	GO Molecular Functions	GO:0048156	tau protein binding	-7.90681	6/43	ACTB,BIN1,DCTN1,FKBP4,HSP90AB1,MAP1A
19_Summary	GO Molecular Functions	GO:0008307	structural constituent of muscle	-7.09353	6/42	KRT19,MYH11,MYL6,TPM1,TPM4,MYL9
19_Member	GO Molecular Functions	GO:0008307	structural constituent of muscle	-7.09353	6/42	KRT19,MYH11,MYL6,TPM1,TPM4,MYL9
20_Summary	GO Molecular Functions	GO:0004859	phospholipase inhibitor activity	-6.31451	4/13	ANXA1,ANXA2,ANXA4,ANXA5,CAPS,GSN,HSPA5,MYL6,ENPP3,RCN1,RCN2,SPTAN1,TKT,TPD52,TPM4,HSP90B1,MYL9,EFHD2,SCIN,ANXA8,PDCD6IP
20_Member	GO Molecular Functions	GO:0004859	phospholipase inhibitor activity	-6.31451	4/13	ANXA1,ANXA2,ANXA4,ANXA5
20_Member	GO Molecular Functions	GO:0055102	lipase inhibitor activity	-5.79929	4/17	ANXA1,ANXA2,ANXA4,ANXA5
20_Member	GO Molecular Functions	GO:0005509	calcium ion binding	-5.77291	20/714	ANXA1,ANXA2,ANXA4,ANXA5,CAPS,GSN,HSPA5,MYL6,ENPP3,RCN1,RCN2,SPTAN1,TKT,TPD52,TPM4,HSP90B1,MYL9,EFHD2,SCIN,ANXA8
20_Member	GO Molecular Functions	GO:0005544	calcium-dependent phospholipid binding	-5.03741	5/54	ANXA1,ANXA2,ANXA4,ANXA5,ANXA8
20_Member	GO Molecular Functions	GO:0048306	calcium-dependent protein binding	-2.96968	4/86	ANXA1,ANXA2,ANXA4,PDCD6IP

## Sheet: GO BP
Functional enrichment analysis (Gene ontology biological processes) of sperm-interacting proteins
GroupID	Category	Term	Description	-Log10(P)	InTerm_InList	Genes symbols
1_Summary	GO Biological Processes	GO:0006412	translation	-44.1043	49/369	AARS1,ABCF1,DARS1,EEF1A1,EEF2,EIF1AX,EIF4A1,EIF4G1,EPRS1,FARSA,RPSA,RPL3,RPL4,RPL5,RPL6,RPL7A,RPL9,RPL10,RPL13,RPL17,RPL18,RPL26,RPL27,RPL28,RPL31,RPLP0,RPLP2,RPS3,RPS3A,RPS4X,RPS5,RPS7,RPS8,RPS10,RPS17,RPS18,RPS20,RPS24,RPS25,RRBP1,YARS1,EIF3A,EIF3G,EIF3I,PABPC4,EIF2S2,AIMP1,EIF5B,LARP1,CLIC1,GPX1
1_Member	GO Biological Processes	GO:0006412	translation	-44.1043	49/369	AARS1,ABCF1,DARS1,EEF1A1,EEF2,EIF1AX,EIF4A1,EIF4G1,EPRS1,FARSA,RPSA,RPL3,RPL4,RPL5,RPL6,RPL7A,RPL9,RPL10,RPL13,RPL17,RPL18,RPL26,RPL27,RPL28,RPL31,RPLP0,RPLP2,RPS3,RPS3A,RPS4X,RPS5,RPS7,RPS8,RPS10,RPS17,RPS18,RPS20,RPS24,RPS25,RRBP1,YARS1,EIF3A,EIF3G,EIF3I,PABPC4,EIF2S2,AIMP1,EIF5B,LARP1
1_Member	GO Biological Processes	GO:0002181	cytoplasmic translation	-43.944	35/122	EIF4A1,EIF4G1,RPSA,RPL3,RPL4,RPL5,RPL6,RPL7A,RPL9,RPL10,RPL13,RPL17,RPL18,RPL26,RPL27,RPL28,RPL31,RPLP0,RPLP2,RPS3,RPS3A,RPS4X,RPS5,RPS7,RPS8,RPS10,RPS17,RPS18,RPS20,RPS24,RPS25,EIF3A,EIF3G,EIF3I,EIF2S2
1_Member	GO Biological Processes	GO:0043043	peptide biosynthetic process	-42.5736	49/396	AARS1,ABCF1,DARS1,EEF1A1,EEF2,EIF1AX,EIF4A1,EIF4G1,EPRS1,FARSA,RPSA,RPL3,RPL4,RPL5,RPL6,RPL7A,RPL9,RPL10,RPL13,RPL17,RPL18,RPL26,RPL27,RPL28,RPL31,RPLP0,RPLP2,RPS3,RPS3A,RPS4X,RPS5,RPS7,RPS8,RPS10,RPS17,RPS18,RPS20,RPS24,RPS25,RRBP1,YARS1,EIF3A,EIF3G,EIF3I,PABPC4,EIF2S2,AIMP1,EIF5B,LARP1
1_Member	GO Biological Processes	GO:0006518	peptide metabolic process	-38.8413	51/529	AARS1,ABCF1,CLIC1,DARS1,EEF1A1,EEF2,EIF1AX,EIF4A1,EIF4G1,EPRS1,FARSA,GPX1,RPSA,RPL3,RPL4,RPL5,RPL6,RPL7A,RPL9,RPL10,RPL13,RPL17,RPL18,RPL26,RPL27,RPL28,RPL31,RPLP0,RPLP2,RPS3,RPS3A,RPS4X,RPS5,RPS7,RPS8,RPS10,RPS17,RPS18,RPS20,RPS24,RPS25,RRBP1,YARS1,EIF3A,EIF3G,EIF3I,PABPC4,EIF2S2,AIMP1,EIF5B,LARP1
1_Member	GO Biological Processes	GO:0043604	amide biosynthetic process	-37.1563	49/511	AARS1,ABCF1,DARS1,EEF1A1,EEF2,EIF1AX,EIF4A1,EIF4G1,EPRS1,FARSA,RPSA,RPL3,RPL4,RPL5,RPL6,RPL7A,RPL9,RPL10,RPL13,RPL17,RPL18,RPL26,RPL27,RPL28,RPL31,RPLP0,RPLP2,RPS3,RPS3A,RPS4X,RPS5,RPS7,RPS8,RPS10,RPS17,RPS18,RPS20,RPS24,RPS25,RRBP1,YARS1,EIF3A,EIF3G,EIF3I,PABPC4,EIF2S2,AIMP1,EIF5B,LARP1
1_Member	GO Biological Processes	GO:0043603	cellular amide metabolic process	-30.2682	51/792	AARS1,ABCF1,CLIC1,DARS1,EEF1A1,EEF2,EIF1AX,EIF4A1,EIF4G1,EPRS1,FARSA,GPX1,RPSA,RPL3,RPL4,RPL5,RPL6,RPL7A,RPL9,RPL10,RPL13,RPL17,RPL18,RPL26,RPL27,RPL28,RPL31,RPLP0,RPLP2,RPS3,RPS3A,RPS4X,RPS5,RPS7,RPS8,RPS10,RPS17,RPS18,RPS20,RPS24,RPS25,RRBP1,YARS1,EIF3A,EIF3G,EIF3I,PABPC4,EIF2S2,AIMP1,EIF5B,LARP1
1_Member	GO Biological Processes	GO:0034645	cellular macromolecule biosynthetic process	-29.3526	49/749	AARS1,ABCF1,DARS1,EEF1A1,EEF2,EIF1AX,EIF4A1,EIF4G1,EPRS1,FARSA,RPSA,RPL3,RPL4,RPL5,RPL6,RPL7A,RPL9,RPL10,RPL13,RPL17,RPL18,RPL26,RPL27,RPL28,RPL31,RPLP0,RPLP2,RPS3,RPS3A,RPS4X,RPS5,RPS7,RPS8,RPS10,RPS17,RPS18,RPS20,RPS24,RPS25,RRBP1,YARS1,EIF3A,EIF3G,EIF3I,PABPC4,EIF2S2,AIMP1,EIF5B,LARP1
2_Summary	GO Biological Processes	GO:0030036	actin cytoskeleton organization	-37.2725	50/538	ACTB,ACTG1,ANXA1,CAPZA1,CDC42,CFL1,CTNNA1,DIAPH1,DPYSL3,CTTN,EPB41,EPB41L2,FLII,FLNA,FLNB,FLNC,GSN,KRT19,MARCKS,MYH9,MYH10,MYH11,MYO1C,MYO6,TWF1,SPTAN1,TLN1,TPM1,TPM3,TPM4,HSP90B1,EZR,PDLIM4,PDLIM1,SLC9A3R1,CDC42BPB,PDCD6IP,WASF2,MYL9,PDLIM5,EPB41L3,CD2AP,DBNL,TMOD3,CARMIL1,MARCKSL1,MYH14,SCIN,ACTBL2,MYO18A,MYL6,SERPINH1,DCTN1,DYNC1H1,HSP90AB1,KRT7,KRT8,STMN1,COL14A1,SLK,TPPP3
2_Member	GO Biological Processes	GO:0030036	actin cytoskeleton organization	-37.2725	50/538	ACTB,ACTG1,ANXA1,CAPZA1,CDC42,CFL1,CTNNA1,DIAPH1,DPYSL3,CTTN,EPB41,EPB41L2,FLII,FLNA,FLNB,FLNC,GSN,KRT19,MARCKS,MYH9,MYH10,MYH11,MYO1C,MYO6,TWF1,SPTAN1,TLN1,TPM1,TPM3,TPM4,HSP90B1,EZR,PDLIM4,PDLIM1,SLC9A3R1,CDC42BPB,PDCD6IP,WASF2,MYL9,PDLIM5,EPB41L3,CD2AP,DBNL,TMOD3,CARMIL1,MARCKSL1,MYH14,SCIN,ACTBL2,MYO18A
2_Member	GO Biological Processes	GO:0030029	actin filament-based process	-36.0816	51/601	ACTB,ACTG1,ANXA1,CAPZA1,CDC42,CFL1,CTNNA1,DIAPH1,DPYSL3,CTTN,EPB41,EPB41L2,FLII,FLNA,FLNB,FLNC,GSN,KRT19,MARCKS,MYH9,MYH10,MYH11,MYL6,MYO1C,MYO6,TWF1,SPTAN1,TLN1,TPM1,TPM3,TPM4,HSP90B1,EZR,PDLIM4,PDLIM1,SLC9A3R1,CDC42BPB,PDCD6IP,WASF2,MYL9,PDLIM5,EPB41L3,CD2AP,DBNL,TMOD3,CARMIL1,MARCKSL1,MYH14,SCIN,ACTBL2,MYO18A
2_Member	GO Biological Processes	GO:0097435	supramolecular fiber organization	-24.5446	39/549	ACTG1,SERPINH1,CDC42,CFL1,CTNNA1,DCTN1,DIAPH1,DYNC1H1,DPYSL3,CTTN,FLII,FLNA,FLNC,GSN,HSP90AB1,KRT7,KRT8,KRT19,STMN1,MARCKS,MYH11,MYO1C,MYO6,TWF1,TPM1,TPM3,TPM4,HSP90B1,COL14A1,EZR,PDLIM1,SLK,MYL9,CD2AP,TMOD3,TPPP3,CARMIL1,MARCKSL1,SCIN
2_Member	GO Biological Processes	GO:0007015	actin filament organization	-18.1348	21/267	CFL1,CTNNA1,DIAPH1,DPYSL3,CTTN,FLII,FLNA,GSN,MARCKS,MYO1C,MYO6,TPM1,TPM3,TPM4,HSP90B1,EZR,PDLIM1,TMOD3,CARMIL1,MARCKSL1,SCIN
3_Summary	GO Biological Processes	GO:0031032	actomyosin structure organization	-17.9283	18/110	ACTG1,EPB41,EPB41L2,FLII,FLNC,KRT19,MYH9,MYH10,MYH11,TPM1,PDLIM1,CDC42BPB,PDCD6IP,MYL9,EPB41L3,TMOD3,MYH14,MYO18A,CIRBP,DYNC1H1,FLNA,RPSA,RPL3,RPL5,RPL6,RPL10,RPLP0,RPS3,RPS5,EZR,G3BP1,PRRC2C,DBNL,LRBA,DCTN1,GSN,SEPTIN2,RAB1A,SPAG1,UBQLN1,CHMP5,IFT74,BIN1,FLNB,GPX1,MYL6,PDLIM4,SPAG9,BASP1,PDLIM5
3_Member	GO Biological Processes	GO:0031032	actomyosin structure organization	-17.9283	18/110	ACTG1,EPB41,EPB41L2,FLII,FLNC,KRT19,MYH9,MYH10,MYH11,TPM1,PDLIM1,CDC42BPB,PDCD6IP,MYL9,EPB41L3,TMOD3,MYH14,MYO18A
3_Member	GO Biological Processes	GO:0140694	non-membrane-bounded organelle assembly	-14.8851	23/312	ACTG1,CIRBP,DYNC1H1,FLII,FLNA,FLNC,KRT19,RPSA,MYH11,RPL3,RPL5,RPL6,RPL10,RPLP0,RPS3,RPS5,TPM1,EZR,G3BP1,MYL9,PRRC2C,DBNL,TMOD3
3_Member	GO Biological Processes	GO:0070925	organelle assembly	-14.0144	33/783	ACTG1,LRBA,CIRBP,DCTN1,DYNC1H1,FLII,FLNA,FLNC,GSN,KRT19,RPSA,MYH11,SEPTIN2,RAB1A,RPL3,RPL5,RPL6,RPL10,RPLP0,RPS3,RPS5,SPAG1,TPM1,EZR,PDCD6IP,G3BP1,MYL9,PRRC2C,DBNL,TMOD3,UBQLN1,CHMP5,IFT74
3_Member	GO Biological Processes	GO:0061061	muscle structure development	-7.73682	19/484	ACTG1,BIN1,FLII,FLNB,FLNC,GPX1,KRT19,MYH9,MYH11,MYL6,TPM1,PDLIM4,SPAG9,PDLIM1,MYL9,BASP1,PDLIM5,TMOD3,MYH14
3_Member	GO Biological Processes	GO:0030239	myofibril assembly	-7.50946	7/61	ACTG1,FLII,KRT19,MYH11,TPM1,MYL9,TMOD3
3_Member	GO Biological Processes	GO:0055002	striated muscle cell development	-7.45932	7/62	ACTG1,FLII,KRT19,MYH11,TPM1,MYL9,TMOD3
3_Member	GO Biological Processes	GO:0055001	muscle cell development	-7.11209	11/159	ACTG1,BIN1,FLII,FLNC,GPX1,KRT19,MYH11,TPM1,MYL9,PDLIM5,TMOD3
3_Member	GO Biological Processes	GO:0051146	striated muscle cell differentiation	-7.0959	12/197	ACTG1,FLII,FLNC,GPX1,KRT19,MYH9,MYH11,TPM1,SPAG9,MYL9,PDLIM5,TMOD3
3_Member	GO Biological Processes	GO:0010927	cellular component assembly involved in morphogenesis	-6.74814	9/104	ACTG1,FLII,FLNC,KRT19,MYH11,TPM1,MYL9,EPB41L3,TMOD3
3_Member	GO Biological Processes	GO:0042692	muscle cell differentiation	-6.62092	13/261	ACTG1,BIN1,FLII,FLNC,GPX1,KRT19,MYH9,MYH11,TPM1,SPAG9,MYL9,PDLIM5,TMOD3
3_Member	GO Biological Processes	GO:0045214	sarcomere organization	-4.92057	4/38	ACTG1,FLNC,KRT19,TPM1
4_Summary	GO Biological Processes	GO:1902903	regulation of supramolecular fiber organization	-16.9795	27/381	ACTG1,BIN1,CAPZA1,CDC42,DCTN1,CTTN,FKBP4,FLII,FLNA,GPX1,GSN,HSPA8,STMN1,MAP1A,MAP1B,MAP2,PAK2,TWF1,RPS3,SPTAN1,TPM1,WASF2,ARFIP1,DBNL,TMOD3,CARMIL1,SCIN,DIAPH1,DYNC1H1,CD2AP,CHMP5,EIF4G1,HSPA5,MSN,SEPTIN8,TPPP3,MYH9,HSP90AB1,EZR,SLC9A3R1,ANXA2,DPYSL3,MAP4
4_Member	GO Biological Processes	GO:1902903	regulation of supramolecular fiber organization	-16.9795	27/381	ACTG1,BIN1,CAPZA1,CDC42,DCTN1,CTTN,FKBP4,FLII,FLNA,GPX1,GSN,HSPA8,STMN1,MAP1A,MAP1B,MAP2,PAK2,TWF1,RPS3,SPTAN1,TPM1,WASF2,ARFIP1,DBNL,TMOD3,CARMIL1,SCIN
4_Member	GO Biological Processes	GO:0051493	regulation of cytoskeleton organization	-15.2049	29/531	ACTG1,BIN1,CAPZA1,CDC42,DCTN1,DIAPH1,DYNC1H1,CTTN,FKBP4,FLII,FLNA,GSN,STMN1,MAP1A,MAP1B,MAP2,PAK2,TWF1,RPS3,SPTAN1,TPM1,WASF2,CD2AP,ARFIP1,DBNL,TMOD3,CHMP5,CARMIL1,SCIN
4_Member	GO Biological Processes	GO:0043254	regulation of protein-containing complex assembly	-13.3615	24/407	BIN1,CAPZA1,CDC42,DCTN1,EIF4G1,CTTN,FKBP4,FLII,GSN,HSPA5,HSPA8,STMN1,MAP1B,MAP2,MSN,TWF1,RPS3,SPTAN1,SEPTIN8,DBNL,TMOD3,TPPP3,CARMIL1,SCIN
4_Member	GO Biological Processes	GO:0032271	regulation of protein polymerization	-13.2369	18/200	BIN1,CAPZA1,DCTN1,CTTN,FKBP4,FLII,GSN,STMN1,MAP1B,MAP2,TWF1,RPS3,SPTAN1,DBNL,TMOD3,TPPP3,CARMIL1,SCIN
4_Member	GO Biological Processes	GO:0110053	regulation of actin filament organization	-11.8468	19/276	ACTG1,BIN1,CAPZA1,CDC42,CTTN,FLII,FLNA,GSN,STMN1,PAK2,TWF1,SPTAN1,TPM1,WASF2,ARFIP1,DBNL,TMOD3,CARMIL1,SCIN
4_Member	GO Biological Processes	GO:0032970	regulation of actin filament-based process	-10.8121	21/399	ACTG1,BIN1,CAPZA1,CDC42,CTTN,FLII,FLNA,GSN,STMN1,MYH9,PAK2,TWF1,SPTAN1,TPM1,WASF2,CD2AP,ARFIP1,DBNL,TMOD3,CARMIL1,SCIN
4_Member	GO Biological Processes	GO:0032956	regulation of actin cytoskeleton organization	-10.7837	20/358	ACTG1,BIN1,CAPZA1,CDC42,CTTN,FLII,FLNA,GSN,STMN1,PAK2,TWF1,SPTAN1,TPM1,WASF2,CD2AP,ARFIP1,DBNL,TMOD3,CARMIL1,SCIN
4_Member	GO Biological Processes	GO:1902904	negative regulation of supramolecular fiber organization	-10.141	14/163	CAPZA1,FKBP4,FLII,GSN,HSPA8,STMN1,MAP1B,MAP2,PAK2,TWF1,SPTAN1,WASF2,TMOD3,SCIN
4_Member	GO Biological Processes	GO:0032272	negative regulation of protein polymerization	-9.28731	10/75	CAPZA1,FKBP4,FLII,GSN,STMN1,MAP2,TWF1,SPTAN1,TMOD3,SCIN
4_Member	GO Biological Processes	GO:0051494	negative regulation of cytoskeleton organization	-9.19071	13/159	CAPZA1,FKBP4,FLII,GSN,STMN1,MAP1B,MAP2,PAK2,TWF1,SPTAN1,WASF2,TMOD3,SCIN
4_Member	GO Biological Processes	GO:0031333	negative regulation of protein-containing complex assembly	-8.79813	12/139	CAPZA1,CDC42,FKBP4,FLII,GSN,HSPA5,STMN1,MAP2,TWF1,SPTAN1,TMOD3,SCIN
4_Member	GO Biological Processes	GO:1901879	regulation of protein depolymerization	-8.59113	10/88	CAPZA1,FLII,GSN,MAP1A,MAP1B,TWF1,SPTAN1,TMOD3,CARMIL1,SCIN
4_Member	GO Biological Processes	GO:0032535	regulation of cellular component size	-8.16145	17/359	BIN1,CAPZA1,CTTN,FLII,GSN,HSP90AB1,MAP1B,MAP2,MSN,TWF1,SPTAN1,EZR,SLC9A3R1,DBNL,TMOD3,CARMIL1,SCIN
4_Member	GO Biological Processes	GO:0051693	actin filament capping	-7.94159	7/35	CAPZA1,FLII,GSN,TWF1,SPTAN1,TMOD3,SCIN
4_Member	GO Biological Processes	GO:0030834	regulation of actin filament depolymerization	-7.91255	8/54	CAPZA1,FLII,GSN,TWF1,SPTAN1,TMOD3,CARMIL1,SCIN
4_Member	GO Biological Processes	GO:0030833	regulation of actin filament polymerization	-7.71552	11/139	BIN1,CAPZA1,CTTN,FLII,GSN,TWF1,SPTAN1,DBNL,TMOD3,CARMIL1,SCIN
4_Member	GO Biological Processes	GO:0030835	negative regulation of actin filament depolymerization	-7.59421	7/39	CAPZA1,FLII,GSN,TWF1,SPTAN1,TMOD3,SCIN
4_Member	GO Biological Processes	GO:0051129	negative regulation of cellular component organization	-7.22749	22/693	ANXA2,CAPZA1,CDC42,DPYSL3,FKBP4,FLII,FLNA,GPX1,GSN,HSPA5,HSPA8,STMN1,MAP1B,MAP2,MAP4,PAK2,TWF1,SPTAN1,WASF2,TMOD3,CARMIL1,SCIN
4_Member	GO Biological Processes	GO:1901880	negative regulation of protein depolymerization	-7.20682	8/66	CAPZA1,FLII,GSN,MAP1B,TWF1,SPTAN1,TMOD3,SCIN
4_Member	GO Biological Processes	GO:0008064	regulation of actin polymerization or depolymerization	-7.14016	11/158	BIN1,CAPZA1,CTTN,FLII,GSN,TWF1,SPTAN1,DBNL,TMOD3,CARMIL1,SCIN
4_Member	GO Biological Processes	GO:0030832	regulation of actin filament length	-7.11209	11/159	BIN1,CAPZA1,CTTN,FLII,GSN,TWF1,SPTAN1,DBNL,TMOD3,CARMIL1,SCIN
4_Member	GO Biological Processes	GO:0043244	regulation of protein-containing complex disassembly	-7.11007	10/125	CAPZA1,FLII,GSN,MAP1A,MAP1B,TWF1,SPTAN1,TMOD3,CARMIL1,SCIN
4_Member	GO Biological Processes	GO:0090066	regulation of anatomical structure size	-6.86082	18/495	BIN1,CAPZA1,CTTN,FLII,GPX1,GSN,HSP90AB1,MAP1B,MAP2,MSN,TWF1,SPTAN1,EZR,SLC9A3R1,DBNL,TMOD3,CARMIL1,SCIN
4_Member	GO Biological Processes	GO:0010639	negative regulation of organelle organization	-6.83316	15/342	CAPZA1,FKBP4,FLII,GPX1,GSN,STMN1,MAP1B,MAP2,MAP4,PAK2,TWF1,SPTAN1,WASF2,TMOD3,SCIN
4_Member	GO Biological Processes	GO:0043242	negative regulation of protein-containing complex disassembly	-6.72072	8/76	CAPZA1,FLII,GSN,MAP1B,TWF1,SPTAN1,TMOD3,SCIN
4_Member	GO Biological Processes	GO:0051016	barbed-end actin filament capping	-6.33333	5/20	CAPZA1,FLII,GSN,TWF1,SCIN
4_Member	GO Biological Processes	GO:0030837	negative regulation of actin filament polymerization	-6.25702	7/60	CAPZA1,FLII,GSN,TWF1,SPTAN1,TMOD3,SCIN
5_Summary	GO Biological Processes	GO:0006413	translational initiation	-14.1067	13/67	EIF1AX,EIF4A1,EIF4G1,RPS3,RPS3A,RPS5,RPS17,EIF3A,EIF3G,EIF3I,EIF2S2,EIF5B,LARP1
5_Member	GO Biological Processes	GO:0006413	translational initiation	-14.1067	13/67	EIF1AX,EIF4A1,EIF4G1,RPS3,RPS3A,RPS5,RPS17,EIF3A,EIF3G,EIF3I,EIF2S2,EIF5B,LARP1
5_Member	GO Biological Processes	GO:0002183	cytoplasmic translational initiation	-6.61722	6/33	EIF4A1,EIF4G1,EIF3A,EIF3G,EIF3I,EIF2S2
5_Member	GO Biological Processes	GO:0001732	formation of cytoplasmic translation initiation complex	-5.15413	4/16	EIF3A,EIF3G,EIF3I,EIF2S2
6_Summary	GO Biological Processes	GO:0007017	microtubule-based process	-13.9675	33/786	CDC42,CFL1,DCTN1,DYNC1H1,DYNC1I2,DYNC1LI2,FLNA,GAPDH,HSPA8,HSPB1,KIF5B,STMN1,MAP1A,MAP1B,MAP2,MAP4,MYH9,RAB1A,RAN,RPS3,SPAG1,TUBA4A,EZR,SLC9A3R1,SLK,DCTN2,NUDC,COPG1,KIF13B,TPPP3,TUBA8,IFT74,DYNLRB1,BIN1,MYO1C,MYO6,USO1,SPAG9,TFG,ARFGAP3,CHMP5,MYH10,RPL26,PDCD6IP,SUGT1
6_Member	GO Biological Processes	GO:0007017	microtubule-based process	-13.9675	33/786	CDC42,CFL1,DCTN1,DYNC1H1,DYNC1I2,DYNC1LI2,FLNA,GAPDH,HSPA8,HSPB1,KIF5B,STMN1,MAP1A,MAP1B,MAP2,MAP4,MYH9,RAB1A,RAN,RPS3,SPAG1,TUBA4A,EZR,SLC9A3R1,SLK,DCTN2,NUDC,COPG1,KIF13B,TPPP3,TUBA8,IFT74,DYNLRB1
6_Member	GO Biological Processes	GO:0051640	organelle localization	-10.6155	23/500	BIN1,CDC42,CFL1,DCTN1,DYNC1H1,KIF5B,MAP1B,MAP4,MYH9,MYO1C,MYO6,RAB1A,RAN,EZR,USO1,SPAG9,SLC9A3R1,TFG,DCTN2,NUDC,COPG1,ARFGAP3,CHMP5
6_Member	GO Biological Processes	GO:0051656	establishment of organelle localization	-10.4433	20/374	CDC42,CFL1,DCTN1,DYNC1H1,KIF5B,MAP1B,MAP4,MYH9,MYO1C,MYO6,RAB1A,RAN,EZR,SLC9A3R1,TFG,DCTN2,NUDC,COPG1,ARFGAP3,CHMP5
6_Member	GO Biological Processes	GO:0000226	microtubule cytoskeleton organization	-9.39218	22/526	CFL1,DCTN1,DYNC1H1,DYNC1LI2,FLNA,GAPDH,STMN1,MAP1A,MAP1B,MAP2,MAP4,MYH9,RAN,RPS3,SPAG1,TUBA4A,EZR,SLK,DCTN2,NUDC,TPPP3,TUBA8
6_Member	GO Biological Processes	GO:0051647	nucleus localization	-7.58893	5/24	BIN1,DCTN1,DYNC1H1,SLC9A3R1,NUDC
6_Member	GO Biological Processes	GO:0007051	spindle organization	-6.91502	8/155	DYNC1H1,FLNA,MAP4,MYH9,RPS3,EZR,DCTN2,NUDC
6_Member	GO Biological Processes	GO:0007097	nuclear migration	-6.33333	5/20	CDC42,DCTN1,DYNC1H1,SLC9A3R1,NUDC
6_Member	GO Biological Processes	GO:1902850	microtubule cytoskeleton organization involved in mitosis	-5.12769	6/125	DCTN1,DYNC1H1,FLNA,MAP4,DCTN2,NUDC
6_Member	GO Biological Processes	GO:0007052	mitotic spindle organization	-4.99924	6/94	DYNC1H1,FLNA,STMN1,MAP4,DCTN2,NUDC
6_Member	GO Biological Processes	GO:0051293	establishment of spindle localization	-4.37354	4/52	DCTN1,DYNC1H1,MAP4,MYH9
6_Member	GO Biological Processes	GO:0051653	spindle localization	-4.21566	4/57	DCTN1,DYNC1H1,MAP4,MYH9
6_Member	GO Biological Processes	GO:0000278	mitotic cell cycle	-3.87186	15/605	DCTN1,DYNC1H1,FLNA,STMN1,MAP4,MYH10,RAN,RPL26,TUBA4A,PDCD6IP,DCTN2,NUDC,SUGT1,CHMP5,TUBA8
6_Member	GO Biological Processes	GO:1903047	mitotic cell cycle process	-2.97879	12/514	DCTN1,DYNC1H1,FLNA,STMN1,MAP4,MYH10,RAN,RPL26,PDCD6IP,DCTN2,NUDC,CHMP5
6_Member	GO Biological Processes	GO:0031122	cytoplasmic microtubule organization	-2.93028	4/57	DCTN1,DYNC1H1,EZR,SLK
7_Summary	GO Biological Processes	GO:0006457	protein folding	-13.745	17/209	FKBP4,FKBP5,PDIA3,HSPA4,HSPA5,HSPA8,HSPB1,HSP90AB1,PPIA,PPID,DNAJC3,HSP90B1,PDIA4,PDIA6,NUDC,RUVBL2,STIP1,SERPINH1
7_Member	GO Biological Processes	GO:0006457	protein folding	-13.745	17/209	FKBP4,FKBP5,PDIA3,HSPA4,HSPA5,HSPA8,HSPB1,HSP90AB1,PPIA,PPID,DNAJC3,HSP90B1,PDIA4,PDIA6,NUDC,RUVBL2,STIP1
7_Member	GO Biological Processes	GO:0061077	chaperone-mediated protein folding	-6.6294	7/69	FKBP4,FKBP5,HSPA5,HSPA8,HSPB1,PPID,PDIA4
7_Member	GO Biological Processes	GO:0006986	response to unfolded protein	-4.17962	7/123	SERPINH1,HSPA4,HSPA5,HSPA8,HSPB1,HSP90AB1,DNAJC3
7_Member	GO Biological Processes	GO:0035966	response to topologically incorrect protein	-3.75138	7/144	SERPINH1,HSPA4,HSPA5,HSPA8,HSPB1,HSP90AB1,DNAJC3
7_Member	GO Biological Processes	GO:0042026	protein refolding	-3.48837	3/22	HSPA5,HSPA8,HSPB1
8_Summary	GO Biological Processes	GO:0022613	ribonucleoprotein complex biogenesis	-12.0497	18/457	HSP90AB1,RPSA,RAN,RPL5,RPL6,RPL7A,RPL10,RPL26,RPLP0,RPS7,RPS8,RPS17,RPS24,RPS25,RUVBL1,EIF3G,EIF2S2,RUVBL2,DARS1,EPRS1,FARSA,RPL27,YARS1
8_Member	GO Biological Processes	GO:0022613	ribonucleoprotein complex biogenesis	-12.0497	18/457	HSP90AB1,RPSA,RAN,RPL5,RPL6,RPL7A,RPL10,RPL26,RPLP0,RPS7,RPS8,RPS17,RPS24,RPS25,RUVBL1,EIF3G,EIF2S2,RUVBL2
8_Member	GO Biological Processes	GO:0042254	ribosome biogenesis	-9.41719	13/294	RPSA,RAN,RPL5,RPL6,RPL7A,RPL10,RPL26,RPLP0,RPS7,RPS8,RPS17,RPS24,RPS25
8_Member	GO Biological Processes	GO:0042274	ribosomal small subunit biogenesis	-6.14259	6/74	RPSA,RPS7,RPS8,RPS17,RPS24,RPS25
8_Member	GO Biological Processes	GO:0006364	rRNA processing	-5.3659	8/219	RPL5,RPL7A,RPL26,RPS7,RPS8,RPS17,RPS24,RPS25
8_Member	GO Biological Processes	GO:0016072	rRNA metabolic process	-4.95857	8/249	RPL5,RPL7A,RPL26,RPS7,RPS8,RPS17,RPS24,RPS25
8_Member	GO Biological Processes	GO:0034660	ncRNA metabolic process	-4.69518	12/523	DARS1,EPRS1,FARSA,RPL5,RPL7A,RPL26,RPL27,RPS7,RPS8,RPS24,RPS25,YARS1
8_Member	GO Biological Processes	GO:0034470	ncRNA processing	-3.50005	8/403	RPL5,RPL7A,RPL26,RPS7,RPS8,RPS17,RPS24,RPS25
9_Summary	GO Biological Processes	GO:0070527	platelet aggregation	-10.2501	9/43	ACTB,ACTG1,CLIC1,FLNA,HSPB1,MYH9,PPIA,TLN1,MYL9,ANXA1,ANXA2,CTNNA1,KRT18,MSN,NT5E,COL14A1,EZR,PDLIM1,PDLIM5,CD2AP,TMOD3,ANXA5,ANXA8,DPYSL3,GPX1,MAP1B,TPM1,PABPC4,CHMP5,STMN1,WNK1,PRDX1,ENPP3,TPD52,KIF13B
9_Member	GO Biological Processes	GO:0070527	platelet aggregation	-10.2501	9/43	ACTB,ACTG1,CLIC1,FLNA,HSPB1,MYH9,PPIA,TLN1,MYL9
9_Member	GO Biological Processes	GO:0034109	homotypic cell-cell adhesion	-8.8834	9/60	ACTB,ACTG1,CLIC1,FLNA,HSPB1,MYH9,PPIA,TLN1,MYL9
9_Member	GO Biological Processes	GO:0098609	cell-cell adhesion	-8.46954	21/537	ACTB,ACTG1,ANXA1,ANXA2,CLIC1,CTNNA1,FLNA,HSPB1,KRT18,MSN,MYH9,NT5E,PPIA,TLN1,COL14A1,EZR,PDLIM1,MYL9,PDLIM5,CD2AP,TMOD3
9_Member	GO Biological Processes	GO:0007596	blood coagulation	-7.7697	9/172	ACTB,ACTG1,ANXA5,FLNA,HSPB1,MYH9,TLN1,MYL9,ANXA8
9_Member	GO Biological Processes	GO:0050817	coagulation	-7.7261	9/174	ACTB,ACTG1,ANXA5,FLNA,HSPB1,MYH9,TLN1,MYL9,ANXA8
9_Member	GO Biological Processes	GO:0009611	response to wounding	-7.70373	18/435	ACTB,ACTG1,ANXA5,CLIC1,CTNNA1,DPYSL3,FLNA,GPX1,HSPB1,MAP1B,MYH9,PPIA,TLN1,TPM1,PABPC4,MYL9,CHMP5,ANXA8
9_Member	GO Biological Processes	GO:0007599	hemostasis	-7.66172	9/177	ACTB,ACTG1,ANXA5,FLNA,HSPB1,MYH9,TLN1,MYL9,ANXA8
9_Member	GO Biological Processes	GO:0030168	platelet activation	-7.13952	7/96	ACTB,ACTG1,FLNA,HSPB1,MYH9,TLN1,MYL9
9_Member	GO Biological Processes	GO:0042060	wound healing	-7.03365	15/330	ACTB,ACTG1,ANXA5,CLIC1,FLNA,GPX1,HSPB1,MYH9,PPIA,TLN1,TPM1,PABPC4,MYL9,CHMP5,ANXA8
9_Member	GO Biological Processes	GO:0050878	regulation of body fluid levels	-5.64265	14/371	ACTB,ACTG1,ANXA5,CLIC1,FLNA,HSPB1,STMN1,MYH9,PPIA,TLN1,PABPC4,MYL9,WNK1,ANXA8
9_Member	GO Biological Processes	GO:0001775	cell activation	-4.44312	13/647	ACTB,ACTG1,ANXA1,CLIC1,FLNA,MSN,MYH9,PRDX1,ENPP3,PPIA,TPD52,MYL9,KIF13B
10_Summary	GO Biological Processes	GO:0022604	regulation of cell morphogenesis	-10.12	18/306	ANXA1,CDC42,CFL1,DIAPH1,EPB41,FLNA,CAPRIN1,MSN,MYH9,MYH10,TPM1,EZR,SPAG9,SLC9A3R1,EPB41L3,DBNL,CARMIL1,MYH14,PPIA,AIMP1,WNK1
10_Member	GO Biological Processes	GO:0022604	regulation of cell morphogenesis	-10.12	18/306	ANXA1,CDC42,CFL1,DIAPH1,EPB41,FLNA,CAPRIN1,MSN,MYH9,MYH10,TPM1,EZR,SPAG9,SLC9A3R1,EPB41L3,DBNL,CARMIL1,MYH14
10_Member	GO Biological Processes	GO:0008360	regulation of cell shape	-8.11332	10/152	ANXA1,DIAPH1,EPB41,MSN,MYH9,MYH10,TPM1,EZR,SLC9A3R1,MYH14
10_Member	GO Biological Processes	GO:0050900	leukocyte migration	-2.55658	7/230	ANXA1,CDC42,MSN,MYH9,PPIA,AIMP1,WNK1
11_Summary	GO Biological Processes	GO:0006417	regulation of translation	-9.46904	21/472	AARS1,CIRBP,EEF2,EIF4G1,EPRS1,GAPDH,HSPB1,CAPRIN1,NCL,YBX1,DNAJC3,RPL5,RPL10,RPL26,RPS3,RPS4X,YBX3,EIF5B,LARP1,PABPC1,TNKS1BP1,BIN1,FUS,HNRNPK,HSPA8,PABPC4,PRDX6,SERBP1,ANXA2,HSP90AB1,MAP1A,RPS7,FLNA
11_Member	GO Biological Processes	GO:0006417	regulation of translation	-9.46904	21/472	AARS1,CIRBP,EEF2,EIF4G1,EPRS1,GAPDH,HSPB1,CAPRIN1,NCL,YBX1,DNAJC3,RPL5,RPL10,RPL26,RPS3,RPS4X,YBX3,EIF5B,LARP1,PABPC1,TNKS1BP1
11_Member	GO Biological Processes	GO:0034248	regulation of cellular amide metabolic process	-9.22442	22/537	AARS1,BIN1,CIRBP,EEF2,EIF4G1,EPRS1,GAPDH,HSPB1,CAPRIN1,NCL,YBX1,DNAJC3,RPL5,RPL10,RPL26,RPS3,RPS4X,YBX3,EIF5B,LARP1,PABPC1,TNKS1BP1
11_Member	GO Biological Processes	GO:2000112	regulation of cellular macromolecule biosynthetic process	-8.09743	21/564	AARS1,CIRBP,EEF2,EIF4G1,EPRS1,GAPDH,HSPB1,CAPRIN1,NCL,YBX1,DNAJC3,RPL5,RPL10,RPL26,RPS3,RPS4X,YBX3,EIF5B,LARP1,PABPC1,TNKS1BP1
11_Member	GO Biological Processes	GO:0045727	positive regulation of translation	-7.65085	11/141	CIRBP,EEF2,EIF4G1,YBX1,DNAJC3,RPL5,RPL26,RPS4X,YBX3,LARP1,PABPC1
11_Member	GO Biological Processes	GO:1903311	regulation of mRNA metabolic process	-7.20911	13/305	CIRBP,FUS,HNRNPK,HSPA8,NCL,YBX1,YBX3,PABPC4,PRDX6,LARP1,SERBP1,PABPC1,TNKS1BP1
11_Member	GO Biological Processes	GO:0031330	negative regulation of cellular catabolic process	-6.90865	12/269	ANXA2,CIRBP,EIF4G1,FUS,HSP90AB1,MAP1A,YBX1,RPL5,RPS7,YBX3,LARP1,PABPC1
11_Member	GO Biological Processes	GO:0034250	positive regulation of cellular amide metabolic process	-6.89464	11/167	CIRBP,EEF2,EIF4G1,YBX1,DNAJC3,RPL5,RPL26,RPS4X,YBX3,LARP1,PABPC1
11_Member	GO Biological Processes	GO:0009895	negative regulation of catabolic process	-6.84395	13/328	ANXA2,CIRBP,EIF4G1,FLNA,FUS,HSP90AB1,MAP1A,YBX1,RPL5,RPS7,YBX3,LARP1,PABPC1
11_Member	GO Biological Processes	GO:0043488	regulation of mRNA stability	-6.07988	9/163	CIRBP,FUS,YBX1,YBX3,PABPC4,LARP1,SERBP1,PABPC1,TNKS1BP1
11_Member	GO Biological Processes	GO:0048255	mRNA stabilization	-5.94452	6/55	CIRBP,FUS,YBX1,YBX3,LARP1,PABPC1
11_Member	GO Biological Processes	GO:0043487	regulation of RNA stability	-5.82287	9/175	CIRBP,FUS,YBX1,YBX3,PABPC4,LARP1,SERBP1,PABPC1,TNKS1BP1
11_Member	GO Biological Processes	GO:1903312	negative regulation of mRNA metabolic process	-5.7085	7/94	CIRBP,FUS,HNRNPK,YBX1,YBX3,LARP1,PABPC1
11_Member	GO Biological Processes	GO:0061013	regulation of mRNA catabolic process	-5.70177	9/181	CIRBP,FUS,YBX1,YBX3,PABPC4,LARP1,SERBP1,PABPC1,TNKS1BP1
11_Member	GO Biological Processes	GO:0043489	RNA stabilization	-5.55179	6/64	CIRBP,FUS,YBX1,YBX3,LARP1,PABPC1
11_Member	GO Biological Processes	GO:1902373	negative regulation of mRNA catabolic process	-5.47277	6/66	CIRBP,FUS,YBX1,YBX3,LARP1,PABPC1
11_Member	GO Biological Processes	GO:1902369	negative regulation of RNA catabolic process	-5.04801	6/78	CIRBP,FUS,YBX1,YBX3,LARP1,PABPC1
11_Member	GO Biological Processes	GO:0017148	negative regulation of translation	-4.38201	8/242	CIRBP,EPRS1,GAPDH,CAPRIN1,NCL,YBX1,RPS3,LARP1
11_Member	GO Biological Processes	GO:0034249	negative regulation of cellular amide metabolic process	-4.31257	9/270	BIN1,CIRBP,EPRS1,GAPDH,NCL,YBX1,RPS3,LARP1,TNKS1BP1
11_Member	GO Biological Processes	GO:2000767	positive regulation of cytoplasmic translation	-4.22247	3/15	YBX1,YBX3,PABPC1
11_Member	GO Biological Processes	GO:2000113	negative regulation of cellular macromolecule biosynthetic process	-4.06053	8/269	CIRBP,EPRS1,GAPDH,CAPRIN1,NCL,YBX1,RPS3,LARP1
11_Member	GO Biological Processes	GO:2000765	regulation of cytoplasmic translation	-3.38669	3/28	YBX1,YBX3,PABPC1
12_Summary	GO Biological Processes	GO:0032989	cellular component morphogenesis	-9.43613	23/574	ACTB,ACTG1,CDC42,CTTN,FLII,FLNC,HSP90AB1,KIF5B,KRT19,STMN1,MAP1A,MAP1B,MAP2,MYH11,SNX2,TPM1,WASF2,MYL9,EPB41L3,DBNL,TMOD3,MYH14,ACTBL2,FLNB,MYH9,RAB1A,SLC9A3R1,CTNNA1,MAP4,PAK2,PHGDH,DCTN1
12_Member	GO Biological Processes	GO:0032989	cellular component morphogenesis	-9.43613	23/574	ACTB,ACTG1,CDC42,CTTN,FLII,FLNC,HSP90AB1,KIF5B,KRT19,STMN1,MAP1A,MAP1B,MAP2,MYH11,SNX2,TPM1,WASF2,MYL9,EPB41L3,DBNL,TMOD3,MYH14,ACTBL2
12_Member	GO Biological Processes	GO:0032990	cell part morphogenesis	-5.00237	15/481	ACTB,CDC42,CTTN,HSP90AB1,KIF5B,STMN1,MAP1A,MAP1B,MAP2,SNX2,WASF2,EPB41L3,DBNL,MYH14,ACTBL2
12_Member	GO Biological Processes	GO:0000902	cell morphogenesis	-5.00166	18/670	ACTB,CDC42,CTTN,FLNB,HSP90AB1,KIF5B,STMN1,MAP1A,MAP1B,MAP2,MYH9,RAB1A,SNX2,SLC9A3R1,WASF2,EPB41L3,DBNL,ACTBL2
12_Member	GO Biological Processes	GO:0031175	neuron projection development	-4.68211	17/641	ACTB,CDC42,CTNNA1,CTTN,HSP90AB1,KIF5B,STMN1,MAP1A,MAP1B,MAP2,MAP4,PAK2,SLC9A3R1,EPB41L3,PHGDH,DBNL,ACTBL2
12_Member	GO Biological Processes	GO:0120039	plasma membrane bounded cell projection morphogenesis	-4.60991	14/458	ACTB,CDC42,CTTN,HSP90AB1,KIF5B,STMN1,MAP1A,MAP1B,MAP2,SNX2,WASF2,EPB41L3,DBNL,ACTBL2
12_Member	GO Biological Processes	GO:0048858	cell projection morphogenesis	-4.56863	14/462	ACTB,CDC42,CTTN,HSP90AB1,KIF5B,STMN1,MAP1A,MAP1B,MAP2,SNX2,WASF2,EPB41L3,DBNL,ACTBL2
12_Member	GO Biological Processes	GO:0048812	neuron projection morphogenesis	-3.44977	12/454	ACTB,CDC42,CTTN,HSP90AB1,KIF5B,STMN1,MAP1A,MAP1B,MAP2,EPB41L3,DBNL,ACTBL2
12_Member	GO Biological Processes	GO:0000904	cell morphogenesis involved in differentiation	-3.44513	13/522	ACTB,CDC42,FLNB,HSP90AB1,KIF5B,STMN1,MAP1A,MAP1B,MAP2,MYH9,RAB1A,SLC9A3R1,ACTBL2
12_Member	GO Biological Processes	GO:0106027	neuron projection organization	-3.39719	4/43	CDC42,DCTN1,CTTN,MAP1A
12_Member	GO Biological Processes	GO:0016358	dendrite development	-3.25121	5/108	CDC42,MAP1A,MAP1B,MAP2,PAK2
12_Member	GO Biological Processes	GO:0048667	cell morphogenesis involved in neuron differentiation	-2.70528	10/410	ACTB,CDC42,HSP90AB1,KIF5B,STMN1,MAP1A,MAP1B,MAP2,SLC9A3R1,ACTBL2
13_Summary	GO Biological Processes	GO:0071826	ribonucleoprotein complex subunit organization	-9.24334	15/226	HSP90AB1,KIF5B,RPSA,RPL3,RPL5,RPL6,RPL10,RPLP0,RPS5,RUVBL1,EIF3A,EIF3G,EIF3I,EIF2S2,RUVBL2,RPL7A,RPL26
13_Member	GO Biological Processes	GO:0071826	ribonucleoprotein complex subunit organization	-9.24334	15/226	HSP90AB1,KIF5B,RPSA,RPL3,RPL5,RPL6,RPL10,RPLP0,RPS5,RUVBL1,EIF3A,EIF3G,EIF3I,EIF2S2,RUVBL2
13_Member	GO Biological Processes	GO:0022618	ribonucleoprotein complex assembly	-8.47929	14/218	HSP90AB1,RPSA,RPL3,RPL5,RPL6,RPL10,RPLP0,RPS5,RUVBL1,EIF3A,EIF3G,EIF3I,EIF2S2,RUVBL2
13_Member	GO Biological Processes	GO:0042273	ribosomal large subunit biogenesis	-6.21358	6/72	RPL5,RPL6,RPL7A,RPL10,RPL26,RPLP0
13_Member	GO Biological Processes	GO:0042255	ribosome assembly	-6.15801	7/62	RPSA,RPL3,RPL5,RPL6,RPL10,RPLP0,RPS5
13_Member	GO Biological Processes	GO:0000027	ribosomal large subunit assembly	-5.6368	5/27	RPL3,RPL5,RPL6,RPL10,RPLP0
14_Summary	GO Biological Processes	GO:0007163	establishment or maintenance of cell polarity	-8.96456	14/200	ACTB,CDC42,CTNNA1,DCTN1,HSP90AB1,MAP1B,MAP4,MSN,MYH9,PDLIM1,SLC9A3R1,CDC42BPB,PDCD6IP,MYO18A,COPG1,ACTG1
14_Member	GO Biological Processes	GO:0007163	establishment or maintenance of cell polarity	-8.96456	14/200	ACTB,CDC42,CTNNA1,DCTN1,HSP90AB1,MAP1B,MAP4,MSN,MYH9,PDLIM1,SLC9A3R1,CDC42BPB,PDCD6IP,MYO18A
14_Member	GO Biological Processes	GO:0030010	establishment of cell polarity	-6.12557	9/123	CDC42,DCTN1,HSP90AB1,MAP1B,MAP4,MSN,MYH9,SLC9A3R1,MYO18A
14_Member	GO Biological Processes	GO:0051683	establishment of Golgi localization	-4.90009	3/8	CDC42,SLC9A3R1,COPG1
14_Member	GO Biological Processes	GO:0061162	establishment of monopolar cell polarity	-4.40991	4/24	CDC42,MAP1B,MSN,SLC9A3R1
14_Member	GO Biological Processes	GO:0061339	establishment or maintenance of monopolar cell polarity	-4.33695	4/25	CDC42,MAP1B,MSN,SLC9A3R1
14_Member	GO Biological Processes	GO:0001738	morphogenesis of a polarized epithelium	-4.3264	5/49	ACTB,ACTG1,CDC42,MSN,SLC9A3R1
14_Member	GO Biological Processes	GO:0051645	Golgi localization	-4.09902	3/14	CDC42,SLC9A3R1,COPG1
14_Member	GO Biological Processes	GO:0030011	maintenance of cell polarity	-3.9008	3/19	PDLIM1,SLC9A3R1,PDCD6IP
14_Member	GO Biological Processes	GO:0045197	establishment or maintenance of epithelial cell apical/basal polarity	-3.11271	4/51	CDC42,MSN,SLC9A3R1,PDCD6IP
14_Member	GO Biological Processes	GO:0035088	establishment or maintenance of apical/basal cell polarity	-2.9886	4/55	CDC42,MSN,SLC9A3R1,PDCD6IP
14_Member	GO Biological Processes	GO:0061245	establishment or maintenance of bipolar cell polarity	-2.9886	4/55	CDC42,MSN,SLC9A3R1,PDCD6IP
15_Summary	GO Biological Processes	GO:0030048	actin filament-based movement	-8.47967	8/98	GSN,MYH9,MYH10,MYL6,MYO1C,MYO6,TPM1,MYH14,PAK2,TPM3,TPM4,TMOD3,FLNB,BASP1
15_Member	GO Biological Processes	GO:0030048	actin filament-based movement	-8.47967	8/98	GSN,MYH9,MYH10,MYL6,MYO1C,MYO6,TPM1,MYH14
15_Member	GO Biological Processes	GO:0003012	muscle system process	-4.96819	8/282	GSN,MYL6,PAK2,TPM1,TPM3,TPM4,TMOD3,MYH14
15_Member	GO Biological Processes	GO:0006936	muscle contraction	-4.62718	7/228	GSN,MYL6,TPM1,TPM3,TPM4,TMOD3,MYH14
15_Member	GO Biological Processes	GO:0060538	skeletal muscle organ development	-2.79866	4/134	FLNB,MYL6,BASP1,MYH14
15_Member	GO Biological Processes	GO:0070252	actin-mediated cell contraction	-2.68013	3/68	GSN,MYL6,TPM1
15_Member	GO Biological Processes	GO:0007517	muscle organ development	-2.31932	5/293	FLNB,MYL6,TPM1,BASP1,MYH14
15_Member	GO Biological Processes	GO:0006941	striated muscle contraction	-2.12768	3/107	GSN,TPM1,MYH14
16_Summary	GO Biological Processes	GO:0099111	microtubule-based transport	-8.28292	12/202	CDC42,DYNC1H1,DYNC1I2,HSPA8,HSPB1,KIF5B,MAP1A,MAP1B,RAB1A,SLC9A3R1,COPG1,IFT74,MYO1C,MYO6,MAP4,KIF13B,DYNLRB1
16_Member	GO Biological Processes	GO:0099111	microtubule-based transport	-8.28292	12/202	CDC42,DYNC1H1,DYNC1I2,HSPA8,HSPB1,KIF5B,MAP1A,MAP1B,RAB1A,SLC9A3R1,COPG1,IFT74
16_Member	GO Biological Processes	GO:0010970	transport along microtubule	-8.24166	11/162	CDC42,DYNC1H1,DYNC1I2,HSPA8,HSPB1,KIF5B,MAP1A,MAP1B,RAB1A,COPG1,IFT74
16_Member	GO Biological Processes	GO:0030705	cytoskeleton-dependent intracellular transport	-7.92469	13/202	CDC42,DYNC1H1,DYNC1I2,HSPA8,HSPB1,KIF5B,MAP1A,MAP1B,MYO1C,MYO6,RAB1A,COPG1,IFT74
16_Member	GO Biological Processes	GO:0007018	microtubule-based movement	-7.87039	15/375	CDC42,DYNC1H1,DYNC1I2,HSPA8,HSPB1,KIF5B,MAP1A,MAP1B,MAP4,RAB1A,SLC9A3R1,COPG1,KIF13B,IFT74,DYNLRB1
16_Member	GO Biological Processes	GO:0099640	axo-dendritic protein transport	-5.56165	3/8	HSPB1,KIF5B,MAP1A
16_Member	GO Biological Processes	GO:0099641	anterograde axonal protein transport	-5.56165	3/8	HSPB1,KIF5B,MAP1A
16_Member	GO Biological Processes	GO:1905383	protein localization to presynapse	-5.56165	3/8	HSPB1,KIF5B,MAP1A
16_Member	GO Biological Processes	GO:0072384	organelle transport along microtubule	-4.92227	6/82	CDC42,DYNC1H1,KIF5B,MAP1B,RAB1A,COPG1
16_Member	GO Biological Processes	GO:0098840	protein transport along microtubule	-4.85936	3/13	HSPB1,KIF5B,MAP1A
16_Member	GO Biological Processes	GO:0099118	microtubule-based protein transport	-4.85936	3/13	HSPB1,KIF5B,MAP1A
16_Member	GO Biological Processes	GO:0008090	retrograde axonal transport	-4.26704	3/20	DYNC1H1,KIF5B,MAP1A
16_Member	GO Biological Processes	GO:0098930	axonal transport	-4.12788	4/60	DYNC1H1,HSPB1,KIF5B,MAP1A
16_Member	GO Biological Processes	GO:0008088	axo-dendritic transport	-4.01813	5/74	DYNC1H1,HSPA8,HSPB1,KIF5B,MAP1A
16_Member	GO Biological Processes	GO:0008089	anterograde axonal transport	-3.20127	3/45	HSPB1,KIF5B,MAP1A
16_Member	GO Biological Processes	GO:0035418	protein localization to synapse	-3.04168	3/51	HSPB1,KIF5B,MAP1A
17_Summary	GO Biological Processes	GO:0010638	positive regulation of organelle organization	-8.21057	20/503	BIN1,ANXA1,ANXA2,CDC42,DCTN1,DYNC1H1,CTTN,GSN,MAP1B,MSN,RPS3,TPM1,RUVBL1,PDCD6IP,G3BP1,WASF2,SEPTIN9,RUVBL2,CARMIL1,SCIN,GPX1,DPYSL3,EIF4G1,TPPP3,SNX2,MYL9
17_Member	GO Biological Processes	GO:0010638	positive regulation of organelle organization	-8.21057	20/503	BIN1,ANXA1,ANXA2,CDC42,DCTN1,DYNC1H1,CTTN,GSN,MAP1B,MSN,RPS3,TPM1,RUVBL1,PDCD6IP,G3BP1,WASF2,SEPTIN9,RUVBL2,CARMIL1,SCIN
17_Member	GO Biological Processes	GO:1902905	positive regulation of supramolecular fiber organization	-7.66428	12/175	BIN1,CDC42,DCTN1,CTTN,GPX1,GSN,MAP1B,RPS3,TPM1,WASF2,CARMIL1,SCIN
17_Member	GO Biological Processes	GO:0051495	positive regulation of cytoskeleton organization	-7.16897	12/194	BIN1,CDC42,DCTN1,DYNC1H1,CTTN,GSN,MAP1B,RPS3,TPM1,WASF2,CARMIL1,SCIN
17_Member	GO Biological Processes	GO:0044089	positive regulation of cellular component biogenesis	-6.34319	15/492	BIN1,CDC42,DYNC1H1,DPYSL3,EIF4G1,CTTN,MAP1B,RPS3,TPM1,PDCD6IP,G3BP1,WASF2,SEPTIN9,TPPP3,CARMIL1
17_Member	GO Biological Processes	GO:0032273	positive regulation of protein polymerization	-4.99653	7/92	BIN1,DCTN1,CTTN,MAP1B,RPS3,TPPP3,CARMIL1
17_Member	GO Biological Processes	GO:0031334	positive regulation of protein-containing complex assembly	-4.5467	9/192	BIN1,DCTN1,EIF4G1,CTTN,MAP1B,MSN,RPS3,TPPP3,CARMIL1
17_Member	GO Biological Processes	GO:0097581	lamellipodium organization	-3.84612	4/43	CTTN,SNX2,WASF2,CARMIL1
17_Member	GO Biological Processes	GO:0030838	positive regulation of actin filament polymerization	-2.83579	3/53	BIN1,CTTN,CARMIL1
17_Member	GO Biological Processes	GO:0006937	regulation of muscle contraction	-2.39826	4/173	BIN1,CTTN,TPM1,MYL9
18_Summary	GO Biological Processes	GO:0006886	intracellular protein transport	-8.15993	23/670	CTTN,HSPA4,HSPA5,HSPA8,HSPB1,KIF5B,MAP1A,MYO1C,MYO6,RAB1A,RAB5B,RAN,SNX2,HSP90B1,USO1,COPB2,YWHAQ,COPG1,KIF13B,ARFGAP3,SNX5,ARFIP1,VPS13C
18_Member	GO Biological Processes	GO:0006886	intracellular protein transport	-8.15993	23/670	CTTN,HSPA4,HSPA5,HSPA8,HSPB1,KIF5B,MAP1A,MYO1C,MYO6,RAB1A,RAB5B,RAN,SNX2,HSP90B1,USO1,COPB2,YWHAQ,COPG1,KIF13B,ARFGAP3,SNX5,ARFIP1,VPS13C
19_Summary	GO Biological Processes	GO:0098974	postsynaptic actin cytoskeleton organization	-8.09367	5/10	ACTB,ACTG1,WASF2,DBNL,ACTBL2,HSPB1,KIF5B,MAP1A,PAK2,CDC42,CTTN,DCTN1,FLNA,MAP1B,BIN1,ANXA1,MSN,MTHFD1,RPS7,TPM1,SLC9A3R1
19_Member	GO Biological Processes	GO:0098974	postsynaptic actin cytoskeleton organization	-8.09367	5/10	ACTB,ACTG1,WASF2,DBNL,ACTBL2
19_Member	GO Biological Processes	GO:0099188	postsynaptic cytoskeleton organization	-7.60209	5/12	ACTB,ACTG1,WASF2,DBNL,ACTBL2
19_Member	GO Biological Processes	GO:1902414	protein localization to cell junction	-6.36138	6/77	ACTB,ACTG1,HSPB1,KIF5B,MAP1A,PAK2
19_Member	GO Biological Processes	GO:0099173	postsynapse organization	-5.05972	7/90	ACTB,ACTG1,CDC42,CTTN,WASF2,DBNL,ACTBL2
19_Member	GO Biological Processes	GO:0050808	synapse organization	-3.87817	10/289	ACTB,ACTG1,CDC42,DCTN1,CTTN,FLNA,MAP1B,WASF2,DBNL,ACTBL2
19_Member	GO Biological Processes	GO:0048488	synaptic vesicle endocytosis	-2.96925	3/54	ACTB,ACTG1,BIN1
19_Member	GO Biological Processes	GO:0140238	presynaptic endocytosis	-2.96925	3/54	ACTB,ACTG1,BIN1
19_Member	GO Biological Processes	GO:0036465	synaptic vesicle recycling	-2.81576	3/61	ACTB,ACTG1,BIN1
19_Member	GO Biological Processes	GO:0001895	retina homeostasis	-2.47941	3/80	ACTB,ACTG1,HSPB1
19_Member	GO Biological Processes	GO:0060249	anatomical structure homeostasis	-2.40873	5/279	ACTB,ACTG1,DCTN1,HSPB1,MAP1A
19_Member	GO Biological Processes	GO:1903036	positive regulation of response to wounding	-2.11843	3/77	ACTG1,ANXA1,FLNA
19_Member	GO Biological Processes	GO:0048729	tissue morphogenesis	-2.04983	8/557	ACTB,ACTG1,FLNA,MSN,MTHFD1,RPS7,TPM1,SLC9A3R1
19_Member	GO Biological Processes	GO:0002009	morphogenesis of an epithelium	-2.04136	7/447	ACTB,ACTG1,FLNA,MSN,MTHFD1,RPS7,SLC9A3R1
19_Member	GO Biological Processes	GO:0099504	synaptic vesicle cycle	-2.01175	3/118	ACTB,ACTG1,BIN1
20_Summary	GO Biological Processes	GO:0080135	regulation of cellular response to stress	-7.55113	23/723	ACTB,CDC42,EIF4G1,FLNA,FUS,GPX1,HNRNPK,HSPA5,HSPB1,PRDX1,PPIA,RPL26,RPS3,TXN,UBE2N,EZR,YBX3,RUVBL1,HYOU1,RUVBL2,PDCD4,UBQLN1,VPS13C,RPS7,SLC9A3R1,CTNNA1,CTTN,PDIA3,PAK2,STMN1,EIF3A,CD2AP
20_Member	GO Biological Processes	GO:0080135	regulation of cellular response to stress	-7.55113	23/723	ACTB,CDC42,EIF4G1,FLNA,FUS,GPX1,HNRNPK,HSPA5,HSPB1,PRDX1,PPIA,RPL26,RPS3,TXN,UBE2N,EZR,YBX3,RUVBL1,HYOU1,RUVBL2,PDCD4,UBQLN1,VPS13C
20_Member	GO Biological Processes	GO:2001242	regulation of intrinsic apoptotic signaling pathway	-6.79036	11/171	GPX1,HNRNPK,HSPB1,PPIA,RPL26,RPS3,RPS7,YBX3,SLC9A3R1,HYOU1,UBQLN1
20_Member	GO Biological Processes	GO:2001233	regulation of apoptotic signaling pathway	-6.39691	15/370	CTNNA1,CTTN,GPX1,PDIA3,HNRNPK,HSPB1,PAK2,PPIA,RPL26,RPS3,RPS7,YBX3,SLC9A3R1,HYOU1,UBQLN1
20_Member	GO Biological Processes	GO:1903201	regulation of oxidative stress-induced cell death	-3.36475	5/78	GPX1,HSPB1,PPIA,TXN,UBQLN1
20_Member	GO Biological Processes	GO:1903202	negative regulation of oxidative stress-induced cell death	-2.9886	4/55	GPX1,HSPB1,PPIA,TXN
20_Member	GO Biological Processes	GO:2001243	negative regulation of intrinsic apoptotic signaling pathway	-2.83662	5/102	GPX1,HSPB1,PPIA,YBX3,HYOU1
20_Member	GO Biological Processes	GO:2001234	negative regulation of apoptotic signaling pathway	-2.55658	7/230	CTNNA1,CTTN,GPX1,HSPB1,PPIA,YBX3,HYOU1
20_Member	GO Biological Processes	GO:1902532	negative regulation of intracellular signal transduction	-2.27202	11/549	GPX1,HSPB1,STMN1,PPIA,EZR,YBX3,EIF3A,SLC9A3R1,HYOU1,CD2AP,PDCD4
