# Supplementary material for: The sperm-interacting proteome in the bovine isthmus and ampulla during the periovulatory period
Source: J Anim Sci Biotechnol. 2023 Feb 17;14:30. doi: 10.1186/s40104-022-00811-2 (PMC9936689; doi:10.1186/s40104-022-00811-2)
Supplement: Supplementary file 6 — Additional file 6: Table S6. Protein-protein interaction network from STRING of all sperm-interacting proteins in each region × stage condition. [file 40104_2022_811_MOESM6_ESM.xlsx]

## Sheet: Isth Pre
Protein-protein interaction network of all sperm-interacting proteins in the pre-ovulatory isthmus
node1	node2	node1_string_id	node2_string_id	neighborhood_on_chromosome	gene_fusion	phylogenetic_cooccurrence	homology	coexpression	experimentally_determined_interaction	database_annotated	automated_textmining	combined_score
AARS	AIMP1	9913.ENSBTAP00000026393	9913.ENSBTAP00000005542	0	0	0	0	0.065	0	0	0.825	0.830
AARS	EIF2S2	9913.ENSBTAP00000026393	9913.ENSBTAP00000007832	0	0	0	0	0.180	0	0	0.303	0.404
AARS	PHGDH	9913.ENSBTAP00000026393	9913.ENSBTAP00000008907	0	0	0	0	0.079	0.049	0	0.494	0.518
AARS	EPRS	9913.ENSBTAP00000026393	9913.ENSBTAP00000009064	0	0	0	0	0.851	0.121	0	0.898	0.985
AARS	DARS	9913.ENSBTAP00000026393	9913.ENSBTAP00000013123	0	0	0	0	0.141	0.351	0	0.865	0.918
AARS	HYOU1	9913.ENSBTAP00000026393	9913.ENSBTAP00000013636	0	0	0	0	0.062	0.089	0	0.391	0.434
AARS	UBA1	9913.ENSBTAP00000026393	9913.ENSBTAP00000022299	0	0	0	0	0.123	0.357	0	0.072	0.431
AARS	YARS	9913.ENSBTAP00000026393	9913.ENSBTAP00000024051	0	0	0	0	0.744	0.045	0	0.926	0.980
AARS	RUVBL1	9913.ENSBTAP00000026393	9913.ENSBTAP00000027964	0	0	0	0	0.120	0.114	0	0.303	0.410
AARS	EIF5B	9913.ENSBTAP00000026393	9913.ENSBTAP00000034522	0	0	0	0	0.169	0.042	0	0.353	0.440
AARS	EIF4G1	9913.ENSBTAP00000026393	9913.ENSBTAP00000032150	0	0	0	0	0.330	0	0	0.221	0.455
AARS	TPD52	9913.ENSBTAP00000026393	9913.ENSBTAP00000049200	0	0	0	0	0.050	0.483	0	0.045	0.489
AARS	TPD52L2	9913.ENSBTAP00000026393	9913.ENSBTAP00000053870	0	0	0	0	0	0.423	0	0.211	0.525
ABCF1	RPS18	9913.ENSBTAP00000009098	9913.ENSBTAP00000003431	0	0	0	0	0.054	0.431	0	0.078	0.460
ABCF1	RPS3	9913.ENSBTAP00000009098	9913.ENSBTAP00000003962	0	0	0	0	0.119	0.432	0	0	0.478
ABCF1	RPL3	9913.ENSBTAP00000009098	9913.ENSBTAP00000004188	0	0	0	0	0.100	0.311	0	0.332	0.550
ABCF1	AIMP1	9913.ENSBTAP00000009098	9913.ENSBTAP00000005542	0	0	0	0	0.205	0	0	0.368	0.476
ABCF1	NUDC	9913.ENSBTAP00000009098	9913.ENSBTAP00000005789	0	0	0	0	0.113	0	0	0.466	0.506
ABCF1	EIF2S2	9913.ENSBTAP00000009098	9913.ENSBTAP00000007832	0	0	0	0	0.573	0	0	0.223	0.654
ABCF1	EPRS	9913.ENSBTAP00000009098	9913.ENSBTAP00000009064	0	0	0	0	0.337	0.149	0	0.121	0.460
ABCF1	RPS20	9913.ENSBTAP00000009098	9913.ENSBTAP00000025484	0	0	0	0	0.089	0.356	0	0.118	0.437
ABCF1	EIF5B	9913.ENSBTAP00000009098	9913.ENSBTAP00000034522	0	0	0	0	0.155	0.165	0	0.289	0.454
ABCF1	EIF4G1	9913.ENSBTAP00000009098	9913.ENSBTAP00000032150	0	0	0	0	0.403	0.123	0	0.131	0.505
ABCF1	RPS5	9913.ENSBTAP00000009098	9913.ENSBTAP00000021268	0	0	0	0	0.115	0.425	0	0.173	0.542
ABCF1	YARS	9913.ENSBTAP00000009098	9913.ENSBTAP00000024051	0	0	0	0	0.782	0	0	0	0.782
AHNAK	2009-09-01	9913.ENSBTAP00000048477	9913.ENSBTAP00000003415	0	0	0	0	0.062	0	0	0.486	0.497
AHNAK	ANXA2	9913.ENSBTAP00000048477	9913.ENSBTAP00000012655	0	0	0	0	0.088	0.573	0.800	0.957	0.996
AHNAK	TNKS1BP1	9913.ENSBTAP00000048477	9913.ENSBTAP00000021893	0	0	0	0	0.062	0	0	0.390	0.403
AHNAK	FLNA	9913.ENSBTAP00000048477	9913.ENSBTAP00000030179	0	0	0	0	0.223	0.078	0	0.411	0.541
AHNAK	AHNAK2	9913.ENSBTAP00000048477	9913.ENSBTAP00000054511	0	0	0	0	0.102	0	0.800	0.523	0.906
AHNAK2	ANXA2	9913.ENSBTAP00000054511	9913.ENSBTAP00000012655	0	0	0	0	0.062	0.053	0.800	0.113	0.821
AHNAK2	AHNAK	9913.ENSBTAP00000054511	9913.ENSBTAP00000048477	0	0	0	0	0.102	0	0.800	0.523	0.906
AHNAK2	PDAP1	9913.ENSBTAP00000054511	9913.ENSBTAP00000053400	0	0	0	0	0	0	0	0.660	0.660
AIMP1	RPL5	9913.ENSBTAP00000005542	9913.ENSBTAP00000002626	0	0	0	0	0.240	0.095	0	0.266	0.452
AIMP1	RPS18	9913.ENSBTAP00000005542	9913.ENSBTAP00000003431	0	0	0	0	0.164	0.120	0	0.319	0.455
AIMP1	EIF3G	9913.ENSBTAP00000005542	9913.ENSBTAP00000003545	0	0	0	0	0.450	0	0	0.069	0.466
AIMP1	RPS3	9913.ENSBTAP00000005542	9913.ENSBTAP00000003962	0	0	0	0	0.163	0.120	0	0.312	0.449
AIMP1	HSP90B1	9913.ENSBTAP00000005542	9913.ENSBTAP00000004364	0	0	0	0	0.063	0.128	0	0.525	0.577
AIMP1	RPS8	9913.ENSBTAP00000005542	9913.ENSBTAP00000020326	0	0	0	0	0.201	0	0	0.322	0.435
AIMP1	EIF3A	9913.ENSBTAP00000005542	9913.ENSBTAP00000053182	0	0	0	0	0.147	0.219	0	0.234	0.445
AIMP1	TWF1	9913.ENSBTAP00000005542	9913.ENSBTAP00000027889	0	0	0	0	0.062	0.438	0	0	0.450
AIMP1	RPL6	9913.ENSBTAP00000005542	9913.ENSBTAP00000042411	0	0	0	0	0.325	0.112	0	0.160	0.453
AIMP1	EIF2S2	9913.ENSBTAP00000005542	9913.ENSBTAP00000007832	0	0	0	0	0.397	0	0	0.165	0.475
AIMP1	ABCF1	9913.ENSBTAP00000005542	9913.ENSBTAP00000009098	0	0	0	0	0.205	0	0	0.368	0.476
AIMP1	RPSA	9913.ENSBTAP00000005542	9913.ENSBTAP00000012866	0	0	0	0	0.200	0.296	0	0.268	0.551
AIMP1	RUVBL2	9913.ENSBTAP00000005542	9913.ENSBTAP00000031853	0	0	0	0	0.576	0.065	0	0.102	0.612
AIMP1	AARS	9913.ENSBTAP00000005542	9913.ENSBTAP00000026393	0	0	0	0	0.065	0	0	0.825	0.830
AIMP1	DARS	9913.ENSBTAP00000005542	9913.ENSBTAP00000013123	0	0	0	0	0.205	0.821	0	0.596	0.937
AIMP1	EPRS	9913.ENSBTAP00000005542	9913.ENSBTAP00000009064	0	0	0	0	0.733	0.947	0	0.842	0.997
ALDH1A1	TKT	9913.ENSBTAP00000010661	9913.ENSBTAP00000004892	0	0	0	0	0.094	0.478	0.117	0.375	0.704
ALDH1A1	KRT19	9913.ENSBTAP00000010661	9913.ENSBTAP00000006450	0	0	0	0	0	0	0	0.419	0.419
ALDH1A1	PHGDH	9913.ENSBTAP00000010661	9913.ENSBTAP00000008907	0	0	0	0	0	0.594	0.190	0.151	0.696
ALDH1A1	CKB	9913.ENSBTAP00000010661	9913.ENSBTAP00000047181	0	0	0	0	0.054	0.345	0	0.171	0.441
ALDH1A1	EPHX2	9913.ENSBTAP00000010661	9913.ENSBTAP00000020272	0	0	0	0	0.065	0	0.439	0.288	0.594
ALDH1A1	GAPDH	9913.ENSBTAP00000010661	9913.ENSBTAP00000037577	0	0	0	0	0.078	0.093	0	0.694	0.722
ALDH3A2	TKT	9913.ENSBTAP00000050170	9913.ENSBTAP00000004892	0	0	0	0	0.065	0.184	0.117	0.489	0.609
ALDH3A2	PHGDH	9913.ENSBTAP00000050170	9913.ENSBTAP00000008907	0	0	0	0	0.052	0.158	0.190	0.203	0.416
ALDH3A2	EPHX2	9913.ENSBTAP00000050170	9913.ENSBTAP00000020272	0	0	0	0	0.093	0	0.439	0.132	0.520
ALDH3A2	CNDP2	9913.ENSBTAP00000050170	9913.ENSBTAP00000031070	0	0	0	0	0.070	0	0.907	0.233	0.928
ALDH3A2	GAPDH	9913.ENSBTAP00000050170	9913.ENSBTAP00000037577	0	0	0	0	0.062	0.093	0	0.644	0.670
ANXA2	KRT8	9913.ENSBTAP00000012655	9913.ENSBTAP00000001108	0	0	0	0	0.089	0.045	0	0.502	0.529
ANXA2	PRDX6	9913.ENSBTAP00000012655	9913.ENSBTAP00000006383	0	0	0	0	0.061	0.048	0.300	0.261	0.476
ANXA2	HSP90AB1	9913.ENSBTAP00000012655	9913.ENSBTAP00000056225	0	0	0	0	0	0.045	0	0.400	0.403
ANXA2	EEA1	9913.ENSBTAP00000012655	9913.ENSBTAP00000044884	0	0	0	0	0	0	0	0.411	0.410
ANXA2	PDCD6IP	9913.ENSBTAP00000012655	9913.ENSBTAP00000023165	0	0	0	0	0.061	0	0	0.533	0.542
ANXA2	FLNA	9913.ENSBTAP00000012655	9913.ENSBTAP00000030179	0	0	0	0	0.066	0.215	0	0.470	0.577
ANXA2	NCL	9913.ENSBTAP00000012655	9913.ENSBTAP00000021529	0	0	0	0	0	0	0	0.578	0.578
ANXA2	HSPA8	9913.ENSBTAP00000012655	9913.ENSBTAP00000017497	0	0	0	0	0	0.045	0	0.587	0.588
ANXA2	EZR	9913.ENSBTAP00000012655	9913.ENSBTAP00000013663	0	0	0	0	0.064	0	0	0.578	0.588
ANXA2	HSPB1	9913.ENSBTAP00000012655	9913.ENSBTAP00000015883	0	0	0	0	0.063	0	0	0.626	0.635
ANXA2	GAPDH	9913.ENSBTAP00000012655	9913.ENSBTAP00000037577	0	0	0	0	0.063	0.045	0	0.627	0.637
ANXA2	AHNAK2	9913.ENSBTAP00000012655	9913.ENSBTAP00000054511	0	0	0	0	0.062	0.053	0.800	0.113	0.821
ANXA2	CDC42	9913.ENSBTAP00000012655	9913.ENSBTAP00000041451	0	0	0	0	0.061	0.078	0	0.819	0.830
ANXA2	AHNAK	9913.ENSBTAP00000012655	9913.ENSBTAP00000048477	0	0	0	0	0.088	0.573	0.800	0.957	0.996
ANXA8L1	CDC42	9913.ENSBTAP00000043804	9913.ENSBTAP00000041451	0	0	0	0	0	0.043	0	0.406	0.407
ARFGAP3	COPG1	9913.ENSBTAP00000050747	9913.ENSBTAP00000017588	0	0	0	0	0.120	0.524	0	0.428	0.739
ARFGAP3	COPB2	9913.ENSBTAP00000050747	9913.ENSBTAP00000019767	0	0	0	0	0.155	0.457	0	0.555	0.778
ARFGAP3	CDC42	9913.ENSBTAP00000050747	9913.ENSBTAP00000041451	0	0	0	0	0	0.142	0.460	0.097	0.545
BCAS1	TPD52	9913.ENSBTAP00000052352	9913.ENSBTAP00000049200	0	0	0	0	0.062	0	0	0.448	0.460
BIN1	RAB5B	9913.ENSBTAP00000053532	9913.ENSBTAP00000018777	0	0	0	0	0.052	0.165	0	0.331	0.424
BIN1	DBNL	9913.ENSBTAP00000053532	9913.ENSBTAP00000023325	0	0	0	0	0.061	0.259	0	0.489	0.613
BIN1	CDC42	9913.ENSBTAP00000053532	9913.ENSBTAP00000041451	0	0	0	0	0	0.163	0.134	0.327	0.469
BIN1	CD2AP	9913.ENSBTAP00000053532	9913.ENSBTAP00000053206	0	0	0	0	0	0	0	0.772	0.772
CACYBP	PPID	9913.ENSBTAP00000001464	9913.ENSBTAP00000022180	0	0	0	0	0.439	0.044	0	0	0.441
CACYBP	TPD52	9913.ENSBTAP00000001464	9913.ENSBTAP00000049200	0	0	0	0	0	0.445	0	0	0.445
CACYBP	TPD52L2	9913.ENSBTAP00000001464	9913.ENSBTAP00000053870	0	0	0	0	0.062	0.219	0	0.340	0.474
CACYBP	FKBP5	9913.ENSBTAP00000001464	9913.ENSBTAP00000054371	0	0	0	0	0.155	0.296	0	0.190	0.476
CACYBP	HSP90AB1	9913.ENSBTAP00000001464	9913.ENSBTAP00000056225	0	0	0	0	0.363	0.161	0	0.270	0.575
CACYBP	HSPA4	9913.ENSBTAP00000001464	9913.ENSBTAP00000020825	0	0	0	0	0.582	0	0	0.118	0.615
CACYBP	FKBP4	9913.ENSBTAP00000001464	9913.ENSBTAP00000009998	0	0	0	0	0.199	0.450	0	0.372	0.699
CACYBP	STIP1	9913.ENSBTAP00000001464	9913.ENSBTAP00000020809	0	0	0	0	0.684	0.219	0	0.112	0.762
CACYBP	NUDC	9913.ENSBTAP00000001464	9913.ENSBTAP00000005789	0	0	0	0	0.662	0	0	0.588	0.855
CACYBP	SUGT1	9913.ENSBTAP00000001464	9913.ENSBTAP00000002771	0	0	0	0	0.817	0.693	0	0.309	0.957
CAPZA1	DYNC1I2	9913.ENSBTAP00000042551	9913.ENSBTAP00000003429	0	0	0	0	0.105	0.670	0	0.232	0.753
CAPZA1	DYNLRB1	9913.ENSBTAP00000042551	9913.ENSBTAP00000008068	0	0	0	0	0.061	0.670	0	0.330	0.774
CAPZA1	LRRC16A	9913.ENSBTAP00000042551	9913.ENSBTAP00000022015	0	0	0	0	0.049	0.427	0	0.101	0.467
CAPZA1	TWF1	9913.ENSBTAP00000042551	9913.ENSBTAP00000027889	0	0	0	0	0.226	0.211	0	0.226	0.486
CAPZA1	MYH10	9913.ENSBTAP00000042551	9913.ENSBTAP00000028188	0	0	0	0	0	0.398	0	0.057	0.408
CAPZA1	CFL1	9913.ENSBTAP00000042551	9913.ENSBTAP00000028602	0	0	0	0	0.063	0.388	0	0.198	0.499
CAPZA1	CDC42	9913.ENSBTAP00000042551	9913.ENSBTAP00000041451	0	0	0	0	0.179	0.184	0	0.180	0.402
CAPZA1	DYNC1H1	9913.ENSBTAP00000042551	9913.ENSBTAP00000042130	0	0	0	0	0.063	0.670	0	0.296	0.763
CAPZA1	TPD52L2	9913.ENSBTAP00000042551	9913.ENSBTAP00000053870	0	0	0	0	0.063	0	0	0.399	0.412
CAPZA1	PDAP1	9913.ENSBTAP00000042551	9913.ENSBTAP00000053400	0	0	0	0	0	0	0	0.512	0.512
CAPZA1	2002-09-01	9913.ENSBTAP00000042551	9913.ENSBTAP00000043669	0	0	0	0	0.450	0	0	0.273	0.583
CAPZA1	CD2AP	9913.ENSBTAP00000042551	9913.ENSBTAP00000053206	0	0	0	0	0.107	0.432	0	0.622	0.792
CD2AP	CTTN	9913.ENSBTAP00000053206	9913.ENSBTAP00000007976	0	0	0	0	0	0.121	0	0.965	0.968
CD2AP	MYH9	9913.ENSBTAP00000053206	9913.ENSBTAP00000013737	0	0	0	0	0.095	0.051	0	0.360	0.403
CD2AP	LRRC16A	9913.ENSBTAP00000053206	9913.ENSBTAP00000022015	0	0	0	0	0.062	0.060	0	0.446	0.469
CD2AP	PDCD6IP	9913.ENSBTAP00000053206	9913.ENSBTAP00000023165	0	0	0	0	0.088	0.422	0	0.051	0.456
CD2AP	CAPZA1	9913.ENSBTAP00000053206	9913.ENSBTAP00000042551	0	0	0	0	0.107	0.432	0	0.622	0.792
CD2AP	BIN1	9913.ENSBTAP00000053206	9913.ENSBTAP00000053532	0	0	0	0	0	0	0	0.772	0.772
CDC42	2009-09-01	9913.ENSBTAP00000041451	9913.ENSBTAP00000003415	0	0	0	0	0.064	0.116	0.129	0.284	0.415
CDC42	CTTN	9913.ENSBTAP00000041451	9913.ENSBTAP00000007976	0	0	0	0	0.086	0	0.616	0.845	0.941
CDC42	2008-09-01	9913.ENSBTAP00000041451	9913.ENSBTAP00000011359	0	0	0	0	0.062	0.090	0.129	0.305	0.414
CDC42	ANXA2	9913.ENSBTAP00000041451	9913.ENSBTAP00000012655	0	0	0	0	0.061	0.078	0	0.819	0.830
CDC42	EZR	9913.ENSBTAP00000041451	9913.ENSBTAP00000013663	0	0	0	0	0.071	0.161	0.415	0.762	0.877
CDC42	MYH9	9913.ENSBTAP00000041451	9913.ENSBTAP00000013737	0	0	0	0	0.063	0.159	0.191	0.359	0.537
CDC42	COPG1	9913.ENSBTAP00000041451	9913.ENSBTAP00000017588	0	0	0	0	0	0.156	0	0.414	0.484
CDC42	RAB5B	9913.ENSBTAP00000041451	9913.ENSBTAP00000018777	0	0	0	0	0.116	0.118	0	0.534	0.605
CDC42	SPTAN1	9913.ENSBTAP00000041451	9913.ENSBTAP00000020395	0	0	0	0	0.064	0.093	0.490	0.170	0.592
CDC42	NCL	9913.ENSBTAP00000041451	9913.ENSBTAP00000021529	0	0	0	0	0	0.368	0	0.120	0.420
CDC42	CDC42BPB	9913.ENSBTAP00000041451	9913.ENSBTAP00000021879	0	0	0	0	0	0.642	0.558	0.624	0.935
CDC42	DIAPH1	9913.ENSBTAP00000041451	9913.ENSBTAP00000023082	0	0	0	0	0	0.670	0.496	0.509	0.911
CDC42	DBNL	9913.ENSBTAP00000041451	9913.ENSBTAP00000023325	0	0	0	0	0.061	0	0	0.512	0.522
CDC42	WASF2	9913.ENSBTAP00000041451	9913.ENSBTAP00000024447	0	0	0	0	0.049	0.206	0.391	0.632	0.808
CDC42	MYH10	9913.ENSBTAP00000041451	9913.ENSBTAP00000028188	0	0	0	0	0.063	0.218	0.191	0.362	0.571
CDC42	CFL1	9913.ENSBTAP00000041451	9913.ENSBTAP00000028602	0	0	0	0	0.062	0.061	0	0.707	0.720
CDC42	FLNA	9913.ENSBTAP00000041451	9913.ENSBTAP00000030179	0	0	0	0	0	0.081	0.131	0.613	0.664
CDC42	SLC9A3R1	9913.ENSBTAP00000041451	9913.ENSBTAP00000034568	0	0	0	0	0	0.085	0.137	0.411	0.494
CDC42	MYH11	9913.ENSBTAP00000041451	9913.ENSBTAP00000035330	0	0	0	0	0.063	0.159	0.191	0.195	0.418
CDC42	TLN1	9913.ENSBTAP00000041451	9913.ENSBTAP00000036487	0	0	0	0	0.063	0.079	0.460	0.559	0.767
CDC42	GAPDH	9913.ENSBTAP00000041451	9913.ENSBTAP00000037577	0	0	0	0	0.066	0.055	0	0.668	0.681
CDC42	CAPZA1	9913.ENSBTAP00000041451	9913.ENSBTAP00000042551	0	0	0	0	0.179	0.184	0	0.180	0.402
CDC42	ANXA8L1	9913.ENSBTAP00000041451	9913.ENSBTAP00000043804	0	0	0	0	0	0.043	0	0.406	0.407
CDC42	BIN1	9913.ENSBTAP00000041451	9913.ENSBTAP00000053532	0	0	0	0	0	0.163	0.134	0.327	0.469
CDC42	HSP90AB1	9913.ENSBTAP00000041451	9913.ENSBTAP00000056225	0	0	0	0	0.054	0.070	0.197	0.380	0.503
CDC42	ARFGAP3	9913.ENSBTAP00000041451	9913.ENSBTAP00000050747	0	0	0	0	0	0.142	0.460	0.097	0.545
CDC42	EEA1	9913.ENSBTAP00000041451	9913.ENSBTAP00000044884	0	0	0	0	0	0.081	0	0.554	0.572
CDC42	2002-09-01	9913.ENSBTAP00000041451	9913.ENSBTAP00000043669	0	0	0	0	0.063	0.118	0.612	0.368	0.770
CDC42	PAK2	9913.ENSBTAP00000041451	9913.ENSBTAP00000054939	0	0	0	0	0.178	0.821	0.616	0.521	0.969
CDC42BPB	CTTN	9913.ENSBTAP00000021879	9913.ENSBTAP00000007976	0	0	0	0	0.241	0.115	0.145	0.159	0.452
CDC42BPB	CDC42	9913.ENSBTAP00000021879	9913.ENSBTAP00000041451	0	0	0	0	0	0.642	0.558	0.624	0.935
CFL1	CTTN	9913.ENSBTAP00000028602	9913.ENSBTAP00000007976	0	0	0	0	0.062	0.163	0	0.818	0.844
CFL1	TPM1	9913.ENSBTAP00000028602	9913.ENSBTAP00000013077	0	0	0	0	0.064	0.080	0	0.367	0.407
CFL1	EZR	9913.ENSBTAP00000028602	9913.ENSBTAP00000013663	0	0	0	0	0.062	0	0	0.478	0.489
CFL1	MYH9	9913.ENSBTAP00000028602	9913.ENSBTAP00000013737	0	0	0	0	0.062	0.153	0	0.360	0.447
CFL1	HSPB1	9913.ENSBTAP00000028602	9913.ENSBTAP00000015883	0	0	0	0	0.063	0.052	0	0.391	0.412
CFL1	PPIA	9913.ENSBTAP00000028602	9913.ENSBTAP00000015924	0	0	0	0	0.202	0.343	0	0.339	0.623
CFL1	PDIA3	9913.ENSBTAP00000028602	9913.ENSBTAP00000022854	0	0	0	0	0.128	0	0	0.364	0.423
CFL1	DBNL	9913.ENSBTAP00000028602	9913.ENSBTAP00000023325	0	0	0	0	0.185	0.218	0	0.307	0.519
CFL1	WASF2	9913.ENSBTAP00000028602	9913.ENSBTAP00000024447	0	0	0	0	0	0	0	0.404	0.404
CFL1	TWF1	9913.ENSBTAP00000028602	9913.ENSBTAP00000027889	0	0	0	0	0.061	0.163	0	0.572	0.634
CFL1	MYH10	9913.ENSBTAP00000028602	9913.ENSBTAP00000028188	0	0	0	0	0.066	0.158	0	0.399	0.486
CFL1	RPLP2	9913.ENSBTAP00000028602	9913.ENSBTAP00000048042	0	0	0	0	0.079	0	0	0.394	0.418
CFL1	CAPZA1	9913.ENSBTAP00000028602	9913.ENSBTAP00000042551	0	0	0	0	0.063	0.388	0	0.198	0.499
CFL1	GAPDH	9913.ENSBTAP00000028602	9913.ENSBTAP00000037577	0	0	0	0	0.169	0.093	0	0.432	0.535
CFL1	FLNA	9913.ENSBTAP00000028602	9913.ENSBTAP00000030179	0	0	0	0	0.062	0.164	0	0.486	0.561
CFL1	CDC42	9913.ENSBTAP00000028602	9913.ENSBTAP00000041451	0	0	0	0	0.062	0.061	0	0.707	0.720
CHMP5	EPB41L3	9913.ENSBTAP00000016431	9913.ENSBTAP00000053167	0	0	0	0	0	0	0	0.448	0.448
CHMP5	RPL18	9913.ENSBTAP00000016431	9913.ENSBTAP00000020452	0	0	0	0	0	0	0	0.513	0.513
CHMP5	PDCD6IP	9913.ENSBTAP00000016431	9913.ENSBTAP00000023165	0	0	0	0	0.064	0	0	0.508	0.520
CHMP5	USO1	9913.ENSBTAP00000016431	9913.ENSBTAP00000022642	0	0	0	0	0.063	0	0	0.532	0.543
CIRBP	EPRS	9913.ENSBTAP00000004477	9913.ENSBTAP00000009064	0	0	0	0	0.066	0.255	0	0.227	0.415
CIRBP	EIF3A	9913.ENSBTAP00000004477	9913.ENSBTAP00000053182	0	0	0	0	0.076	0.093	0.406	0.148	0.519
CIRBP	EIF4G1	9913.ENSBTAP00000004477	9913.ENSBTAP00000032150	0	0	0	0	0.051	0.183	0.275	0.269	0.534
CIRBP	HNRNPK	9913.ENSBTAP00000004477	9913.ENSBTAP00000028162	0	0	0	0	0.052	0.764	0	0.120	0.785
CKB	TKT	9913.ENSBTAP00000047181	9913.ENSBTAP00000004892	0	0	0	0	0.091	0.411	0	0.043	0.443
CKB	PHGDH	9913.ENSBTAP00000047181	9913.ENSBTAP00000008907	0	0	0	0	0	0.466	0	0	0.465
CKB	ALDH1A1	9913.ENSBTAP00000047181	9913.ENSBTAP00000010661	0	0	0	0	0.054	0.345	0	0.171	0.441
CKB	TPM1	9913.ENSBTAP00000047181	9913.ENSBTAP00000013077	0	0	0	0	0.126	0.393	0	0.286	0.588
CKB	HSPA8	9913.ENSBTAP00000047181	9913.ENSBTAP00000017497	0	0	0	0	0.186	0.174	0	0.236	0.442
CKB	EPHX2	9913.ENSBTAP00000047181	9913.ENSBTAP00000020272	0	0	0	0	0	0.110	0	0.361	0.407
CKB	PDIA3	9913.ENSBTAP00000047181	9913.ENSBTAP00000022854	0	0	0	0	0.061	0	0	0.405	0.417
CKB	GAPDH	9913.ENSBTAP00000047181	9913.ENSBTAP00000037577	0	0	0	0	0.156	0.161	0	0.321	0.477
CLINT1	RPAP3	9913.ENSBTAP00000021559	9913.ENSBTAP00000024878	0	0	0	0	0.062	0.228	0	0.272	0.426
CNDP2	EEF2	9913.ENSBTAP00000031070	9913.ENSBTAP00000005581	0	0	0	0	0.049	0	0	0.404	0.408
CNDP2	PRDX6	9913.ENSBTAP00000031070	9913.ENSBTAP00000006383	0	0	0	0	0	0.764	0	0.227	0.809
CNDP2	RPS7	9913.ENSBTAP00000031070	9913.ENSBTAP00000021587	0	0	0	0	0	0	0	0.449	0.449
CNDP2	PDIA3	9913.ENSBTAP00000031070	9913.ENSBTAP00000022854	0	0	0	0	0	0.392	0	0.099	0.428
CNDP2	ALDH3A2	9913.ENSBTAP00000031070	9913.ENSBTAP00000050170	0	0	0	0	0.070	0	0.907	0.233	0.928
COPB2	EPRS	9913.ENSBTAP00000019767	9913.ENSBTAP00000009064	0	0	0	0	0.819	0	0	0.091	0.828
COPB2	COPG1	9913.ENSBTAP00000019767	9913.ENSBTAP00000017588	0	0	0	0	0.654	0.925	0.900	0.863	0.999
COPB2	RAB1A	9913.ENSBTAP00000019767	9913.ENSBTAP00000022227	0	0	0	0	0.332	0.075	0	0.224	0.479
COPB2	USO1	9913.ENSBTAP00000019767	9913.ENSBTAP00000022642	0	0	0	0	0.526	0.098	0	0.449	0.744
COPB2	ARFGAP3	9913.ENSBTAP00000019767	9913.ENSBTAP00000050747	0	0	0	0	0.155	0.457	0	0.555	0.778
COPG1	PDIA6	9913.ENSBTAP00000017588	9913.ENSBTAP00000002508	0	0	0	0	0.113	0	0	0.375	0.422
COPG1	EEF2	9913.ENSBTAP00000017588	9913.ENSBTAP00000005581	0	0	0	0	0.104	0.053	0	0.465	0.506
COPG1	HDLBP	9913.ENSBTAP00000017588	9913.ENSBTAP00000005656	0	0	0	0	0.552	0	0	0	0.552
COPG1	EPRS	9913.ENSBTAP00000017588	9913.ENSBTAP00000009064	0	0	0	0	0.394	0	0	0.169	0.474
COPG1	HYOU1	9913.ENSBTAP00000017588	9913.ENSBTAP00000013636	0	0	0	0	0.210	0	0	0.413	0.516
COPG1	RAB1A	9913.ENSBTAP00000017588	9913.ENSBTAP00000022227	0	0	0	0	0.062	0.085	0	0.359	0.402
COPG1	USO1	9913.ENSBTAP00000017588	9913.ENSBTAP00000022642	0	0	0	0	0.066	0	0	0.392	0.407
COPG1	EIF3A	9913.ENSBTAP00000017588	9913.ENSBTAP00000053182	0	0	0	0	0.063	0	0	0.398	0.411
COPG1	CDC42	9913.ENSBTAP00000017588	9913.ENSBTAP00000041451	0	0	0	0	0	0.156	0	0.414	0.484
COPG1	RPLP2	9913.ENSBTAP00000017588	9913.ENSBTAP00000048042	0	0	0	0	0.065	0	0	0.498	0.511
COPG1	ARFGAP3	9913.ENSBTAP00000017588	9913.ENSBTAP00000050747	0	0	0	0	0.120	0.524	0	0.428	0.739
COPG1	COPB2	9913.ENSBTAP00000017588	9913.ENSBTAP00000019767	0	0	0	0	0.654	0.925	0.900	0.863	0.999
CSDA	EPRS	9913.ENSBTAP00000012735	9913.ENSBTAP00000009064	0	0	0	0	0.064	0.351	0	0.168	0.450
CSDA	PABPC4	9913.ENSBTAP00000012735	9913.ENSBTAP00000022761	0	0	0	0	0.144	0.202	0	0.229	0.427
CSDA	RPSA	9913.ENSBTAP00000012735	9913.ENSBTAP00000012866	0	0	0	0	0.066	0.130	0	0.380	0.452
CTTN	CDC42BPB	9913.ENSBTAP00000007976	9913.ENSBTAP00000021879	0	0	0	0	0.241	0.115	0.145	0.159	0.452
CTTN	PDCD6IP	9913.ENSBTAP00000007976	9913.ENSBTAP00000023165	0	0	0	0	0.062	0	0	0.441	0.453
CTTN	EEA1	9913.ENSBTAP00000007976	9913.ENSBTAP00000044884	0	0	0	0	0	0	0	0.459	0.459
CTTN	TPM1	9913.ENSBTAP00000007976	9913.ENSBTAP00000013077	0	0	0	0	0.063	0.352	0	0.182	0.460
CTTN	PDLIM4	9913.ENSBTAP00000007976	9913.ENSBTAP00000055868	0	0	0	0	0.061	0.123	0.429	0	0.488
CTTN	PDLIM5	9913.ENSBTAP00000007976	9913.ENSBTAP00000054445	0	0	0	0	0.061	0.123	0.429	0.072	0.505
CTTN	GAPDH	9913.ENSBTAP00000007976	9913.ENSBTAP00000037577	0	0	0	0	0	0	0	0.531	0.531
CTTN	PDLIM1	9913.ENSBTAP00000007976	9913.ENSBTAP00000014850	0	0	0	0	0.061	0.123	0.429	0.138	0.540
CTTN	FLNA	9913.ENSBTAP00000007976	9913.ENSBTAP00000030179	0	0	0	0	0	0.053	0.206	0.538	0.622
CTTN	WASF2	9913.ENSBTAP00000007976	9913.ENSBTAP00000024447	0	0	0	0	0.052	0	0	0.657	0.661
CTTN	PAK2	9913.ENSBTAP00000007976	9913.ENSBTAP00000054939	0	0	0	0	0.062	0.113	0.616	0.114	0.679
CTTN	CFL1	9913.ENSBTAP00000007976	9913.ENSBTAP00000028602	0	0	0	0	0.062	0.163	0	0.818	0.844
CTTN	EZR	9913.ENSBTAP00000007976	9913.ENSBTAP00000013663	0	0	0	0	0.052	0.057	0	0.883	0.887
CTTN	CDC42	9913.ENSBTAP00000007976	9913.ENSBTAP00000041451	0	0	0	0	0.086	0	0.616	0.845	0.941
CTTN	CD2AP	9913.ENSBTAP00000007976	9913.ENSBTAP00000053206	0	0	0	0	0	0.121	0	0.965	0.968
DARS	AIMP1	9913.ENSBTAP00000013123	9913.ENSBTAP00000005542	0	0	0	0	0.205	0.821	0	0.596	0.937
DARS	EEF2	9913.ENSBTAP00000013123	9913.ENSBTAP00000005581	0	0	0	0	0.160	0.051	0	0.468	0.539
DARS	EIF2S2	9913.ENSBTAP00000013123	9913.ENSBTAP00000007832	0	0	0	0	0.630	0	0	0	0.630
DARS	EPRS	9913.ENSBTAP00000013123	9913.ENSBTAP00000009064	0	0	0	0	0.775	0.997	0.180	0.893	0.999
DARS	RUVBL1	9913.ENSBTAP00000013123	9913.ENSBTAP00000027964	0	0	0	0	0.119	0.065	0	0.418	0.479
DARS	AARS	9913.ENSBTAP00000013123	9913.ENSBTAP00000026393	0	0	0	0	0.141	0.351	0	0.865	0.918
DARS	YARS	9913.ENSBTAP00000013123	9913.ENSBTAP00000024051	0	0	0	0	0.416	0.664	0	0.885	0.975
DBNL	TPM1	9913.ENSBTAP00000023325	9913.ENSBTAP00000013077	0	0	0	0	0	0.402	0	0.249	0.532
DBNL	CFL1	9913.ENSBTAP00000023325	9913.ENSBTAP00000028602	0	0	0	0	0.185	0.218	0	0.307	0.519
DBNL	CDC42	9913.ENSBTAP00000023325	9913.ENSBTAP00000041451	0	0	0	0	0.061	0	0	0.512	0.522
DBNL	BIN1	9913.ENSBTAP00000023325	9913.ENSBTAP00000053532	0	0	0	0	0.061	0.259	0	0.489	0.613
DBNL	TWF1	9913.ENSBTAP00000023325	9913.ENSBTAP00000027889	0	0	0	0	0.063	0.045	0	0.632	0.641
DIAPH1	WASF2	9913.ENSBTAP00000023082	9913.ENSBTAP00000024447	0	0	0	0	0.110	0	0.496	0.509	0.760
DIAPH1	CDC42	9913.ENSBTAP00000023082	9913.ENSBTAP00000041451	0	0	0	0	0	0.670	0.496	0.509	0.911
DNAJB11	PDIA6	9913.ENSBTAP00000004094	9913.ENSBTAP00000002508	0	0	0	0	0.875	0.388	0	0.506	0.959
DNAJB11	RCN1	9913.ENSBTAP00000004094	9913.ENSBTAP00000056127	0	0	0	0	0.062	0	0	0.412	0.424
DNAJB11	HSP90AB1	9913.ENSBTAP00000004094	9913.ENSBTAP00000056225	0	0	0	0	0.066	0.168	0	0.326	0.431
DNAJB11	PDIA3	9913.ENSBTAP00000004094	9913.ENSBTAP00000022854	0	0	0	0	0.423	0.119	0	0.332	0.631
DNAJB11	PDIA4	9913.ENSBTAP00000004094	9913.ENSBTAP00000022782	0	0	0	0	0.515	0.119	0	0.435	0.738
DNAJB11	HSPA8	9913.ENSBTAP00000004094	9913.ENSBTAP00000017497	0	0	0	0	0.103	0.218	0.183	0.455	0.646
DNAJB11	HSPA4	9913.ENSBTAP00000004094	9913.ENSBTAP00000020825	0	0	0	0	0.107	0.181	0.183	0.686	0.787
DNAJB11	DNAJC3	9913.ENSBTAP00000004094	9913.ENSBTAP00000016001	0	0	0	0.603	0.907	0	0	0.714	0.933
DNAJB11	HYOU1	9913.ENSBTAP00000004094	9913.ENSBTAP00000013636	0	0	0	0	0.856	0.181	0.183	0.555	0.951
DNAJB11	HSP90B1	9913.ENSBTAP00000004094	9913.ENSBTAP00000004364	0	0	0	0	0.920	0.168	0	0.717	0.979
DNAJC3	PDIA6	9913.ENSBTAP00000016001	9913.ENSBTAP00000002508	0	0	0	0	0.863	0.184	0	0.525	0.942
DNAJC3	DNAJB11	9913.ENSBTAP00000016001	9913.ENSBTAP00000004094	0	0	0	0.603	0.907	0	0	0.714	0.933
DNAJC3	HSP90B1	9913.ENSBTAP00000016001	9913.ENSBTAP00000004364	0	0	0	0	0.878	0.172	0	0.683	0.965
DNAJC3	HYOU1	9913.ENSBTAP00000016001	9913.ENSBTAP00000013636	0	0	0	0	0.808	0.184	0.183	0.586	0.940
DNAJC3	HSPA8	9913.ENSBTAP00000016001	9913.ENSBTAP00000017497	0	0	0	0	0.049	0.613	0.183	0.212	0.731
DNAJC3	PDIA3	9913.ENSBTAP00000016001	9913.ENSBTAP00000022854	0	0	0	0	0.649	0.119	0	0.426	0.807
DNAJC3	PDIA4	9913.ENSBTAP00000016001	9913.ENSBTAP00000022782	0	0	0	0	0.781	0.119	0	0.699	0.936
DNAJC3	HSPA4	9913.ENSBTAP00000016001	9913.ENSBTAP00000020825	0	0	0	0	0.099	0.763	0.183	0.714	0.943
DPYSL3	MAP1B	9913.ENSBTAP00000014091	9913.ENSBTAP00000002548	0	0	0	0	0.152	0.113	0	0.342	0.462
DPYSL3	SERBP1	9913.ENSBTAP00000014091	9913.ENSBTAP00000017211	0	0	0	0	0	0	0	0.402	0.402
DPYSL3	RPL31	9913.ENSBTAP00000014091	9913.ENSBTAP00000026259	0	0	0	0	0	0	0	0.413	0.412
DYNC1H1	MAP1B	9913.ENSBTAP00000042130	9913.ENSBTAP00000002548	0	0	0	0	0.129	0	0.612	0.174	0.696
DYNC1H1	DYNC1I2	9913.ENSBTAP00000042130	9913.ENSBTAP00000003429	0	0	0	0	0.076	0.950	0.800	0.808	0.997
DYNC1H1	NUDC	9913.ENSBTAP00000042130	9913.ENSBTAP00000005789	0	0	0	0	0.051	0.174	0	0.632	0.686
DYNC1H1	DYNLRB1	9913.ENSBTAP00000042130	9913.ENSBTAP00000008068	0	0	0	0	0.062	0.935	0	0.814	0.987
DYNC1H1	MYH9	9913.ENSBTAP00000042130	9913.ENSBTAP00000013737	0	0	0	0	0.157	0.103	0	0.296	0.422
DYNC1H1	SPAG9	9913.ENSBTAP00000042130	9913.ENSBTAP00000016326	0	0	0	0	0.085	0	0	0.393	0.420
DYNC1H1	KIF13B	9913.ENSBTAP00000042130	9913.ENSBTAP00000022902	0	0	0	0	0.081	0.158	0	0.400	0.495
DYNC1H1	YARS	9913.ENSBTAP00000042130	9913.ENSBTAP00000024051	0	0	0	0	0	0.400	0	0.118	0.448
DYNC1H1	TUBA8	9913.ENSBTAP00000042130	9913.ENSBTAP00000024663	0	0	0	0	0.062	0.251	0.600	0.268	0.766
DYNC1H1	MYH10	9913.ENSBTAP00000042130	9913.ENSBTAP00000028188	0	0	0	0	0.086	0.163	0	0.345	0.456
DYNC1H1	KIF5B	9913.ENSBTAP00000042130	9913.ENSBTAP00000033805	0	0	0	0	0.091	0.158	0	0.729	0.774
DYNC1H1	MAP1A	9913.ENSBTAP00000042130	9913.ENSBTAP00000054682	0	0	0	0	0.161	0	0.558	0.155	0.659
DYNC1H1	CAPZA1	9913.ENSBTAP00000042130	9913.ENSBTAP00000042551	0	0	0	0	0.063	0.670	0	0.296	0.763
DYNC1I2	TWF1	9913.ENSBTAP00000003429	9913.ENSBTAP00000027889	0	0	0	0	0.401	0	0	0.046	0.404
DYNC1I2	SERBP1	9913.ENSBTAP00000003429	9913.ENSBTAP00000017211	0	0	0	0	0.063	0.395	0	0	0.408
DYNC1I2	MAP2	9913.ENSBTAP00000003429	9913.ENSBTAP00000024134	0	0	0	0	0.065	0.418	0	0.053	0.439
DYNC1I2	EIF3G	9913.ENSBTAP00000003429	9913.ENSBTAP00000003545	0	0	0	0	0.062	0.154	0	0.361	0.448
DYNC1I2	SNX2	9913.ENSBTAP00000003429	9913.ENSBTAP00000035453	0	0	0	0	0.145	0	0	0.394	0.459
DYNC1I2	CAPZA1	9913.ENSBTAP00000003429	9913.ENSBTAP00000042551	0	0	0	0	0.105	0.670	0	0.232	0.753
DYNC1I2	TUBA8	9913.ENSBTAP00000003429	9913.ENSBTAP00000024663	0	0	0	0	0.062	0.117	0.600	0.370	0.763
DYNC1I2	KIF5B	9913.ENSBTAP00000003429	9913.ENSBTAP00000033805	0	0	0	0	0.063	0.392	0	0.690	0.808
DYNC1I2	DYNLRB1	9913.ENSBTAP00000003429	9913.ENSBTAP00000008068	0	0	0	0	0.118	0.958	0.540	0.812	0.996
DYNC1I2	DYNC1H1	9913.ENSBTAP00000003429	9913.ENSBTAP00000042130	0	0	0	0	0.076	0.950	0.800	0.808	0.997
DYNLRB1	DYNC1I2	9913.ENSBTAP00000008068	9913.ENSBTAP00000003429	0	0	0	0	0.118	0.958	0.540	0.812	0.996
DYNLRB1	KIF5B	9913.ENSBTAP00000008068	9913.ENSBTAP00000033805	0	0	0	0	0.062	0.055	0	0.585	0.600
DYNLRB1	CAPZA1	9913.ENSBTAP00000008068	9913.ENSBTAP00000042551	0	0	0	0	0.061	0.670	0	0.330	0.774
DYNLRB1	DYNC1H1	9913.ENSBTAP00000008068	9913.ENSBTAP00000042130	0	0	0	0	0.062	0.935	0	0.814	0.987
EEA1	CTTN	9913.ENSBTAP00000044884	9913.ENSBTAP00000007976	0	0	0	0	0	0	0	0.459	0.459
EEA1	ANXA2	9913.ENSBTAP00000044884	9913.ENSBTAP00000012655	0	0	0	0	0	0	0	0.411	0.410
EEA1	HSPA8	9913.ENSBTAP00000044884	9913.ENSBTAP00000017497	0	0	0	0	0	0.045	0	0.411	0.413
EEA1	RAB5B	9913.ENSBTAP00000044884	9913.ENSBTAP00000018777	0	0	0	0	0.063	0.601	0.910	0.754	0.990
EEA1	USO1	9913.ENSBTAP00000044884	9913.ENSBTAP00000022642	0	0	0	0	0.110	0.424	0	0.178	0.542
EEA1	KIF5B	9913.ENSBTAP00000044884	9913.ENSBTAP00000033805	0	0	0	0	0.263	0.045	0	0.307	0.469
EEA1	SLC9A3R1	9913.ENSBTAP00000044884	9913.ENSBTAP00000034568	0	0	0	0	0	0.097	0	0.366	0.403
EEA1	SNX2	9913.ENSBTAP00000044884	9913.ENSBTAP00000035453	0	0	0	0	0.089	0	0	0.739	0.752
EEA1	GAPDH	9913.ENSBTAP00000044884	9913.ENSBTAP00000037577	0	0	0	0	0	0	0	0.617	0.617
EEA1	SNX5	9913.ENSBTAP00000044884	9913.ENSBTAP00000039205	0	0	0	0	0.062	0.045	0	0.652	0.661
EEA1	CDC42	9913.ENSBTAP00000044884	9913.ENSBTAP00000041451	0	0	0	0	0	0.081	0	0.554	0.572
EEA1	RAN	9913.ENSBTAP00000044884	9913.ENSBTAP00000046975	0	0	0	0	0.063	0.297	0.289	0.115	0.530
EEF1A1	RPS17	9913.ENSBTAP00000056062	9913.ENSBTAP00000000814	0	0	0	0	0.436	0.354	0	0.184	0.677
EEF1A1	RPL5	9913.ENSBTAP00000056062	9913.ENSBTAP00000002626	0	0	0	0	0.394	0.391	0	0.339	0.734
EEF1A1	RPS18	9913.ENSBTAP00000056062	9913.ENSBTAP00000003431	0	0	0	0	0.369	0.406	0	0.570	0.824
EEF1A1	RPS3	9913.ENSBTAP00000056062	9913.ENSBTAP00000003962	0	0	0	0	0.565	0.257	0	0.340	0.768
EEF1A1	RPL3	9913.ENSBTAP00000056062	9913.ENSBTAP00000004188	0	0	0	0	0.414	0.406	0	0.269	0.723
EEF1A1	EEF2	9913.ENSBTAP00000056062	9913.ENSBTAP00000005581	0	0	0	0.559	0.566	0.184	0	0.812	0.761
EEF1A1	RPL4	9913.ENSBTAP00000056062	9913.ENSBTAP00000006866	0	0	0	0	0.472	0.411	0	0.617	0.870
EEF1A1	EIF2S2	9913.ENSBTAP00000056062	9913.ENSBTAP00000007832	0	0	0	0	0.237	0.158	0	0.219	0.454
EEF1A1	EPRS	9913.ENSBTAP00000056062	9913.ENSBTAP00000009064	0	0	0	0	0.199	0.184	0	0.273	0.483
EEF1A1	RPSA	9913.ENSBTAP00000056062	9913.ENSBTAP00000012866	0	0	0	0	0.529	0.422	0	0.409	0.825
EEF1A1	RPS3A	9913.ENSBTAP00000056062	9913.ENSBTAP00000013079	0	0	0	0	0.361	0.351	0	0.381	0.721
EEF1A1	RPL7A	9913.ENSBTAP00000056062	9913.ENSBTAP00000015358	0	0	0	0	0.438	0.477	0	0.124	0.720
EEF1A1	PPIA	9913.ENSBTAP00000056062	9913.ENSBTAP00000015924	0	0	0	0	0.066	0.128	0	0.372	0.444
EEF1A1	HSPA8	9913.ENSBTAP00000056062	9913.ENSBTAP00000017497	0	0	0	0	0.126	0.218	0	0.489	0.620
EEF1A1	RPS8	9913.ENSBTAP00000056062	9913.ENSBTAP00000020326	0	0	0	0	0.535	0.467	0	0.259	0.800
EEF1A1	RPL18	9913.ENSBTAP00000056062	9913.ENSBTAP00000020452	0	0	0	0	0.472	0.434	0	0.404	0.806
EEF1A1	HSPA4	9913.ENSBTAP00000056062	9913.ENSBTAP00000020825	0	0	0	0	0.115	0.157	0	0.276	0.413
EEF1A1	RPS5	9913.ENSBTAP00000056062	9913.ENSBTAP00000021268	0	0	0	0	0.430	0.467	0	0.288	0.764
EEF1A1	NCL	9913.ENSBTAP00000056062	9913.ENSBTAP00000021529	0	0	0	0	0.146	0.210	0	0.292	0.481
EEF1A1	RPS7	9913.ENSBTAP00000056062	9913.ENSBTAP00000021587	0	0	0	0	0.472	0.417	0	0.130	0.708
EEF1A1	PABPC4	9913.ENSBTAP00000056062	9913.ENSBTAP00000022761	0	0	0	0	0.146	0.210	0	0.201	0.414
EEF1A1	YARS	9913.ENSBTAP00000056062	9913.ENSBTAP00000024051	0	0	0	0	0.127	0.392	0	0.325	0.610
EEF1A1	RPS20	9913.ENSBTAP00000056062	9913.ENSBTAP00000025484	0	0	0	0	0.446	0.406	0	0.414	0.790
EEF1A1	RPL31	9913.ENSBTAP00000056062	9913.ENSBTAP00000026259	0	0	0	0	0.200	0.445	0	0.091	0.561
EEF1A1	GAPDH	9913.ENSBTAP00000056062	9913.ENSBTAP00000037577	0	0	0	0	0.137	0.127	0	0.777	0.817
EEF1A1	RPL6	9913.ENSBTAP00000056062	9913.ENSBTAP00000042411	0	0	0	0	0.386	0.357	0	0.280	0.691
EEF1A1	RPS24	9913.ENSBTAP00000056062	9913.ENSBTAP00000043937	0	0	0	0	0.382	0.435	0	0.136	0.671
EEF1A1	RAN	9913.ENSBTAP00000056062	9913.ENSBTAP00000046975	0	0	0	0	0.168	0	0	0.336	0.424
EEF1A1	RPLP2	9913.ENSBTAP00000056062	9913.ENSBTAP00000048042	0	0	0	0	0.243	0.221	0	0.179	0.473
EEF1A1	RPL9	9913.ENSBTAP00000056062	9913.ENSBTAP00000054016	0	0	0	0	0.174	0.257	0	0.195	0.463
EEF1A1	PABPC1	9913.ENSBTAP00000056062	9913.ENSBTAP00000056644	0	0	0	0	0.146	0.210	0	0.374	0.541
EEF1A1	RPS10	9913.ENSBTAP00000056062	9913.ENSBTAP00000056371	0	0	0	0	0.364	0.351	0	0.069	0.582
EEF1A1	HSP90AB1	9913.ENSBTAP00000056062	9913.ENSBTAP00000056225	0	0	0	0	0.127	0.074	0	0.566	0.619
EEF2	RPS17	9913.ENSBTAP00000005581	9913.ENSBTAP00000000814	0	0	0	0	0.792	0.931	0	0.400	0.990
EEF2	RPL5	9913.ENSBTAP00000005581	9913.ENSBTAP00000002626	0	0	0	0	0.748	0.761	0	0.493	0.966
EEF2	RPS18	9913.ENSBTAP00000005581	9913.ENSBTAP00000003431	0	0	0	0	0.775	0.931	0	0.295	0.988
EEF2	EIF3G	9913.ENSBTAP00000005581	9913.ENSBTAP00000003545	0	0	0	0	0.583	0.042	0	0.349	0.717
EEF2	RPS3	9913.ENSBTAP00000005581	9913.ENSBTAP00000003962	0	0	0	0	0.870	0.931	0	0.540	0.995
EEF2	RPL3	9913.ENSBTAP00000005581	9913.ENSBTAP00000004188	0	0	0	0	0.755	0.761	0	0.564	0.972
EEF2	HSP90B1	9913.ENSBTAP00000005581	9913.ENSBTAP00000004364	0	0	0	0	0.120	0.055	0	0.423	0.478
EEF2	PDIA4	9913.ENSBTAP00000005581	9913.ENSBTAP00000022782	0	0	0	0	0.120	0.073	0	0.325	0.401
EEF2	CNDP2	9913.ENSBTAP00000005581	9913.ENSBTAP00000031070	0	0	0	0	0.049	0	0	0.404	0.408
EEF2	UBA1	9913.ENSBTAP00000005581	9913.ENSBTAP00000022299	0	0	0	0	0.095	0.093	0	0.343	0.413
EEF2	G3BP1	9913.ENSBTAP00000005581	9913.ENSBTAP00000027067	0	0	0	0	0.092	0.053	0	0.376	0.417
EEF2	EIF2S2	9913.ENSBTAP00000005581	9913.ENSBTAP00000007832	0	0	0	0	0.229	0.041	0	0.275	0.417
EEF2	SPAG9	9913.ENSBTAP00000005581	9913.ENSBTAP00000016326	0	0	0	0	0	0	0	0.424	0.424
EEF2	PDCD4	9913.ENSBTAP00000005581	9913.ENSBTAP00000025886	0	0	0	0	0.175	0.055	0	0.343	0.443
EEF2	LARP1	9913.ENSBTAP00000005581	9913.ENSBTAP00000011109	0	0	0	0	0.064	0.080	0	0.406	0.444
EEF2	HNRNPK	9913.ENSBTAP00000005581	9913.ENSBTAP00000028162	0	0	0	0	0.196	0.166	0	0.253	0.455
EEF2	EIF1AX	9913.ENSBTAP00000005581	9913.ENSBTAP00000023455	0	0	0	0	0.142	0.219	0	0.229	0.438
EEF2	COPG1	9913.ENSBTAP00000005581	9913.ENSBTAP00000017588	0	0	0	0	0.104	0.053	0	0.465	0.506
EEF2	DARS	9913.ENSBTAP00000005581	9913.ENSBTAP00000013123	0	0	0	0	0.160	0.051	0	0.468	0.539
EEF2	PDIA3	9913.ENSBTAP00000005581	9913.ENSBTAP00000022854	0	0	0	0	0.144	0.073	0	0.469	0.542
EEF2	YARS	9913.ENSBTAP00000005581	9913.ENSBTAP00000024051	0	0	0	0	0.178	0.094	0	0.429	0.537
EEF2	PPIA	9913.ENSBTAP00000005581	9913.ENSBTAP00000015924	0	0	0	0	0.080	0.219	0.300	0.277	0.587
EEF2	HSPA4	9913.ENSBTAP00000005581	9913.ENSBTAP00000020825	0	0	0	0	0.367	0.203	0	0.316	0.624
EEF2	NCL	9913.ENSBTAP00000005581	9913.ENSBTAP00000021529	0	0	0	0	0.374	0.202	0	0.338	0.640
EEF2	PABPC4	9913.ENSBTAP00000005581	9913.ENSBTAP00000022761	0	0	0	0	0.444	0.202	0	0.344	0.683
EEF2	GAPDH	9913.ENSBTAP00000005581	9913.ENSBTAP00000037577	0	0	0	0	0.169	0.156	0	0.609	0.701
EEF2	HSP90AB1	9913.ENSBTAP00000005581	9913.ENSBTAP00000056225	0	0	0	0	0.339	0.055	0	0.617	0.739
EEF2	PABPC1	9913.ENSBTAP00000005581	9913.ENSBTAP00000056644	0	0	0	0	0.464	0.202	0	0.479	0.758
EEF2	EIF3A	9913.ENSBTAP00000005581	9913.ENSBTAP00000053182	0	0	0	0	0.542	0.042	0	0.524	0.773
EEF2	EEF1A1	9913.ENSBTAP00000005581	9913.ENSBTAP00000056062	0	0	0	0.559	0.566	0.184	0	0.812	0.761
EEF2	EIF4G1	9913.ENSBTAP00000005581	9913.ENSBTAP00000032150	0	0	0	0	0.129	0.046	0	0.785	0.806
EEF2	RPL17	9913.ENSBTAP00000005581	9913.ENSBTAP00000055998	0	0	0	0	0.566	0.557	0	0.130	0.818
EEF2	HSPA8	9913.ENSBTAP00000005581	9913.ENSBTAP00000017497	0	0	0	0	0.501	0.257	0	0.560	0.822
EEF2	EIF5B	9913.ENSBTAP00000005581	9913.ENSBTAP00000034522	0	0	0	0	0.148	0.042	0	0.813	0.834
EEF2	RPL9	9913.ENSBTAP00000005581	9913.ENSBTAP00000054016	0	0	0	0	0.584	0.650	0	0.390	0.903
EEF2	EPRS	9913.ENSBTAP00000005581	9913.ENSBTAP00000009064	0	0	0	0	0.765	0.316	0	0.485	0.910
EEF2	RPS3A	9913.ENSBTAP00000005581	9913.ENSBTAP00000013079	0	0	0	0	0.710	0.736	0	0.204	0.933
EEF2	SERBP1	9913.ENSBTAP00000005581	9913.ENSBTAP00000017211	0	0	0	0	0.116	0.926	0	0.108	0.936
EEF2	RPL31	9913.ENSBTAP00000005581	9913.ENSBTAP00000026259	0	0	0	0	0.743	0.764	0	0	0.936
EEF2	RPL6	9913.ENSBTAP00000005581	9913.ENSBTAP00000042411	0	0	0	0	0.767	0.769	0	0.198	0.953
EEF2	RPL4	9913.ENSBTAP00000005581	9913.ENSBTAP00000006866	0	0	0	0	0.776	0.769	0	0.394	0.966
EEF2	RPLP2	9913.ENSBTAP00000005581	9913.ENSBTAP00000048042	0	0	0	0	0.754	0.763	0	0.498	0.968
EEF2	RPS10	9913.ENSBTAP00000005581	9913.ENSBTAP00000056371	0	0	0	0	0.501	0.930	0	0.361	0.975
EEF2	RPS24	9913.ENSBTAP00000005581	9913.ENSBTAP00000043937	0	0	0	0	0.582	0.931	0	0.220	0.975
EEF2	RPS20	9913.ENSBTAP00000005581	9913.ENSBTAP00000025484	0	0	0	0	0.795	0.931	0	0.282	0.988
EEF2	RPL7A	9913.ENSBTAP00000005581	9913.ENSBTAP00000015358	0	0	0	0	0.845	0.931	0	0.192	0.990
EEF2	RPS7	9913.ENSBTAP00000005581	9913.ENSBTAP00000021587	0	0	0	0	0.840	0.931	0	0.369	0.992
EEF2	RPL18	9913.ENSBTAP00000005581	9913.ENSBTAP00000020452	0	0	0	0	0.864	0.931	0	0.342	0.993
EEF2	RPS5	9913.ENSBTAP00000005581	9913.ENSBTAP00000021268	0	0	0	0	0.861	0.931	0	0.438	0.994
EEF2	RPS8	9913.ENSBTAP00000005581	9913.ENSBTAP00000020326	0	0	0	0	0.861	0.931	0	0.434	0.994
EEF2	RPSA	9913.ENSBTAP00000005581	9913.ENSBTAP00000012866	0	0	0	0	0.868	0.931	0	0.535	0.995
EIF1AX	RPS17	9913.ENSBTAP00000023455	9913.ENSBTAP00000000814	0	0	0	0	0.645	0.763	0	0.184	0.925
EIF1AX	RPL5	9913.ENSBTAP00000023455	9913.ENSBTAP00000002626	0	0	0	0	0.484	0	0	0	0.484
EIF1AX	RPS18	9913.ENSBTAP00000023455	9913.ENSBTAP00000003431	0	0	0	0	0.670	0.763	0	0.321	0.942
EIF1AX	EIF3G	9913.ENSBTAP00000023455	9913.ENSBTAP00000003545	0	0	0	0	0.186	0.760	0.600	0.297	0.937
EIF1AX	RPS3	9913.ENSBTAP00000023455	9913.ENSBTAP00000003962	0	0	0	0	0.349	0.763	0	0.284	0.879
EIF1AX	EEF2	9913.ENSBTAP00000023455	9913.ENSBTAP00000005581	0	0	0	0	0.142	0.219	0	0.229	0.438
EIF1AX	RPL4	9913.ENSBTAP00000023455	9913.ENSBTAP00000006866	0	0	0	0	0.380	0.411	0	0.171	0.671
EIF1AX	EIF2S2	9913.ENSBTAP00000023455	9913.ENSBTAP00000007832	0	0	0	0	0.519	0.761	0.588	0.404	0.968
EIF1AX	RPSA	9913.ENSBTAP00000023455	9913.ENSBTAP00000012866	0	0	0	0	0.200	0.763	0	0.333	0.862
EIF1AX	RPS3A	9913.ENSBTAP00000023455	9913.ENSBTAP00000013079	0	0	0	0	0.193	0.539	0	0	0.612
EIF1AX	RPL7A	9913.ENSBTAP00000023455	9913.ENSBTAP00000015358	0	0	0	0	0.119	0.351	0	0.083	0.429
EIF1AX	HSPB1	9913.ENSBTAP00000023455	9913.ENSBTAP00000015883	0	0	0	0	0	0	0	0.405	0.404
EIF1AX	RPS8	9913.ENSBTAP00000023455	9913.ENSBTAP00000020326	0	0	0	0	0.146	0.763	0	0	0.788
EIF1AX	RPS5	9913.ENSBTAP00000023455	9913.ENSBTAP00000021268	0	0	0	0	0.417	0.763	0	0.253	0.887
EIF1AX	RPS7	9913.ENSBTAP00000023455	9913.ENSBTAP00000021587	0	0	0	0	0.144	0.763	0	0	0.788
EIF1AX	RPL31	9913.ENSBTAP00000023455	9913.ENSBTAP00000026259	0	0	0	0	0.425	0	0	0	0.425
EIF1AX	NAP1L4	9913.ENSBTAP00000023455	9913.ENSBTAP00000029889	0	0	0	0	0.087	0.483	0	0	0.507
EIF1AX	YARS	9913.ENSBTAP00000023455	9913.ENSBTAP00000024051	0	0	0	0	0.087	0	0	0.394	0.423
EIF1AX	EIF4G1	9913.ENSBTAP00000023455	9913.ENSBTAP00000032150	0	0	0	0	0.062	0.538	0	0.465	0.748
EIF1AX	RAN	9913.ENSBTAP00000023455	9913.ENSBTAP00000046975	0	0	0	0	0.374	0.717	0	0	0.815
EIF1AX	RPS10	9913.ENSBTAP00000023455	9913.ENSBTAP00000056371	0	0	0	0	0.463	0.758	0	0	0.864
EIF1AX	RPS20	9913.ENSBTAP00000023455	9913.ENSBTAP00000025484	0	0	0	0	0.253	0.763	0	0.223	0.850
EIF1AX	EIF5B	9913.ENSBTAP00000023455	9913.ENSBTAP00000034522	0	0	0	0	0.206	0.762	0	0.502	0.897
EIF1AX	RPS24	9913.ENSBTAP00000023455	9913.ENSBTAP00000043937	0	0	0	0	0.605	0.763	0	0	0.902
EIF1AX	EIF3A	9913.ENSBTAP00000023455	9913.ENSBTAP00000053182	0	0	0	0	0.118	0.764	0.828	0.450	0.977
EIF2S2	RPS17	9913.ENSBTAP00000007832	9913.ENSBTAP00000000814	0	0	0	0	0.207	0.670	0	0.052	0.730
EIF2S2	SUGT1	9913.ENSBTAP00000007832	9913.ENSBTAP00000002771	0	0	0	0	0.329	0.070	0	0.127	0.407
EIF2S2	RPS18	9913.ENSBTAP00000007832	9913.ENSBTAP00000003431	0	0	0	0	0.612	0.670	0	0.178	0.885
EIF2S2	EIF3G	9913.ENSBTAP00000007832	9913.ENSBTAP00000003545	0	0	0	0	0.529	0.926	0.600	0.632	0.994
EIF2S2	RPS3	9913.ENSBTAP00000007832	9913.ENSBTAP00000003962	0	0	0	0	0.489	0.310	0	0.495	0.806
EIF2S2	RPL3	9913.ENSBTAP00000007832	9913.ENSBTAP00000004188	0	0	0	0	0.729	0	0	0.160	0.762
EIF2S2	HSP90B1	9913.ENSBTAP00000007832	9913.ENSBTAP00000004364	0	0	0	0	0.090	0	0	0.388	0.419
EIF2S2	AIMP1	9913.ENSBTAP00000007832	9913.ENSBTAP00000005542	0	0	0	0	0.397	0	0	0.165	0.475
EIF2S2	EEF2	9913.ENSBTAP00000007832	9913.ENSBTAP00000005581	0	0	0	0	0.229	0.041	0	0.275	0.417
EIF2S2	RPL4	9913.ENSBTAP00000007832	9913.ENSBTAP00000006866	0	0	0	0	0.272	0.312	0	0.148	0.535
EIF2S2	AARS	9913.ENSBTAP00000007832	9913.ENSBTAP00000026393	0	0	0	0	0.180	0	0	0.303	0.404
EIF2S2	RPL6	9913.ENSBTAP00000007832	9913.ENSBTAP00000042411	0	0	0	0	0.407	0.041	0	0.084	0.433
EIF2S2	EEF1A1	9913.ENSBTAP00000007832	9913.ENSBTAP00000056062	0	0	0	0	0.237	0.158	0	0.219	0.454
EIF2S2	EPRS	9913.ENSBTAP00000007832	9913.ENSBTAP00000009064	0	0	0	0	0.427	0	0	0.098	0.461
EIF2S2	RUVBL1	9913.ENSBTAP00000007832	9913.ENSBTAP00000027964	0	0	0	0	0.308	0	0	0.266	0.471
EIF2S2	HSPA4	9913.ENSBTAP00000007832	9913.ENSBTAP00000020825	0	0	0	0	0.249	0.055	0	0.335	0.487
EIF2S2	RPL18	9913.ENSBTAP00000007832	9913.ENSBTAP00000020452	0	0	0	0	0.411	0.044	0	0.164	0.488
EIF2S2	IFT74	9913.ENSBTAP00000007832	9913.ENSBTAP00000026073	0	0	0	0	0	0	0	0.519	0.519
EIF2S2	DARS	9913.ENSBTAP00000007832	9913.ENSBTAP00000013123	0	0	0	0	0.630	0	0	0	0.630
EIF2S2	RPS3A	9913.ENSBTAP00000007832	9913.ENSBTAP00000013079	0	0	0	0	0.186	0.460	0	0.266	0.649
EIF2S2	ABCF1	9913.ENSBTAP00000007832	9913.ENSBTAP00000009098	0	0	0	0	0.573	0	0	0.223	0.654
EIF2S2	RPSA	9913.ENSBTAP00000007832	9913.ENSBTAP00000012866	0	0	0	0	0.331	0.538	0	0.143	0.711
EIF2S2	RPS10	9913.ENSBTAP00000007832	9913.ENSBTAP00000056371	0	0	0	0	0.177	0.662	0	0.114	0.732
EIF2S2	YARS	9913.ENSBTAP00000007832	9913.ENSBTAP00000024051	0	0	0	0	0.751	0	0	0.187	0.789
EIF2S2	RPS24	9913.ENSBTAP00000007832	9913.ENSBTAP00000043937	0	0	0	0	0.406	0.670	0	0.289	0.848
EIF2S2	RPS7	9913.ENSBTAP00000007832	9913.ENSBTAP00000021587	0	0	0	0	0.564	0.670	0	0.067	0.854
EIF2S2	RPS5	9913.ENSBTAP00000007832	9913.ENSBTAP00000021268	0	0	0	0	0.386	0.670	0	0.404	0.868
EIF2S2	RPS20	9913.ENSBTAP00000007832	9913.ENSBTAP00000025484	0	0	0	0	0.696	0.670	0	0.109	0.902
EIF2S2	RPS8	9913.ENSBTAP00000007832	9913.ENSBTAP00000020326	0	0	0	0	0.753	0.670	0	0.104	0.920
EIF2S2	EIF4G1	9913.ENSBTAP00000007832	9913.ENSBTAP00000032150	0	0	0	0	0.067	0.670	0.616	0.566	0.941
EIF2S2	EIF1AX	9913.ENSBTAP00000007832	9913.ENSBTAP00000023455	0	0	0	0	0.519	0.761	0.588	0.404	0.968
EIF2S2	EIF5B	9913.ENSBTAP00000007832	9913.ENSBTAP00000034522	0	0	0	0	0.220	0.924	0	0.604	0.974
EIF2S2	EIF3A	9913.ENSBTAP00000007832	9913.ENSBTAP00000053182	0	0	0	0	0.227	0.926	0.839	0.526	0.995
EIF3A	RPS17	9913.ENSBTAP00000053182	9913.ENSBTAP00000000814	0	0	0	0	0.089	0.806	0	0.196	0.845
EIF3A	RPL5	9913.ENSBTAP00000053182	9913.ENSBTAP00000002626	0	0	0	0	0.309	0	0	0.231	0.446
EIF3A	RPS18	9913.ENSBTAP00000053182	9913.ENSBTAP00000003431	0	0	0	0	0.200	0.839	0	0.131	0.878
EIF3A	EIF3G	9913.ENSBTAP00000053182	9913.ENSBTAP00000003545	0	0	0	0	0.649	0.959	0.800	0.812	0.999
EIF3A	RPS3	9913.ENSBTAP00000053182	9913.ENSBTAP00000003962	0	0	0	0	0.449	0.833	0	0.711	0.971
EIF3A	RPL3	9913.ENSBTAP00000053182	9913.ENSBTAP00000004188	0	0	0	0	0.418	0	0	0.189	0.507
EIF3A	CIRBP	9913.ENSBTAP00000053182	9913.ENSBTAP00000004477	0	0	0	0	0.076	0.093	0.406	0.148	0.519
EIF3A	AIMP1	9913.ENSBTAP00000053182	9913.ENSBTAP00000005542	0	0	0	0	0.147	0.219	0	0.234	0.445
EIF3A	EEF2	9913.ENSBTAP00000053182	9913.ENSBTAP00000005581	0	0	0	0	0.542	0.042	0	0.524	0.773
EIF3A	RPL4	9913.ENSBTAP00000053182	9913.ENSBTAP00000006866	0	0	0	0	0.609	0.416	0	0	0.761
EIF3A	EIF2S2	9913.ENSBTAP00000053182	9913.ENSBTAP00000007832	0	0	0	0	0.227	0.926	0.839	0.526	0.995
EIF3A	EPRS	9913.ENSBTAP00000053182	9913.ENSBTAP00000009064	0	0	0	0	0.805	0	0	0.248	0.847
EIF3A	RPSA	9913.ENSBTAP00000053182	9913.ENSBTAP00000012866	0	0	0	0	0.472	0.825	0	0.673	0.967
EIF3A	RPS3A	9913.ENSBTAP00000053182	9913.ENSBTAP00000013079	0	0	0	0	0.364	0.652	0	0.312	0.834
EIF3A	RPL7A	9913.ENSBTAP00000053182	9913.ENSBTAP00000015358	0	0	0	0	0.383	0.355	0	0.111	0.615
EIF3A	SERBP1	9913.ENSBTAP00000053182	9913.ENSBTAP00000017211	0	0	0	0	0.275	0	0	0.294	0.466
EIF3A	COPG1	9913.ENSBTAP00000053182	9913.ENSBTAP00000017588	0	0	0	0	0.063	0	0	0.398	0.411
EIF3A	RPS8	9913.ENSBTAP00000053182	9913.ENSBTAP00000020326	0	0	0	0	0.472	0.812	0	0.358	0.930
EIF3A	RPL18	9913.ENSBTAP00000053182	9913.ENSBTAP00000020452	0	0	0	0	0.241	0	0	0.348	0.484
EIF3A	RPS5	9913.ENSBTAP00000053182	9913.ENSBTAP00000021268	0	0	0	0	0.337	0.834	0	0.075	0.889
EIF3A	NCL	9913.ENSBTAP00000053182	9913.ENSBTAP00000021529	0	0	0	0	0.576	0.134	0	0.224	0.691
EIF3A	RPS7	9913.ENSBTAP00000053182	9913.ENSBTAP00000021587	0	0	0	0	0.200	0.809	0	0.171	0.862
EIF3A	PABPC4	9913.ENSBTAP00000053182	9913.ENSBTAP00000022761	0	0	0	0	0.196	0.159	0	0.322	0.501
EIF3A	EIF1AX	9913.ENSBTAP00000053182	9913.ENSBTAP00000023455	0	0	0	0	0.118	0.764	0.828	0.450	0.977
EIF3A	YARS	9913.ENSBTAP00000053182	9913.ENSBTAP00000024051	0	0	0	0	0.379	0.210	0	0.121	0.531
EIF3A	RPS20	9913.ENSBTAP00000053182	9913.ENSBTAP00000025484	0	0	0	0	0.227	0.865	0	0.574	0.951
EIF3A	G3BP1	9913.ENSBTAP00000053182	9913.ENSBTAP00000027067	0	0	0	0	0.186	0.113	0	0.340	0.482
EIF3A	NAP1L4	9913.ENSBTAP00000053182	9913.ENSBTAP00000029889	0	0	0	0	0.120	0.353	0	0.245	0.532
EIF3A	EIF4G1	9913.ENSBTAP00000053182	9913.ENSBTAP00000032150	0	0	0	0	0.630	0.784	0.616	0.690	0.989
EIF3A	EIF5B	9913.ENSBTAP00000053182	9913.ENSBTAP00000034522	0	0	0	0	0.790	0.924	0	0.571	0.992
EIF3A	RPL6	9913.ENSBTAP00000053182	9913.ENSBTAP00000042411	0	0	0	0	0.338	0	0	0.224	0.464
EIF3A	RPS24	9913.ENSBTAP00000053182	9913.ENSBTAP00000043937	0	0	0	0	0.439	0.802	0	0.142	0.896
EIF3A	PABPC1	9913.ENSBTAP00000053182	9913.ENSBTAP00000056644	0	0	0	0	0.194	0.159	0	0.322	0.500
EIF3A	RPS10	9913.ENSBTAP00000053182	9913.ENSBTAP00000056371	0	0	0	0	0.120	0.787	0	0.332	0.863
EIF3G	RPS17	9913.ENSBTAP00000003545	9913.ENSBTAP00000000814	0	0	0	0	0.635	0.768	0	0.121	0.919
EIF3G	RPL5	9913.ENSBTAP00000003545	9913.ENSBTAP00000002626	0	0	0	0	0.615	0	0	0.085	0.632
EIF3G	DYNC1I2	9913.ENSBTAP00000003545	9913.ENSBTAP00000003429	0	0	0	0	0.062	0.154	0	0.361	0.448
EIF3G	RPS18	9913.ENSBTAP00000003545	9913.ENSBTAP00000003431	0	0	0	0	0.720	0.764	0	0	0.931
EIF3G	RPL9	9913.ENSBTAP00000003545	9913.ENSBTAP00000054016	0	0	0	0	0.432	0	0	0	0.432
EIF3G	RUVBL1	9913.ENSBTAP00000003545	9913.ENSBTAP00000027964	0	0	0	0	0.441	0	0	0	0.441
EIF3G	RPL31	9913.ENSBTAP00000003545	9913.ENSBTAP00000026259	0	0	0	0	0.461	0	0	0	0.461
EIF3G	AIMP1	9913.ENSBTAP00000003545	9913.ENSBTAP00000005542	0	0	0	0	0.450	0	0	0.069	0.466
EIF3G	RPL17	9913.ENSBTAP00000003545	9913.ENSBTAP00000055998	0	0	0	0	0.485	0	0	0	0.485
EIF3G	G3BP1	9913.ENSBTAP00000003545	9913.ENSBTAP00000027067	0	0	0	0	0.063	0.113	0	0.459	0.511
EIF3G	NUDC	9913.ENSBTAP00000003545	9913.ENSBTAP00000005789	0	0	0	0	0.576	0	0	0.052	0.581
EIF3G	RPL6	9913.ENSBTAP00000003545	9913.ENSBTAP00000042411	0	0	0	0	0.623	0	0	0.052	0.628
EIF3G	EPRS	9913.ENSBTAP00000003545	9913.ENSBTAP00000009064	0	0	0	0	0.636	0	0	0.044	0.637
EIF3G	RPL3	9913.ENSBTAP00000003545	9913.ENSBTAP00000004188	0	0	0	0	0.674	0	0	0	0.674
EIF3G	YARS	9913.ENSBTAP00000003545	9913.ENSBTAP00000024051	0	0	0	0	0.627	0	0	0.162	0.674
EIF3G	EEF2	9913.ENSBTAP00000003545	9913.ENSBTAP00000005581	0	0	0	0	0.583	0.042	0	0.349	0.717
EIF3G	RPLP2	9913.ENSBTAP00000003545	9913.ENSBTAP00000048042	0	0	0	0	0.703	0	0	0.368	0.804
EIF3G	RPL7A	9913.ENSBTAP00000003545	9913.ENSBTAP00000015358	0	0	0	0	0.758	0.316	0	0	0.827
EIF3G	RPL18	9913.ENSBTAP00000003545	9913.ENSBTAP00000020452	0	0	0	0	0.839	0	0	0	0.839
EIF3G	RPS3A	9913.ENSBTAP00000003545	9913.ENSBTAP00000013079	0	0	0	0	0.650	0.620	0	0	0.861
EIF3G	RPL4	9913.ENSBTAP00000003545	9913.ENSBTAP00000006866	0	0	0	0	0.747	0.394	0	0.187	0.864
EIF3G	EIF4G1	9913.ENSBTAP00000003545	9913.ENSBTAP00000032150	0	0	0	0	0.090	0.670	0	0.591	0.866
EIF3G	RPS7	9913.ENSBTAP00000003545	9913.ENSBTAP00000021587	0	0	0	0	0.472	0.768	0	0.160	0.888
EIF3G	RPS24	9913.ENSBTAP00000003545	9913.ENSBTAP00000043937	0	0	0	0	0.679	0.768	0	0.188	0.934
EIF3G	EIF1AX	9913.ENSBTAP00000003545	9913.ENSBTAP00000023455	0	0	0	0	0.186	0.760	0.600	0.297	0.937
EIF3G	RPS10	9913.ENSBTAP00000003545	9913.ENSBTAP00000056371	0	0	0	0	0.724	0.763	0	0.210	0.943
EIF3G	RPS8	9913.ENSBTAP00000003545	9913.ENSBTAP00000020326	0	0	0	0	0.815	0.770	0	0	0.955
EIF3G	RPS5	9913.ENSBTAP00000003545	9913.ENSBTAP00000021268	0	0	0	0	0.793	0.798	0	0.148	0.961
EIF3G	EIF5B	9913.ENSBTAP00000003545	9913.ENSBTAP00000034522	0	0	0	0	0.162	0.924	0	0.600	0.972
EIF3G	RPS3	9913.ENSBTAP00000003545	9913.ENSBTAP00000003962	0	0	0	0	0.812	0.666	0	0.632	0.974
EIF3G	RPSA	9913.ENSBTAP00000003545	9913.ENSBTAP00000012866	0	0	0	0	0.824	0.763	0	0.536	0.978
EIF3G	RPS20	9913.ENSBTAP00000003545	9913.ENSBTAP00000025484	0	0	0	0	0.776	0.924	0	0.552	0.991
EIF3G	EIF2S2	9913.ENSBTAP00000003545	9913.ENSBTAP00000007832	0	0	0	0	0.529	0.926	0.600	0.632	0.994
EIF3G	EIF3A	9913.ENSBTAP00000003545	9913.ENSBTAP00000053182	0	0	0	0	0.649	0.959	0.800	0.812	0.999
EIF4G1	RPS17	9913.ENSBTAP00000032150	9913.ENSBTAP00000000814	0	0	0	0	0.063	0.670	0	0	0.677
EIF4G1	RPS18	9913.ENSBTAP00000032150	9913.ENSBTAP00000003431	0	0	0	0	0.116	0.670	0	0.162	0.734
EIF4G1	EIF3G	9913.ENSBTAP00000032150	9913.ENSBTAP00000003545	0	0	0	0	0.090	0.670	0	0.591	0.866
EIF4G1	RPS3	9913.ENSBTAP00000032150	9913.ENSBTAP00000003962	0	0	0	0	0.066	0.118	0	0.476	0.531
EIF4G1	CIRBP	9913.ENSBTAP00000032150	9913.ENSBTAP00000004477	0	0	0	0	0.051	0.183	0.275	0.269	0.534
EIF4G1	EEF2	9913.ENSBTAP00000032150	9913.ENSBTAP00000005581	0	0	0	0	0.129	0.046	0	0.785	0.806
EIF4G1	HDLBP	9913.ENSBTAP00000032150	9913.ENSBTAP00000005656	0	0	0	0	0.549	0.087	0	0.504	0.778
EIF4G1	EIF2S2	9913.ENSBTAP00000032150	9913.ENSBTAP00000007832	0	0	0	0	0.067	0.670	0.616	0.566	0.941
EIF4G1	EPRS	9913.ENSBTAP00000032150	9913.ENSBTAP00000009064	0	0	0	0	0.325	0.357	0	0.364	0.700
EIF4G1	ABCF1	9913.ENSBTAP00000032150	9913.ENSBTAP00000009098	0	0	0	0	0.403	0.123	0	0.131	0.505
EIF4G1	LARP1	9913.ENSBTAP00000032150	9913.ENSBTAP00000011109	0	0	0	0	0.441	0.455	0	0.654	0.885
EIF4G1	RPSA	9913.ENSBTAP00000032150	9913.ENSBTAP00000012866	0	0	0	0	0.066	0.538	0	0.168	0.609
EIF4G1	RPS3A	9913.ENSBTAP00000032150	9913.ENSBTAP00000013079	0	0	0	0	0.075	0.460	0	0.167	0.547
EIF4G1	HSPB1	9913.ENSBTAP00000032150	9913.ENSBTAP00000015883	0	0	0	0	0.061	0.121	0	0.713	0.742
EIF4G1	HSPA8	9913.ENSBTAP00000032150	9913.ENSBTAP00000017497	0	0	0	0	0.101	0.121	0	0.499	0.570
EIF4G1	RPS8	9913.ENSBTAP00000032150	9913.ENSBTAP00000020326	0	0	0	0	0.088	0.670	0	0.167	0.727
EIF4G1	RPS5	9913.ENSBTAP00000032150	9913.ENSBTAP00000021268	0	0	0	0	0.105	0.670	0	0.122	0.718
EIF4G1	NCL	9913.ENSBTAP00000032150	9913.ENSBTAP00000021529	0	0	0	0	0.198	0.388	0.333	0.447	0.795
EIF4G1	RPS7	9913.ENSBTAP00000032150	9913.ENSBTAP00000021587	0	0	0	0	0.104	0.670	0	0	0.691
EIF4G1	PABPC4	9913.ENSBTAP00000032150	9913.ENSBTAP00000022761	0	0	0	0	0.443	0.654	0.490	0.596	0.955
EIF4G1	YBX1	9913.ENSBTAP00000032150	9913.ENSBTAP00000023094	0	0	0	0	0.085	0	0	0.520	0.542
EIF4G1	EIF1AX	9913.ENSBTAP00000032150	9913.ENSBTAP00000023455	0	0	0	0	0.062	0.538	0	0.465	0.748
EIF4G1	RPS20	9913.ENSBTAP00000032150	9913.ENSBTAP00000025484	0	0	0	0	0.063	0.670	0	0.258	0.750
EIF4G1	PDCD4	9913.ENSBTAP00000032150	9913.ENSBTAP00000025886	0	0	0	0	0.065	0.128	0	0.820	0.841
EIF4G1	AARS	9913.ENSBTAP00000032150	9913.ENSBTAP00000026393	0	0	0	0	0.330	0	0	0.221	0.455
EIF4G1	G3BP1	9913.ENSBTAP00000032150	9913.ENSBTAP00000027067	0	0	0	0	0.250	0.465	0	0.802	0.914
EIF4G1	HNRNPK	9913.ENSBTAP00000032150	9913.ENSBTAP00000028162	0	0	0	0	0.063	0.113	0	0.503	0.551
EIF4G1	GAPDH	9913.ENSBTAP00000032150	9913.ENSBTAP00000037577	0	0	0	0	0.064	0.072	0	0.548	0.573
EIF4G1	RPS10	9913.ENSBTAP00000032150	9913.ENSBTAP00000056371	0	0	0	0	0.089	0.538	0	0.070	0.574
EIF4G1	RPS24	9913.ENSBTAP00000032150	9913.ENSBTAP00000043937	0	0	0	0	0.117	0.670	0	0.210	0.749
EIF4G1	EIF5B	9913.ENSBTAP00000032150	9913.ENSBTAP00000034522	0	0	0	0	0.420	0	0	0.833	0.899
EIF4G1	EIF3A	9913.ENSBTAP00000032150	9913.ENSBTAP00000053182	0	0	0	0	0.630	0.784	0.616	0.690	0.989
EIF4G1	PABPC1	9913.ENSBTAP00000032150	9913.ENSBTAP00000056644	0	0	0	0	0.428	0.923	0.616	0.953	0.999
EIF5B	RPS17	9913.ENSBTAP00000034522	9913.ENSBTAP00000000814	0	0	0	0	0	0.880	0	0.104	0.887
EIF5B	RPL5	9913.ENSBTAP00000034522	9913.ENSBTAP00000002626	0	0	0	0	0.218	0.691	0	0.353	0.830
EIF5B	RPS18	9913.ENSBTAP00000034522	9913.ENSBTAP00000003431	0	0	0	0	0.200	0.880	0	0.320	0.929
EIF5B	EIF3G	9913.ENSBTAP00000034522	9913.ENSBTAP00000003545	0	0	0	0	0.162	0.924	0	0.600	0.972
EIF5B	RPS3	9913.ENSBTAP00000034522	9913.ENSBTAP00000003962	0	0	0	0	0.179	0.909	0	0.470	0.956
EIF5B	RPL3	9913.ENSBTAP00000034522	9913.ENSBTAP00000004188	0	0	0	0	0.175	0.598	0	0.298	0.747
EIF5B	EEF2	9913.ENSBTAP00000034522	9913.ENSBTAP00000005581	0	0	0	0	0.148	0.042	0	0.813	0.834
EIF5B	RPL4	9913.ENSBTAP00000034522	9913.ENSBTAP00000006866	0	0	0	0	0.166	0.762	0	0.187	0.824
EIF5B	EIF2S2	9913.ENSBTAP00000034522	9913.ENSBTAP00000007832	0	0	0	0	0.220	0.924	0	0.604	0.974
EIF5B	EPRS	9913.ENSBTAP00000034522	9913.ENSBTAP00000009064	0	0	0	0	0.324	0.316	0	0.293	0.645
EIF5B	ABCF1	9913.ENSBTAP00000034522	9913.ENSBTAP00000009098	0	0	0	0	0.155	0.165	0	0.289	0.454
EIF5B	RPSA	9913.ENSBTAP00000034522	9913.ENSBTAP00000012866	0	0	0	0	0.143	0.880	0	0.291	0.920
EIF5B	RPS3A	9913.ENSBTAP00000034522	9913.ENSBTAP00000013079	0	0	0	0	0.091	0.664	0	0.053	0.685
EIF5B	RPL7A	9913.ENSBTAP00000034522	9913.ENSBTAP00000015358	0	0	0	0	0.104	0.886	0	0.202	0.911
EIF5B	RPS8	9913.ENSBTAP00000034522	9913.ENSBTAP00000020326	0	0	0	0	0.098	0.880	0	0.154	0.900
EIF5B	RPL18	9913.ENSBTAP00000034522	9913.ENSBTAP00000020452	0	0	0	0	0.066	0.880	0	0.115	0.892
EIF5B	RPS5	9913.ENSBTAP00000034522	9913.ENSBTAP00000021268	0	0	0	0	0.168	0.914	0	0.518	0.962
EIF5B	NCL	9913.ENSBTAP00000034522	9913.ENSBTAP00000021529	0	0	0	0	0.320	0.093	0	0.223	0.479
EIF5B	RPS7	9913.ENSBTAP00000034522	9913.ENSBTAP00000021587	0	0	0	0	0.119	0.880	0	0.126	0.899
EIF5B	PABPC4	9913.ENSBTAP00000034522	9913.ENSBTAP00000022761	0	0	0	0	0.182	0.059	0	0.390	0.489
EIF5B	EIF1AX	9913.ENSBTAP00000034522	9913.ENSBTAP00000023455	0	0	0	0	0.206	0.762	0	0.502	0.897
EIF5B	YARS	9913.ENSBTAP00000034522	9913.ENSBTAP00000024051	0	0	0	0	0.120	0.046	0	0.520	0.562
EIF5B	RPS20	9913.ENSBTAP00000034522	9913.ENSBTAP00000025484	0	0	0	0	0.147	0.907	0	0.333	0.942
EIF5B	RPL31	9913.ENSBTAP00000034522	9913.ENSBTAP00000026259	0	0	0	0	0.089	0.688	0	0	0.703
EIF5B	AARS	9913.ENSBTAP00000034522	9913.ENSBTAP00000026393	0	0	0	0	0.169	0.042	0	0.353	0.440
EIF5B	EIF4G1	9913.ENSBTAP00000034522	9913.ENSBTAP00000032150	0	0	0	0	0.420	0	0	0.833	0.899
EIF5B	PABPC1	9913.ENSBTAP00000034522	9913.ENSBTAP00000056644	0	0	0	0	0.182	0.059	0	0.430	0.523
EIF5B	RPL17	9913.ENSBTAP00000034522	9913.ENSBTAP00000055998	0	0	0	0	0.165	0.493	0	0.160	0.613
EIF5B	RPL9	9913.ENSBTAP00000034522	9913.ENSBTAP00000054016	0	0	0	0	0.154	0.552	0	0.168	0.657
EIF5B	RPL6	9913.ENSBTAP00000034522	9913.ENSBTAP00000042411	0	0	0	0	0.119	0.761	0	0.121	0.798
EIF5B	RPS10	9913.ENSBTAP00000034522	9913.ENSBTAP00000056371	0	0	0	0	0.065	0.880	0	0.130	0.893
EIF5B	RPS24	9913.ENSBTAP00000034522	9913.ENSBTAP00000043937	0	0	0	0	0.099	0.880	0	0	0.887
EIF5B	EIF3A	9913.ENSBTAP00000034522	9913.ENSBTAP00000053182	0	0	0	0	0.790	0.924	0	0.571	0.992
EPB41L2	MYH10	9913.ENSBTAP00000007823	9913.ENSBTAP00000028188	0	0	0	0	0.101	0.296	0	0.271	0.498
EPB41L2	MYH9	9913.ENSBTAP00000007823	9913.ENSBTAP00000013737	0	0	0	0	0.062	0.415	0	0.227	0.538
EPB41L2	SPTAN1	9913.ENSBTAP00000007823	9913.ENSBTAP00000020395	0	0	0	0	0.184	0.182	0	0.394	0.560
EPB41L3	CHMP5	9913.ENSBTAP00000053167	9913.ENSBTAP00000016431	0	0	0	0	0	0	0	0.448	0.448
EPB41L3	SPTAN1	9913.ENSBTAP00000053167	9913.ENSBTAP00000020395	0	0	0	0	0.162	0.160	0	0.632	0.718
EPHX2	ALDH1A1	9913.ENSBTAP00000020272	9913.ENSBTAP00000010661	0	0	0	0	0.065	0	0.439	0.288	0.594
EPHX2	CKB	9913.ENSBTAP00000020272	9913.ENSBTAP00000047181	0	0	0	0	0	0.110	0	0.361	0.407
EPHX2	ALDH3A2	9913.ENSBTAP00000020272	9913.ENSBTAP00000050170	0	0	0	0	0.093	0	0.439	0.132	0.520
EPRS	RPS17	9913.ENSBTAP00000009064	9913.ENSBTAP00000000814	0	0	0	0	0.381	0.436	0	0.071	0.647
EPRS	RPL5	9913.ENSBTAP00000009064	9913.ENSBTAP00000002626	0	0	0	0	0.593	0.341	0	0.311	0.799
EPRS	RPS18	9913.ENSBTAP00000009064	9913.ENSBTAP00000003431	0	0	0	0	0.350	0.433	0	0.414	0.765
EPRS	EIF3G	9913.ENSBTAP00000009064	9913.ENSBTAP00000003545	0	0	0	0	0.636	0	0	0.044	0.637
EPRS	RPS3	9913.ENSBTAP00000009064	9913.ENSBTAP00000003962	0	0	0	0	0.566	0.643	0	0.461	0.909
EPRS	RPL3	9913.ENSBTAP00000009064	9913.ENSBTAP00000004188	0	0	0	0	0.612	0.317	0	0.395	0.825
EPRS	CIRBP	9913.ENSBTAP00000009064	9913.ENSBTAP00000004477	0	0	0	0	0.066	0.255	0	0.227	0.415
EPRS	AIMP1	9913.ENSBTAP00000009064	9913.ENSBTAP00000005542	0	0	0	0	0.733	0.947	0	0.842	0.997
EPRS	EEF2	9913.ENSBTAP00000009064	9913.ENSBTAP00000005581	0	0	0	0	0.765	0.316	0	0.485	0.910
EPRS	RPL4	9913.ENSBTAP00000009064	9913.ENSBTAP00000006866	0	0	0	0	0.754	0.304	0	0.217	0.854
EPRS	EIF2S2	9913.ENSBTAP00000009064	9913.ENSBTAP00000007832	0	0	0	0	0.427	0	0	0.098	0.461
EPRS	PHGDH	9913.ENSBTAP00000009064	9913.ENSBTAP00000008907	0	0	0	0	0.066	0	0	0.503	0.515
EPRS	USO1	9913.ENSBTAP00000009064	9913.ENSBTAP00000022642	0	0	0	0	0.400	0	0	0	0.400
EPRS	COPG1	9913.ENSBTAP00000009064	9913.ENSBTAP00000017588	0	0	0	0	0.394	0	0	0.169	0.474
EPRS	CSDA	9913.ENSBTAP00000009064	9913.ENSBTAP00000012735	0	0	0	0	0.064	0.351	0	0.168	0.450
EPRS	EEF1A1	9913.ENSBTAP00000009064	9913.ENSBTAP00000056062	0	0	0	0	0.199	0.184	0	0.273	0.483
EPRS	ABCF1	9913.ENSBTAP00000009064	9913.ENSBTAP00000009098	0	0	0	0	0.337	0.149	0	0.121	0.460
EPRS	RPL31	9913.ENSBTAP00000009064	9913.ENSBTAP00000026259	0	0	0	0	0.284	0.317	0	0.083	0.512
EPRS	RPL9	9913.ENSBTAP00000009064	9913.ENSBTAP00000054016	0	0	0	0	0.168	0.273	0	0.271	0.520
EPRS	UBA1	9913.ENSBTAP00000009064	9913.ENSBTAP00000022299	0	0	0	0	0.063	0.455	0	0.134	0.519
EPRS	RPLP2	9913.ENSBTAP00000009064	9913.ENSBTAP00000048042	0	0	0	0	0.118	0.317	0	0.312	0.549
EPRS	YBX1	9913.ENSBTAP00000009064	9913.ENSBTAP00000023094	0	0	0	0	0.064	0.413	0	0.227	0.538
EPRS	RPL7A	9913.ENSBTAP00000009064	9913.ENSBTAP00000015358	0	0	0	0	0.338	0.258	0	0.058	0.496
EPRS	PABPC1	9913.ENSBTAP00000009064	9913.ENSBTAP00000056644	0	0	0	0	0.274	0.390	0	0.121	0.576
EPRS	PABPC4	9913.ENSBTAP00000009064	9913.ENSBTAP00000022761	0	0	0	0	0.274	0.390	0	0.121	0.576
EPRS	RPS10	9913.ENSBTAP00000009064	9913.ENSBTAP00000056371	0	0	0	0	0.338	0.392	0	0	0.580
EPRS	RPL6	9913.ENSBTAP00000009064	9913.ENSBTAP00000042411	0	0	0	0	0.341	0.335	0	0.148	0.594
EPRS	HSPA4	9913.ENSBTAP00000009064	9913.ENSBTAP00000020825	0	0	0	0	0.433	0.162	0	0.148	0.560
EPRS	NCL	9913.ENSBTAP00000009064	9913.ENSBTAP00000021529	0	0	0	0	0.334	0.390	0	0.164	0.631
EPRS	RPL17	9913.ENSBTAP00000009064	9913.ENSBTAP00000055998	0	0	0	0	0.418	0.257	0	0.223	0.634
EPRS	RPS3A	9913.ENSBTAP00000009064	9913.ENSBTAP00000013079	0	0	0	0	0.363	0.404	0	0.227	0.680
EPRS	RPS24	9913.ENSBTAP00000009064	9913.ENSBTAP00000043937	0	0	0	0	0.336	0.436	0	0.259	0.698
EPRS	EIF4G1	9913.ENSBTAP00000009064	9913.ENSBTAP00000032150	0	0	0	0	0.325	0.357	0	0.364	0.700
EPRS	HSPA8	9913.ENSBTAP00000009064	9913.ENSBTAP00000017497	0	0	0	0	0.453	0.227	0	0.305	0.680
EPRS	EIF5B	9913.ENSBTAP00000009064	9913.ENSBTAP00000034522	0	0	0	0	0.324	0.316	0	0.293	0.645
EPRS	RPL18	9913.ENSBTAP00000009064	9913.ENSBTAP00000020452	0	0	0	0	0.509	0.433	0	0.162	0.746
EPRS	RPS7	9913.ENSBTAP00000009064	9913.ENSBTAP00000021587	0	0	0	0	0.489	0.436	0	0.239	0.761
EPRS	RPS5	9913.ENSBTAP00000009064	9913.ENSBTAP00000021268	0	0	0	0	0.348	0.454	0	0.388	0.763
EPRS	COPB2	9913.ENSBTAP00000009064	9913.ENSBTAP00000019767	0	0	0	0	0.819	0	0	0.091	0.828
EPRS	EIF3A	9913.ENSBTAP00000009064	9913.ENSBTAP00000053182	0	0	0	0	0.805	0	0	0.248	0.847
EPRS	RPS20	9913.ENSBTAP00000009064	9913.ENSBTAP00000025484	0	0	0	0	0.734	0.390	0	0.271	0.871
EPRS	RPS8	9913.ENSBTAP00000009064	9913.ENSBTAP00000020326	0	0	0	0	0.572	0.441	0	0.513	0.873
EPRS	GAPDH	9913.ENSBTAP00000009064	9913.ENSBTAP00000037577	0	0	0	0	0.099	0.501	0	0.810	0.907
EPRS	RPSA	9913.ENSBTAP00000009064	9913.ENSBTAP00000012866	0	0	0	0	0.751	0.390	0	0.423	0.904
EPRS	AARS	9913.ENSBTAP00000009064	9913.ENSBTAP00000026393	0	0	0	0	0.851	0.121	0	0.898	0.985
EPRS	DARS	9913.ENSBTAP00000009064	9913.ENSBTAP00000013123	0	0	0	0	0.775	0.997	0.180	0.893	0.999
EPRS	YARS	9913.ENSBTAP00000009064	9913.ENSBTAP00000024051	0	0	0	0	0.927	0.947	0	0.900	0.999
EZR	SLK	9913.ENSBTAP00000013663	9913.ENSBTAP00000001346	0	0	0	0	0.060	0.432	0	0.335	0.614
EZR	CTTN	9913.ENSBTAP00000013663	9913.ENSBTAP00000007976	0	0	0	0	0.052	0.057	0	0.883	0.887
EZR	ANXA2	9913.ENSBTAP00000013663	9913.ENSBTAP00000012655	0	0	0	0	0.064	0	0	0.578	0.588
EZR	HSP90AB1	9913.ENSBTAP00000013663	9913.ENSBTAP00000056225	0	0	0	0	0.062	0	0	0.414	0.426
EZR	PDLIM1	9913.ENSBTAP00000013663	9913.ENSBTAP00000014850	0	0	0	0	0.061	0.045	0.350	0.138	0.430
EZR	NCL	9913.ENSBTAP00000013663	9913.ENSBTAP00000021529	0	0	0	0	0.061	0.071	0	0.438	0.466
EZR	LASP1	9913.ENSBTAP00000013663	9913.ENSBTAP00000040793	0	0	0	0	0.081	0.113	0	0.409	0.476
EZR	CFL1	9913.ENSBTAP00000013663	9913.ENSBTAP00000028602	0	0	0	0	0.062	0	0	0.478	0.489
EZR	GAPDH	9913.ENSBTAP00000013663	9913.ENSBTAP00000037577	0	0	0	0	0.051	0	0	0.513	0.518
EZR	MYH9	9913.ENSBTAP00000013663	9913.ENSBTAP00000013737	0	0	0	0	0.091	0.093	0	0.476	0.530
EZR	FLNA	9913.ENSBTAP00000013663	9913.ENSBTAP00000030179	0	0	0	0	0.062	0.093	0.185	0.474	0.587
EZR	HSPA8	9913.ENSBTAP00000013663	9913.ENSBTAP00000017497	0	0	0	0	0	0.046	0	0.607	0.609
EZR	SPTAN1	9913.ENSBTAP00000013663	9913.ENSBTAP00000020395	0	0	0	0	0.085	0.075	0.616	0.205	0.707
EZR	TLN1	9913.ENSBTAP00000013663	9913.ENSBTAP00000036487	0	0	0	0.549	0.059	0.089	0.616	0.642	0.743
EZR	CDC42	9913.ENSBTAP00000013663	9913.ENSBTAP00000041451	0	0	0	0	0.071	0.161	0.415	0.762	0.877
EZR	SLC9A3R1	9913.ENSBTAP00000013663	9913.ENSBTAP00000034568	0	0	0	0	0.063	0.840	0.919	0.991	0.999
FKBP4	CACYBP	9913.ENSBTAP00000009998	9913.ENSBTAP00000001464	0	0	0	0	0.199	0.450	0	0.372	0.699
FKBP4	PDIA6	9913.ENSBTAP00000009998	9913.ENSBTAP00000002508	0	0	0	0	0	0.157	0	0.477	0.540
FKBP4	SUGT1	9913.ENSBTAP00000009998	9913.ENSBTAP00000002771	0	0	0	0	0.210	0.531	0	0.395	0.756
FKBP4	HSP90B1	9913.ENSBTAP00000009998	9913.ENSBTAP00000004364	0	0	0	0	0.062	0.213	0.189	0.313	0.533
FKBP4	PPID	9913.ENSBTAP00000009998	9913.ENSBTAP00000022180	0	0	0	0.652	0.131	0.173	0	0.707	0.431
FKBP4	PDAP1	9913.ENSBTAP00000009998	9913.ENSBTAP00000053400	0	0	0	0	0.118	0	0	0.414	0.461
FKBP4	HSPA8	9913.ENSBTAP00000009998	9913.ENSBTAP00000017497	0	0	0	0	0.101	0.173	0	0.390	0.507
FKBP4	PDIA4	9913.ENSBTAP00000009998	9913.ENSBTAP00000022782	0	0	0	0	0.062	0.157	0	0.559	0.621
FKBP4	STIP1	9913.ENSBTAP00000009998	9913.ENSBTAP00000020809	0	0	0	0	0.461	0.453	0	0.415	0.812
FKBP4	HSPA4	9913.ENSBTAP00000009998	9913.ENSBTAP00000020825	0	0	0	0	0.205	0.173	0	0.758	0.827
FKBP4	HSP90AB1	9913.ENSBTAP00000009998	9913.ENSBTAP00000056225	0	0	0	0	0.122	0.574	0.540	0.528	0.907
FKBP4	FKBP5	9913.ENSBTAP00000009998	9913.ENSBTAP00000054371	0	0	0	0.956	0	0	0.919	0.849	0.922
FKBP5	CACYBP	9913.ENSBTAP00000054371	9913.ENSBTAP00000001464	0	0	0	0	0.155	0.296	0	0.190	0.476
FKBP5	SUGT1	9913.ENSBTAP00000054371	9913.ENSBTAP00000002771	0	0	0	0	0.147	0.531	0	0.269	0.682
FKBP5	HSP90B1	9913.ENSBTAP00000054371	9913.ENSBTAP00000004364	0	0	0	0	0.062	0.213	0.189	0.326	0.543
FKBP5	FKBP4	9913.ENSBTAP00000054371	9913.ENSBTAP00000009998	0	0	0	0.956	0	0	0.919	0.849	0.922
FKBP5	PPIA	9913.ENSBTAP00000054371	9913.ENSBTAP00000015924	0	0	0	0	0	0.173	0	0.425	0.504
FKBP5	HSPA8	9913.ENSBTAP00000054371	9913.ENSBTAP00000017497	0	0	0	0	0.066	0.173	0	0.336	0.442
FKBP5	STIP1	9913.ENSBTAP00000054371	9913.ENSBTAP00000020809	0	0	0	0	0.197	0.453	0	0.295	0.663
FKBP5	HSPA4	9913.ENSBTAP00000054371	9913.ENSBTAP00000020825	0	0	0	0	0.164	0.173	0	0.415	0.560
FKBP5	PPID	9913.ENSBTAP00000054371	9913.ENSBTAP00000022180	0	0	0	0.618	0.063	0.173	0	0.711	0.407
FKBP5	GAPDH	9913.ENSBTAP00000054371	9913.ENSBTAP00000037577	0	0	0	0	0.050	0.055	0	0.534	0.545
FKBP5	HSP90AB1	9913.ENSBTAP00000054371	9913.ENSBTAP00000056225	0	0	0	0	0.089	0.655	0.540	0.528	0.922
FLII	LRRFIP1	9913.ENSBTAP00000021517	9913.ENSBTAP00000007057	0	0	0	0	0	0.809	0	0.755	0.951
FLNA	2009-09-01	9913.ENSBTAP00000030179	9913.ENSBTAP00000003415	0	0	0	0	0.104	0.070	0	0.632	0.666
FLNA	HSP90B1	9913.ENSBTAP00000030179	9913.ENSBTAP00000004364	0	0	0	0	0	0.129	0	0.360	0.418
FLNA	CTTN	9913.ENSBTAP00000030179	9913.ENSBTAP00000007976	0	0	0	0	0	0.053	0.206	0.538	0.622
FLNA	ANXA2	9913.ENSBTAP00000030179	9913.ENSBTAP00000012655	0	0	0	0	0.066	0.215	0	0.470	0.577
FLNA	EZR	9913.ENSBTAP00000030179	9913.ENSBTAP00000013663	0	0	0	0	0.062	0.093	0.185	0.474	0.587
FLNA	MYH9	9913.ENSBTAP00000030179	9913.ENSBTAP00000013737	0	0	0	0	0.162	0.165	0	0.510	0.628
FLNA	PDLIM1	9913.ENSBTAP00000030179	9913.ENSBTAP00000014850	0	0	0	0	0.061	0.158	0.163	0.239	0.429
FLNA	SPTAN1	9913.ENSBTAP00000030179	9913.ENSBTAP00000020395	0	0	0	0	0.093	0.205	0.206	0.319	0.558
FLNA	MYH10	9913.ENSBTAP00000030179	9913.ENSBTAP00000028188	0	0	0	0	0.065	0.159	0	0.442	0.522
FLNA	CFL1	9913.ENSBTAP00000030179	9913.ENSBTAP00000028602	0	0	0	0	0.062	0.164	0	0.486	0.561
FLNA	HSP90AB1	9913.ENSBTAP00000030179	9913.ENSBTAP00000056225	0	0	0	0	0.051	0.266	0	0.278	0.453
FLNA	GAPDH	9913.ENSBTAP00000030179	9913.ENSBTAP00000037577	0	0	0	0	0.060	0.073	0	0.470	0.497
FLNA	MYH11	9913.ENSBTAP00000030179	9913.ENSBTAP00000035330	0	0	0	0	0.209	0.158	0	0.327	0.512
FLNA	AHNAK	9913.ENSBTAP00000030179	9913.ENSBTAP00000048477	0	0	0	0	0.223	0.078	0	0.411	0.541
FLNA	CDC42	9913.ENSBTAP00000030179	9913.ENSBTAP00000041451	0	0	0	0	0	0.081	0.131	0.613	0.664
FLNA	TLN1	9913.ENSBTAP00000030179	9913.ENSBTAP00000036487	0	0	0	0	0.265	0.091	0.202	0.702	0.820
FUS	YBX1	9913.ENSBTAP00000007571	9913.ENSBTAP00000023094	0	0	0	0	0.065	0.217	0	0.294	0.437
FUS	G3BP1	9913.ENSBTAP00000007571	9913.ENSBTAP00000027067	0	0	0	0	0.065	0.093	0	0.550	0.585
FUS	HNRNPK	9913.ENSBTAP00000007571	9913.ENSBTAP00000028162	0	0	0	0	0.144	0.408	0	0.318	0.624
G3BP1	EIF3G	9913.ENSBTAP00000027067	9913.ENSBTAP00000003545	0	0	0	0	0.063	0.113	0	0.459	0.511
G3BP1	RPS3	9913.ENSBTAP00000027067	9913.ENSBTAP00000003962	0	0	0	0	0.064	0	0	0.413	0.427
G3BP1	EEF2	9913.ENSBTAP00000027067	9913.ENSBTAP00000005581	0	0	0	0	0.092	0.053	0	0.376	0.417
G3BP1	FUS	9913.ENSBTAP00000027067	9913.ENSBTAP00000007571	0	0	0	0	0.065	0.093	0	0.550	0.585
G3BP1	LARP1	9913.ENSBTAP00000027067	9913.ENSBTAP00000011109	0	0	0	0	0.086	0.258	0	0.331	0.507
G3BP1	SERBP1	9913.ENSBTAP00000027067	9913.ENSBTAP00000017211	0	0	0	0	0.188	0	0	0.346	0.447
G3BP1	HSPA8	9913.ENSBTAP00000027067	9913.ENSBTAP00000017497	0	0	0	0	0.183	0.219	0	0.149	0.410
G3BP1	HSPA4	9913.ENSBTAP00000027067	9913.ENSBTAP00000020825	0	0	0	0	0.181	0.219	0	0.224	0.460
G3BP1	NCL	9913.ENSBTAP00000027067	9913.ENSBTAP00000021529	0	0	0	0	0.310	0.208	0	0.315	0.593
G3BP1	PABPC4	9913.ENSBTAP00000027067	9913.ENSBTAP00000022761	0	0	0	0	0.225	0.535	0	0.210	0.691
G3BP1	YBX1	9913.ENSBTAP00000027067	9913.ENSBTAP00000023094	0	0	0	0	0.114	0.391	0	0.704	0.826
G3BP1	GAPDH	9913.ENSBTAP00000027067	9913.ENSBTAP00000037577	0	0	0	0	0.062	0.044	0	0.412	0.426
G3BP1	HNRNPK	9913.ENSBTAP00000027067	9913.ENSBTAP00000028162	0	0	0	0	0.131	0	0	0.414	0.469
G3BP1	EIF3A	9913.ENSBTAP00000027067	9913.ENSBTAP00000053182	0	0	0	0	0.186	0.113	0	0.340	0.482
G3BP1	RUVBL2	9913.ENSBTAP00000027067	9913.ENSBTAP00000031853	0	0	0	0	0.139	0.096	0	0.432	0.520
G3BP1	RUVBL1	9913.ENSBTAP00000027067	9913.ENSBTAP00000027964	0	0	0	0	0.290	0.114	0	0.316	0.533
G3BP1	NUFIP2	9913.ENSBTAP00000027067	9913.ENSBTAP00000044207	0	0	0	0	0.089	0.764	0	0.072	0.783
G3BP1	EIF4G1	9913.ENSBTAP00000027067	9913.ENSBTAP00000032150	0	0	0	0	0.250	0.465	0	0.802	0.914
G3BP1	PABPC1	9913.ENSBTAP00000027067	9913.ENSBTAP00000056644	0	0	0	0	0.192	0.739	0	0.739	0.940
GAPDH	KRT8	9913.ENSBTAP00000037577	9913.ENSBTAP00000001108	0	0	0	0	0	0	0	0.564	0.564
GAPDH	KRT18	9913.ENSBTAP00000037577	9913.ENSBTAP00000001988	0	0	0	0	0.062	0	0	0.495	0.506
GAPDH	RPL5	9913.ENSBTAP00000037577	9913.ENSBTAP00000002626	0	0	0	0	0.099	0	0	0.381	0.418
GAPDH	RPS18	9913.ENSBTAP00000037577	9913.ENSBTAP00000003431	0	0	0	0	0.103	0	0	0.663	0.685
GAPDH	RPS3	9913.ENSBTAP00000037577	9913.ENSBTAP00000003962	0	0	0	0	0.146	0.257	0	0.397	0.583
GAPDH	RPL3	9913.ENSBTAP00000037577	9913.ENSBTAP00000004188	0	0	0	0	0.128	0.071	0	0.336	0.415
GAPDH	HSP90B1	9913.ENSBTAP00000037577	9913.ENSBTAP00000004364	0	0	0	0	0.081	0.159	0	0.658	0.713
GAPDH	TKT	9913.ENSBTAP00000037577	9913.ENSBTAP00000004892	0	0	0	0	0.065	0.219	0.838	0.515	0.935
GAPDH	EEF2	9913.ENSBTAP00000037577	9913.ENSBTAP00000005581	0	0	0	0	0.169	0.156	0	0.609	0.701
GAPDH	PRDX6	9913.ENSBTAP00000037577	9913.ENSBTAP00000006383	0	0	0	0	0.086	0.055	0	0.428	0.463
GAPDH	KRT19	9913.ENSBTAP00000037577	9913.ENSBTAP00000006450	0	0	0	0	0.063	0	0	0.519	0.530
GAPDH	RPL4	9913.ENSBTAP00000037577	9913.ENSBTAP00000006866	0	0	0	0	0.119	0	0	0.497	0.538
GAPDH	CTTN	9913.ENSBTAP00000037577	9913.ENSBTAP00000007976	0	0	0	0	0	0	0	0.531	0.531
GAPDH	PHGDH	9913.ENSBTAP00000037577	9913.ENSBTAP00000008907	0	0	0	0	0.062	0.055	0.228	0.386	0.523
GAPDH	EPRS	9913.ENSBTAP00000037577	9913.ENSBTAP00000009064	0	0	0	0	0.099	0.501	0	0.810	0.907
GAPDH	ALDH1A1	9913.ENSBTAP00000037577	9913.ENSBTAP00000010661	0	0	0	0	0.078	0.093	0	0.694	0.722
GAPDH	ANXA2	9913.ENSBTAP00000037577	9913.ENSBTAP00000012655	0	0	0	0	0.063	0.045	0	0.627	0.637
GAPDH	RPS3A	9913.ENSBTAP00000037577	9913.ENSBTAP00000013079	0	0	0	0	0.143	0.205	0	0.226	0.427
GAPDH	EZR	9913.ENSBTAP00000037577	9913.ENSBTAP00000013663	0	0	0	0	0.051	0	0	0.513	0.518
GAPDH	HSPB1	9913.ENSBTAP00000037577	9913.ENSBTAP00000015883	0	0	0	0	0.064	0.051	0	0.665	0.676
GAPDH	PPIA	9913.ENSBTAP00000037577	9913.ENSBTAP00000015924	0	0	0	0	0.092	0.146	0	0.704	0.750
GAPDH	HSPA8	9913.ENSBTAP00000037577	9913.ENSBTAP00000017497	0	0	0	0	0.118	0.398	0	0.875	0.928
GAPDH	RPS8	9913.ENSBTAP00000037577	9913.ENSBTAP00000020326	0	0	0	0	0.146	0.257	0	0.330	0.538
GAPDH	HSPA4	9913.ENSBTAP00000037577	9913.ENSBTAP00000020825	0	0	0	0	0.071	0.159	0	0.402	0.492
GAPDH	RPS5	9913.ENSBTAP00000037577	9913.ENSBTAP00000021268	0	0	0	0	0.076	0	0	0.397	0.419
GAPDH	NCL	9913.ENSBTAP00000037577	9913.ENSBTAP00000021529	0	0	0	0	0.063	0.225	0	0.587	0.673
GAPDH	UBA1	9913.ENSBTAP00000037577	9913.ENSBTAP00000022299	0	0	0	0	0.103	0.060	0	0.378	0.430
GAPDH	PDIA3	9913.ENSBTAP00000037577	9913.ENSBTAP00000022854	0	0	0	0	0.061	0.120	0	0.551	0.597
GAPDH	YBX1	9913.ENSBTAP00000037577	9913.ENSBTAP00000023094	0	0	0	0	0.115	0.305	0	0.487	0.657
GAPDH	MAP2	9913.ENSBTAP00000037577	9913.ENSBTAP00000024134	0	0	0	0	0.050	0.055	0	0.638	0.646
GAPDH	PDCD4	9913.ENSBTAP00000037577	9913.ENSBTAP00000025886	0	0	0	0	0.072	0	0	0.620	0.632
GAPDH	G3BP1	9913.ENSBTAP00000037577	9913.ENSBTAP00000027067	0	0	0	0	0.062	0.044	0	0.412	0.426
GAPDH	HNRNPK	9913.ENSBTAP00000037577	9913.ENSBTAP00000028162	0	0	0	0	0.063	0	0	0.517	0.528
GAPDH	CFL1	9913.ENSBTAP00000037577	9913.ENSBTAP00000028602	0	0	0	0	0.169	0.093	0	0.432	0.535
GAPDH	FLNA	9913.ENSBTAP00000037577	9913.ENSBTAP00000030179	0	0	0	0	0.060	0.073	0	0.470	0.497
GAPDH	EIF4G1	9913.ENSBTAP00000037577	9913.ENSBTAP00000032150	0	0	0	0	0.064	0.072	0	0.548	0.573
GAPDH	MYH11	9913.ENSBTAP00000037577	9913.ENSBTAP00000035330	0	0	0	0	0.051	0.055	0	0.386	0.401
GAPDH	2002-09-01	9913.ENSBTAP00000037577	9913.ENSBTAP00000043669	0	0	0	0	0.063	0	0	0.391	0.405
GAPDH	MAP1A	9913.ENSBTAP00000037577	9913.ENSBTAP00000054682	0	0	0	0	0.050	0	0	0.470	0.474
GAPDH	CKB	9913.ENSBTAP00000037577	9913.ENSBTAP00000047181	0	0	0	0	0.156	0.161	0	0.321	0.477
GAPDH	FKBP5	9913.ENSBTAP00000037577	9913.ENSBTAP00000054371	0	0	0	0	0.050	0.055	0	0.534	0.545
GAPDH	PABPC1	9913.ENSBTAP00000037577	9913.ENSBTAP00000056644	0	0	0	0	0.062	0.218	0	0.436	0.550
GAPDH	EEA1	9913.ENSBTAP00000037577	9913.ENSBTAP00000044884	0	0	0	0	0	0	0	0.617	0.617
GAPDH	ALDH3A2	9913.ENSBTAP00000037577	9913.ENSBTAP00000050170	0	0	0	0	0.062	0.093	0	0.644	0.670
GAPDH	CDC42	9913.ENSBTAP00000037577	9913.ENSBTAP00000041451	0	0	0	0	0.066	0.055	0	0.668	0.681
GAPDH	TXN	9913.ENSBTAP00000037577	9913.ENSBTAP00000041860	0	0	0	0	0.179	0.134	0	0.621	0.707
GAPDH	HSP90AB1	9913.ENSBTAP00000037577	9913.ENSBTAP00000056225	0	0	0	0	0.099	0.184	0	0.680	0.744
GAPDH	EEF1A1	9913.ENSBTAP00000037577	9913.ENSBTAP00000056062	0	0	0	0	0.137	0.127	0	0.777	0.817
HDLBP	PRRC2C	9913.ENSBTAP00000005656	9913.ENSBTAP00000002380	0	0	0	0	0.051	0.051	0	0.517	0.527
HDLBP	HSP90B1	9913.ENSBTAP00000005656	9913.ENSBTAP00000004364	0	0	0	0	0.210	0.058	0	0.264	0.405
HDLBP	PDIA3	9913.ENSBTAP00000005656	9913.ENSBTAP00000022854	0	0	0	0	0.363	0	0	0.098	0.401
HDLBP	UBA1	9913.ENSBTAP00000005656	9913.ENSBTAP00000022299	0	0	0	0	0.166	0.349	0	0	0.434
HDLBP	RRBP1	9913.ENSBTAP00000005656	9913.ENSBTAP00000053740	0	0	0	0	0.378	0.158	0	0.045	0.456
HDLBP	PABPC4	9913.ENSBTAP00000005656	9913.ENSBTAP00000022761	0	0	0	0	0.093	0.184	0	0.352	0.478
HDLBP	MTHFD1	9913.ENSBTAP00000005656	9913.ENSBTAP00000012704	0	0	0	0	0.065	0.392	0	0.166	0.484
HDLBP	PDIA4	9913.ENSBTAP00000005656	9913.ENSBTAP00000022782	0	0	0	0	0.435	0	0	0.128	0.486
HDLBP	COPG1	9913.ENSBTAP00000005656	9913.ENSBTAP00000017588	0	0	0	0	0.552	0	0	0	0.552
HDLBP	HNRNPK	9913.ENSBTAP00000005656	9913.ENSBTAP00000028162	0	0	0	0	0.065	0	0	0.573	0.583
HDLBP	PABPC1	9913.ENSBTAP00000005656	9913.ENSBTAP00000056644	0	0	0	0	0.093	0.184	0	0.521	0.615
HDLBP	EIF4G1	9913.ENSBTAP00000005656	9913.ENSBTAP00000032150	0	0	0	0	0.549	0.087	0	0.504	0.778
HDLBP	HYOU1	9913.ENSBTAP00000005656	9913.ENSBTAP00000013636	0	0	0	0	0.772	0.060	0	0.094	0.789
HNRNPK	CIRBP	9913.ENSBTAP00000028162	9913.ENSBTAP00000004477	0	0	0	0	0.052	0.764	0	0.120	0.785
HNRNPK	EEF2	9913.ENSBTAP00000028162	9913.ENSBTAP00000005581	0	0	0	0	0.196	0.166	0	0.253	0.455
HNRNPK	HDLBP	9913.ENSBTAP00000028162	9913.ENSBTAP00000005656	0	0	0	0	0.065	0	0	0.573	0.583
HNRNPK	FUS	9913.ENSBTAP00000028162	9913.ENSBTAP00000007571	0	0	0	0	0.144	0.408	0	0.318	0.624
HNRNPK	NCL	9913.ENSBTAP00000028162	9913.ENSBTAP00000021529	0	0	0	0	0.237	0.184	0	0.768	0.843
HNRNPK	PABPC4	9913.ENSBTAP00000028162	9913.ENSBTAP00000022761	0	0	0	0	0.065	0.336	0	0.298	0.526
HNRNPK	YBX1	9913.ENSBTAP00000028162	9913.ENSBTAP00000023094	0	0	0	0	0.065	0.157	0	0.722	0.762
HNRNPK	G3BP1	9913.ENSBTAP00000028162	9913.ENSBTAP00000027067	0	0	0	0	0.131	0	0	0.414	0.469
HNRNPK	RUVBL1	9913.ENSBTAP00000028162	9913.ENSBTAP00000027964	0	0	0	0	0.381	0	0	0.359	0.586
HNRNPK	GAPDH	9913.ENSBTAP00000028162	9913.ENSBTAP00000037577	0	0	0	0	0.063	0	0	0.517	0.528
HNRNPK	EIF4G1	9913.ENSBTAP00000028162	9913.ENSBTAP00000032150	0	0	0	0	0.063	0.113	0	0.503	0.551
HNRNPK	PABPC1	9913.ENSBTAP00000028162	9913.ENSBTAP00000056644	0	0	0	0	0.104	0.459	0	0.454	0.712
HSP90AB1	CACYBP	9913.ENSBTAP00000056225	9913.ENSBTAP00000001464	0	0	0	0	0.363	0.161	0	0.270	0.575
HSP90AB1	PDIA6	9913.ENSBTAP00000056225	9913.ENSBTAP00000002508	0	0	0	0	0.062	0.164	0	0.417	0.503
HSP90AB1	SUGT1	9913.ENSBTAP00000056225	9913.ENSBTAP00000002771	0	0	0	0	0.736	0.929	0	0.643	0.992
HSP90AB1	RPS18	9913.ENSBTAP00000056225	9913.ENSBTAP00000003431	0	0	0	0	0.066	0.093	0	0.502	0.541
HSP90AB1	RPS3	9913.ENSBTAP00000056225	9913.ENSBTAP00000003962	0	0	0	0	0.120	0.093	0	0.521	0.584
HSP90AB1	DNAJB11	9913.ENSBTAP00000056225	9913.ENSBTAP00000004094	0	0	0	0	0.066	0.168	0	0.326	0.431
HSP90AB1	RPL3	9913.ENSBTAP00000056225	9913.ENSBTAP00000004188	0	0	0	0	0.087	0.219	0	0.320	0.472
HSP90AB1	EEF2	9913.ENSBTAP00000056225	9913.ENSBTAP00000005581	0	0	0	0	0.339	0.055	0	0.617	0.739
HSP90AB1	FKBP4	9913.ENSBTAP00000056225	9913.ENSBTAP00000009998	0	0	0	0	0.122	0.574	0.540	0.528	0.907
HSP90AB1	ANXA2	9913.ENSBTAP00000056225	9913.ENSBTAP00000012655	0	0	0	0	0	0.045	0	0.400	0.403
HSP90AB1	RPSA	9913.ENSBTAP00000056225	9913.ENSBTAP00000012866	0	0	0	0	0.159	0.299	0	0.225	0.503
HSP90AB1	HYOU1	9913.ENSBTAP00000056225	9913.ENSBTAP00000013636	0	0	0	0	0.064	0.249	0.265	0.459	0.683
HSP90AB1	EZR	9913.ENSBTAP00000056225	9913.ENSBTAP00000013663	0	0	0	0	0.062	0	0	0.414	0.426
HSP90AB1	MYH9	9913.ENSBTAP00000056225	9913.ENSBTAP00000013737	0	0	0	0	0.061	0.334	0	0.405	0.595
HSP90AB1	HSPB1	9913.ENSBTAP00000056225	9913.ENSBTAP00000015883	0	0	0	0	0.065	0.160	0	0.524	0.594
HSP90AB1	PPIA	9913.ENSBTAP00000056225	9913.ENSBTAP00000015924	0	0	0	0	0.098	0.214	0	0.302	0.462
HSP90AB1	HSPA8	9913.ENSBTAP00000056225	9913.ENSBTAP00000017497	0	0	0	0	0.314	0.557	0.499	0.765	0.959
HSP90AB1	RPL18	9913.ENSBTAP00000056225	9913.ENSBTAP00000020452	0	0	0	0	0.095	0	0	0.388	0.423
HSP90AB1	STIP1	9913.ENSBTAP00000056225	9913.ENSBTAP00000020809	0	0	0	0	0.650	0.661	0	0.505	0.936
HSP90AB1	HSPA4	9913.ENSBTAP00000056225	9913.ENSBTAP00000020825	0	0	0	0	0.456	0.640	0.265	0.643	0.941
HSP90AB1	NCL	9913.ENSBTAP00000056225	9913.ENSBTAP00000021529	0	0	0	0	0.097	0.071	0.486	0.127	0.573
HSP90AB1	PPID	9913.ENSBTAP00000056225	9913.ENSBTAP00000022180	0	0	0	0	0.576	0.483	0	0.498	0.880
HSP90AB1	PABPC4	9913.ENSBTAP00000056225	9913.ENSBTAP00000022761	0	0	0	0	0.097	0.078	0.310	0.104	0.416
HSP90AB1	PDIA4	9913.ENSBTAP00000056225	9913.ENSBTAP00000022782	0	0	0	0	0.064	0.164	0	0.299	0.403
HSP90AB1	PDIA3	9913.ENSBTAP00000056225	9913.ENSBTAP00000022854	0	0	0	0	0.066	0.164	0	0.556	0.623
HSP90AB1	RPAP3	9913.ENSBTAP00000056225	9913.ENSBTAP00000024878	0	0	0	0	0.092	0.652	0	0.461	0.814
HSP90AB1	RPS20	9913.ENSBTAP00000056225	9913.ENSBTAP00000025484	0	0	0	0	0.111	0.399	0	0.052	0.449
HSP90AB1	RUVBL1	9913.ENSBTAP00000056225	9913.ENSBTAP00000027964	0	0	0	0	0.096	0.113	0	0.529	0.589
HSP90AB1	MYH10	9913.ENSBTAP00000056225	9913.ENSBTAP00000028188	0	0	0	0	0.061	0.422	0	0.111	0.475
HSP90AB1	FLNA	9913.ENSBTAP00000056225	9913.ENSBTAP00000030179	0	0	0	0	0.051	0.266	0	0.278	0.453
HSP90AB1	RUVBL2	9913.ENSBTAP00000056225	9913.ENSBTAP00000031853	0	0	0	0	0.068	0.118	0	0.480	0.535
HSP90AB1	GAPDH	9913.ENSBTAP00000056225	9913.ENSBTAP00000037577	0	0	0	0	0.099	0.184	0	0.680	0.744
HSP90AB1	CDC42	9913.ENSBTAP00000056225	9913.ENSBTAP00000041451	0	0	0	0	0.054	0.070	0.197	0.380	0.503
HSP90AB1	TXN	9913.ENSBTAP00000056225	9913.ENSBTAP00000041860	0	0	0	0	0.067	0.164	0	0.310	0.415
HSP90AB1	RPL6	9913.ENSBTAP00000056225	9913.ENSBTAP00000042411	0	0	0	0	0.096	0.257	0	0.326	0.507
HSP90AB1	SPAG1	9913.ENSBTAP00000056225	9913.ENSBTAP00000043499	0	0	0	0	0.092	0.268	0	0.294	0.489
HSP90AB1	FKBP5	9913.ENSBTAP00000056225	9913.ENSBTAP00000054371	0	0	0	0	0.089	0.655	0.540	0.528	0.922
HSP90AB1	EEF1A1	9913.ENSBTAP00000056225	9913.ENSBTAP00000056062	0	0	0	0	0.127	0.074	0	0.566	0.619
HSP90AB1	PABPC1	9913.ENSBTAP00000056225	9913.ENSBTAP00000056644	0	0	0	0	0.063	0.078	0.310	0.157	0.430
HSP90B1	PDIA6	9913.ENSBTAP00000004364	9913.ENSBTAP00000002508	0	0	0	0	0.977	0.689	0	0.689	0.997
HSP90B1	SUGT1	9913.ENSBTAP00000004364	9913.ENSBTAP00000002771	0	0	0	0	0.566	0.759	0	0.670	0.962
HSP90B1	DNAJB11	9913.ENSBTAP00000004364	9913.ENSBTAP00000004094	0	0	0	0	0.920	0.168	0	0.717	0.979
HSP90B1	HDLBP	9913.ENSBTAP00000004364	9913.ENSBTAP00000005656	0	0	0	0	0.210	0.058	0	0.264	0.405
HSP90B1	PRDX6	9913.ENSBTAP00000004364	9913.ENSBTAP00000006383	0	0	0	0	0.063	0.079	0	0.371	0.410
HSP90B1	FLNA	9913.ENSBTAP00000004364	9913.ENSBTAP00000030179	0	0	0	0	0	0.129	0	0.360	0.418
HSP90B1	EIF2S2	9913.ENSBTAP00000004364	9913.ENSBTAP00000007832	0	0	0	0	0.090	0	0	0.388	0.419
HSP90B1	MYH9	9913.ENSBTAP00000004364	9913.ENSBTAP00000013737	0	0	0	0	0.054	0.164	0	0.330	0.424
HSP90B1	RCN2	9913.ENSBTAP00000004364	9913.ENSBTAP00000020950	0	0	0	0	0.218	0.214	0	0.159	0.438
HSP90B1	TXN	9913.ENSBTAP00000004364	9913.ENSBTAP00000041860	0	0	0	0	0.110	0.164	0	0.311	0.443
HSP90B1	PPIA	9913.ENSBTAP00000004364	9913.ENSBTAP00000015924	0	0	0	0	0.119	0.214	0	0.293	0.468
HSP90B1	EEF2	9913.ENSBTAP00000004364	9913.ENSBTAP00000005581	0	0	0	0	0.120	0.055	0	0.423	0.478
HSP90B1	NUDC	9913.ENSBTAP00000004364	9913.ENSBTAP00000005789	0	0	0	0	0.090	0.102	0	0.433	0.496
HSP90B1	FKBP4	9913.ENSBTAP00000004364	9913.ENSBTAP00000009998	0	0	0	0	0.062	0.213	0.189	0.313	0.533
HSP90B1	FKBP5	9913.ENSBTAP00000004364	9913.ENSBTAP00000054371	0	0	0	0	0.062	0.213	0.189	0.326	0.543
HSP90B1	AIMP1	9913.ENSBTAP00000004364	9913.ENSBTAP00000005542	0	0	0	0	0.063	0.128	0	0.525	0.577
HSP90B1	STIP1	9913.ENSBTAP00000004364	9913.ENSBTAP00000020809	0	0	0	0	0.092	0.214	0	0.494	0.608
HSP90B1	RPSA	9913.ENSBTAP00000004364	9913.ENSBTAP00000012866	0	0	0	0	0.128	0.212	0	0.480	0.611
HSP90B1	RCN1	9913.ENSBTAP00000004364	9913.ENSBTAP00000056127	0	0	0	0	0.155	0.400	0.300	0.112	0.642
HSP90B1	HSPB1	9913.ENSBTAP00000004364	9913.ENSBTAP00000015883	0	0	0	0	0	0.093	0	0.645	0.664
HSP90B1	GAPDH	9913.ENSBTAP00000004364	9913.ENSBTAP00000037577	0	0	0	0	0.081	0.159	0	0.658	0.713
HSP90B1	HSPA8	9913.ENSBTAP00000004364	9913.ENSBTAP00000017497	0	0	0	0	0.113	0.249	0.265	0.753	0.863
HSP90B1	HSPA4	9913.ENSBTAP00000004364	9913.ENSBTAP00000020825	0	0	0	0	0.233	0.249	0.265	0.740	0.875
HSP90B1	DNAJC3	9913.ENSBTAP00000004364	9913.ENSBTAP00000016001	0	0	0	0	0.878	0.172	0	0.683	0.965
HSP90B1	PDIA3	9913.ENSBTAP00000004364	9913.ENSBTAP00000022854	0	0	0	0	0.967	0.425	0	0.776	0.995
HSP90B1	HYOU1	9913.ENSBTAP00000004364	9913.ENSBTAP00000013636	0	0	0	0	0.944	0.456	0.265	0.896	0.997
HSP90B1	PDIA4	9913.ENSBTAP00000004364	9913.ENSBTAP00000022782	0	0	0	0	0.981	0.588	0	0.872	0.998
HSPA4	KRT8	9913.ENSBTAP00000020825	9913.ENSBTAP00000001108	0	0	0	0	0	0.046	0	0.402	0.405
HSPA4	CACYBP	9913.ENSBTAP00000020825	9913.ENSBTAP00000001464	0	0	0	0	0.582	0	0	0.118	0.615
HSPA4	SUGT1	9913.ENSBTAP00000020825	9913.ENSBTAP00000002771	0	0	0	0	0.572	0.502	0	0.483	0.880
HSPA4	DNAJB11	9913.ENSBTAP00000020825	9913.ENSBTAP00000004094	0	0	0	0	0.107	0.181	0.183	0.686	0.787
HSPA4	HSP90B1	9913.ENSBTAP00000020825	9913.ENSBTAP00000004364	0	0	0	0	0.233	0.249	0.265	0.740	0.875
HSPA4	EEF2	9913.ENSBTAP00000020825	9913.ENSBTAP00000005581	0	0	0	0	0.367	0.203	0	0.316	0.624
HSPA4	PRDX6	9913.ENSBTAP00000020825	9913.ENSBTAP00000006383	0	0	0	0	0.093	0.162	0	0.330	0.446
HSPA4	EIF2S2	9913.ENSBTAP00000020825	9913.ENSBTAP00000007832	0	0	0	0	0.249	0.055	0	0.335	0.487
HSPA4	EPRS	9913.ENSBTAP00000020825	9913.ENSBTAP00000009064	0	0	0	0	0.433	0.162	0	0.148	0.560
HSPA4	FKBP4	9913.ENSBTAP00000020825	9913.ENSBTAP00000009998	0	0	0	0	0.205	0.173	0	0.758	0.827
HSPA4	RPSA	9913.ENSBTAP00000020825	9913.ENSBTAP00000012866	0	0	0	0	0.329	0.125	0	0.215	0.499
HSPA4	HYOU1	9913.ENSBTAP00000020825	9913.ENSBTAP00000013636	0	0	0	0.715	0.321	0	0	0.641	0.442
HSPA4	HSPB1	9913.ENSBTAP00000020825	9913.ENSBTAP00000015883	0	0	0	0	0	0.113	0	0.737	0.756
HSPA4	DNAJC3	9913.ENSBTAP00000020825	9913.ENSBTAP00000016001	0	0	0	0	0.099	0.763	0.183	0.714	0.943
HSPA4	HSPA8	9913.ENSBTAP00000020825	9913.ENSBTAP00000017497	0	0	0	0.784	0.336	0.766	0	0.862	0.868
HSPA4	RPS8	9913.ENSBTAP00000020825	9913.ENSBTAP00000020326	0	0	0	0	0.391	0.072	0	0.043	0.411
HSPA4	STIP1	9913.ENSBTAP00000020825	9913.ENSBTAP00000020809	0	0	0	0	0.688	0.522	0	0.632	0.940
HSPA4	RUVBL1	9913.ENSBTAP00000020825	9913.ENSBTAP00000027964	0	0	0	0	0.156	0.161	0	0.223	0.401
HSPA4	EEF1A1	9913.ENSBTAP00000020825	9913.ENSBTAP00000056062	0	0	0	0	0.115	0.157	0	0.276	0.413
HSPA4	UBA1	9913.ENSBTAP00000020825	9913.ENSBTAP00000022299	0	0	0	0	0.144	0.158	0	0.293	0.445
HSPA4	G3BP1	9913.ENSBTAP00000020825	9913.ENSBTAP00000027067	0	0	0	0	0.181	0.219	0	0.224	0.460
HSPA4	PDCD4	9913.ENSBTAP00000020825	9913.ENSBTAP00000025886	0	0	0	0	0.443	0	0	0.094	0.473
HSPA4	PDIA3	9913.ENSBTAP00000020825	9913.ENSBTAP00000022854	0	0	0	0	0.076	0.165	0	0.378	0.478
HSPA4	MYH10	9913.ENSBTAP00000020825	9913.ENSBTAP00000028188	0	0	0	0	0.062	0.449	0	0.073	0.479
HSPA4	GAPDH	9913.ENSBTAP00000020825	9913.ENSBTAP00000037577	0	0	0	0	0.071	0.159	0	0.402	0.492
HSPA4	FKBP5	9913.ENSBTAP00000020825	9913.ENSBTAP00000054371	0	0	0	0	0.164	0.173	0	0.415	0.560
HSPA4	TXN	9913.ENSBTAP00000020825	9913.ENSBTAP00000041860	0	0	0	0	0.064	0.165	0	0.385	0.477
HSPA4	RPAP3	9913.ENSBTAP00000020825	9913.ENSBTAP00000024878	0	0	0	0	0.179	0.162	0	0.513	0.635
HSPA4	PPID	9913.ENSBTAP00000020825	9913.ENSBTAP00000022180	0	0	0	0	0.284	0.165	0	0.523	0.690
HSPA4	HSP90AB1	9913.ENSBTAP00000020825	9913.ENSBTAP00000056225	0	0	0	0	0.456	0.640	0.265	0.643	0.941
HSPA8	SUGT1	9913.ENSBTAP00000017497	9913.ENSBTAP00000002771	0	0	0	0	0.154	0.653	0	0.415	0.813
HSPA8	RPS3	9913.ENSBTAP00000017497	9913.ENSBTAP00000003962	0	0	0	0	0.255	0.120	0	0.261	0.473
HSPA8	DNAJB11	9913.ENSBTAP00000017497	9913.ENSBTAP00000004094	0	0	0	0	0.103	0.218	0.183	0.455	0.646
HSPA8	RPL3	9913.ENSBTAP00000017497	9913.ENSBTAP00000004188	0	0	0	0	0.257	0.071	0	0.204	0.403
HSPA8	HSP90B1	9913.ENSBTAP00000017497	9913.ENSBTAP00000004364	0	0	0	0	0.113	0.249	0.265	0.753	0.863
HSPA8	EEF2	9913.ENSBTAP00000017497	9913.ENSBTAP00000005581	0	0	0	0	0.501	0.257	0	0.560	0.822
HSPA8	PRDX6	9913.ENSBTAP00000017497	9913.ENSBTAP00000006383	0	0	0	0	0.064	0.162	0	0.371	0.464
HSPA8	RPL4	9913.ENSBTAP00000017497	9913.ENSBTAP00000006866	0	0	0	0	0.342	0.069	0	0.186	0.457
HSPA8	EPRS	9913.ENSBTAP00000017497	9913.ENSBTAP00000009064	0	0	0	0	0.453	0.227	0	0.305	0.680
HSPA8	FKBP4	9913.ENSBTAP00000017497	9913.ENSBTAP00000009998	0	0	0	0	0.101	0.173	0	0.390	0.507
HSPA8	ANXA2	9913.ENSBTAP00000017497	9913.ENSBTAP00000012655	0	0	0	0	0	0.045	0	0.587	0.588
HSPA8	RPSA	9913.ENSBTAP00000017497	9913.ENSBTAP00000012866	0	0	0	0	0.332	0.218	0	0.433	0.678
HSPA8	EZR	9913.ENSBTAP00000017497	9913.ENSBTAP00000013663	0	0	0	0	0	0.046	0	0.607	0.609
HSPA8	MYH9	9913.ENSBTAP00000017497	9913.ENSBTAP00000013737	0	0	0	0	0	0.115	0	0.381	0.429
HSPA8	HSPB1	9913.ENSBTAP00000017497	9913.ENSBTAP00000015883	0	0	0	0	0.073	0.162	0	0.720	0.763
HSPA8	PPIA	9913.ENSBTAP00000017497	9913.ENSBTAP00000015924	0	0	0	0	0.066	0.165	0	0.383	0.477
HSPA8	DNAJC3	9913.ENSBTAP00000017497	9913.ENSBTAP00000016001	0	0	0	0	0.049	0.613	0.183	0.212	0.731
HSPA8	RPLP2	9913.ENSBTAP00000017497	9913.ENSBTAP00000048042	0	0	0	0	0.273	0.060	0	0.199	0.404
HSPA8	G3BP1	9913.ENSBTAP00000017497	9913.ENSBTAP00000027067	0	0	0	0	0.183	0.219	0	0.149	0.410
HSPA8	EEA1	9913.ENSBTAP00000017497	9913.ENSBTAP00000044884	0	0	0	0	0	0.045	0	0.411	0.413
HSPA8	CKB	9913.ENSBTAP00000017497	9913.ENSBTAP00000047181	0	0	0	0	0.186	0.174	0	0.236	0.442
HSPA8	FKBP5	9913.ENSBTAP00000017497	9913.ENSBTAP00000054371	0	0	0	0	0.066	0.173	0	0.336	0.442
HSPA8	PDIA4	9913.ENSBTAP00000017497	9913.ENSBTAP00000022782	0	0	0	0	0.063	0.210	0	0.337	0.466
HSPA8	NCL	9913.ENSBTAP00000017497	9913.ENSBTAP00000021529	0	0	0	0	0.179	0.093	0	0.349	0.473
HSPA8	PDCD6IP	9913.ENSBTAP00000017497	9913.ENSBTAP00000023165	0	0	0	0	0.061	0.042	0	0.471	0.482
HSPA8	RPS20	9913.ENSBTAP00000017497	9913.ENSBTAP00000025484	0	0	0	0	0.267	0.218	0	0.181	0.489
HSPA8	RPS8	9913.ENSBTAP00000017497	9913.ENSBTAP00000020326	0	0	0	0	0.337	0.119	0	0.221	0.505
HSPA8	PABPC1	9913.ENSBTAP00000017497	9913.ENSBTAP00000056644	0	0	0	0	0.144	0.127	0	0.460	0.561
HSPA8	PPID	9913.ENSBTAP00000017497	9913.ENSBTAP00000022180	0	0	0	0	0.254	0.245	0	0.288	0.564
HSPA8	EIF4G1	9913.ENSBTAP00000017497	9913.ENSBTAP00000032150	0	0	0	0	0.101	0.121	0	0.499	0.570
HSPA8	EEF1A1	9913.ENSBTAP00000017497	9913.ENSBTAP00000056062	0	0	0	0	0.126	0.218	0	0.489	0.620
HSPA8	PDIA3	9913.ENSBTAP00000017497	9913.ENSBTAP00000022854	0	0	0	0	0.064	0.312	0	0.710	0.797
HSPA8	HSPA4	9913.ENSBTAP00000017497	9913.ENSBTAP00000020825	0	0	0	0.784	0.336	0.766	0	0.862	0.868
HSPA8	GAPDH	9913.ENSBTAP00000017497	9913.ENSBTAP00000037577	0	0	0	0	0.118	0.398	0	0.875	0.928
HSPA8	HSP90AB1	9913.ENSBTAP00000017497	9913.ENSBTAP00000056225	0	0	0	0	0.314	0.557	0.499	0.765	0.959
HSPA8	STIP1	9913.ENSBTAP00000017497	9913.ENSBTAP00000020809	0	0	0	0	0.468	0.872	0	0.688	0.976
HSPB1	KRT18	9913.ENSBTAP00000015883	9913.ENSBTAP00000001988	0	0	0	0	0.339	0	0	0.197	0.447
HSPB1	HSP90B1	9913.ENSBTAP00000015883	9913.ENSBTAP00000004364	0	0	0	0	0	0.093	0	0.645	0.664
HSPB1	PRDX6	9913.ENSBTAP00000015883	9913.ENSBTAP00000006383	0	0	0	0	0.051	0.114	0	0.561	0.598
HSPB1	ANXA2	9913.ENSBTAP00000015883	9913.ENSBTAP00000012655	0	0	0	0	0.063	0	0	0.626	0.635
HSPB1	RPSA	9913.ENSBTAP00000015883	9913.ENSBTAP00000012866	0	0	0	0	0	0	0	0.448	0.448
HSPB1	EIF1AX	9913.ENSBTAP00000015883	9913.ENSBTAP00000023455	0	0	0	0	0	0	0	0.405	0.404
HSPB1	CFL1	9913.ENSBTAP00000015883	9913.ENSBTAP00000028602	0	0	0	0	0.063	0.052	0	0.391	0.412
HSPB1	STIP1	9913.ENSBTAP00000015883	9913.ENSBTAP00000020809	0	0	0	0	0.065	0.093	0	0.457	0.499
HSPB1	HSP90AB1	9913.ENSBTAP00000015883	9913.ENSBTAP00000056225	0	0	0	0	0.065	0.160	0	0.524	0.594
HSPB1	GAPDH	9913.ENSBTAP00000015883	9913.ENSBTAP00000037577	0	0	0	0	0.064	0.051	0	0.665	0.676
HSPB1	EIF4G1	9913.ENSBTAP00000015883	9913.ENSBTAP00000032150	0	0	0	0	0.061	0.121	0	0.713	0.742
HSPB1	HSPA4	9913.ENSBTAP00000015883	9913.ENSBTAP00000020825	0	0	0	0	0	0.113	0	0.737	0.756
HSPB1	HSPA8	9913.ENSBTAP00000015883	9913.ENSBTAP00000017497	0	0	0	0	0.073	0.162	0	0.720	0.763
HYOU1	PDIA6	9913.ENSBTAP00000013636	9913.ENSBTAP00000002508	0	0	0	0	0.796	0.456	0	0.745	0.969
HYOU1	SUGT1	9913.ENSBTAP00000013636	9913.ENSBTAP00000002771	0	0	0	0	0.064	0.298	0	0.226	0.447
HYOU1	DNAJB11	9913.ENSBTAP00000013636	9913.ENSBTAP00000004094	0	0	0	0	0.856	0.181	0.183	0.555	0.951
HYOU1	HSP90B1	9913.ENSBTAP00000013636	9913.ENSBTAP00000004364	0	0	0	0	0.944	0.456	0.265	0.896	0.997
HYOU1	HDLBP	9913.ENSBTAP00000013636	9913.ENSBTAP00000005656	0	0	0	0	0.772	0.060	0	0.094	0.789
HYOU1	AARS	9913.ENSBTAP00000013636	9913.ENSBTAP00000026393	0	0	0	0	0.062	0.089	0	0.391	0.434
HYOU1	HSPA4	9913.ENSBTAP00000013636	9913.ENSBTAP00000020825	0	0	0	0.715	0.321	0	0	0.641	0.442
HYOU1	COPG1	9913.ENSBTAP00000013636	9913.ENSBTAP00000017588	0	0	0	0	0.210	0	0	0.413	0.516
HYOU1	HSP90AB1	9913.ENSBTAP00000013636	9913.ENSBTAP00000056225	0	0	0	0	0.064	0.249	0.265	0.459	0.683
HYOU1	PDIA3	9913.ENSBTAP00000013636	9913.ENSBTAP00000022854	0	0	0	0	0.398	0.258	0	0.656	0.833
HYOU1	DNAJC3	9913.ENSBTAP00000013636	9913.ENSBTAP00000016001	0	0	0	0	0.808	0.184	0.183	0.586	0.940
HYOU1	PDIA4	9913.ENSBTAP00000013636	9913.ENSBTAP00000022782	0	0	0	0	0.977	0.493	0	0.725	0.996
IFT74	EIF2S2	9913.ENSBTAP00000026073	9913.ENSBTAP00000007832	0	0	0	0	0	0	0	0.519	0.519
KIF13B	DYNC1H1	9913.ENSBTAP00000022902	9913.ENSBTAP00000042130	0	0	0	0	0.081	0.158	0	0.400	0.495
KIF5B	DYNC1I2	9913.ENSBTAP00000033805	9913.ENSBTAP00000003429	0	0	0	0	0.063	0.392	0	0.690	0.808
KIF5B	TFG	9913.ENSBTAP00000033805	9913.ENSBTAP00000004503	0	0	0	0	0.049	0.045	0	0.494	0.501
KIF5B	DYNLRB1	9913.ENSBTAP00000033805	9913.ENSBTAP00000008068	0	0	0	0	0.062	0.055	0	0.585	0.600
KIF5B	TPM1	9913.ENSBTAP00000033805	9913.ENSBTAP00000013077	0	0	0	0	0	0.275	0	0.269	0.447
KIF5B	SPAG9	9913.ENSBTAP00000033805	9913.ENSBTAP00000016326	0	0	0	0	0.422	0.125	0	0.512	0.731
KIF5B	USO1	9913.ENSBTAP00000033805	9913.ENSBTAP00000022642	0	0	0	0	0.354	0.123	0	0.078	0.432
KIF5B	PDIA3	9913.ENSBTAP00000033805	9913.ENSBTAP00000022854	0	0	0	0	0.065	0.052	0	0.403	0.424
KIF5B	TUBA8	9913.ENSBTAP00000033805	9913.ENSBTAP00000024663	0	0	0	0	0.063	0.314	0	0.187	0.431
KIF5B	MYH10	9913.ENSBTAP00000033805	9913.ENSBTAP00000028188	0	0	0	0	0.076	0.481	0	0.410	0.692
KIF5B	2002-09-01	9913.ENSBTAP00000033805	9913.ENSBTAP00000043669	0	0	0	0	0.396	0.081	0	0.052	0.427
KIF5B	EEA1	9913.ENSBTAP00000033805	9913.ENSBTAP00000044884	0	0	0	0	0.263	0.045	0	0.307	0.469
KIF5B	DYNC1H1	9913.ENSBTAP00000033805	9913.ENSBTAP00000042130	0	0	0	0	0.091	0.158	0	0.729	0.774
KRT18	KRT8	9913.ENSBTAP00000001988	9913.ENSBTAP00000001108	0	0	0	0.760	0.960	0.760	0	0.965	0.992
KRT18	HSPB1	9913.ENSBTAP00000001988	9913.ENSBTAP00000015883	0	0	0	0	0.339	0	0	0.197	0.447
KRT18	GAPDH	9913.ENSBTAP00000001988	9913.ENSBTAP00000037577	0	0	0	0	0.062	0	0	0.495	0.506
KRT18	KRT19	9913.ENSBTAP00000001988	9913.ENSBTAP00000006450	0	0	0	0.914	0.311	0.042	0.300	0.836	0.533
KRT18	KRT7	9913.ENSBTAP00000001988	9913.ENSBTAP00000021516	0	0	0	0.730	0.598	0.424	0	0.749	0.806
KRT19	KRT8	9913.ENSBTAP00000006450	9913.ENSBTAP00000001108	0	0	0	0.758	0.445	0.232	0	0.863	0.647
KRT19	KRT18	9913.ENSBTAP00000006450	9913.ENSBTAP00000001988	0	0	0	0.914	0.311	0.042	0.300	0.836	0.533
KRT19	ALDH1A1	9913.ENSBTAP00000006450	9913.ENSBTAP00000010661	0	0	0	0	0	0	0	0.419	0.419
KRT19	MYL6	9913.ENSBTAP00000006450	9913.ENSBTAP00000014304	0	0	0	0	0.060	0	0	0.417	0.428
KRT19	GAPDH	9913.ENSBTAP00000006450	9913.ENSBTAP00000037577	0	0	0	0	0.063	0	0	0.519	0.530
KRT19	KRT7	9913.ENSBTAP00000006450	9913.ENSBTAP00000021516	0	0	0	0.733	0.395	0.232	0	0.833	0.622
KRT7	KRT18	9913.ENSBTAP00000021516	9913.ENSBTAP00000001988	0	0	0	0.730	0.598	0.424	0	0.749	0.806
KRT7	KRT19	9913.ENSBTAP00000021516	9913.ENSBTAP00000006450	0	0	0	0.733	0.395	0.232	0	0.833	0.622
KRT8	HSPA4	9913.ENSBTAP00000001108	9913.ENSBTAP00000020825	0	0	0	0	0	0.046	0	0.402	0.405
KRT8	ANXA2	9913.ENSBTAP00000001108	9913.ENSBTAP00000012655	0	0	0	0	0.089	0.045	0	0.502	0.529
KRT8	GAPDH	9913.ENSBTAP00000001108	9913.ENSBTAP00000037577	0	0	0	0	0	0	0	0.564	0.564
KRT8	KRT19	9913.ENSBTAP00000001108	9913.ENSBTAP00000006450	0	0	0	0.758	0.445	0.232	0	0.863	0.647
KRT8	KRT18	9913.ENSBTAP00000001108	9913.ENSBTAP00000001988	0	0	0	0.760	0.960	0.760	0	0.965	0.992
LARP1	RPS3	9913.ENSBTAP00000011109	9913.ENSBTAP00000003962	0	0	0	0	0.071	0.225	0	0.284	0.439
LARP1	EEF2	9913.ENSBTAP00000011109	9913.ENSBTAP00000005581	0	0	0	0	0.064	0.080	0	0.406	0.444
LARP1	SERBP1	9913.ENSBTAP00000011109	9913.ENSBTAP00000017211	0	0	0	0	0.093	0.147	0	0.337	0.442
LARP1	YBX1	9913.ENSBTAP00000011109	9913.ENSBTAP00000023094	0	0	0	0	0.065	0.218	0	0.338	0.473
LARP1	G3BP1	9913.ENSBTAP00000011109	9913.ENSBTAP00000027067	0	0	0	0	0.086	0.258	0	0.331	0.507
LARP1	NCL	9913.ENSBTAP00000011109	9913.ENSBTAP00000021529	0	0	0	0	0.064	0.392	0	0.282	0.555
LARP1	PABPC4	9913.ENSBTAP00000011109	9913.ENSBTAP00000022761	0	0	0	0	0.073	0.427	0	0.543	0.736
LARP1	PABPC1	9913.ENSBTAP00000011109	9913.ENSBTAP00000056644	0	0	0	0	0.073	0.427	0	0.650	0.797
LARP1	EIF4G1	9913.ENSBTAP00000011109	9913.ENSBTAP00000032150	0	0	0	0	0.441	0.455	0	0.654	0.885
LASP1	EZR	9913.ENSBTAP00000040793	9913.ENSBTAP00000013663	0	0	0	0	0.081	0.113	0	0.409	0.476
LRRC16A	CAPZA1	9913.ENSBTAP00000022015	9913.ENSBTAP00000042551	0	0	0	0	0.049	0.427	0	0.101	0.467
LRRC16A	CD2AP	9913.ENSBTAP00000022015	9913.ENSBTAP00000053206	0	0	0	0	0.062	0.060	0	0.446	0.469
LRRFIP1	FLII	9913.ENSBTAP00000007057	9913.ENSBTAP00000021517	0	0	0	0	0	0.809	0	0.755	0.951
MAGED2	NAP1L4	9913.ENSBTAP00000007016	9913.ENSBTAP00000029889	0	0	0	0	0	0.400	0	0.087	0.428
MAP1A	MAP1B	9913.ENSBTAP00000054682	9913.ENSBTAP00000002548	0	0	0	0.672	0.226	0.160	0	0.597	0.451
MAP1A	SPTAN1	9913.ENSBTAP00000054682	9913.ENSBTAP00000020395	0	0	0	0	0.062	0	0	0.461	0.472
MAP1A	MAP4	9913.ENSBTAP00000054682	9913.ENSBTAP00000021045	0	0	0	0	0.159	0.335	0	0.114	0.461
MAP1A	MAP2	9913.ENSBTAP00000054682	9913.ENSBTAP00000024134	0	0	0	0	0.093	0.335	0	0.395	0.603
MAP1A	GAPDH	9913.ENSBTAP00000054682	9913.ENSBTAP00000037577	0	0	0	0	0.050	0	0	0.470	0.474
MAP1A	DYNC1H1	9913.ENSBTAP00000054682	9913.ENSBTAP00000042130	0	0	0	0	0.161	0	0.558	0.155	0.659
MAP1B	MAP1A	9913.ENSBTAP00000002548	9913.ENSBTAP00000054682	0	0	0	0.672	0.226	0.160	0	0.597	0.451
MAP1B	DPYSL3	9913.ENSBTAP00000002548	9913.ENSBTAP00000014091	0	0	0	0	0.152	0.113	0	0.342	0.462
MAP1B	DYNC1H1	9913.ENSBTAP00000002548	9913.ENSBTAP00000042130	0	0	0	0	0.129	0	0.612	0.174	0.696
MAP1B	MAP2	9913.ENSBTAP00000002548	9913.ENSBTAP00000024134	0	0	0	0	0.149	0.335	0	0.560	0.729
MAP1B	MAP4	9913.ENSBTAP00000002548	9913.ENSBTAP00000021045	0	0	0	0	0.110	0.335	0	0.592	0.737
MAP2	MAP1B	9913.ENSBTAP00000024134	9913.ENSBTAP00000002548	0	0	0	0	0.149	0.335	0	0.560	0.729
MAP2	DYNC1I2	9913.ENSBTAP00000024134	9913.ENSBTAP00000003429	0	0	0	0	0.065	0.418	0	0.053	0.439
MAP2	MAP1A	9913.ENSBTAP00000024134	9913.ENSBTAP00000054682	0	0	0	0	0.093	0.335	0	0.395	0.603
MAP2	GAPDH	9913.ENSBTAP00000024134	9913.ENSBTAP00000037577	0	0	0	0	0.050	0.055	0	0.638	0.646
MAP4	MAP1B	9913.ENSBTAP00000021045	9913.ENSBTAP00000002548	0	0	0	0	0.110	0.335	0	0.592	0.737
MAP4	TUBA8	9913.ENSBTAP00000021045	9913.ENSBTAP00000024663	0	0	0	0	0	0.160	0	0.320	0.404
MAP4	MAP1A	9913.ENSBTAP00000021045	9913.ENSBTAP00000054682	0	0	0	0	0.159	0.335	0	0.114	0.461
MAP4	2002-09-01	9913.ENSBTAP00000021045	9913.ENSBTAP00000043669	0	0	0	0	0.081	0.093	0	0.511	0.557
MARCKSL1	RUVBL1	9913.ENSBTAP00000054436	9913.ENSBTAP00000027964	0	0	0	0	0.081	0.060	0	0.364	0.402
MTHFD1	HDLBP	9913.ENSBTAP00000012704	9913.ENSBTAP00000005656	0	0	0	0	0.065	0.392	0	0.166	0.484
MTHFD1	PHGDH	9913.ENSBTAP00000012704	9913.ENSBTAP00000008907	0	0	0	0	0.101	0.114	0	0.627	0.677
MTHFD1	RUVBL2	9913.ENSBTAP00000012704	9913.ENSBTAP00000031853	0	0	0	0	0.065	0.072	0	0.385	0.420
MYH10	EPB41L2	9913.ENSBTAP00000028188	9913.ENSBTAP00000007823	0	0	0	0	0.101	0.296	0	0.271	0.498
MYH10	TPM1	9913.ENSBTAP00000028188	9913.ENSBTAP00000013077	0	0	0	0	0.158	0.507	0	0.477	0.764
MYH10	MYH9	9913.ENSBTAP00000028188	9913.ENSBTAP00000013737	0	0	0	0.980	0.152	0.641	0.800	0.881	0.934
MYH10	MYL6	9913.ENSBTAP00000028188	9913.ENSBTAP00000014304	0	0	0	0	0.147	0.550	0.800	0.625	0.967
MYH10	PDLIM1	9913.ENSBTAP00000028188	9913.ENSBTAP00000014850	0	0	0	0	0.074	0.159	0	0.384	0.479
MYH10	HSPA4	9913.ENSBTAP00000028188	9913.ENSBTAP00000020825	0	0	0	0	0.062	0.449	0	0.073	0.479
MYH10	CAPZA1	9913.ENSBTAP00000028188	9913.ENSBTAP00000042551	0	0	0	0	0	0.398	0	0.057	0.408
MYH10	TLN1	9913.ENSBTAP00000028188	9913.ENSBTAP00000036487	0	0	0	0	0.091	0.140	0	0.316	0.419
MYH10	PDLIM5	9913.ENSBTAP00000028188	9913.ENSBTAP00000054445	0	0	0	0	0.074	0.159	0	0.319	0.423
MYH10	PDLIM4	9913.ENSBTAP00000028188	9913.ENSBTAP00000055868	0	0	0	0	0.074	0.159	0	0.331	0.434
MYH10	DYNC1H1	9913.ENSBTAP00000028188	9913.ENSBTAP00000042130	0	0	0	0	0.086	0.163	0	0.345	0.456
MYH10	PAK2	9913.ENSBTAP00000028188	9913.ENSBTAP00000054939	0	0	0	0	0.343	0.137	0	0.120	0.457
MYH10	HSP90AB1	9913.ENSBTAP00000028188	9913.ENSBTAP00000056225	0	0	0	0	0.061	0.422	0	0.111	0.475
MYH10	CFL1	9913.ENSBTAP00000028188	9913.ENSBTAP00000028602	0	0	0	0	0.066	0.158	0	0.399	0.486
MYH10	2002-09-01	9913.ENSBTAP00000028188	9913.ENSBTAP00000043669	0	0	0	0	0.097	0.126	0	0.408	0.492
MYH10	FLNA	9913.ENSBTAP00000028188	9913.ENSBTAP00000030179	0	0	0	0	0.065	0.159	0	0.442	0.522
MYH10	CDC42	9913.ENSBTAP00000028188	9913.ENSBTAP00000041451	0	0	0	0	0.063	0.218	0.191	0.362	0.571
MYH10	KIF5B	9913.ENSBTAP00000028188	9913.ENSBTAP00000033805	0	0	0	0	0.076	0.481	0	0.410	0.692
MYH10	MYH11	9913.ENSBTAP00000028188	9913.ENSBTAP00000035330	0	0	0	0.978	0.120	0.256	0.800	0.557	0.859
MYH11	TPM1	9913.ENSBTAP00000035330	9913.ENSBTAP00000013077	0	0	0	0	0.158	0.219	0	0.415	0.582
MYH11	MYH9	9913.ENSBTAP00000035330	9913.ENSBTAP00000013737	0	0	0	0.978	0	0	0.800	0.469	0.801
MYH11	MYL6	9913.ENSBTAP00000035330	9913.ENSBTAP00000014304	0	0	0	0	0.066	0.314	0.800	0.482	0.924
MYH11	MYH10	9913.ENSBTAP00000035330	9913.ENSBTAP00000028188	0	0	0	0.978	0.120	0.256	0.800	0.557	0.859
MYH11	FLNA	9913.ENSBTAP00000035330	9913.ENSBTAP00000030179	0	0	0	0	0.209	0.158	0	0.327	0.512
MYH11	GAPDH	9913.ENSBTAP00000035330	9913.ENSBTAP00000037577	0	0	0	0	0.051	0.055	0	0.386	0.401
MYH11	CDC42	9913.ENSBTAP00000035330	9913.ENSBTAP00000041451	0	0	0	0	0.063	0.159	0.191	0.195	0.418
MYH9	HSP90B1	9913.ENSBTAP00000013737	9913.ENSBTAP00000004364	0	0	0	0	0.054	0.164	0	0.330	0.424
MYH9	EPB41L2	9913.ENSBTAP00000013737	9913.ENSBTAP00000007823	0	0	0	0	0.062	0.415	0	0.227	0.538
MYH9	TPM1	9913.ENSBTAP00000013737	9913.ENSBTAP00000013077	0	0	0	0	0.158	0.219	0	0.392	0.565
MYH9	EZR	9913.ENSBTAP00000013737	9913.ENSBTAP00000013663	0	0	0	0	0.091	0.093	0	0.476	0.530
MYH9	CD2AP	9913.ENSBTAP00000013737	9913.ENSBTAP00000053206	0	0	0	0	0.095	0.051	0	0.360	0.403
MYH9	DYNC1H1	9913.ENSBTAP00000013737	9913.ENSBTAP00000042130	0	0	0	0	0.157	0.103	0	0.296	0.422
MYH9	HSPA8	9913.ENSBTAP00000013737	9913.ENSBTAP00000017497	0	0	0	0	0	0.115	0	0.381	0.429
MYH9	CFL1	9913.ENSBTAP00000013737	9913.ENSBTAP00000028602	0	0	0	0	0.062	0.153	0	0.360	0.447
MYH9	OVGP1	9913.ENSBTAP00000013737	9913.ENSBTAP00000046210	0	0	0	0	0	0.072	0	0.473	0.490
MYH9	SPTAN1	9913.ENSBTAP00000013737	9913.ENSBTAP00000020395	0	0	0	0	0.187	0.160	0	0.344	0.513
MYH9	WASF2	9913.ENSBTAP00000013737	9913.ENSBTAP00000024447	0	0	0	0	0.235	0.054	0	0.384	0.515
MYH9	CDC42	9913.ENSBTAP00000013737	9913.ENSBTAP00000041451	0	0	0	0	0.063	0.159	0.191	0.359	0.537
MYH9	HSP90AB1	9913.ENSBTAP00000013737	9913.ENSBTAP00000056225	0	0	0	0	0.061	0.334	0	0.405	0.595
MYH9	FLNA	9913.ENSBTAP00000013737	9913.ENSBTAP00000030179	0	0	0	0	0.162	0.165	0	0.510	0.628
MYH9	TLN1	9913.ENSBTAP00000013737	9913.ENSBTAP00000036487	0	0	0	0	0.525	0.148	0	0.260	0.675
MYH9	MYH11	9913.ENSBTAP00000013737	9913.ENSBTAP00000035330	0	0	0	0.978	0	0	0.800	0.469	0.801
MYH9	MYH10	9913.ENSBTAP00000013737	9913.ENSBTAP00000028188	0	0	0	0.980	0.152	0.641	0.800	0.881	0.934
MYH9	MYL6	9913.ENSBTAP00000013737	9913.ENSBTAP00000014304	0	0	0	0	0.342	0.473	0.800	0.694	0.975
MYL6	KRT19	9913.ENSBTAP00000014304	9913.ENSBTAP00000006450	0	0	0	0	0.060	0	0	0.417	0.428
MYL6	TPM1	9913.ENSBTAP00000014304	9913.ENSBTAP00000013077	0	0	0	0	0.120	0.154	0	0.351	0.474
MYL6	MYH9	9913.ENSBTAP00000014304	9913.ENSBTAP00000013737	0	0	0	0	0.342	0.473	0.800	0.694	0.975
MYL6	RPS8	9913.ENSBTAP00000014304	9913.ENSBTAP00000020326	0	0	0	0	0.102	0	0	0.390	0.429
MYL6	TXN	9913.ENSBTAP00000014304	9913.ENSBTAP00000041860	0	0	0	0	0.408	0.049	0	0.098	0.448
MYL6	RPS5	9913.ENSBTAP00000014304	9913.ENSBTAP00000021268	0	0	0	0	0.567	0	0	0	0.567
MYL6	MYH11	9913.ENSBTAP00000014304	9913.ENSBTAP00000035330	0	0	0	0	0.066	0.314	0.800	0.482	0.924
MYL6	MYH10	9913.ENSBTAP00000014304	9913.ENSBTAP00000028188	0	0	0	0	0.147	0.550	0.800	0.625	0.967
NAP1L4	PDIA6	9913.ENSBTAP00000029889	9913.ENSBTAP00000002508	0	0	0	0	0.063	0.055	0	0.447	0.468
NAP1L4	MAGED2	9913.ENSBTAP00000029889	9913.ENSBTAP00000007016	0	0	0	0	0	0.400	0	0.087	0.428
NAP1L4	NCL	9913.ENSBTAP00000029889	9913.ENSBTAP00000021529	0	0	0	0	0.066	0.675	0	0.187	0.731
NAP1L4	EIF1AX	9913.ENSBTAP00000029889	9913.ENSBTAP00000023455	0	0	0	0	0.087	0.483	0	0	0.507
NAP1L4	PDCD4	9913.ENSBTAP00000029889	9913.ENSBTAP00000025886	0	0	0	0	0.092	0.078	0	0.370	0.426
NAP1L4	EIF3A	9913.ENSBTAP00000029889	9913.ENSBTAP00000053182	0	0	0	0	0.120	0.353	0	0.245	0.532
NCL	RPL5	9913.ENSBTAP00000021529	9913.ENSBTAP00000002626	0	0	0	0	0.215	0.160	0	0.523	0.658
NCL	RPS3	9913.ENSBTAP00000021529	9913.ENSBTAP00000003962	0	0	0	0	0.209	0.120	0	0.370	0.523
NCL	RPL3	9913.ENSBTAP00000021529	9913.ENSBTAP00000004188	0	0	0	0	0.202	0.340	0	0.194	0.538
NCL	EEF2	9913.ENSBTAP00000021529	9913.ENSBTAP00000005581	0	0	0	0	0.374	0.202	0	0.338	0.640
NCL	RPL4	9913.ENSBTAP00000021529	9913.ENSBTAP00000006866	0	0	0	0	0.358	0.164	0	0.097	0.474
NCL	EPRS	9913.ENSBTAP00000021529	9913.ENSBTAP00000009064	0	0	0	0	0.334	0.390	0	0.164	0.631
NCL	LARP1	9913.ENSBTAP00000021529	9913.ENSBTAP00000011109	0	0	0	0	0.064	0.392	0	0.282	0.555
NCL	ANXA2	9913.ENSBTAP00000021529	9913.ENSBTAP00000012655	0	0	0	0	0	0	0	0.578	0.578
NCL	RPSA	9913.ENSBTAP00000021529	9913.ENSBTAP00000012866	0	0	0	0	0.250	0.060	0	0.229	0.409
NCL	EZR	9913.ENSBTAP00000021529	9913.ENSBTAP00000013663	0	0	0	0	0.061	0.071	0	0.438	0.466
NCL	SERBP1	9913.ENSBTAP00000021529	9913.ENSBTAP00000017211	0	0	0	0	0.373	0.120	0	0.091	0.455
NCL	HSPA8	9913.ENSBTAP00000021529	9913.ENSBTAP00000017497	0	0	0	0	0.179	0.093	0	0.349	0.473
NCL	RPS5	9913.ENSBTAP00000021529	9913.ENSBTAP00000021268	0	0	0	0	0.163	0.182	0	0.278	0.463
NCL	CDC42	9913.ENSBTAP00000021529	9913.ENSBTAP00000041451	0	0	0	0	0	0.368	0	0.120	0.420
NCL	EIF5B	9913.ENSBTAP00000021529	9913.ENSBTAP00000034522	0	0	0	0	0.320	0.093	0	0.223	0.479
NCL	EEF1A1	9913.ENSBTAP00000021529	9913.ENSBTAP00000056062	0	0	0	0	0.146	0.210	0	0.292	0.481
NCL	RPL6	9913.ENSBTAP00000021529	9913.ENSBTAP00000042411	0	0	0	0	0.138	0.159	0	0.450	0.566
NCL	HSP90AB1	9913.ENSBTAP00000021529	9913.ENSBTAP00000056225	0	0	0	0	0.097	0.071	0.486	0.127	0.573
NCL	G3BP1	9913.ENSBTAP00000021529	9913.ENSBTAP00000027067	0	0	0	0	0.310	0.208	0	0.315	0.593
NCL	GAPDH	9913.ENSBTAP00000021529	9913.ENSBTAP00000037577	0	0	0	0	0.063	0.225	0	0.587	0.673
NCL	EIF3A	9913.ENSBTAP00000021529	9913.ENSBTAP00000053182	0	0	0	0	0.576	0.134	0	0.224	0.691
NCL	NAP1L4	9913.ENSBTAP00000021529	9913.ENSBTAP00000029889	0	0	0	0	0.066	0.675	0	0.187	0.731
NCL	YBX1	9913.ENSBTAP00000021529	9913.ENSBTAP00000023094	0	0	0	0	0.065	0.334	0	0.685	0.787
NCL	EIF4G1	9913.ENSBTAP00000021529	9913.ENSBTAP00000032150	0	0	0	0	0.198	0.388	0.333	0.447	0.795
NCL	HNRNPK	9913.ENSBTAP00000021529	9913.ENSBTAP00000028162	0	0	0	0	0.237	0.184	0	0.768	0.843
NUDC	CACYBP	9913.ENSBTAP00000005789	9913.ENSBTAP00000001464	0	0	0	0	0.662	0	0	0.588	0.855
NUDC	SUGT1	9913.ENSBTAP00000005789	9913.ENSBTAP00000002771	0	0	0	0	0.371	0.078	0	0.106	0.436
NUDC	EIF3G	9913.ENSBTAP00000005789	9913.ENSBTAP00000003545	0	0	0	0	0.576	0	0	0.052	0.581
NUDC	HSP90B1	9913.ENSBTAP00000005789	9913.ENSBTAP00000004364	0	0	0	0	0.090	0.102	0	0.433	0.496
NUDC	RPL6	9913.ENSBTAP00000005789	9913.ENSBTAP00000042411	0	0	0	0	0.144	0	0	0.329	0.401
NUDC	STIP1	9913.ENSBTAP00000005789	9913.ENSBTAP00000020809	0	0	0	0	0.311	0.133	0	0.177	0.466
NUDC	ABCF1	9913.ENSBTAP00000005789	9913.ENSBTAP00000009098	0	0	0	0	0.113	0	0	0.466	0.506
NUDC	RUVBL2	9913.ENSBTAP00000005789	9913.ENSBTAP00000031853	0	0	0	0	0.356	0	0	0.440	0.624
NUDC	DYNC1H1	9913.ENSBTAP00000005789	9913.ENSBTAP00000042130	0	0	0	0	0.051	0.174	0	0.632	0.686
NUDC	TXN	9913.ENSBTAP00000005789	9913.ENSBTAP00000041860	0	0	0	0	0.136	0.764	0	0.044	0.788
NUDC	RUVBL1	9913.ENSBTAP00000005789	9913.ENSBTAP00000027964	0	0	0	0	0.728	0	0	0.327	0.809
NUFIP2	G3BP1	9913.ENSBTAP00000044207	9913.ENSBTAP00000027067	0	0	0	0	0.089	0.764	0	0.072	0.783
OVGP1	MYH9	9913.ENSBTAP00000046210	9913.ENSBTAP00000013737	0	0	0	0	0	0.072	0	0.473	0.490
OVGP1	VPS13C	9913.ENSBTAP00000046210	9913.ENSBTAP00000053327	0	0	0	0	0	0	0	0.467	0.467
PABPC1	RPS3	9913.ENSBTAP00000056644	9913.ENSBTAP00000003962	0	0	0	0	0.144	0.120	0	0.272	0.404
PABPC1	EEF2	9913.ENSBTAP00000056644	9913.ENSBTAP00000005581	0	0	0	0	0.464	0.202	0	0.479	0.758
PABPC1	HDLBP	9913.ENSBTAP00000056644	9913.ENSBTAP00000005656	0	0	0	0	0.093	0.184	0	0.521	0.615
PABPC1	RPL4	9913.ENSBTAP00000056644	9913.ENSBTAP00000006866	0	0	0	0	0.346	0.165	0	0.121	0.478
PABPC1	EPRS	9913.ENSBTAP00000056644	9913.ENSBTAP00000009064	0	0	0	0	0.274	0.390	0	0.121	0.576
PABPC1	LARP1	9913.ENSBTAP00000056644	9913.ENSBTAP00000011109	0	0	0	0	0.073	0.427	0	0.650	0.797
PABPC1	HSPA8	9913.ENSBTAP00000056644	9913.ENSBTAP00000017497	0	0	0	0	0.144	0.127	0	0.460	0.561
PABPC1	RPL18	9913.ENSBTAP00000056644	9913.ENSBTAP00000020452	0	0	0	0	0.112	0.166	0	0.269	0.411
PABPC1	YBX1	9913.ENSBTAP00000056644	9913.ENSBTAP00000023094	0	0	0	0	0.098	0.407	0	0.672	0.809
PABPC1	PDCD4	9913.ENSBTAP00000056644	9913.ENSBTAP00000025886	0	0	0	0	0.104	0.164	0	0.298	0.429
PABPC1	G3BP1	9913.ENSBTAP00000056644	9913.ENSBTAP00000027067	0	0	0	0	0.192	0.739	0	0.739	0.940
PABPC1	HNRNPK	9913.ENSBTAP00000056644	9913.ENSBTAP00000028162	0	0	0	0	0.104	0.459	0	0.454	0.712
PABPC1	EIF4G1	9913.ENSBTAP00000056644	9913.ENSBTAP00000032150	0	0	0	0	0.428	0.923	0.616	0.953	0.999
PABPC1	EIF5B	9913.ENSBTAP00000056644	9913.ENSBTAP00000034522	0	0	0	0	0.182	0.059	0	0.430	0.523
PABPC1	GAPDH	9913.ENSBTAP00000056644	9913.ENSBTAP00000037577	0	0	0	0	0.062	0.218	0	0.436	0.550
PABPC1	EIF3A	9913.ENSBTAP00000056644	9913.ENSBTAP00000053182	0	0	0	0	0.194	0.159	0	0.322	0.500
PABPC1	EEF1A1	9913.ENSBTAP00000056644	9913.ENSBTAP00000056062	0	0	0	0	0.146	0.210	0	0.374	0.541
PABPC1	HSP90AB1	9913.ENSBTAP00000056644	9913.ENSBTAP00000056225	0	0	0	0	0.063	0.078	0.310	0.157	0.430
PABPC4	EEF2	9913.ENSBTAP00000022761	9913.ENSBTAP00000005581	0	0	0	0	0.444	0.202	0	0.344	0.683
PABPC4	HDLBP	9913.ENSBTAP00000022761	9913.ENSBTAP00000005656	0	0	0	0	0.093	0.184	0	0.352	0.478
PABPC4	RPL4	9913.ENSBTAP00000022761	9913.ENSBTAP00000006866	0	0	0	0	0.344	0.164	0	0.067	0.443
PABPC4	EPRS	9913.ENSBTAP00000022761	9913.ENSBTAP00000009064	0	0	0	0	0.274	0.390	0	0.121	0.576
PABPC4	LARP1	9913.ENSBTAP00000022761	9913.ENSBTAP00000011109	0	0	0	0	0.073	0.427	0	0.543	0.736
PABPC4	CSDA	9913.ENSBTAP00000022761	9913.ENSBTAP00000012735	0	0	0	0	0.144	0.202	0	0.229	0.427
PABPC4	RPL7A	9913.ENSBTAP00000022761	9913.ENSBTAP00000015358	0	0	0	0	0.148	0.157	0	0.413	0.541
PABPC4	EEF1A1	9913.ENSBTAP00000022761	9913.ENSBTAP00000056062	0	0	0	0	0.146	0.210	0	0.201	0.414
PABPC4	HSP90AB1	9913.ENSBTAP00000022761	9913.ENSBTAP00000056225	0	0	0	0	0.097	0.078	0.310	0.104	0.416
PABPC4	PDCD6IP	9913.ENSBTAP00000022761	9913.ENSBTAP00000023165	0	0	0	0	0	0	0	0.425	0.425
PABPC4	EIF5B	9913.ENSBTAP00000022761	9913.ENSBTAP00000034522	0	0	0	0	0.182	0.059	0	0.390	0.489
PABPC4	EIF3A	9913.ENSBTAP00000022761	9913.ENSBTAP00000053182	0	0	0	0	0.196	0.159	0	0.322	0.501
PABPC4	HNRNPK	9913.ENSBTAP00000022761	9913.ENSBTAP00000028162	0	0	0	0	0.065	0.336	0	0.298	0.526
PABPC4	YBX1	9913.ENSBTAP00000022761	9913.ENSBTAP00000023094	0	0	0	0	0.146	0.263	0	0.480	0.644
PABPC4	G3BP1	9913.ENSBTAP00000022761	9913.ENSBTAP00000027067	0	0	0	0	0.225	0.535	0	0.210	0.691
PABPC4	EIF4G1	9913.ENSBTAP00000022761	9913.ENSBTAP00000032150	0	0	0	0	0.443	0.654	0.490	0.596	0.955
PAK2	CTTN	9913.ENSBTAP00000054939	9913.ENSBTAP00000007976	0	0	0	0	0.062	0.113	0.616	0.114	0.679
PAK2	MYH10	9913.ENSBTAP00000054939	9913.ENSBTAP00000028188	0	0	0	0	0.343	0.137	0	0.120	0.457
PAK2	CDC42	9913.ENSBTAP00000054939	9913.ENSBTAP00000041451	0	0	0	0	0.178	0.821	0.616	0.521	0.969
PAK2	2002-09-01	9913.ENSBTAP00000054939	9913.ENSBTAP00000043669	0	0	0	0	0.564	0.143	0	0.171	0.663
PDAP1	FKBP4	9913.ENSBTAP00000053400	9913.ENSBTAP00000009998	0	0	0	0	0.118	0	0	0.414	0.461
PDAP1	RUVBL1	9913.ENSBTAP00000053400	9913.ENSBTAP00000027964	0	0	0	0	0.530	0	0	0	0.530
PDAP1	CAPZA1	9913.ENSBTAP00000053400	9913.ENSBTAP00000042551	0	0	0	0	0	0	0	0.512	0.512
PDAP1	TPD52L2	9913.ENSBTAP00000053400	9913.ENSBTAP00000053870	0	0	0	0	0	0	0	0.496	0.495
PDAP1	AHNAK2	9913.ENSBTAP00000053400	9913.ENSBTAP00000054511	0	0	0	0	0	0	0	0.660	0.660
PDCD4	EEF2	9913.ENSBTAP00000025886	9913.ENSBTAP00000005581	0	0	0	0	0.175	0.055	0	0.343	0.443
PDCD4	TPM1	9913.ENSBTAP00000025886	9913.ENSBTAP00000013077	0	0	0	0	0	0	0	0.661	0.661
PDCD4	HSPA4	9913.ENSBTAP00000025886	9913.ENSBTAP00000020825	0	0	0	0	0.443	0	0	0.094	0.473
PDCD4	NAP1L4	9913.ENSBTAP00000025886	9913.ENSBTAP00000029889	0	0	0	0	0.092	0.078	0	0.370	0.426
PDCD4	PABPC1	9913.ENSBTAP00000025886	9913.ENSBTAP00000056644	0	0	0	0	0.104	0.164	0	0.298	0.429
PDCD4	GAPDH	9913.ENSBTAP00000025886	9913.ENSBTAP00000037577	0	0	0	0	0.072	0	0	0.620	0.632
PDCD4	EIF4G1	9913.ENSBTAP00000025886	9913.ENSBTAP00000032150	0	0	0	0	0.065	0.128	0	0.820	0.841
PDCD6IP	CTTN	9913.ENSBTAP00000023165	9913.ENSBTAP00000007976	0	0	0	0	0.062	0	0	0.441	0.453
PDCD6IP	PHGDH	9913.ENSBTAP00000023165	9913.ENSBTAP00000008907	0	0	0	0	0	0.760	0	0	0.760
PDCD6IP	ANXA2	9913.ENSBTAP00000023165	9913.ENSBTAP00000012655	0	0	0	0	0.061	0	0	0.533	0.542
PDCD6IP	CHMP5	9913.ENSBTAP00000023165	9913.ENSBTAP00000016431	0	0	0	0	0.064	0	0	0.508	0.520
PDCD6IP	HSPA8	9913.ENSBTAP00000023165	9913.ENSBTAP00000017497	0	0	0	0	0.061	0.042	0	0.471	0.482
PDCD6IP	RAB1A	9913.ENSBTAP00000023165	9913.ENSBTAP00000022227	0	0	0	0	0.062	0	0	0.410	0.422
PDCD6IP	USO1	9913.ENSBTAP00000023165	9913.ENSBTAP00000022642	0	0	0	0	0.064	0	0	0.411	0.425
PDCD6IP	PABPC4	9913.ENSBTAP00000023165	9913.ENSBTAP00000022761	0	0	0	0	0	0	0	0.425	0.425
PDCD6IP	VPS13C	9913.ENSBTAP00000023165	9913.ENSBTAP00000053327	0	0	0	0	0.098	0	0	0.411	0.446
PDCD6IP	CD2AP	9913.ENSBTAP00000023165	9913.ENSBTAP00000053206	0	0	0	0	0.088	0.422	0	0.051	0.456
PDIA3	PDIA6	9913.ENSBTAP00000022854	9913.ENSBTAP00000002508	0	0	0	0.636	0.872	0.544	0	0.769	0.956
PDIA3	DNAJB11	9913.ENSBTAP00000022854	9913.ENSBTAP00000004094	0	0	0	0	0.423	0.119	0	0.332	0.631
PDIA3	HSP90B1	9913.ENSBTAP00000022854	9913.ENSBTAP00000004364	0	0	0	0	0.967	0.425	0	0.776	0.995
PDIA3	TFG	9913.ENSBTAP00000022854	9913.ENSBTAP00000004503	0	0	0	0	0.138	0.381	0	0.071	0.461
PDIA3	EEF2	9913.ENSBTAP00000022854	9913.ENSBTAP00000005581	0	0	0	0	0.144	0.073	0	0.469	0.542
PDIA3	HDLBP	9913.ENSBTAP00000022854	9913.ENSBTAP00000005656	0	0	0	0	0.363	0	0	0.098	0.401
PDIA3	PRDX6	9913.ENSBTAP00000022854	9913.ENSBTAP00000006383	0	0	0	0	0.062	0.219	0	0.612	0.691
PDIA3	PHGDH	9913.ENSBTAP00000022854	9913.ENSBTAP00000008907	0	0	0	0	0.061	0	0	0.517	0.527
PDIA3	RPSA	9913.ENSBTAP00000022854	9913.ENSBTAP00000012866	0	0	0	0	0.092	0.064	0	0.399	0.444
PDIA3	TPM1	9913.ENSBTAP00000022854	9913.ENSBTAP00000013077	0	0	0	0	0.050	0.055	0	0.404	0.418
PDIA3	HYOU1	9913.ENSBTAP00000022854	9913.ENSBTAP00000013636	0	0	0	0	0.398	0.258	0	0.656	0.833
PDIA3	DNAJC3	9913.ENSBTAP00000022854	9913.ENSBTAP00000016001	0	0	0	0	0.649	0.119	0	0.426	0.807
PDIA3	HSPA8	9913.ENSBTAP00000022854	9913.ENSBTAP00000017497	0	0	0	0	0.064	0.312	0	0.710	0.797
PDIA3	HSPA4	9913.ENSBTAP00000022854	9913.ENSBTAP00000020825	0	0	0	0	0.076	0.165	0	0.378	0.478
PDIA3	PDIA4	9913.ENSBTAP00000022854	9913.ENSBTAP00000022782	0	0	0	0.875	0.456	0.416	0	0.821	0.702
PDIA3	CKB	9913.ENSBTAP00000022854	9913.ENSBTAP00000047181	0	0	0	0	0.061	0	0	0.405	0.417
PDIA3	CFL1	9913.ENSBTAP00000022854	9913.ENSBTAP00000028602	0	0	0	0	0.128	0	0	0.364	0.423
PDIA3	KIF5B	9913.ENSBTAP00000022854	9913.ENSBTAP00000033805	0	0	0	0	0.065	0.052	0	0.403	0.424
PDIA3	CNDP2	9913.ENSBTAP00000022854	9913.ENSBTAP00000031070	0	0	0	0	0	0.392	0	0.099	0.428
PDIA3	STRN3	9913.ENSBTAP00000022854	9913.ENSBTAP00000029119	0	0	0	0	0	0.336	0	0.239	0.473
PDIA3	SPAG1	9913.ENSBTAP00000022854	9913.ENSBTAP00000043499	0	0	0	0	0	0.076	0	0.454	0.473
PDIA3	GAPDH	9913.ENSBTAP00000022854	9913.ENSBTAP00000037577	0	0	0	0	0.061	0.120	0	0.551	0.597
PDIA3	HSP90AB1	9913.ENSBTAP00000022854	9913.ENSBTAP00000056225	0	0	0	0	0.066	0.164	0	0.556	0.623
PDIA3	TXN	9913.ENSBTAP00000022854	9913.ENSBTAP00000041860	0	0	0	0	0.114	0.085	0	0.646	0.688
PDIA4	PDIA6	9913.ENSBTAP00000022782	9913.ENSBTAP00000002508	0	0	0	0.709	0.919	0.544	0	0.841	0.970
PDIA4	DNAJB11	9913.ENSBTAP00000022782	9913.ENSBTAP00000004094	0	0	0	0	0.515	0.119	0	0.435	0.738
PDIA4	HSP90B1	9913.ENSBTAP00000022782	9913.ENSBTAP00000004364	0	0	0	0	0.981	0.588	0	0.872	0.998
PDIA4	TFG	9913.ENSBTAP00000022782	9913.ENSBTAP00000004503	0	0	0	0	0.105	0.381	0	0	0.422
PDIA4	EEF2	9913.ENSBTAP00000022782	9913.ENSBTAP00000005581	0	0	0	0	0.120	0.073	0	0.325	0.401
PDIA4	HDLBP	9913.ENSBTAP00000022782	9913.ENSBTAP00000005656	0	0	0	0	0.435	0	0	0.128	0.486
PDIA4	PRDX6	9913.ENSBTAP00000022782	9913.ENSBTAP00000006383	0	0	0	0	0.062	0.219	0	0.252	0.404
PDIA4	FKBP4	9913.ENSBTAP00000022782	9913.ENSBTAP00000009998	0	0	0	0	0.062	0.157	0	0.559	0.621
PDIA4	HYOU1	9913.ENSBTAP00000022782	9913.ENSBTAP00000013636	0	0	0	0	0.977	0.493	0	0.725	0.996
PDIA4	DNAJC3	9913.ENSBTAP00000022782	9913.ENSBTAP00000016001	0	0	0	0	0.781	0.119	0	0.699	0.936
PDIA4	HSPA8	9913.ENSBTAP00000022782	9913.ENSBTAP00000017497	0	0	0	0	0.063	0.210	0	0.337	0.466
PDIA4	HSP90AB1	9913.ENSBTAP00000022782	9913.ENSBTAP00000056225	0	0	0	0	0.064	0.164	0	0.299	0.403
PDIA4	RRBP1	9913.ENSBTAP00000022782	9913.ENSBTAP00000053740	0	0	0	0	0.268	0.219	0	0.231	0.523
PDIA4	TXN	9913.ENSBTAP00000022782	9913.ENSBTAP00000041860	0	0	0	0	0.070	0.085	0	0.534	0.569
PDIA4	STRN3	9913.ENSBTAP00000022782	9913.ENSBTAP00000029119	0	0	0	0	0	0.688	0	0	0.688
PDIA4	PDIA3	9913.ENSBTAP00000022782	9913.ENSBTAP00000022854	0	0	0	0.875	0.456	0.416	0	0.821	0.702
PDIA6	PPIA	9913.ENSBTAP00000002508	9913.ENSBTAP00000015924	0	0	0	0	0.089	0.160	0.125	0.226	0.413
PDIA6	COPG1	9913.ENSBTAP00000002508	9913.ENSBTAP00000017588	0	0	0	0	0.113	0	0	0.375	0.422
PDIA6	TXN	9913.ENSBTAP00000002508	9913.ENSBTAP00000041860	0	0	0	0	0.113	0	0	0.410	0.454
PDIA6	NAP1L4	9913.ENSBTAP00000002508	9913.ENSBTAP00000029889	0	0	0	0	0.063	0.055	0	0.447	0.468
PDIA6	PRDX6	9913.ENSBTAP00000002508	9913.ENSBTAP00000006383	0	0	0	0	0.063	0.219	0	0.364	0.493
PDIA6	HSP90AB1	9913.ENSBTAP00000002508	9913.ENSBTAP00000056225	0	0	0	0	0.062	0.164	0	0.417	0.503
PDIA6	FKBP4	9913.ENSBTAP00000002508	9913.ENSBTAP00000009998	0	0	0	0	0	0.157	0	0.477	0.540
PDIA6	DNAJC3	9913.ENSBTAP00000002508	9913.ENSBTAP00000016001	0	0	0	0	0.863	0.184	0	0.525	0.942
PDIA6	PDIA3	9913.ENSBTAP00000002508	9913.ENSBTAP00000022854	0	0	0	0.636	0.872	0.544	0	0.769	0.956
PDIA6	DNAJB11	9913.ENSBTAP00000002508	9913.ENSBTAP00000004094	0	0	0	0	0.875	0.388	0	0.506	0.959
PDIA6	HYOU1	9913.ENSBTAP00000002508	9913.ENSBTAP00000013636	0	0	0	0	0.796	0.456	0	0.745	0.969
PDIA6	PDIA4	9913.ENSBTAP00000002508	9913.ENSBTAP00000022782	0	0	0	0.709	0.919	0.544	0	0.841	0.970
PDIA6	HSP90B1	9913.ENSBTAP00000002508	9913.ENSBTAP00000004364	0	0	0	0	0.977	0.689	0	0.689	0.997
PDLIM1	CTTN	9913.ENSBTAP00000014850	9913.ENSBTAP00000007976	0	0	0	0	0.061	0.123	0.429	0.138	0.540
PDLIM1	EZR	9913.ENSBTAP00000014850	9913.ENSBTAP00000013663	0	0	0	0	0.061	0.045	0.350	0.138	0.430
PDLIM1	TES	9913.ENSBTAP00000014850	9913.ENSBTAP00000031665	0	0	0	0	0.066	0.124	0.205	0.198	0.408
PDLIM1	FLNA	9913.ENSBTAP00000014850	9913.ENSBTAP00000030179	0	0	0	0	0.061	0.158	0.163	0.239	0.429
PDLIM1	SPTAN1	9913.ENSBTAP00000014850	9913.ENSBTAP00000020395	0	0	0	0	0.053	0.078	0.429	0	0.457
PDLIM1	MYH10	9913.ENSBTAP00000014850	9913.ENSBTAP00000028188	0	0	0	0	0.074	0.159	0	0.384	0.479
PDLIM1	TLN1	9913.ENSBTAP00000014850	9913.ENSBTAP00000036487	0	0	0	0	0.061	0.158	0.405	0.143	0.542
PDLIM1	PDLIM4	9913.ENSBTAP00000014850	9913.ENSBTAP00000055868	0	0	0	0.904	0	0	0.540	0.528	0.562
PDLIM1	PDLIM5	9913.ENSBTAP00000014850	9913.ENSBTAP00000054445	0	0	0	0	0.062	0	0	0.666	0.674
PDLIM4	CTTN	9913.ENSBTAP00000055868	9913.ENSBTAP00000007976	0	0	0	0	0.061	0.123	0.429	0	0.488
PDLIM4	PDLIM1	9913.ENSBTAP00000055868	9913.ENSBTAP00000014850	0	0	0	0.904	0	0	0.540	0.528	0.562
PDLIM4	SPTAN1	9913.ENSBTAP00000055868	9913.ENSBTAP00000020395	0	0	0	0	0.120	0.078	0.429	0	0.496
PDLIM4	MYH10	9913.ENSBTAP00000055868	9913.ENSBTAP00000028188	0	0	0	0	0.074	0.159	0	0.331	0.434
PDLIM4	TLN1	9913.ENSBTAP00000055868	9913.ENSBTAP00000036487	0	0	0	0	0.061	0.158	0.405	0.143	0.542
PDLIM5	CTTN	9913.ENSBTAP00000054445	9913.ENSBTAP00000007976	0	0	0	0	0.061	0.123	0.429	0.072	0.505
PDLIM5	PDLIM1	9913.ENSBTAP00000054445	9913.ENSBTAP00000014850	0	0	0	0	0.062	0	0	0.666	0.674
PDLIM5	SPTAN1	9913.ENSBTAP00000054445	9913.ENSBTAP00000020395	0	0	0	0	0.053	0.078	0.429	0.110	0.496
PDLIM5	MYH10	9913.ENSBTAP00000054445	9913.ENSBTAP00000028188	0	0	0	0	0.074	0.159	0	0.319	0.423
PDLIM5	TLN1	9913.ENSBTAP00000054445	9913.ENSBTAP00000036487	0	0	0	0	0.062	0.158	0.405	0.316	0.635
PDXDC1	STRN3	9913.ENSBTAP00000043763	9913.ENSBTAP00000029119	0	0	0	0	0	0	0	0.617	0.617
PDXDC1	RPL17	9913.ENSBTAP00000043763	9913.ENSBTAP00000055998	0	0	0	0	0	0	0	0.675	0.675
PHGDH	TKT	9913.ENSBTAP00000008907	9913.ENSBTAP00000004892	0	0	0	0	0.068	0.694	0	0.277	0.776
PHGDH	ALDH3A2	9913.ENSBTAP00000008907	9913.ENSBTAP00000050170	0	0	0	0	0.052	0.158	0.190	0.203	0.416
PHGDH	CKB	9913.ENSBTAP00000008907	9913.ENSBTAP00000047181	0	0	0	0	0	0.466	0	0	0.465
PHGDH	AARS	9913.ENSBTAP00000008907	9913.ENSBTAP00000026393	0	0	0	0	0.079	0.049	0	0.494	0.518
PHGDH	GAPDH	9913.ENSBTAP00000008907	9913.ENSBTAP00000037577	0	0	0	0	0.062	0.055	0.228	0.386	0.523
PHGDH	PDIA3	9913.ENSBTAP00000008907	9913.ENSBTAP00000022854	0	0	0	0	0.061	0	0	0.517	0.527
PHGDH	YARS	9913.ENSBTAP00000008907	9913.ENSBTAP00000024051	0	0	0	0	0.064	0	0	0.447	0.460
PHGDH	EPRS	9913.ENSBTAP00000008907	9913.ENSBTAP00000009064	0	0	0	0	0.066	0	0	0.503	0.515
PHGDH	MTHFD1	9913.ENSBTAP00000008907	9913.ENSBTAP00000012704	0	0	0	0	0.101	0.114	0	0.627	0.677
PHGDH	ALDH1A1	9913.ENSBTAP00000008907	9913.ENSBTAP00000010661	0	0	0	0	0	0.594	0.190	0.151	0.696
PHGDH	PDCD6IP	9913.ENSBTAP00000008907	9913.ENSBTAP00000023165	0	0	0	0	0	0.760	0	0	0.760
PPIA	PDIA6	9913.ENSBTAP00000015924	9913.ENSBTAP00000002508	0	0	0	0	0.089	0.160	0.125	0.226	0.413
PPIA	HSP90B1	9913.ENSBTAP00000015924	9913.ENSBTAP00000004364	0	0	0	0	0.119	0.214	0	0.293	0.468
PPIA	EEF2	9913.ENSBTAP00000015924	9913.ENSBTAP00000005581	0	0	0	0	0.080	0.219	0.300	0.277	0.587
PPIA	PRDX6	9913.ENSBTAP00000015924	9913.ENSBTAP00000006383	0	0	0	0	0.065	0.091	0	0.436	0.478
PPIA	RPL4	9913.ENSBTAP00000015924	9913.ENSBTAP00000006866	0	0	0	0	0.167	0.160	0	0.261	0.438
PPIA	RANBP1	9913.ENSBTAP00000015924	9913.ENSBTAP00000008744	0	0	0	0	0.120	0.047	0.350	0.051	0.413
PPIA	RPS3A	9913.ENSBTAP00000015924	9913.ENSBTAP00000013079	0	0	0	0	0.395	0.121	0	0.114	0.487
PPIA	RPLP2	9913.ENSBTAP00000015924	9913.ENSBTAP00000048042	0	0	0	0	0.193	0.296	0	0.066	0.423
PPIA	EEF1A1	9913.ENSBTAP00000015924	9913.ENSBTAP00000056062	0	0	0	0	0.066	0.128	0	0.372	0.444
PPIA	HSP90AB1	9913.ENSBTAP00000015924	9913.ENSBTAP00000056225	0	0	0	0	0.098	0.214	0	0.302	0.462
PPIA	HSPA8	9913.ENSBTAP00000015924	9913.ENSBTAP00000017497	0	0	0	0	0.066	0.165	0	0.383	0.477
PPIA	FKBP5	9913.ENSBTAP00000015924	9913.ENSBTAP00000054371	0	0	0	0	0	0.173	0	0.425	0.504
PPIA	CFL1	9913.ENSBTAP00000015924	9913.ENSBTAP00000028602	0	0	0	0	0.202	0.343	0	0.339	0.623
PPIA	RAN	9913.ENSBTAP00000015924	9913.ENSBTAP00000046975	0	0	0	0	0.156	0.298	0.429	0.078	0.646
PPIA	TXN	9913.ENSBTAP00000015924	9913.ENSBTAP00000041860	0	0	0	0	0.456	0.160	0.125	0.232	0.652
PPIA	GAPDH	9913.ENSBTAP00000015924	9913.ENSBTAP00000037577	0	0	0	0	0.092	0.146	0	0.704	0.750
PPID	CACYBP	9913.ENSBTAP00000022180	9913.ENSBTAP00000001464	0	0	0	0	0.439	0.044	0	0	0.441
PPID	SUGT1	9913.ENSBTAP00000022180	9913.ENSBTAP00000002771	0	0	0	0	0.479	0.349	0	0.448	0.796
PPID	FKBP4	9913.ENSBTAP00000022180	9913.ENSBTAP00000009998	0	0	0	0.652	0.131	0.173	0	0.707	0.431
PPID	HSPA8	9913.ENSBTAP00000022180	9913.ENSBTAP00000017497	0	0	0	0	0.254	0.245	0	0.288	0.564
PPID	STIP1	9913.ENSBTAP00000022180	9913.ENSBTAP00000020809	0	0	0	0	0.651	0.423	0	0.389	0.866
PPID	HSPA4	9913.ENSBTAP00000022180	9913.ENSBTAP00000020825	0	0	0	0	0.284	0.165	0	0.523	0.690
PPID	FKBP5	9913.ENSBTAP00000022180	9913.ENSBTAP00000054371	0	0	0	0.618	0.063	0.173	0	0.711	0.407
PPID	RAN	9913.ENSBTAP00000022180	9913.ENSBTAP00000046975	0	0	0	0	0.191	0.164	0.293	0	0.480
PPID	RPAP3	9913.ENSBTAP00000022180	9913.ENSBTAP00000024878	0	0	0	0	0.091	0.121	0	0.503	0.568
PPID	HSP90AB1	9913.ENSBTAP00000022180	9913.ENSBTAP00000056225	0	0	0	0	0.576	0.483	0	0.498	0.880
PRDX6	PDIA6	9913.ENSBTAP00000006383	9913.ENSBTAP00000002508	0	0	0	0	0.063	0.219	0	0.364	0.493
PRDX6	HSP90B1	9913.ENSBTAP00000006383	9913.ENSBTAP00000004364	0	0	0	0	0.063	0.079	0	0.371	0.410
PRDX6	PDIA4	9913.ENSBTAP00000006383	9913.ENSBTAP00000022782	0	0	0	0	0.062	0.219	0	0.252	0.404
PRDX6	STIP1	9913.ENSBTAP00000006383	9913.ENSBTAP00000020809	0	0	0	0	0.063	0.045	0	0.420	0.435
PRDX6	HSPA4	9913.ENSBTAP00000006383	9913.ENSBTAP00000020825	0	0	0	0	0.093	0.162	0	0.330	0.446
PRDX6	HSPA8	9913.ENSBTAP00000006383	9913.ENSBTAP00000017497	0	0	0	0	0.064	0.162	0	0.371	0.464
PRDX6	GAPDH	9913.ENSBTAP00000006383	9913.ENSBTAP00000037577	0	0	0	0	0.086	0.055	0	0.428	0.463
PRDX6	ANXA2	9913.ENSBTAP00000006383	9913.ENSBTAP00000012655	0	0	0	0	0.061	0.048	0.300	0.261	0.476
PRDX6	PPIA	9913.ENSBTAP00000006383	9913.ENSBTAP00000015924	0	0	0	0	0.065	0.091	0	0.436	0.478
PRDX6	HSPB1	9913.ENSBTAP00000006383	9913.ENSBTAP00000015883	0	0	0	0	0.051	0.114	0	0.561	0.598
PRDX6	PDIA3	9913.ENSBTAP00000006383	9913.ENSBTAP00000022854	0	0	0	0	0.062	0.219	0	0.612	0.691
PRDX6	CNDP2	9913.ENSBTAP00000006383	9913.ENSBTAP00000031070	0	0	0	0	0	0.764	0	0.227	0.809
PRDX6	TXN	9913.ENSBTAP00000006383	9913.ENSBTAP00000041860	0	0	0	0	0.096	0.219	0	0.766	0.820
PRRC2C	WNK1	9913.ENSBTAP00000002380	9913.ENSBTAP00000006875	0	0	0	0	0.160	0	0	0.374	0.451
PRRC2C	HDLBP	9913.ENSBTAP00000002380	9913.ENSBTAP00000005656	0	0	0	0	0.051	0.051	0	0.517	0.527
RAB1A	COPG1	9913.ENSBTAP00000022227	9913.ENSBTAP00000017588	0	0	0	0	0.062	0.085	0	0.359	0.402
RAB1A	RAB5B	9913.ENSBTAP00000022227	9913.ENSBTAP00000018777	0	0	0	0.900	0.093	0.317	0	0.752	0.401
RAB1A	COPB2	9913.ENSBTAP00000022227	9913.ENSBTAP00000019767	0	0	0	0	0.332	0.075	0	0.224	0.479
RAB1A	PDCD6IP	9913.ENSBTAP00000022227	9913.ENSBTAP00000023165	0	0	0	0	0.062	0	0	0.410	0.422
RAB1A	USO1	9913.ENSBTAP00000022227	9913.ENSBTAP00000022642	0	0	0	0	0.304	0.647	0	0.777	0.940
RAB5B	BIN1	9913.ENSBTAP00000018777	9913.ENSBTAP00000053532	0	0	0	0	0.052	0.165	0	0.331	0.424
RAB5B	RAB1A	9913.ENSBTAP00000018777	9913.ENSBTAP00000022227	0	0	0	0.900	0.093	0.317	0	0.752	0.401
RAB5B	SNX2	9913.ENSBTAP00000018777	9913.ENSBTAP00000035453	0	0	0	0	0.067	0.091	0	0.437	0.480
RAB5B	CDC42	9913.ENSBTAP00000018777	9913.ENSBTAP00000041451	0	0	0	0	0.116	0.118	0	0.534	0.605
RAB5B	EEA1	9913.ENSBTAP00000018777	9913.ENSBTAP00000044884	0	0	0	0	0.063	0.601	0.910	0.754	0.990
RAN	RPL5	9913.ENSBTAP00000046975	9913.ENSBTAP00000002626	0	0	0	0	0.472	0	0	0.148	0.530
RAN	RPS3	9913.ENSBTAP00000046975	9913.ENSBTAP00000003962	0	0	0	0	0.499	0	0	0.124	0.542
RAN	RANBP1	9913.ENSBTAP00000046975	9913.ENSBTAP00000008744	0	0	0	0	0.494	0.681	0.573	0.902	0.992
RAN	RPSA	9913.ENSBTAP00000046975	9913.ENSBTAP00000012866	0	0	0	0	0.356	0	0	0.390	0.590
RAN	PPIA	9913.ENSBTAP00000046975	9913.ENSBTAP00000015924	0	0	0	0	0.156	0.298	0.429	0.078	0.646
RAN	RPS8	9913.ENSBTAP00000046975	9913.ENSBTAP00000020326	0	0	0	0	0.506	0	0	0.069	0.520
RAN	PPID	9913.ENSBTAP00000046975	9913.ENSBTAP00000022180	0	0	0	0	0.191	0.164	0.293	0	0.480
RAN	EIF1AX	9913.ENSBTAP00000046975	9913.ENSBTAP00000023455	0	0	0	0	0.374	0.717	0	0	0.815
RAN	RPS20	9913.ENSBTAP00000046975	9913.ENSBTAP00000025484	0	0	0	0	0.432	0	0	0	0.432
RAN	RUVBL1	9913.ENSBTAP00000046975	9913.ENSBTAP00000027964	0	0	0	0	0.369	0	0	0.165	0.451
RAN	EEA1	9913.ENSBTAP00000046975	9913.ENSBTAP00000044884	0	0	0	0	0.063	0.297	0.289	0.115	0.530
RAN	EEF1A1	9913.ENSBTAP00000046975	9913.ENSBTAP00000056062	0	0	0	0	0.168	0	0	0.336	0.424
RAN	RPLP2	9913.ENSBTAP00000046975	9913.ENSBTAP00000048042	0	0	0	0	0.472	0	0	0.064	0.484
RANBP1	RPS17	9913.ENSBTAP00000008744	9913.ENSBTAP00000000814	0	0	0	0	0.413	0	0	0	0.412
RANBP1	PPIA	9913.ENSBTAP00000008744	9913.ENSBTAP00000015924	0	0	0	0	0.120	0.047	0.350	0.051	0.413
RANBP1	RUVBL1	9913.ENSBTAP00000008744	9913.ENSBTAP00000027964	0	0	0	0	0.420	0.080	0	0.154	0.509
RANBP1	RUVBL2	9913.ENSBTAP00000008744	9913.ENSBTAP00000031853	0	0	0	0	0.581	0.080	0	0.079	0.614
RANBP1	RAN	9913.ENSBTAP00000008744	9913.ENSBTAP00000046975	0	0	0	0	0.494	0.681	0.573	0.902	0.992
RCN1	DNAJB11	9913.ENSBTAP00000056127	9913.ENSBTAP00000004094	0	0	0	0	0.062	0	0	0.412	0.424
RCN1	HSP90B1	9913.ENSBTAP00000056127	9913.ENSBTAP00000004364	0	0	0	0	0.155	0.400	0.300	0.112	0.642
RCN2	HSP90B1	9913.ENSBTAP00000020950	9913.ENSBTAP00000004364	0	0	0	0	0.218	0.214	0	0.159	0.438
RPAP3	SUGT1	9913.ENSBTAP00000024878	9913.ENSBTAP00000002771	0	0	0	0	0.166	0.657	0	0.165	0.740
RPAP3	HSPA4	9913.ENSBTAP00000024878	9913.ENSBTAP00000020825	0	0	0	0	0.179	0.162	0	0.513	0.635
RPAP3	CLINT1	9913.ENSBTAP00000024878	9913.ENSBTAP00000021559	0	0	0	0	0.062	0.228	0	0.272	0.426
RPAP3	PPID	9913.ENSBTAP00000024878	9913.ENSBTAP00000022180	0	0	0	0	0.091	0.121	0	0.503	0.568
RPAP3	HSP90AB1	9913.ENSBTAP00000024878	9913.ENSBTAP00000056225	0	0	0	0	0.092	0.652	0	0.461	0.814
RPAP3	RUVBL1	9913.ENSBTAP00000024878	9913.ENSBTAP00000027964	0	0	0	0	0.090	0.947	0	0.915	0.995
RPAP3	RUVBL2	9913.ENSBTAP00000024878	9913.ENSBTAP00000031853	0	0	0	0	0.087	0.951	0	0.930	0.996
RPL17	RPS17	9913.ENSBTAP00000055998	9913.ENSBTAP00000000814	0	0	0	0	0.570	0.557	0	0.190	0.832
RPL17	RPL5	9913.ENSBTAP00000055998	9913.ENSBTAP00000002626	0	0	0	0	0.472	0.438	0.649	0.155	0.900
RPL17	RPS18	9913.ENSBTAP00000055998	9913.ENSBTAP00000003431	0	0	0	0	0.615	0.546	0	0.195	0.847
RPL17	EIF3G	9913.ENSBTAP00000055998	9913.ENSBTAP00000003545	0	0	0	0	0.485	0	0	0	0.485
RPL17	RPS3	9913.ENSBTAP00000055998	9913.ENSBTAP00000003962	0	0	0	0	0.577	0.546	0	0.227	0.838
RPL17	RPL3	9913.ENSBTAP00000055998	9913.ENSBTAP00000004188	0	0	0	0	0.544	0.459	0.646	0.170	0.917
RPL17	EEF2	9913.ENSBTAP00000055998	9913.ENSBTAP00000005581	0	0	0	0	0.566	0.557	0	0.130	0.818
RPL17	RPL4	9913.ENSBTAP00000055998	9913.ENSBTAP00000006866	0	0	0	0	0.472	0.499	0.146	0.295	0.819
RPL17	EPRS	9913.ENSBTAP00000055998	9913.ENSBTAP00000009064	0	0	0	0	0.418	0.257	0	0.223	0.634
RPL17	RPSA	9913.ENSBTAP00000055998	9913.ENSBTAP00000012866	0	0	0	0	0.571	0.546	0	0.162	0.822
RPL17	RPS3A	9913.ENSBTAP00000055998	9913.ENSBTAP00000013079	0	0	0	0	0.389	0.413	0	0.116	0.655
RPL17	RPL7A	9913.ENSBTAP00000055998	9913.ENSBTAP00000015358	0	0	0	0	0.580	0.588	0.600	0.176	0.935
RPL17	SERBP1	9913.ENSBTAP00000055998	9913.ENSBTAP00000017211	0	0	0	0	0.145	0.509	0	0	0.562
RPL17	RPS8	9913.ENSBTAP00000055998	9913.ENSBTAP00000020326	0	0	0	0	0.568	0.573	0	0.199	0.839
RPL17	RPL18	9913.ENSBTAP00000055998	9913.ENSBTAP00000020452	0	0	0	0	0.571	0.591	0	0.394	0.884
RPL17	RPS5	9913.ENSBTAP00000055998	9913.ENSBTAP00000021268	0	0	0	0	0.593	0.546	0	0.223	0.843
RPL17	RPS7	9913.ENSBTAP00000055998	9913.ENSBTAP00000021587	0	0	0	0	0.611	0.585	0	0.223	0.863
RPL17	RPS20	9913.ENSBTAP00000055998	9913.ENSBTAP00000025484	0	0	0	0	0.571	0.546	0	0.345	0.861
RPL17	RPL31	9913.ENSBTAP00000055998	9913.ENSBTAP00000026259	0	0	0	0	0.518	0.586	0	0.328	0.854
RPL17	EIF5B	9913.ENSBTAP00000055998	9913.ENSBTAP00000034522	0	0	0	0	0.165	0.493	0	0.160	0.613
RPL17	RPL6	9913.ENSBTAP00000055998	9913.ENSBTAP00000042411	0	0	0	0	0.472	0.496	0.600	0.198	0.903
RPL17	PDXDC1	9913.ENSBTAP00000055998	9913.ENSBTAP00000043763	0	0	0	0	0	0	0	0.675	0.675
RPL17	RPS24	9913.ENSBTAP00000055998	9913.ENSBTAP00000043937	0	0	0	0	0.595	0.557	0	0.274	0.858
RPL17	RPLP2	9913.ENSBTAP00000055998	9913.ENSBTAP00000048042	0	0	0	0	0.570	0.503	0	0.064	0.782
RPL17	RPL9	9913.ENSBTAP00000055998	9913.ENSBTAP00000054016	0	0	0	0	0.337	0.351	0.138	0.161	0.647
RPL17	RPS10	9913.ENSBTAP00000055998	9913.ENSBTAP00000056371	0	0	0	0	0.565	0.557	0	0.163	0.824
RPL18	RPS17	9913.ENSBTAP00000020452	9913.ENSBTAP00000000814	0	0	0	0	0.907	0.952	0	0.834	0.999
RPL18	RPL5	9913.ENSBTAP00000020452	9913.ENSBTAP00000002626	0	0	0	0	0.761	0.950	0	0.689	0.996
RPL18	RPS18	9913.ENSBTAP00000020452	9913.ENSBTAP00000003431	0	0	0	0	0.970	0.985	0	0.660	0.999
RPL18	EIF3G	9913.ENSBTAP00000020452	9913.ENSBTAP00000003545	0	0	0	0	0.839	0	0	0	0.839
RPL18	RPS3	9913.ENSBTAP00000020452	9913.ENSBTAP00000003962	0	0	0	0	0.984	0.985	0	0.612	0.999
RPL18	RPL3	9913.ENSBTAP00000020452	9913.ENSBTAP00000004188	0	0	0	0	0.793	0.960	0	0.626	0.996
RPL18	EEF2	9913.ENSBTAP00000020452	9913.ENSBTAP00000005581	0	0	0	0	0.864	0.931	0	0.342	0.993
RPL18	RPL4	9913.ENSBTAP00000020452	9913.ENSBTAP00000006866	0	0	0	0	0.812	0.925	0	0.779	0.996
RPL18	EIF2S2	9913.ENSBTAP00000020452	9913.ENSBTAP00000007832	0	0	0	0	0.411	0.044	0	0.164	0.488
RPL18	EPRS	9913.ENSBTAP00000020452	9913.ENSBTAP00000009064	0	0	0	0	0.509	0.433	0	0.162	0.746
RPL18	RPSA	9913.ENSBTAP00000020452	9913.ENSBTAP00000012866	0	0	0	0	0.907	0.985	0	0.703	0.999
RPL18	RPS3A	9913.ENSBTAP00000020452	9913.ENSBTAP00000013079	0	0	0	0	0.770	0.763	0	0.279	0.957
RPL18	RPL7A	9913.ENSBTAP00000020452	9913.ENSBTAP00000015358	0	0	0	0	0.949	0.989	0.360	0.474	0.999
RPL18	CHMP5	9913.ENSBTAP00000020452	9913.ENSBTAP00000016431	0	0	0	0	0	0	0	0.513	0.513
RPL18	SERBP1	9913.ENSBTAP00000020452	9913.ENSBTAP00000017211	0	0	0	0	0.145	0.926	0	0	0.934
RPL18	RPS8	9913.ENSBTAP00000020452	9913.ENSBTAP00000020326	0	0	0	0	0.972	0.969	0	0.396	0.999
RPL18	PABPC1	9913.ENSBTAP00000020452	9913.ENSBTAP00000056644	0	0	0	0	0.112	0.166	0	0.269	0.411
RPL18	HSP90AB1	9913.ENSBTAP00000020452	9913.ENSBTAP00000056225	0	0	0	0	0.095	0	0	0.388	0.423
RPL18	EIF3A	9913.ENSBTAP00000020452	9913.ENSBTAP00000053182	0	0	0	0	0.241	0	0	0.348	0.484
RPL18	EEF1A1	9913.ENSBTAP00000020452	9913.ENSBTAP00000056062	0	0	0	0	0.472	0.434	0	0.404	0.806
RPL18	RPL17	9913.ENSBTAP00000020452	9913.ENSBTAP00000055998	0	0	0	0	0.571	0.591	0	0.394	0.884
RPL18	EIF5B	9913.ENSBTAP00000020452	9913.ENSBTAP00000034522	0	0	0	0	0.066	0.880	0	0.115	0.892
RPL18	RPL9	9913.ENSBTAP00000020452	9913.ENSBTAP00000054016	0	0	0	0	0.614	0.671	0	0.638	0.950
RPL18	RPLP2	9913.ENSBTAP00000020452	9913.ENSBTAP00000048042	0	0	0	0	0.862	0.929	0	0.413	0.993
RPL18	RPS24	9913.ENSBTAP00000020452	9913.ENSBTAP00000043937	0	0	0	0	0.835	0.945	0	0.783	0.997
RPL18	RPL6	9913.ENSBTAP00000020452	9913.ENSBTAP00000042411	0	0	0	0	0.808	0.925	0.720	0.702	0.998
RPL18	RPS10	9913.ENSBTAP00000020452	9913.ENSBTAP00000056371	0	0	0	0	0.983	0.942	0	0.780	0.999
RPL18	RPS5	9913.ENSBTAP00000020452	9913.ENSBTAP00000021268	0	0	0	0	0.983	0.986	0	0.641	0.999
RPL18	RPS20	9913.ENSBTAP00000020452	9913.ENSBTAP00000025484	0	0	0	0	0.926	0.988	0	0.348	0.999
RPL18	RPL31	9913.ENSBTAP00000020452	9913.ENSBTAP00000026259	0	0	0	0	0.971	0.989	0	0.771	0.999
RPL18	RPS7	9913.ENSBTAP00000020452	9913.ENSBTAP00000021587	0	0	0	0	0.984	0.964	0	0.404	0.999
RPL3	RPS17	9913.ENSBTAP00000004188	9913.ENSBTAP00000000814	0	0	0	0	0.751	0.764	0	0.570	0.972
RPL3	RPL5	9913.ENSBTAP00000004188	9913.ENSBTAP00000002626	0	0	0	0	0.708	0.935	0.828	0.685	0.998
RPL3	RPS18	9913.ENSBTAP00000004188	9913.ENSBTAP00000003431	0	0	0	0	0.866	0.950	0	0.475	0.996
RPL3	EIF3G	9913.ENSBTAP00000004188	9913.ENSBTAP00000003545	0	0	0	0	0.674	0	0	0	0.674
RPL3	RPS3	9913.ENSBTAP00000004188	9913.ENSBTAP00000003962	0	0	0	0	0.846	0.950	0	0.736	0.997
RPL3	HSPA8	9913.ENSBTAP00000004188	9913.ENSBTAP00000017497	0	0	0	0	0.257	0.071	0	0.204	0.403
RPL3	GAPDH	9913.ENSBTAP00000004188	9913.ENSBTAP00000037577	0	0	0	0	0.128	0.071	0	0.336	0.415
RPL3	YARS	9913.ENSBTAP00000004188	9913.ENSBTAP00000024051	0	0	0	0	0.193	0.095	0	0.324	0.463
RPL3	HSP90AB1	9913.ENSBTAP00000004188	9913.ENSBTAP00000056225	0	0	0	0	0.087	0.219	0	0.320	0.472
RPL3	EIF3A	9913.ENSBTAP00000004188	9913.ENSBTAP00000053182	0	0	0	0	0.418	0	0	0.189	0.507
RPL3	NCL	9913.ENSBTAP00000004188	9913.ENSBTAP00000021529	0	0	0	0	0.202	0.340	0	0.194	0.538
RPL3	ABCF1	9913.ENSBTAP00000004188	9913.ENSBTAP00000009098	0	0	0	0	0.100	0.311	0	0.332	0.550
RPL3	EIF5B	9913.ENSBTAP00000004188	9913.ENSBTAP00000034522	0	0	0	0	0.175	0.598	0	0.298	0.747
RPL3	EIF2S2	9913.ENSBTAP00000004188	9913.ENSBTAP00000007832	0	0	0	0	0.729	0	0	0.160	0.762
RPL3	EEF1A1	9913.ENSBTAP00000004188	9913.ENSBTAP00000056062	0	0	0	0	0.414	0.406	0	0.269	0.723
RPL3	SERBP1	9913.ENSBTAP00000004188	9913.ENSBTAP00000017211	0	0	0	0	0.188	0.754	0	0	0.791
RPL3	EPRS	9913.ENSBTAP00000004188	9913.ENSBTAP00000009064	0	0	0	0	0.612	0.317	0	0.395	0.825
RPL3	RPS3A	9913.ENSBTAP00000004188	9913.ENSBTAP00000013079	0	0	0	0	0.657	0.668	0	0.275	0.910
RPL3	RPL17	9913.ENSBTAP00000004188	9913.ENSBTAP00000055998	0	0	0	0	0.544	0.459	0.646	0.170	0.917
RPL3	RPL9	9913.ENSBTAP00000004188	9913.ENSBTAP00000054016	0	0	0	0	0.571	0.523	0.163	0.466	0.896
RPL3	RPLP2	9913.ENSBTAP00000004188	9913.ENSBTAP00000048042	0	0	0	0	0.752	0.764	0	0.350	0.958
RPL3	EEF2	9913.ENSBTAP00000004188	9913.ENSBTAP00000005581	0	0	0	0	0.755	0.761	0	0.564	0.972
RPL3	RPS7	9913.ENSBTAP00000004188	9913.ENSBTAP00000021587	0	0	0	0	0.826	0.845	0	0.204	0.976
RPL3	RPS10	9913.ENSBTAP00000004188	9913.ENSBTAP00000056371	0	0	0	0	0.789	0.773	0	0.613	0.979
RPL3	RPS24	9913.ENSBTAP00000004188	9913.ENSBTAP00000043937	0	0	0	0	0.795	0.787	0	0.604	0.981
RPL3	RPL4	9913.ENSBTAP00000004188	9913.ENSBTAP00000006866	0	0	0	0	0.761	0.763	0.173	0.658	0.981
RPL3	RPL31	9913.ENSBTAP00000004188	9913.ENSBTAP00000026259	0	0	0	0	0.787	0.950	0	0.299	0.992
RPL3	RPS8	9913.ENSBTAP00000004188	9913.ENSBTAP00000020326	0	0	0	0	0.827	0.923	0	0.498	0.992
RPL3	RPSA	9913.ENSBTAP00000004188	9913.ENSBTAP00000012866	0	0	0	0	0.837	0.950	0	0.496	0.995
RPL3	RPL18	9913.ENSBTAP00000004188	9913.ENSBTAP00000020452	0	0	0	0	0.793	0.960	0	0.626	0.996
RPL3	RPS5	9913.ENSBTAP00000004188	9913.ENSBTAP00000021268	0	0	0	0	0.867	0.948	0	0.465	0.996
RPL3	RPS20	9913.ENSBTAP00000004188	9913.ENSBTAP00000025484	0	0	0	0	0.851	0.950	0	0.604	0.996
RPL3	RPL6	9913.ENSBTAP00000004188	9913.ENSBTAP00000042411	0	0	0	0	0.770	0.763	0.800	0.771	0.997
RPL3	RPL7A	9913.ENSBTAP00000004188	9913.ENSBTAP00000015358	0	0	0	0	0.961	0.965	0.800	0.756	0.999
RPL31	RPS17	9913.ENSBTAP00000026259	9913.ENSBTAP00000000814	0	0	0	0	0.978	0.948	0	0.736	0.999
RPL31	RPL5	9913.ENSBTAP00000026259	9913.ENSBTAP00000002626	0	0	0	0	0.830	0.951	0	0.703	0.997
RPL31	RPS18	9913.ENSBTAP00000026259	9913.ENSBTAP00000003431	0	0	0	0	0.967	0.984	0	0.162	0.999
RPL31	EIF3G	9913.ENSBTAP00000026259	9913.ENSBTAP00000003545	0	0	0	0	0.461	0	0	0	0.461
RPL31	RPS3	9913.ENSBTAP00000026259	9913.ENSBTAP00000003962	0	0	0	0	0.978	0.950	0	0.399	0.999
RPL31	RPL3	9913.ENSBTAP00000026259	9913.ENSBTAP00000004188	0	0	0	0	0.787	0.950	0	0.299	0.992
RPL31	EEF2	9913.ENSBTAP00000026259	9913.ENSBTAP00000005581	0	0	0	0	0.743	0.764	0	0	0.936
RPL31	RPL4	9913.ENSBTAP00000026259	9913.ENSBTAP00000006866	0	0	0	0	0.887	0.924	0	0.314	0.993
RPL31	EPRS	9913.ENSBTAP00000026259	9913.ENSBTAP00000009064	0	0	0	0	0.284	0.317	0	0.083	0.512
RPL31	RPSA	9913.ENSBTAP00000026259	9913.ENSBTAP00000012866	0	0	0	0	0.799	0.950	0	0.167	0.991
RPL31	RPS3A	9913.ENSBTAP00000026259	9913.ENSBTAP00000013079	0	0	0	0	0.865	0.763	0	0.465	0.981
RPL31	DPYSL3	9913.ENSBTAP00000026259	9913.ENSBTAP00000014091	0	0	0	0	0	0	0	0.413	0.412
RPL31	RPL7A	9913.ENSBTAP00000026259	9913.ENSBTAP00000015358	0	0	0	0	0.963	0.989	0	0.234	0.999
RPL31	SERBP1	9913.ENSBTAP00000026259	9913.ENSBTAP00000017211	0	0	0	0	0.078	0.757	0	0.402	0.854
RPL31	RPS8	9913.ENSBTAP00000026259	9913.ENSBTAP00000020326	0	0	0	0	0.981	0.967	0	0.302	0.999
RPL31	RPL18	9913.ENSBTAP00000026259	9913.ENSBTAP00000020452	0	0	0	0	0.971	0.989	0	0.771	0.999
RPL31	RPS5	9913.ENSBTAP00000026259	9913.ENSBTAP00000021268	0	0	0	0	0.951	0.986	0	0.628	0.999
RPL31	RPS7	9913.ENSBTAP00000026259	9913.ENSBTAP00000021587	0	0	0	0	0.977	0.977	0	0.473	0.999
RPL31	EIF1AX	9913.ENSBTAP00000026259	9913.ENSBTAP00000023455	0	0	0	0	0.425	0	0	0	0.425
RPL31	RPS20	9913.ENSBTAP00000026259	9913.ENSBTAP00000025484	0	0	0	0	0.971	0.969	0	0.696	0.999
RPL31	EEF1A1	9913.ENSBTAP00000026259	9913.ENSBTAP00000056062	0	0	0	0	0.200	0.445	0	0.091	0.561
RPL31	EIF5B	9913.ENSBTAP00000026259	9913.ENSBTAP00000034522	0	0	0	0	0.089	0.688	0	0	0.703
RPL31	RPL17	9913.ENSBTAP00000026259	9913.ENSBTAP00000055998	0	0	0	0	0.518	0.586	0	0.328	0.854
RPL31	RPL9	9913.ENSBTAP00000026259	9913.ENSBTAP00000054016	0	0	0	0	0.626	0.671	0	0.260	0.901
RPL31	RPLP2	9913.ENSBTAP00000026259	9913.ENSBTAP00000048042	0	0	0	0	0.740	0.928	0	0.339	0.986
RPL31	RPL6	9913.ENSBTAP00000026259	9913.ENSBTAP00000042411	0	0	0	0	0.950	0.925	0	0.362	0.997
RPL31	RPS10	9913.ENSBTAP00000026259	9913.ENSBTAP00000056371	0	0	0	0	0.977	0.946	0	0.786	0.999
RPL31	RPS24	9913.ENSBTAP00000026259	9913.ENSBTAP00000043937	0	0	0	0	0.967	0.951	0	0.780	0.999
RPL4	RPS17	9913.ENSBTAP00000006866	9913.ENSBTAP00000000814	0	0	0	0	0.860	0.924	0	0.546	0.994
RPL4	RPL5	9913.ENSBTAP00000006866	9913.ENSBTAP00000002626	0	0	0	0	0.969	0.755	0.178	0.675	0.997
RPL4	RPS18	9913.ENSBTAP00000006866	9913.ENSBTAP00000003431	0	0	0	0	0.878	0.913	0	0.720	0.996
RPL4	EIF3G	9913.ENSBTAP00000006866	9913.ENSBTAP00000003545	0	0	0	0	0.747	0.394	0	0.187	0.864
RPL4	RPS3	9913.ENSBTAP00000006866	9913.ENSBTAP00000003962	0	0	0	0	0.890	0.782	0	0.736	0.993
RPL4	RPL3	9913.ENSBTAP00000006866	9913.ENSBTAP00000004188	0	0	0	0	0.761	0.763	0.173	0.658	0.981
RPL4	EEF2	9913.ENSBTAP00000006866	9913.ENSBTAP00000005581	0	0	0	0	0.776	0.769	0	0.394	0.966
RPL4	RUVBL1	9913.ENSBTAP00000006866	9913.ENSBTAP00000027964	0	0	0	0	0.390	0.059	0	0	0.401
RPL4	PPIA	9913.ENSBTAP00000006866	9913.ENSBTAP00000015924	0	0	0	0	0.167	0.160	0	0.261	0.438
RPL4	PABPC4	9913.ENSBTAP00000006866	9913.ENSBTAP00000022761	0	0	0	0	0.344	0.164	0	0.067	0.443
RPL4	HSPA8	9913.ENSBTAP00000006866	9913.ENSBTAP00000017497	0	0	0	0	0.342	0.069	0	0.186	0.457
RPL4	NCL	9913.ENSBTAP00000006866	9913.ENSBTAP00000021529	0	0	0	0	0.358	0.164	0	0.097	0.474
RPL4	PABPC1	9913.ENSBTAP00000006866	9913.ENSBTAP00000056644	0	0	0	0	0.346	0.165	0	0.121	0.478
RPL4	EIF2S2	9913.ENSBTAP00000006866	9913.ENSBTAP00000007832	0	0	0	0	0.272	0.312	0	0.148	0.535
RPL4	GAPDH	9913.ENSBTAP00000006866	9913.ENSBTAP00000037577	0	0	0	0	0.119	0	0	0.497	0.538
RPL4	YARS	9913.ENSBTAP00000006866	9913.ENSBTAP00000024051	0	0	0	0	0.418	0.157	0	0.232	0.590
RPL4	EIF1AX	9913.ENSBTAP00000006866	9913.ENSBTAP00000023455	0	0	0	0	0.380	0.411	0	0.171	0.671
RPL4	EIF3A	9913.ENSBTAP00000006866	9913.ENSBTAP00000053182	0	0	0	0	0.609	0.416	0	0	0.761
RPL4	SERBP1	9913.ENSBTAP00000006866	9913.ENSBTAP00000017211	0	0	0	0	0.218	0.764	0	0.067	0.812
RPL4	RPL17	9913.ENSBTAP00000006866	9913.ENSBTAP00000055998	0	0	0	0	0.472	0.499	0.146	0.295	0.819
RPL4	EIF5B	9913.ENSBTAP00000006866	9913.ENSBTAP00000034522	0	0	0	0	0.166	0.762	0	0.187	0.824
RPL4	EPRS	9913.ENSBTAP00000006866	9913.ENSBTAP00000009064	0	0	0	0	0.754	0.304	0	0.217	0.854
RPL4	EEF1A1	9913.ENSBTAP00000006866	9913.ENSBTAP00000056062	0	0	0	0	0.472	0.411	0	0.617	0.870
RPL4	RPLP2	9913.ENSBTAP00000006866	9913.ENSBTAP00000048042	0	0	0	0	0.678	0.764	0	0.180	0.932
RPL4	RPL9	9913.ENSBTAP00000006866	9913.ENSBTAP00000054016	0	0	0	0	0.540	0.597	0.157	0.568	0.923
RPL4	RPSA	9913.ENSBTAP00000006866	9913.ENSBTAP00000012866	0	0	0	0	0.807	0.821	0	0.498	0.981
RPL4	RPS10	9913.ENSBTAP00000006866	9913.ENSBTAP00000056371	0	0	0	0	0.811	0.814	0	0.611	0.985
RPL4	RPL7A	9913.ENSBTAP00000006866	9913.ENSBTAP00000015358	0	0	0	0	0.820	0.925	0	0.459	0.992
RPL4	RPS5	9913.ENSBTAP00000006866	9913.ENSBTAP00000021268	0	0	0	0	0.796	0.924	0	0.582	0.992
RPL4	RPL31	9913.ENSBTAP00000006866	9913.ENSBTAP00000026259	0	0	0	0	0.887	0.924	0	0.314	0.993
RPL4	RPS20	9913.ENSBTAP00000006866	9913.ENSBTAP00000025484	0	0	0	0	0.855	0.925	0	0.426	0.993
RPL4	RPS7	9913.ENSBTAP00000006866	9913.ENSBTAP00000021587	0	0	0	0	0.909	0.924	0	0.278	0.994
RPL4	RPS3A	9913.ENSBTAP00000006866	9913.ENSBTAP00000013079	0	0	0	0	0.966	0.670	0	0.527	0.994
RPL4	RPL18	9913.ENSBTAP00000006866	9913.ENSBTAP00000020452	0	0	0	0	0.812	0.925	0	0.779	0.996
RPL4	RPS8	9913.ENSBTAP00000006866	9913.ENSBTAP00000020326	0	0	0	0	0.965	0.924	0	0.563	0.998
RPL4	RPL6	9913.ENSBTAP00000006866	9913.ENSBTAP00000042411	0	0	0	0	0.975	0.763	0	0.700	0.998
RPL4	RPS24	9913.ENSBTAP00000006866	9913.ENSBTAP00000043937	0	0	0	0	0.980	0.822	0	0.487	0.998
RPL5	RPS17	9913.ENSBTAP00000002626	9913.ENSBTAP00000000814	0	0	0	0	0.822	0.771	0	0.824	0.992
RPL5	EIF3A	9913.ENSBTAP00000002626	9913.ENSBTAP00000053182	0	0	0	0	0.309	0	0	0.231	0.446
RPL5	GAPDH	9913.ENSBTAP00000002626	9913.ENSBTAP00000037577	0	0	0	0	0.099	0	0	0.381	0.418
RPL5	AIMP1	9913.ENSBTAP00000002626	9913.ENSBTAP00000005542	0	0	0	0	0.240	0.095	0	0.266	0.452
RPL5	RAN	9913.ENSBTAP00000002626	9913.ENSBTAP00000046975	0	0	0	0	0.472	0	0	0.148	0.530
RPL5	EIF1AX	9913.ENSBTAP00000002626	9913.ENSBTAP00000023455	0	0	0	0	0.484	0	0	0	0.484
RPL5	EIF3G	9913.ENSBTAP00000002626	9913.ENSBTAP00000003545	0	0	0	0	0.615	0	0	0.085	0.632
RPL5	NCL	9913.ENSBTAP00000002626	9913.ENSBTAP00000021529	0	0	0	0	0.215	0.160	0	0.523	0.658
RPL5	EEF1A1	9913.ENSBTAP00000002626	9913.ENSBTAP00000056062	0	0	0	0	0.394	0.391	0	0.339	0.734
RPL5	EPRS	9913.ENSBTAP00000002626	9913.ENSBTAP00000009064	0	0	0	0	0.593	0.341	0	0.311	0.799
RPL5	SERBP1	9913.ENSBTAP00000002626	9913.ENSBTAP00000017211	0	0	0	0	0.267	0.757	0	0	0.814
RPL5	EIF5B	9913.ENSBTAP00000002626	9913.ENSBTAP00000034522	0	0	0	0	0.218	0.691	0	0.353	0.830
RPL5	RPL9	9913.ENSBTAP00000002626	9913.ENSBTAP00000054016	0	0	0	0	0.472	0.479	0.172	0.439	0.855
RPL5	RPL17	9913.ENSBTAP00000002626	9913.ENSBTAP00000055998	0	0	0	0	0.472	0.438	0.649	0.155	0.900
RPL5	RPLP2	9913.ENSBTAP00000002626	9913.ENSBTAP00000048042	0	0	0	0	0.615	0.761	0	0.309	0.930
RPL5	EEF2	9913.ENSBTAP00000002626	9913.ENSBTAP00000005581	0	0	0	0	0.748	0.761	0	0.493	0.966
RPL5	RPS7	9913.ENSBTAP00000002626	9913.ENSBTAP00000021587	0	0	0	0	0.814	0.764	0	0.612	0.981
RPL5	RPS10	9913.ENSBTAP00000002626	9913.ENSBTAP00000056371	0	0	0	0	0.752	0.763	0	0.807	0.987
RPL5	RPS3A	9913.ENSBTAP00000002626	9913.ENSBTAP00000013079	0	0	0	0	0.959	0.621	0	0.468	0.991
RPL5	RPS18	9913.ENSBTAP00000002626	9913.ENSBTAP00000003431	0	0	0	0	0.808	0.950	0	0.443	0.994
RPL5	RPSA	9913.ENSBTAP00000002626	9913.ENSBTAP00000012866	0	0	0	0	0.754	0.950	0	0.615	0.994
RPL5	RPS8	9913.ENSBTAP00000002626	9913.ENSBTAP00000020326	0	0	0	0	0.910	0.771	0	0.775	0.995
RPL5	RPL18	9913.ENSBTAP00000002626	9913.ENSBTAP00000020452	0	0	0	0	0.761	0.950	0	0.689	0.996
RPL5	RPL4	9913.ENSBTAP00000002626	9913.ENSBTAP00000006866	0	0	0	0	0.969	0.755	0.178	0.675	0.997
RPL5	RPS5	9913.ENSBTAP00000002626	9913.ENSBTAP00000021268	0	0	0	0	0.772	0.950	0	0.760	0.997
RPL5	RPS20	9913.ENSBTAP00000002626	9913.ENSBTAP00000025484	0	0	0	0	0.780	0.950	0	0.731	0.996
RPL5	RPL31	9913.ENSBTAP00000002626	9913.ENSBTAP00000026259	0	0	0	0	0.830	0.951	0	0.703	0.997
RPL5	RPL3	9913.ENSBTAP00000002626	9913.ENSBTAP00000004188	0	0	0	0	0.708	0.935	0.828	0.685	0.998
RPL5	RPS3	9913.ENSBTAP00000002626	9913.ENSBTAP00000003962	0	0	0	0	0.821	0.950	0	0.842	0.998
RPL5	RPL7A	9913.ENSBTAP00000002626	9913.ENSBTAP00000015358	0	0	0	0	0.772	0.950	0.800	0.521	0.998
RPL5	RPL6	9913.ENSBTAP00000002626	9913.ENSBTAP00000042411	0	0	0	0	0.969	0.695	0.800	0.766	0.999
RPL5	RPS24	9913.ENSBTAP00000002626	9913.ENSBTAP00000043937	0	0	0	0	0.975	0.763	0	0.861	0.999
RPL6	RPS17	9913.ENSBTAP00000042411	9913.ENSBTAP00000000814	0	0	0	0	0.902	0.815	0	0.545	0.991
RPL6	RPL5	9913.ENSBTAP00000042411	9913.ENSBTAP00000002626	0	0	0	0	0.969	0.695	0.800	0.766	0.999
RPL6	RPS18	9913.ENSBTAP00000042411	9913.ENSBTAP00000003431	0	0	0	0	0.879	0.818	0	0.578	0.989
RPL6	EIF3G	9913.ENSBTAP00000042411	9913.ENSBTAP00000003545	0	0	0	0	0.623	0	0	0.052	0.628
RPL6	RPS3	9913.ENSBTAP00000042411	9913.ENSBTAP00000003962	0	0	0	0	0.903	0.769	0	0.829	0.995
RPL6	RPL3	9913.ENSBTAP00000042411	9913.ENSBTAP00000004188	0	0	0	0	0.770	0.763	0.800	0.771	0.997
RPL6	AIMP1	9913.ENSBTAP00000042411	9913.ENSBTAP00000005542	0	0	0	0	0.325	0.112	0	0.160	0.453
RPL6	EEF2	9913.ENSBTAP00000042411	9913.ENSBTAP00000005581	0	0	0	0	0.767	0.769	0	0.198	0.953
RPL6	NUDC	9913.ENSBTAP00000042411	9913.ENSBTAP00000005789	0	0	0	0	0.144	0	0	0.329	0.401
RPL6	RPL4	9913.ENSBTAP00000042411	9913.ENSBTAP00000006866	0	0	0	0	0.975	0.763	0	0.700	0.998
RPL6	EIF2S2	9913.ENSBTAP00000042411	9913.ENSBTAP00000007832	0	0	0	0	0.407	0.041	0	0.084	0.433
RPL6	EPRS	9913.ENSBTAP00000042411	9913.ENSBTAP00000009064	0	0	0	0	0.341	0.335	0	0.148	0.594
RPL6	RPSA	9913.ENSBTAP00000042411	9913.ENSBTAP00000012866	0	0	0	0	0.781	0.772	0	0.429	0.969
RPL6	RPS3A	9913.ENSBTAP00000042411	9913.ENSBTAP00000013079	0	0	0	0	0.941	0.660	0	0.450	0.988
RPL6	RPL7A	9913.ENSBTAP00000042411	9913.ENSBTAP00000015358	0	0	0	0	0.823	0.925	0.800	0.474	0.998
RPL6	SERBP1	9913.ENSBTAP00000042411	9913.ENSBTAP00000017211	0	0	0	0	0.201	0.764	0	0.058	0.807
RPL6	RPS8	9913.ENSBTAP00000042411	9913.ENSBTAP00000020326	0	0	0	0	0.962	0.923	0	0.828	0.999
RPL6	RPL18	9913.ENSBTAP00000042411	9913.ENSBTAP00000020452	0	0	0	0	0.808	0.925	0.720	0.702	0.998
RPL6	RPS5	9913.ENSBTAP00000042411	9913.ENSBTAP00000021268	0	0	0	0	0.805	0.839	0	0.636	0.987
RPL6	NCL	9913.ENSBTAP00000042411	9913.ENSBTAP00000021529	0	0	0	0	0.138	0.159	0	0.450	0.566
RPL6	RPS7	9913.ENSBTAP00000042411	9913.ENSBTAP00000021587	0	0	0	0	0.912	0.846	0	0.594	0.994
RPL6	YARS	9913.ENSBTAP00000042411	9913.ENSBTAP00000024051	0	0	0	0	0.399	0.112	0	0.340	0.617
RPL6	RPS20	9913.ENSBTAP00000042411	9913.ENSBTAP00000025484	0	0	0	0	0.839	0.855	0	0.414	0.985
RPL6	RPL31	9913.ENSBTAP00000042411	9913.ENSBTAP00000026259	0	0	0	0	0.950	0.925	0	0.362	0.997
RPL6	RUVBL1	9913.ENSBTAP00000042411	9913.ENSBTAP00000027964	0	0	0	0	0.414	0.093	0	0	0.445
RPL6	EIF5B	9913.ENSBTAP00000042411	9913.ENSBTAP00000034522	0	0	0	0	0.119	0.761	0	0.121	0.798
RPL6	EIF3A	9913.ENSBTAP00000042411	9913.ENSBTAP00000053182	0	0	0	0	0.338	0	0	0.224	0.464
RPL6	HSP90AB1	9913.ENSBTAP00000042411	9913.ENSBTAP00000056225	0	0	0	0	0.096	0.257	0	0.326	0.507
RPL6	EEF1A1	9913.ENSBTAP00000042411	9913.ENSBTAP00000056062	0	0	0	0	0.386	0.357	0	0.280	0.691
RPL6	RPL17	9913.ENSBTAP00000042411	9913.ENSBTAP00000055998	0	0	0	0	0.472	0.496	0.600	0.198	0.903
RPL6	RPL9	9913.ENSBTAP00000042411	9913.ENSBTAP00000054016	0	0	0	0	0.539	0.595	0	0.632	0.925
RPL6	RPLP2	9913.ENSBTAP00000042411	9913.ENSBTAP00000048042	0	0	0	0	0.678	0.764	0	0.388	0.949
RPL6	RPS10	9913.ENSBTAP00000042411	9913.ENSBTAP00000056371	0	0	0	0	0.834	0.769	0	0.728	0.988
RPL6	RPS24	9913.ENSBTAP00000042411	9913.ENSBTAP00000043937	0	0	0	0	0.960	0.769	0	0.657	0.996
RPL7A	RPS17	9913.ENSBTAP00000015358	9913.ENSBTAP00000000814	0	0	0	0	0.889	0.933	0	0.472	0.995
RPL7A	RPL5	9913.ENSBTAP00000015358	9913.ENSBTAP00000002626	0	0	0	0	0.772	0.950	0.800	0.521	0.998
RPL7A	RPS18	9913.ENSBTAP00000015358	9913.ENSBTAP00000003431	0	0	0	0	0.984	0.985	0	0.294	0.999
RPL7A	EIF3G	9913.ENSBTAP00000015358	9913.ENSBTAP00000003545	0	0	0	0	0.758	0.316	0	0	0.827
RPL7A	RPS3	9913.ENSBTAP00000015358	9913.ENSBTAP00000003962	0	0	0	0	0.993	0.985	0	0.428	0.999
RPL7A	RPL3	9913.ENSBTAP00000015358	9913.ENSBTAP00000004188	0	0	0	0	0.961	0.965	0.800	0.756	0.999
RPL7A	EEF2	9913.ENSBTAP00000015358	9913.ENSBTAP00000005581	0	0	0	0	0.845	0.931	0	0.192	0.990
RPL7A	RPL4	9913.ENSBTAP00000015358	9913.ENSBTAP00000006866	0	0	0	0	0.820	0.925	0	0.459	0.992
RPL7A	EPRS	9913.ENSBTAP00000015358	9913.ENSBTAP00000009064	0	0	0	0	0.338	0.258	0	0.058	0.496
RPL7A	RPSA	9913.ENSBTAP00000015358	9913.ENSBTAP00000012866	0	0	0	0	0.972	0.985	0	0.453	0.999
RPL7A	RPS3A	9913.ENSBTAP00000015358	9913.ENSBTAP00000013079	0	0	0	0	0.753	0.763	0	0.610	0.975
RPL7A	EIF1AX	9913.ENSBTAP00000015358	9913.ENSBTAP00000023455	0	0	0	0	0.119	0.351	0	0.083	0.429
RPL7A	YARS	9913.ENSBTAP00000015358	9913.ENSBTAP00000024051	0	0	0	0	0.270	0.156	0	0.202	0.465
RPL7A	PABPC4	9913.ENSBTAP00000015358	9913.ENSBTAP00000022761	0	0	0	0	0.148	0.157	0	0.413	0.541
RPL7A	EIF3A	9913.ENSBTAP00000015358	9913.ENSBTAP00000053182	0	0	0	0	0.383	0.355	0	0.111	0.615
RPL7A	EEF1A1	9913.ENSBTAP00000015358	9913.ENSBTAP00000056062	0	0	0	0	0.438	0.477	0	0.124	0.720
RPL7A	EIF5B	9913.ENSBTAP00000015358	9913.ENSBTAP00000034522	0	0	0	0	0.104	0.886	0	0.202	0.911
RPL7A	RPL9	9913.ENSBTAP00000015358	9913.ENSBTAP00000054016	0	0	0	0	0.642	0.669	0	0.386	0.920
RPL7A	SERBP1	9913.ENSBTAP00000015358	9913.ENSBTAP00000017211	0	0	0	0	0.147	0.926	0	0	0.934
RPL7A	RPL17	9913.ENSBTAP00000015358	9913.ENSBTAP00000055998	0	0	0	0	0.580	0.588	0.600	0.176	0.935
RPL7A	RPLP2	9913.ENSBTAP00000015358	9913.ENSBTAP00000048042	0	0	0	0	0.929	0.929	0	0.111	0.995
RPL7A	RPS24	9913.ENSBTAP00000015358	9913.ENSBTAP00000043937	0	0	0	0	0.890	0.946	0	0.607	0.997
RPL7A	RPL6	9913.ENSBTAP00000015358	9913.ENSBTAP00000042411	0	0	0	0	0.823	0.925	0.800	0.474	0.998
RPL7A	RPS20	9913.ENSBTAP00000015358	9913.ENSBTAP00000025484	0	0	0	0	0.961	0.987	0	0.540	0.999
RPL7A	RPS10	9913.ENSBTAP00000015358	9913.ENSBTAP00000056371	0	0	0	0	0.983	0.942	0	0.117	0.999
RPL7A	RPS5	9913.ENSBTAP00000015358	9913.ENSBTAP00000021268	0	0	0	0	0.983	0.985	0	0.370	0.999
RPL7A	RPL31	9913.ENSBTAP00000015358	9913.ENSBTAP00000026259	0	0	0	0	0.963	0.989	0	0.234	0.999
RPL7A	RPS8	9913.ENSBTAP00000015358	9913.ENSBTAP00000020326	0	0	0	0	0.986	0.964	0	0.796	0.999
RPL7A	RPS7	9913.ENSBTAP00000015358	9913.ENSBTAP00000021587	0	0	0	0	0.979	0.951	0	0.226	0.999
RPL7A	RPL18	9913.ENSBTAP00000015358	9913.ENSBTAP00000020452	0	0	0	0	0.949	0.989	0.360	0.474	0.999
RPL9	RPS17	9913.ENSBTAP00000054016	9913.ENSBTAP00000000814	0	0	0	0	0.613	0.672	0	0.542	0.936
RPL9	RPL5	9913.ENSBTAP00000054016	9913.ENSBTAP00000002626	0	0	0	0	0.472	0.479	0.172	0.439	0.855
RPL9	RPS18	9913.ENSBTAP00000054016	9913.ENSBTAP00000003431	0	0	0	0	0.614	0.648	0	0.293	0.895
RPL9	EIF3G	9913.ENSBTAP00000054016	9913.ENSBTAP00000003545	0	0	0	0	0.432	0	0	0	0.432
RPL9	RPS3	9913.ENSBTAP00000054016	9913.ENSBTAP00000003962	0	0	0	0	0.644	0.648	0	0.270	0.900
RPL9	RPL3	9913.ENSBTAP00000054016	9913.ENSBTAP00000004188	0	0	0	0	0.571	0.523	0.163	0.466	0.896
RPL9	EEF2	9913.ENSBTAP00000054016	9913.ENSBTAP00000005581	0	0	0	0	0.584	0.650	0	0.390	0.903
RPL9	RPL4	9913.ENSBTAP00000054016	9913.ENSBTAP00000006866	0	0	0	0	0.540	0.597	0.157	0.568	0.923
RPL9	EPRS	9913.ENSBTAP00000054016	9913.ENSBTAP00000009064	0	0	0	0	0.168	0.273	0	0.271	0.520
RPL9	RPSA	9913.ENSBTAP00000054016	9913.ENSBTAP00000012866	0	0	0	0	0.613	0.648	0	0.484	0.923
RPL9	RPS3A	9913.ENSBTAP00000054016	9913.ENSBTAP00000013079	0	0	0	0	0.472	0.477	0	0.352	0.805
RPL9	RPL7A	9913.ENSBTAP00000054016	9913.ENSBTAP00000015358	0	0	0	0	0.642	0.669	0	0.386	0.920
RPL9	SERBP1	9913.ENSBTAP00000054016	9913.ENSBTAP00000017211	0	0	0	0	0.099	0.636	0	0	0.658
RPL9	RPS8	9913.ENSBTAP00000054016	9913.ENSBTAP00000020326	0	0	0	0	0.636	0.682	0	0.438	0.929
RPL9	RPL18	9913.ENSBTAP00000054016	9913.ENSBTAP00000020452	0	0	0	0	0.614	0.671	0	0.638	0.950
RPL9	RPS5	9913.ENSBTAP00000054016	9913.ENSBTAP00000021268	0	0	0	0	0.624	0.649	0	0.576	0.939
RPL9	RPS7	9913.ENSBTAP00000054016	9913.ENSBTAP00000021587	0	0	0	0	0.644	0.670	0	0.294	0.909
RPL9	YARS	9913.ENSBTAP00000054016	9913.ENSBTAP00000024051	0	0	0	0	0.098	0.090	0	0.372	0.439
RPL9	RPS20	9913.ENSBTAP00000054016	9913.ENSBTAP00000025484	0	0	0	0	0.625	0.650	0	0.405	0.915
RPL9	RPL31	9913.ENSBTAP00000054016	9913.ENSBTAP00000026259	0	0	0	0	0.626	0.671	0	0.260	0.901
RPL9	EIF5B	9913.ENSBTAP00000054016	9913.ENSBTAP00000034522	0	0	0	0	0.154	0.552	0	0.168	0.657
RPL9	RPL6	9913.ENSBTAP00000054016	9913.ENSBTAP00000042411	0	0	0	0	0.539	0.595	0	0.632	0.925
RPL9	RPS24	9913.ENSBTAP00000054016	9913.ENSBTAP00000043937	0	0	0	0	0.613	0.671	0	0.612	0.946
RPL9	RPLP2	9913.ENSBTAP00000054016	9913.ENSBTAP00000048042	0	0	0	0	0.512	0.643	0	0.315	0.870
RPL9	EEF1A1	9913.ENSBTAP00000054016	9913.ENSBTAP00000056062	0	0	0	0	0.174	0.257	0	0.195	0.463
RPL9	RPL17	9913.ENSBTAP00000054016	9913.ENSBTAP00000055998	0	0	0	0	0.337	0.351	0.138	0.161	0.647
RPL9	RPS10	9913.ENSBTAP00000054016	9913.ENSBTAP00000056371	0	0	0	0	0.614	0.662	0	0.477	0.925
RPLP2	RPS17	9913.ENSBTAP00000048042	9913.ENSBTAP00000000814	0	0	0	0	0.857	0.929	0	0.412	0.993
RPLP2	RPL5	9913.ENSBTAP00000048042	9913.ENSBTAP00000002626	0	0	0	0	0.615	0.761	0	0.309	0.930
RPLP2	RPS18	9913.ENSBTAP00000048042	9913.ENSBTAP00000003431	0	0	0	0	0.878	0.929	0	0.427	0.994
RPLP2	EIF3G	9913.ENSBTAP00000048042	9913.ENSBTAP00000003545	0	0	0	0	0.703	0	0	0.368	0.804
RPLP2	RPS3	9913.ENSBTAP00000048042	9913.ENSBTAP00000003962	0	0	0	0	0.862	0.925	0	0.442	0.993
RPLP2	RPL3	9913.ENSBTAP00000048042	9913.ENSBTAP00000004188	0	0	0	0	0.752	0.764	0	0.350	0.958
RPLP2	EEF2	9913.ENSBTAP00000048042	9913.ENSBTAP00000005581	0	0	0	0	0.754	0.763	0	0.498	0.968
RPLP2	RPL4	9913.ENSBTAP00000048042	9913.ENSBTAP00000006866	0	0	0	0	0.678	0.764	0	0.180	0.932
RPLP2	EPRS	9913.ENSBTAP00000048042	9913.ENSBTAP00000009064	0	0	0	0	0.118	0.317	0	0.312	0.549
RPLP2	RPSA	9913.ENSBTAP00000048042	9913.ENSBTAP00000012866	0	0	0	0	0.881	0.926	0	0.449	0.994
RPLP2	RPS3A	9913.ENSBTAP00000048042	9913.ENSBTAP00000013079	0	0	0	0	0.698	0.760	0	0.142	0.932
RPLP2	RPL7A	9913.ENSBTAP00000048042	9913.ENSBTAP00000015358	0	0	0	0	0.929	0.929	0	0.111	0.995
RPLP2	PPIA	9913.ENSBTAP00000048042	9913.ENSBTAP00000015924	0	0	0	0	0.193	0.296	0	0.066	0.423
RPLP2	SERBP1	9913.ENSBTAP00000048042	9913.ENSBTAP00000017211	0	0	0	0	0.084	0.762	0	0	0.772
RPLP2	HSPA8	9913.ENSBTAP00000048042	9913.ENSBTAP00000017497	0	0	0	0	0.273	0.060	0	0.199	0.404
RPLP2	COPG1	9913.ENSBTAP00000048042	9913.ENSBTAP00000017588	0	0	0	0	0.065	0	0	0.498	0.511
RPLP2	RPS8	9913.ENSBTAP00000048042	9913.ENSBTAP00000020326	0	0	0	0	0.944	0.943	0	0.256	0.997
RPLP2	RPL18	9913.ENSBTAP00000048042	9913.ENSBTAP00000020452	0	0	0	0	0.862	0.929	0	0.413	0.993
RPLP2	RPS5	9913.ENSBTAP00000048042	9913.ENSBTAP00000021268	0	0	0	0	0.775	0.939	0	0.165	0.987
RPLP2	RPS7	9913.ENSBTAP00000048042	9913.ENSBTAP00000021587	0	0	0	0	0.787	0.942	0	0.224	0.989
RPLP2	RPS20	9913.ENSBTAP00000048042	9913.ENSBTAP00000025484	0	0	0	0	0.828	0.943	0	0.174	0.991
RPLP2	RPL31	9913.ENSBTAP00000048042	9913.ENSBTAP00000026259	0	0	0	0	0.740	0.928	0	0.339	0.986
RPLP2	CFL1	9913.ENSBTAP00000048042	9913.ENSBTAP00000028602	0	0	0	0	0.079	0	0	0.394	0.418
RPLP2	RPL6	9913.ENSBTAP00000048042	9913.ENSBTAP00000042411	0	0	0	0	0.678	0.764	0	0.388	0.949
RPLP2	RPS24	9913.ENSBTAP00000048042	9913.ENSBTAP00000043937	0	0	0	0	0.756	0.926	0	0.545	0.991
RPLP2	RAN	9913.ENSBTAP00000048042	9913.ENSBTAP00000046975	0	0	0	0	0.472	0	0	0.064	0.484
RPLP2	EEF1A1	9913.ENSBTAP00000048042	9913.ENSBTAP00000056062	0	0	0	0	0.243	0.221	0	0.179	0.473
RPLP2	RPL17	9913.ENSBTAP00000048042	9913.ENSBTAP00000055998	0	0	0	0	0.570	0.503	0	0.064	0.782
RPLP2	RPL9	9913.ENSBTAP00000048042	9913.ENSBTAP00000054016	0	0	0	0	0.512	0.643	0	0.315	0.870
RPLP2	RPS10	9913.ENSBTAP00000048042	9913.ENSBTAP00000056371	0	0	0	0	0.747	0.926	0	0.331	0.986
RPS10	RPS17	9913.ENSBTAP00000056371	9913.ENSBTAP00000000814	0	0	0	0	0.927	0.944	0	0.884	0.999
RPS10	RPL5	9913.ENSBTAP00000056371	9913.ENSBTAP00000002626	0	0	0	0	0.752	0.763	0	0.807	0.987
RPS10	RPS18	9913.ENSBTAP00000056371	9913.ENSBTAP00000003431	0	0	0	0	0.984	0.948	0.540	0.627	0.999
RPS10	EIF3G	9913.ENSBTAP00000056371	9913.ENSBTAP00000003545	0	0	0	0	0.724	0.763	0	0.210	0.943
RPS10	RPS3	9913.ENSBTAP00000056371	9913.ENSBTAP00000003962	0	0	0	0	0.982	0.943	0.800	0.845	0.999
RPS10	RPL3	9913.ENSBTAP00000056371	9913.ENSBTAP00000004188	0	0	0	0	0.789	0.773	0	0.613	0.979
RPS10	EEF2	9913.ENSBTAP00000056371	9913.ENSBTAP00000005581	0	0	0	0	0.501	0.930	0	0.361	0.975
RPS10	RPL4	9913.ENSBTAP00000056371	9913.ENSBTAP00000006866	0	0	0	0	0.811	0.814	0	0.611	0.985
RPS10	EIF2S2	9913.ENSBTAP00000056371	9913.ENSBTAP00000007832	0	0	0	0	0.177	0.662	0	0.114	0.732
RPS10	EPRS	9913.ENSBTAP00000056371	9913.ENSBTAP00000009064	0	0	0	0	0.338	0.392	0	0	0.580
RPS10	RPSA	9913.ENSBTAP00000056371	9913.ENSBTAP00000012866	0	0	0	0	0.878	0.936	0.540	0.588	0.998
RPS10	RPS3A	9913.ENSBTAP00000056371	9913.ENSBTAP00000013079	0	0	0	0	0.769	0.762	0.800	0.635	0.995
RPS10	RPL7A	9913.ENSBTAP00000056371	9913.ENSBTAP00000015358	0	0	0	0	0.983	0.942	0	0.117	0.999
RPS10	SERBP1	9913.ENSBTAP00000056371	9913.ENSBTAP00000017211	0	0	0	0	0.165	0.923	0	0.175	0.942
RPS10	RPS8	9913.ENSBTAP00000056371	9913.ENSBTAP00000020326	0	0	0	0	0.980	0.955	0.540	0.795	0.999
RPS10	RPL18	9913.ENSBTAP00000056371	9913.ENSBTAP00000020452	0	0	0	0	0.983	0.942	0	0.780	0.999
RPS10	RPS5	9913.ENSBTAP00000056371	9913.ENSBTAP00000021268	0	0	0	0	0.978	0.947	0.540	0.594	0.999
RPS10	RPS7	9913.ENSBTAP00000056371	9913.ENSBTAP00000021587	0	0	0	0	0.985	0.950	0.540	0.714	0.999
RPS10	EIF1AX	9913.ENSBTAP00000056371	9913.ENSBTAP00000023455	0	0	0	0	0.463	0.758	0	0	0.864
RPS10	RPS20	9913.ENSBTAP00000056371	9913.ENSBTAP00000025484	0	0	0	0	0.965	0.948	0.800	0.755	0.999
RPS10	RPL31	9913.ENSBTAP00000056371	9913.ENSBTAP00000026259	0	0	0	0	0.977	0.946	0	0.786	0.999
RPS10	EIF4G1	9913.ENSBTAP00000056371	9913.ENSBTAP00000032150	0	0	0	0	0.089	0.538	0	0.070	0.574
RPS10	EIF5B	9913.ENSBTAP00000056371	9913.ENSBTAP00000034522	0	0	0	0	0.065	0.880	0	0.130	0.893
RPS10	RPL6	9913.ENSBTAP00000056371	9913.ENSBTAP00000042411	0	0	0	0	0.834	0.769	0	0.728	0.988
RPS10	RPS24	9913.ENSBTAP00000056371	9913.ENSBTAP00000043937	0	0	0	0	0.839	0.946	0.800	0.871	0.999
RPS10	RPLP2	9913.ENSBTAP00000056371	9913.ENSBTAP00000048042	0	0	0	0	0.747	0.926	0	0.331	0.986
RPS10	EIF3A	9913.ENSBTAP00000056371	9913.ENSBTAP00000053182	0	0	0	0	0.120	0.787	0	0.332	0.863
RPS10	RPL9	9913.ENSBTAP00000056371	9913.ENSBTAP00000054016	0	0	0	0	0.614	0.662	0	0.477	0.925
RPS10	RPL17	9913.ENSBTAP00000056371	9913.ENSBTAP00000055998	0	0	0	0	0.565	0.557	0	0.163	0.824
RPS10	EEF1A1	9913.ENSBTAP00000056371	9913.ENSBTAP00000056062	0	0	0	0	0.364	0.351	0	0.069	0.582
RPS17	RANBP1	9913.ENSBTAP00000000814	9913.ENSBTAP00000008744	0	0	0	0	0.413	0	0	0	0.412
RPS17	EPRS	9913.ENSBTAP00000000814	9913.ENSBTAP00000009064	0	0	0	0	0.381	0.436	0	0.071	0.647
RPS17	EIF4G1	9913.ENSBTAP00000000814	9913.ENSBTAP00000032150	0	0	0	0	0.063	0.670	0	0	0.677
RPS17	EEF1A1	9913.ENSBTAP00000000814	9913.ENSBTAP00000056062	0	0	0	0	0.436	0.354	0	0.184	0.677
RPS17	EIF2S2	9913.ENSBTAP00000000814	9913.ENSBTAP00000007832	0	0	0	0	0.207	0.670	0	0.052	0.730
RPS17	RPL17	9913.ENSBTAP00000000814	9913.ENSBTAP00000055998	0	0	0	0	0.570	0.557	0	0.190	0.832
RPS17	EIF3A	9913.ENSBTAP00000000814	9913.ENSBTAP00000053182	0	0	0	0	0.089	0.806	0	0.196	0.845
RPS17	EIF5B	9913.ENSBTAP00000000814	9913.ENSBTAP00000034522	0	0	0	0	0	0.880	0	0.104	0.887
RPS17	EIF3G	9913.ENSBTAP00000000814	9913.ENSBTAP00000003545	0	0	0	0	0.635	0.768	0	0.121	0.919
RPS17	EIF1AX	9913.ENSBTAP00000000814	9913.ENSBTAP00000023455	0	0	0	0	0.645	0.763	0	0.184	0.925
RPS17	SERBP1	9913.ENSBTAP00000000814	9913.ENSBTAP00000017211	0	0	0	0	0.127	0.926	0	0.042	0.932
RPS17	RPL9	9913.ENSBTAP00000000814	9913.ENSBTAP00000054016	0	0	0	0	0.613	0.672	0	0.542	0.936
RPS17	RPS3A	9913.ENSBTAP00000000814	9913.ENSBTAP00000013079	0	0	0	0	0.818	0.763	0	0.223	0.963
RPS17	RPL3	9913.ENSBTAP00000000814	9913.ENSBTAP00000004188	0	0	0	0	0.751	0.764	0	0.570	0.972
RPS17	EEF2	9913.ENSBTAP00000000814	9913.ENSBTAP00000005581	0	0	0	0	0.792	0.931	0	0.400	0.990
RPS17	RPL6	9913.ENSBTAP00000000814	9913.ENSBTAP00000042411	0	0	0	0	0.902	0.815	0	0.545	0.991
RPS17	RPL5	9913.ENSBTAP00000000814	9913.ENSBTAP00000002626	0	0	0	0	0.822	0.771	0	0.824	0.992
RPS17	RPLP2	9913.ENSBTAP00000000814	9913.ENSBTAP00000048042	0	0	0	0	0.857	0.929	0	0.412	0.993
RPS17	RPL4	9913.ENSBTAP00000000814	9913.ENSBTAP00000006866	0	0	0	0	0.860	0.924	0	0.546	0.994
RPS17	RPL7A	9913.ENSBTAP00000000814	9913.ENSBTAP00000015358	0	0	0	0	0.889	0.933	0	0.472	0.995
RPS17	RPS5	9913.ENSBTAP00000000814	9913.ENSBTAP00000021268	0	0	0	0	0.901	0.946	0	0.590	0.997
RPS17	RPSA	9913.ENSBTAP00000000814	9913.ENSBTAP00000012866	0	0	0	0	0.880	0.948	0	0.676	0.997
RPS17	RPL31	9913.ENSBTAP00000000814	9913.ENSBTAP00000026259	0	0	0	0	0.978	0.948	0	0.736	0.999
RPS17	RPS8	9913.ENSBTAP00000000814	9913.ENSBTAP00000020326	0	0	0	0	0.959	0.958	0	0.682	0.999
RPS17	RPS10	9913.ENSBTAP00000000814	9913.ENSBTAP00000056371	0	0	0	0	0.927	0.944	0	0.884	0.999
RPS17	RPS20	9913.ENSBTAP00000000814	9913.ENSBTAP00000025484	0	0	0	0	0.945	0.945	0	0.797	0.999
RPS17	RPS24	9913.ENSBTAP00000000814	9913.ENSBTAP00000043937	0	0	0	0	0.969	0.962	0	0.906	0.999
RPS17	RPS3	9913.ENSBTAP00000000814	9913.ENSBTAP00000003962	0	0	0	0	0.974	0.941	0	0.722	0.999
RPS17	RPS18	9913.ENSBTAP00000000814	9913.ENSBTAP00000003431	0	0	0	0	0.971	0.944	0	0.708	0.999
RPS17	RPL18	9913.ENSBTAP00000000814	9913.ENSBTAP00000020452	0	0	0	0	0.907	0.952	0	0.834	0.999
RPS17	RPS7	9913.ENSBTAP00000000814	9913.ENSBTAP00000021587	0	0	0	0	0.946	0.963	0	0.690	0.999
RPS18	RPS17	9913.ENSBTAP00000003431	9913.ENSBTAP00000000814	0	0	0	0	0.971	0.944	0	0.708	0.999
RPS18	RPL5	9913.ENSBTAP00000003431	9913.ENSBTAP00000002626	0	0	0	0	0.808	0.950	0	0.443	0.994
RPS18	AIMP1	9913.ENSBTAP00000003431	9913.ENSBTAP00000005542	0	0	0	0	0.164	0.120	0	0.319	0.455
RPS18	ABCF1	9913.ENSBTAP00000003431	9913.ENSBTAP00000009098	0	0	0	0	0.054	0.431	0	0.078	0.460
RPS18	HSP90AB1	9913.ENSBTAP00000003431	9913.ENSBTAP00000056225	0	0	0	0	0.066	0.093	0	0.502	0.541
RPS18	GAPDH	9913.ENSBTAP00000003431	9913.ENSBTAP00000037577	0	0	0	0	0.103	0	0	0.663	0.685
RPS18	YARS	9913.ENSBTAP00000003431	9913.ENSBTAP00000024051	0	0	0	0	0.192	0.120	0	0.513	0.623
RPS18	EIF4G1	9913.ENSBTAP00000003431	9913.ENSBTAP00000032150	0	0	0	0	0.116	0.670	0	0.162	0.734
RPS18	EPRS	9913.ENSBTAP00000003431	9913.ENSBTAP00000009064	0	0	0	0	0.350	0.433	0	0.414	0.765
RPS18	EEF1A1	9913.ENSBTAP00000003431	9913.ENSBTAP00000056062	0	0	0	0	0.369	0.406	0	0.570	0.824
RPS18	RPL17	9913.ENSBTAP00000003431	9913.ENSBTAP00000055998	0	0	0	0	0.615	0.546	0	0.195	0.847
RPS18	EIF3A	9913.ENSBTAP00000003431	9913.ENSBTAP00000053182	0	0	0	0	0.200	0.839	0	0.131	0.878
RPS18	EIF2S2	9913.ENSBTAP00000003431	9913.ENSBTAP00000007832	0	0	0	0	0.612	0.670	0	0.178	0.885
RPS18	RPL9	9913.ENSBTAP00000003431	9913.ENSBTAP00000054016	0	0	0	0	0.614	0.648	0	0.293	0.895
RPS18	EIF5B	9913.ENSBTAP00000003431	9913.ENSBTAP00000034522	0	0	0	0	0.200	0.880	0	0.320	0.929
RPS18	EIF3G	9913.ENSBTAP00000003431	9913.ENSBTAP00000003545	0	0	0	0	0.720	0.764	0	0	0.931
RPS18	SERBP1	9913.ENSBTAP00000003431	9913.ENSBTAP00000017211	0	0	0	0	0.280	0.926	0	0	0.944
RPS18	EIF1AX	9913.ENSBTAP00000003431	9913.ENSBTAP00000023455	0	0	0	0	0.670	0.763	0	0.321	0.942
RPS18	RPS3A	9913.ENSBTAP00000003431	9913.ENSBTAP00000013079	0	0	0	0	0.788	0.763	0.360	0.540	0.983
RPS18	EEF2	9913.ENSBTAP00000003431	9913.ENSBTAP00000005581	0	0	0	0	0.775	0.931	0	0.295	0.988
RPS18	RPL6	9913.ENSBTAP00000003431	9913.ENSBTAP00000042411	0	0	0	0	0.879	0.818	0	0.578	0.989
RPS18	RPLP2	9913.ENSBTAP00000003431	9913.ENSBTAP00000048042	0	0	0	0	0.878	0.929	0	0.427	0.994
RPS18	RPL3	9913.ENSBTAP00000003431	9913.ENSBTAP00000004188	0	0	0	0	0.866	0.950	0	0.475	0.996
RPS18	RPL4	9913.ENSBTAP00000003431	9913.ENSBTAP00000006866	0	0	0	0	0.878	0.913	0	0.720	0.996
RPS18	RPS8	9913.ENSBTAP00000003431	9913.ENSBTAP00000020326	0	0	0	0	0.980	0.965	0.540	0.832	0.999
RPS18	RPL31	9913.ENSBTAP00000003431	9913.ENSBTAP00000026259	0	0	0	0	0.967	0.984	0	0.162	0.999
RPS18	RPS20	9913.ENSBTAP00000003431	9913.ENSBTAP00000025484	0	0	0	0	0.971	0.986	0.622	0.424	0.999
RPS18	RPS5	9913.ENSBTAP00000003431	9913.ENSBTAP00000021268	0	0	0	0	0.996	0.986	0.622	0.590	0.999
RPS18	RPS10	9913.ENSBTAP00000003431	9913.ENSBTAP00000056371	0	0	0	0	0.984	0.948	0.540	0.627	0.999
RPS18	RPL7A	9913.ENSBTAP00000003431	9913.ENSBTAP00000015358	0	0	0	0	0.984	0.985	0	0.294	0.999
RPS18	RPS3	9913.ENSBTAP00000003431	9913.ENSBTAP00000003962	0	0	0	0	0.972	0.985	0.644	0.716	0.999
RPS18	RPSA	9913.ENSBTAP00000003431	9913.ENSBTAP00000012866	0	0	0	0	0.959	0.985	0.622	0.513	0.999
RPS18	RPS24	9913.ENSBTAP00000003431	9913.ENSBTAP00000043937	0	0	0	0	0.999	0.945	0	0.728	0.999
RPS18	RPS7	9913.ENSBTAP00000003431	9913.ENSBTAP00000021587	0	0	0	0	0.998	0.965	0.540	0.512	0.999
RPS18	RPL18	9913.ENSBTAP00000003431	9913.ENSBTAP00000020452	0	0	0	0	0.970	0.985	0	0.660	0.999
RPS20	RPS17	9913.ENSBTAP00000025484	9913.ENSBTAP00000000814	0	0	0	0	0.945	0.945	0	0.797	0.999
RPS20	RPL5	9913.ENSBTAP00000025484	9913.ENSBTAP00000002626	0	0	0	0	0.780	0.950	0	0.731	0.996
RPS20	RPS18	9913.ENSBTAP00000025484	9913.ENSBTAP00000003431	0	0	0	0	0.971	0.986	0.622	0.424	0.999
RPS20	EIF3G	9913.ENSBTAP00000025484	9913.ENSBTAP00000003545	0	0	0	0	0.776	0.924	0	0.552	0.991
RPS20	RPS3	9913.ENSBTAP00000025484	9913.ENSBTAP00000003962	0	0	0	0	0.977	0.985	0.835	0.814	0.999
RPS20	RPL3	9913.ENSBTAP00000025484	9913.ENSBTAP00000004188	0	0	0	0	0.851	0.950	0	0.604	0.996
RPS20	EEF2	9913.ENSBTAP00000025484	9913.ENSBTAP00000005581	0	0	0	0	0.795	0.931	0	0.282	0.988
RPS20	RPL4	9913.ENSBTAP00000025484	9913.ENSBTAP00000006866	0	0	0	0	0.855	0.925	0	0.426	0.993
RPS20	EIF2S2	9913.ENSBTAP00000025484	9913.ENSBTAP00000007832	0	0	0	0	0.696	0.670	0	0.109	0.902
RPS20	EPRS	9913.ENSBTAP00000025484	9913.ENSBTAP00000009064	0	0	0	0	0.734	0.390	0	0.271	0.871
RPS20	ABCF1	9913.ENSBTAP00000025484	9913.ENSBTAP00000009098	0	0	0	0	0.089	0.356	0	0.118	0.437
RPS20	RPSA	9913.ENSBTAP00000025484	9913.ENSBTAP00000012866	0	0	0	0	0.910	0.985	0.616	0.650	0.999
RPS20	RPS3A	9913.ENSBTAP00000025484	9913.ENSBTAP00000013079	0	0	0	0	0.792	0.763	0.800	0.407	0.993
RPS20	RPL7A	9913.ENSBTAP00000025484	9913.ENSBTAP00000015358	0	0	0	0	0.961	0.987	0	0.540	0.999
RPS20	SERBP1	9913.ENSBTAP00000025484	9913.ENSBTAP00000017211	0	0	0	0	0.093	0.926	0	0.065	0.931
RPS20	HSPA8	9913.ENSBTAP00000025484	9913.ENSBTAP00000017497	0	0	0	0	0.267	0.218	0	0.181	0.489
RPS20	RPS8	9913.ENSBTAP00000025484	9913.ENSBTAP00000020326	0	0	0	0	0.987	0.989	0.540	0.549	0.999
RPS20	RPL18	9913.ENSBTAP00000025484	9913.ENSBTAP00000020452	0	0	0	0	0.926	0.988	0	0.348	0.999
RPS20	RPS5	9913.ENSBTAP00000025484	9913.ENSBTAP00000021268	0	0	0	0	0.974	0.986	0.616	0.597	0.999
RPS20	RPS7	9913.ENSBTAP00000025484	9913.ENSBTAP00000021587	0	0	0	0	0.969	0.965	0.540	0.460	0.999
RPS20	EIF1AX	9913.ENSBTAP00000025484	9913.ENSBTAP00000023455	0	0	0	0	0.253	0.763	0	0.223	0.850
RPS20	YARS	9913.ENSBTAP00000025484	9913.ENSBTAP00000024051	0	0	0	0	0.452	0.069	0	0.273	0.596
RPS20	RAN	9913.ENSBTAP00000025484	9913.ENSBTAP00000046975	0	0	0	0	0.432	0	0	0	0.432
RPS20	HSP90AB1	9913.ENSBTAP00000025484	9913.ENSBTAP00000056225	0	0	0	0	0.111	0.399	0	0.052	0.449
RPS20	RUVBL1	9913.ENSBTAP00000025484	9913.ENSBTAP00000027964	0	0	0	0	0.630	0	0	0	0.630
RPS20	EIF4G1	9913.ENSBTAP00000025484	9913.ENSBTAP00000032150	0	0	0	0	0.063	0.670	0	0.258	0.750
RPS20	EEF1A1	9913.ENSBTAP00000025484	9913.ENSBTAP00000056062	0	0	0	0	0.446	0.406	0	0.414	0.790
RPS20	RPL17	9913.ENSBTAP00000025484	9913.ENSBTAP00000055998	0	0	0	0	0.571	0.546	0	0.345	0.861
RPS20	RPL9	9913.ENSBTAP00000025484	9913.ENSBTAP00000054016	0	0	0	0	0.625	0.650	0	0.405	0.915
RPS20	EIF5B	9913.ENSBTAP00000025484	9913.ENSBTAP00000034522	0	0	0	0	0.147	0.907	0	0.333	0.942
RPS20	EIF3A	9913.ENSBTAP00000025484	9913.ENSBTAP00000053182	0	0	0	0	0.227	0.865	0	0.574	0.951
RPS20	RPL6	9913.ENSBTAP00000025484	9913.ENSBTAP00000042411	0	0	0	0	0.839	0.855	0	0.414	0.985
RPS20	RPLP2	9913.ENSBTAP00000025484	9913.ENSBTAP00000048042	0	0	0	0	0.828	0.943	0	0.174	0.991
RPS20	RPS24	9913.ENSBTAP00000025484	9913.ENSBTAP00000043937	0	0	0	0	0.910	0.945	0.800	0.794	0.999
RPS20	RPL31	9913.ENSBTAP00000025484	9913.ENSBTAP00000026259	0	0	0	0	0.971	0.969	0	0.696	0.999
RPS20	RPS10	9913.ENSBTAP00000025484	9913.ENSBTAP00000056371	0	0	0	0	0.965	0.948	0.800	0.755	0.999
RPS24	RPS17	9913.ENSBTAP00000043937	9913.ENSBTAP00000000814	0	0	0	0	0.969	0.962	0	0.906	0.999
RPS24	RPL5	9913.ENSBTAP00000043937	9913.ENSBTAP00000002626	0	0	0	0	0.975	0.763	0	0.861	0.999
RPS24	RPS18	9913.ENSBTAP00000043937	9913.ENSBTAP00000003431	0	0	0	0	0.999	0.945	0	0.728	0.999
RPS24	EIF3G	9913.ENSBTAP00000043937	9913.ENSBTAP00000003545	0	0	0	0	0.679	0.768	0	0.188	0.934
RPS24	RPS3	9913.ENSBTAP00000043937	9913.ENSBTAP00000003962	0	0	0	0	0.899	0.943	0.800	0.697	0.999
RPS24	RPL3	9913.ENSBTAP00000043937	9913.ENSBTAP00000004188	0	0	0	0	0.795	0.787	0	0.604	0.981
RPS24	EEF2	9913.ENSBTAP00000043937	9913.ENSBTAP00000005581	0	0	0	0	0.582	0.931	0	0.220	0.975
RPS24	RPL4	9913.ENSBTAP00000043937	9913.ENSBTAP00000006866	0	0	0	0	0.980	0.822	0	0.487	0.998
RPS24	EIF2S2	9913.ENSBTAP00000043937	9913.ENSBTAP00000007832	0	0	0	0	0.406	0.670	0	0.289	0.848
RPS24	EPRS	9913.ENSBTAP00000043937	9913.ENSBTAP00000009064	0	0	0	0	0.336	0.436	0	0.259	0.698
RPS24	RPSA	9913.ENSBTAP00000043937	9913.ENSBTAP00000012866	0	0	0	0	0.815	0.957	0	0.730	0.997
RPS24	RPS3A	9913.ENSBTAP00000043937	9913.ENSBTAP00000013079	0	0	0	0	0.971	0.763	0.800	0.591	0.999
RPS24	RPL7A	9913.ENSBTAP00000043937	9913.ENSBTAP00000015358	0	0	0	0	0.890	0.946	0	0.607	0.997
RPS24	SERBP1	9913.ENSBTAP00000043937	9913.ENSBTAP00000017211	0	0	0	0	0.224	0.926	0	0	0.940
RPS24	RPS8	9913.ENSBTAP00000043937	9913.ENSBTAP00000020326	0	0	0	0	0.972	0.965	0	0.840	0.999
RPS24	RPL18	9913.ENSBTAP00000043937	9913.ENSBTAP00000020452	0	0	0	0	0.835	0.945	0	0.783	0.997
RPS24	RPS5	9913.ENSBTAP00000043937	9913.ENSBTAP00000021268	0	0	0	0	0.897	0.966	0	0.611	0.998
RPS24	RPS7	9913.ENSBTAP00000043937	9913.ENSBTAP00000021587	0	0	0	0	0.999	0.950	0	0.684	0.999
RPS24	EIF1AX	9913.ENSBTAP00000043937	9913.ENSBTAP00000023455	0	0	0	0	0.605	0.763	0	0	0.902
RPS24	RPS20	9913.ENSBTAP00000043937	9913.ENSBTAP00000025484	0	0	0	0	0.910	0.945	0.800	0.794	0.999
RPS24	RPL31	9913.ENSBTAP00000043937	9913.ENSBTAP00000026259	0	0	0	0	0.967	0.951	0	0.780	0.999
RPS24	EIF4G1	9913.ENSBTAP00000043937	9913.ENSBTAP00000032150	0	0	0	0	0.117	0.670	0	0.210	0.749
RPS24	EIF5B	9913.ENSBTAP00000043937	9913.ENSBTAP00000034522	0	0	0	0	0.099	0.880	0	0	0.887
RPS24	RPL6	9913.ENSBTAP00000043937	9913.ENSBTAP00000042411	0	0	0	0	0.960	0.769	0	0.657	0.996
RPS24	EEF1A1	9913.ENSBTAP00000043937	9913.ENSBTAP00000056062	0	0	0	0	0.382	0.435	0	0.136	0.671
RPS24	RPL17	9913.ENSBTAP00000043937	9913.ENSBTAP00000055998	0	0	0	0	0.595	0.557	0	0.274	0.858
RPS24	EIF3A	9913.ENSBTAP00000043937	9913.ENSBTAP00000053182	0	0	0	0	0.439	0.802	0	0.142	0.896
RPS24	RPL9	9913.ENSBTAP00000043937	9913.ENSBTAP00000054016	0	0	0	0	0.613	0.671	0	0.612	0.946
RPS24	RPLP2	9913.ENSBTAP00000043937	9913.ENSBTAP00000048042	0	0	0	0	0.756	0.926	0	0.545	0.991
RPS24	RPS10	9913.ENSBTAP00000043937	9913.ENSBTAP00000056371	0	0	0	0	0.839	0.946	0.800	0.871	0.999
RPS3	RPS17	9913.ENSBTAP00000003962	9913.ENSBTAP00000000814	0	0	0	0	0.974	0.941	0	0.722	0.999
RPS3	RPL5	9913.ENSBTAP00000003962	9913.ENSBTAP00000002626	0	0	0	0	0.821	0.950	0	0.842	0.998
RPS3	RPS18	9913.ENSBTAP00000003962	9913.ENSBTAP00000003431	0	0	0	0	0.972	0.985	0.644	0.716	0.999
RPS3	EIF3G	9913.ENSBTAP00000003962	9913.ENSBTAP00000003545	0	0	0	0	0.812	0.666	0	0.632	0.974
RPS3	PABPC1	9913.ENSBTAP00000003962	9913.ENSBTAP00000056644	0	0	0	0	0.144	0.120	0	0.272	0.404
RPS3	SNX2	9913.ENSBTAP00000003962	9913.ENSBTAP00000035453	0	0	0	0	0.420	0	0	0	0.420
RPS3	G3BP1	9913.ENSBTAP00000003962	9913.ENSBTAP00000027067	0	0	0	0	0.064	0	0	0.413	0.427
RPS3	RUVBL1	9913.ENSBTAP00000003962	9913.ENSBTAP00000027964	0	0	0	0	0.379	0.120	0	0.043	0.431
RPS3	LARP1	9913.ENSBTAP00000003962	9913.ENSBTAP00000011109	0	0	0	0	0.071	0.225	0	0.284	0.439
RPS3	HSPA8	9913.ENSBTAP00000003962	9913.ENSBTAP00000017497	0	0	0	0	0.255	0.120	0	0.261	0.473
RPS3	ABCF1	9913.ENSBTAP00000003962	9913.ENSBTAP00000009098	0	0	0	0	0.119	0.432	0	0	0.478
RPS3	AIMP1	9913.ENSBTAP00000003962	9913.ENSBTAP00000005542	0	0	0	0	0.163	0.120	0	0.312	0.449
RPS3	NCL	9913.ENSBTAP00000003962	9913.ENSBTAP00000021529	0	0	0	0	0.209	0.120	0	0.370	0.523
RPS3	EIF4G1	9913.ENSBTAP00000003962	9913.ENSBTAP00000032150	0	0	0	0	0.066	0.118	0	0.476	0.531
RPS3	RAN	9913.ENSBTAP00000003962	9913.ENSBTAP00000046975	0	0	0	0	0.499	0	0	0.124	0.542
RPS3	HSP90AB1	9913.ENSBTAP00000003962	9913.ENSBTAP00000056225	0	0	0	0	0.120	0.093	0	0.521	0.584
RPS3	GAPDH	9913.ENSBTAP00000003962	9913.ENSBTAP00000037577	0	0	0	0	0.146	0.257	0	0.397	0.583
RPS3	YARS	9913.ENSBTAP00000003962	9913.ENSBTAP00000024051	0	0	0	0	0.155	0.148	0	0.599	0.686
RPS3	EEF1A1	9913.ENSBTAP00000003962	9913.ENSBTAP00000056062	0	0	0	0	0.565	0.257	0	0.340	0.768
RPS3	EIF2S2	9913.ENSBTAP00000003962	9913.ENSBTAP00000007832	0	0	0	0	0.489	0.310	0	0.495	0.806
RPS3	RPL17	9913.ENSBTAP00000003962	9913.ENSBTAP00000055998	0	0	0	0	0.577	0.546	0	0.227	0.838
RPS3	SERBP1	9913.ENSBTAP00000003962	9913.ENSBTAP00000017211	0	0	0	0	0.144	0.830	0	0.195	0.872
RPS3	EIF1AX	9913.ENSBTAP00000003962	9913.ENSBTAP00000023455	0	0	0	0	0.349	0.763	0	0.284	0.879
RPS3	EPRS	9913.ENSBTAP00000003962	9913.ENSBTAP00000009064	0	0	0	0	0.566	0.643	0	0.461	0.909
RPS3	RPL9	9913.ENSBTAP00000003962	9913.ENSBTAP00000054016	0	0	0	0	0.644	0.648	0	0.270	0.900
RPS3	EIF5B	9913.ENSBTAP00000003962	9913.ENSBTAP00000034522	0	0	0	0	0.179	0.909	0	0.470	0.956
RPS3	EIF3A	9913.ENSBTAP00000003962	9913.ENSBTAP00000053182	0	0	0	0	0.449	0.833	0	0.711	0.971
RPS3	RPLP2	9913.ENSBTAP00000003962	9913.ENSBTAP00000048042	0	0	0	0	0.862	0.925	0	0.442	0.993
RPS3	RPL4	9913.ENSBTAP00000003962	9913.ENSBTAP00000006866	0	0	0	0	0.890	0.782	0	0.736	0.993
RPS3	EEF2	9913.ENSBTAP00000003962	9913.ENSBTAP00000005581	0	0	0	0	0.870	0.931	0	0.540	0.995
RPS3	RPL6	9913.ENSBTAP00000003962	9913.ENSBTAP00000042411	0	0	0	0	0.903	0.769	0	0.829	0.995
RPS3	RPS3A	9913.ENSBTAP00000003962	9913.ENSBTAP00000013079	0	0	0	0	0.826	0.761	0.800	0.624	0.996
RPS3	RPL3	9913.ENSBTAP00000003962	9913.ENSBTAP00000004188	0	0	0	0	0.846	0.950	0	0.736	0.997
RPS3	RPL31	9913.ENSBTAP00000003962	9913.ENSBTAP00000026259	0	0	0	0	0.978	0.950	0	0.399	0.999
RPS3	RPS8	9913.ENSBTAP00000003962	9913.ENSBTAP00000020326	0	0	0	0	0.992	0.950	0.540	0.831	0.999
RPS3	RPS20	9913.ENSBTAP00000003962	9913.ENSBTAP00000025484	0	0	0	0	0.977	0.985	0.835	0.814	0.999
RPS3	RPL7A	9913.ENSBTAP00000003962	9913.ENSBTAP00000015358	0	0	0	0	0.993	0.985	0	0.428	0.999
RPS3	RPS10	9913.ENSBTAP00000003962	9913.ENSBTAP00000056371	0	0	0	0	0.982	0.943	0.800	0.845	0.999
RPS3	RPS5	9913.ENSBTAP00000003962	9913.ENSBTAP00000021268	0	0	0	0	0.988	0.985	0.622	0.749	0.999
RPS3	RPS24	9913.ENSBTAP00000003962	9913.ENSBTAP00000043937	0	0	0	0	0.899	0.943	0.800	0.697	0.999
RPS3	RPSA	9913.ENSBTAP00000003962	9913.ENSBTAP00000012866	0	0	0	0	0.977	0.985	0.622	0.706	0.999
RPS3	RPS7	9913.ENSBTAP00000003962	9913.ENSBTAP00000021587	0	0	0	0	0.985	0.945	0.540	0.573	0.999
RPS3	RPL18	9913.ENSBTAP00000003962	9913.ENSBTAP00000020452	0	0	0	0	0.984	0.985	0	0.612	0.999
RPS3A	RPS17	9913.ENSBTAP00000013079	9913.ENSBTAP00000000814	0	0	0	0	0.818	0.763	0	0.223	0.963
RPS3A	RPL5	9913.ENSBTAP00000013079	9913.ENSBTAP00000002626	0	0	0	0	0.959	0.621	0	0.468	0.991
RPS3A	RPS18	9913.ENSBTAP00000013079	9913.ENSBTAP00000003431	0	0	0	0	0.788	0.763	0.360	0.540	0.983
RPS3A	EIF3G	9913.ENSBTAP00000013079	9913.ENSBTAP00000003545	0	0	0	0	0.650	0.620	0	0	0.861
RPS3A	RPS3	9913.ENSBTAP00000013079	9913.ENSBTAP00000003962	0	0	0	0	0.826	0.761	0.800	0.624	0.996
RPS3A	RPL3	9913.ENSBTAP00000013079	9913.ENSBTAP00000004188	0	0	0	0	0.657	0.668	0	0.275	0.910
RPS3A	EEF2	9913.ENSBTAP00000013079	9913.ENSBTAP00000005581	0	0	0	0	0.710	0.736	0	0.204	0.933
RPS3A	RPL4	9913.ENSBTAP00000013079	9913.ENSBTAP00000006866	0	0	0	0	0.966	0.670	0	0.527	0.994
RPS3A	EIF2S2	9913.ENSBTAP00000013079	9913.ENSBTAP00000007832	0	0	0	0	0.186	0.460	0	0.266	0.649
RPS3A	EPRS	9913.ENSBTAP00000013079	9913.ENSBTAP00000009064	0	0	0	0	0.363	0.404	0	0.227	0.680
RPS3A	RPSA	9913.ENSBTAP00000013079	9913.ENSBTAP00000012866	0	0	0	0	0.750	0.759	0.360	0.541	0.979
RPS3A	GAPDH	9913.ENSBTAP00000013079	9913.ENSBTAP00000037577	0	0	0	0	0.143	0.205	0	0.226	0.427
RPS3A	YARS	9913.ENSBTAP00000013079	9913.ENSBTAP00000024051	0	0	0	0	0.419	0.048	0	0.124	0.473
RPS3A	PPIA	9913.ENSBTAP00000013079	9913.ENSBTAP00000015924	0	0	0	0	0.395	0.121	0	0.114	0.487
RPS3A	EIF4G1	9913.ENSBTAP00000013079	9913.ENSBTAP00000032150	0	0	0	0	0.075	0.460	0	0.167	0.547
RPS3A	EIF1AX	9913.ENSBTAP00000013079	9913.ENSBTAP00000023455	0	0	0	0	0.193	0.539	0	0	0.612
RPS3A	TXN	9913.ENSBTAP00000013079	9913.ENSBTAP00000041860	0	0	0	0	0.555	0	0	0.203	0.630
RPS3A	RPL17	9913.ENSBTAP00000013079	9913.ENSBTAP00000055998	0	0	0	0	0.389	0.413	0	0.116	0.655
RPS3A	EIF5B	9913.ENSBTAP00000013079	9913.ENSBTAP00000034522	0	0	0	0	0.091	0.664	0	0.053	0.685
RPS3A	EEF1A1	9913.ENSBTAP00000013079	9913.ENSBTAP00000056062	0	0	0	0	0.361	0.351	0	0.381	0.721
RPS3A	SERBP1	9913.ENSBTAP00000013079	9913.ENSBTAP00000017211	0	0	0	0	0.180	0.678	0	0	0.724
RPS3A	EIF3A	9913.ENSBTAP00000013079	9913.ENSBTAP00000053182	0	0	0	0	0.364	0.652	0	0.312	0.834
RPS3A	RPL9	9913.ENSBTAP00000013079	9913.ENSBTAP00000054016	0	0	0	0	0.472	0.477	0	0.352	0.805
RPS3A	RPLP2	9913.ENSBTAP00000013079	9913.ENSBTAP00000048042	0	0	0	0	0.698	0.760	0	0.142	0.932
RPS3A	RPL18	9913.ENSBTAP00000013079	9913.ENSBTAP00000020452	0	0	0	0	0.770	0.763	0	0.279	0.957
RPS3A	RPL7A	9913.ENSBTAP00000013079	9913.ENSBTAP00000015358	0	0	0	0	0.753	0.763	0	0.610	0.975
RPS3A	RPS5	9913.ENSBTAP00000013079	9913.ENSBTAP00000021268	0	0	0	0	0.754	0.763	0.360	0.465	0.977
RPS3A	RPS7	9913.ENSBTAP00000013079	9913.ENSBTAP00000021587	0	0	0	0	0.828	0.763	0.360	0.347	0.980
RPS3A	RPL31	9913.ENSBTAP00000013079	9913.ENSBTAP00000026259	0	0	0	0	0.865	0.763	0	0.465	0.981
RPS3A	RPL6	9913.ENSBTAP00000013079	9913.ENSBTAP00000042411	0	0	0	0	0.941	0.660	0	0.450	0.988
RPS3A	RPS20	9913.ENSBTAP00000013079	9913.ENSBTAP00000025484	0	0	0	0	0.792	0.763	0.800	0.407	0.993
RPS3A	RPS10	9913.ENSBTAP00000013079	9913.ENSBTAP00000056371	0	0	0	0	0.769	0.762	0.800	0.635	0.995
RPS3A	RPS8	9913.ENSBTAP00000013079	9913.ENSBTAP00000020326	0	0	0	0	0.960	0.763	0.360	0.728	0.998
RPS3A	RPS24	9913.ENSBTAP00000013079	9913.ENSBTAP00000043937	0	0	0	0	0.971	0.763	0.800	0.591	0.999
RPS5	RPS17	9913.ENSBTAP00000021268	9913.ENSBTAP00000000814	0	0	0	0	0.901	0.946	0	0.590	0.997
RPS5	RPL5	9913.ENSBTAP00000021268	9913.ENSBTAP00000002626	0	0	0	0	0.772	0.950	0	0.760	0.997
RPS5	RPS18	9913.ENSBTAP00000021268	9913.ENSBTAP00000003431	0	0	0	0	0.996	0.986	0.622	0.590	0.999
RPS5	EIF3G	9913.ENSBTAP00000021268	9913.ENSBTAP00000003545	0	0	0	0	0.793	0.798	0	0.148	0.961
RPS5	RPS3	9913.ENSBTAP00000021268	9913.ENSBTAP00000003962	0	0	0	0	0.988	0.985	0.622	0.749	0.999
RPS5	RPL3	9913.ENSBTAP00000021268	9913.ENSBTAP00000004188	0	0	0	0	0.867	0.948	0	0.465	0.996
RPS5	EEF2	9913.ENSBTAP00000021268	9913.ENSBTAP00000005581	0	0	0	0	0.861	0.931	0	0.438	0.994
RPS5	RPL4	9913.ENSBTAP00000021268	9913.ENSBTAP00000006866	0	0	0	0	0.796	0.924	0	0.582	0.992
RPS5	EIF2S2	9913.ENSBTAP00000021268	9913.ENSBTAP00000007832	0	0	0	0	0.386	0.670	0	0.404	0.868
RPS5	EPRS	9913.ENSBTAP00000021268	9913.ENSBTAP00000009064	0	0	0	0	0.348	0.454	0	0.388	0.763
RPS5	ABCF1	9913.ENSBTAP00000021268	9913.ENSBTAP00000009098	0	0	0	0	0.115	0.425	0	0.173	0.542
RPS5	RPSA	9913.ENSBTAP00000021268	9913.ENSBTAP00000012866	0	0	0	0	0.980	0.985	0.616	0.637	0.999
RPS5	RPS3A	9913.ENSBTAP00000021268	9913.ENSBTAP00000013079	0	0	0	0	0.754	0.763	0.360	0.465	0.977
RPS5	MYL6	9913.ENSBTAP00000021268	9913.ENSBTAP00000014304	0	0	0	0	0.567	0	0	0	0.567
RPS5	RPL7A	9913.ENSBTAP00000021268	9913.ENSBTAP00000015358	0	0	0	0	0.983	0.985	0	0.370	0.999
RPS5	SERBP1	9913.ENSBTAP00000021268	9913.ENSBTAP00000017211	0	0	0	0	0.221	0.923	0	0	0.937
RPS5	RPS8	9913.ENSBTAP00000021268	9913.ENSBTAP00000020326	0	0	0	0	0.950	0.982	0.540	0.619	0.999
RPS5	RPL18	9913.ENSBTAP00000021268	9913.ENSBTAP00000020452	0	0	0	0	0.983	0.986	0	0.641	0.999
RPS5	GAPDH	9913.ENSBTAP00000021268	9913.ENSBTAP00000037577	0	0	0	0	0.076	0	0	0.397	0.419
RPS5	NCL	9913.ENSBTAP00000021268	9913.ENSBTAP00000021529	0	0	0	0	0.163	0.182	0	0.278	0.463
RPS5	EIF4G1	9913.ENSBTAP00000021268	9913.ENSBTAP00000032150	0	0	0	0	0.105	0.670	0	0.122	0.718
RPS5	YARS	9913.ENSBTAP00000021268	9913.ENSBTAP00000024051	0	0	0	0	0.432	0.093	0	0.504	0.722
RPS5	EEF1A1	9913.ENSBTAP00000021268	9913.ENSBTAP00000056062	0	0	0	0	0.430	0.467	0	0.288	0.764
RPS5	RPL17	9913.ENSBTAP00000021268	9913.ENSBTAP00000055998	0	0	0	0	0.593	0.546	0	0.223	0.843
RPS5	EIF3A	9913.ENSBTAP00000021268	9913.ENSBTAP00000053182	0	0	0	0	0.337	0.834	0	0.075	0.889
RPS5	EIF1AX	9913.ENSBTAP00000021268	9913.ENSBTAP00000023455	0	0	0	0	0.417	0.763	0	0.253	0.887
RPS5	RPL9	9913.ENSBTAP00000021268	9913.ENSBTAP00000054016	0	0	0	0	0.624	0.649	0	0.576	0.939
RPS5	EIF5B	9913.ENSBTAP00000021268	9913.ENSBTAP00000034522	0	0	0	0	0.168	0.914	0	0.518	0.962
RPS5	RPLP2	9913.ENSBTAP00000021268	9913.ENSBTAP00000048042	0	0	0	0	0.775	0.939	0	0.165	0.987
RPS5	RPL6	9913.ENSBTAP00000021268	9913.ENSBTAP00000042411	0	0	0	0	0.805	0.839	0	0.636	0.987
RPS5	RPS24	9913.ENSBTAP00000021268	9913.ENSBTAP00000043937	0	0	0	0	0.897	0.966	0	0.611	0.998
RPS5	RPL31	9913.ENSBTAP00000021268	9913.ENSBTAP00000026259	0	0	0	0	0.951	0.986	0	0.628	0.999
RPS5	RPS20	9913.ENSBTAP00000021268	9913.ENSBTAP00000025484	0	0	0	0	0.974	0.986	0.616	0.597	0.999
RPS5	RPS10	9913.ENSBTAP00000021268	9913.ENSBTAP00000056371	0	0	0	0	0.978	0.947	0.540	0.594	0.999
RPS5	RPS7	9913.ENSBTAP00000021268	9913.ENSBTAP00000021587	0	0	0	0	0.994	0.983	0.540	0.452	0.999
RPS7	RPS17	9913.ENSBTAP00000021587	9913.ENSBTAP00000000814	0	0	0	0	0.946	0.963	0	0.690	0.999
RPS7	RPL5	9913.ENSBTAP00000021587	9913.ENSBTAP00000002626	0	0	0	0	0.814	0.764	0	0.612	0.981
RPS7	RPS18	9913.ENSBTAP00000021587	9913.ENSBTAP00000003431	0	0	0	0	0.998	0.965	0.540	0.512	0.999
RPS7	EIF3G	9913.ENSBTAP00000021587	9913.ENSBTAP00000003545	0	0	0	0	0.472	0.768	0	0.160	0.888
RPS7	RPS3	9913.ENSBTAP00000021587	9913.ENSBTAP00000003962	0	0	0	0	0.985	0.945	0.540	0.573	0.999
RPS7	RPL3	9913.ENSBTAP00000021587	9913.ENSBTAP00000004188	0	0	0	0	0.826	0.845	0	0.204	0.976
RPS7	EEF2	9913.ENSBTAP00000021587	9913.ENSBTAP00000005581	0	0	0	0	0.840	0.931	0	0.369	0.992
RPS7	RPL4	9913.ENSBTAP00000021587	9913.ENSBTAP00000006866	0	0	0	0	0.909	0.924	0	0.278	0.994
RPS7	EIF2S2	9913.ENSBTAP00000021587	9913.ENSBTAP00000007832	0	0	0	0	0.564	0.670	0	0.067	0.854
RPS7	EPRS	9913.ENSBTAP00000021587	9913.ENSBTAP00000009064	0	0	0	0	0.489	0.436	0	0.239	0.761
RPS7	RPSA	9913.ENSBTAP00000021587	9913.ENSBTAP00000012866	0	0	0	0	0.896	0.942	0.540	0.331	0.997
RPS7	RPS3A	9913.ENSBTAP00000021587	9913.ENSBTAP00000013079	0	0	0	0	0.828	0.763	0.360	0.347	0.980
RPS7	RPL7A	9913.ENSBTAP00000021587	9913.ENSBTAP00000015358	0	0	0	0	0.979	0.951	0	0.226	0.999
RPS7	SERBP1	9913.ENSBTAP00000021587	9913.ENSBTAP00000017211	0	0	0	0	0.156	0.926	0	0	0.934
RPS7	RPS8	9913.ENSBTAP00000021587	9913.ENSBTAP00000020326	0	0	0	0	0.987	0.976	0.540	0.628	0.999
RPS7	RPL18	9913.ENSBTAP00000021587	9913.ENSBTAP00000020452	0	0	0	0	0.984	0.964	0	0.404	0.999
RPS7	RPS5	9913.ENSBTAP00000021587	9913.ENSBTAP00000021268	0	0	0	0	0.994	0.983	0.540	0.452	0.999
RPS7	CNDP2	9913.ENSBTAP00000021587	9913.ENSBTAP00000031070	0	0	0	0	0	0	0	0.449	0.449
RPS7	EIF4G1	9913.ENSBTAP00000021587	9913.ENSBTAP00000032150	0	0	0	0	0.104	0.670	0	0	0.691
RPS7	EEF1A1	9913.ENSBTAP00000021587	9913.ENSBTAP00000056062	0	0	0	0	0.472	0.417	0	0.130	0.708
RPS7	EIF1AX	9913.ENSBTAP00000021587	9913.ENSBTAP00000023455	0	0	0	0	0.144	0.763	0	0	0.788
RPS7	EIF3A	9913.ENSBTAP00000021587	9913.ENSBTAP00000053182	0	0	0	0	0.200	0.809	0	0.171	0.862
RPS7	RPL17	9913.ENSBTAP00000021587	9913.ENSBTAP00000055998	0	0	0	0	0.611	0.585	0	0.223	0.863
RPS7	EIF5B	9913.ENSBTAP00000021587	9913.ENSBTAP00000034522	0	0	0	0	0.119	0.880	0	0.126	0.899
RPS7	RPL9	9913.ENSBTAP00000021587	9913.ENSBTAP00000054016	0	0	0	0	0.644	0.670	0	0.294	0.909
RPS7	RPLP2	9913.ENSBTAP00000021587	9913.ENSBTAP00000048042	0	0	0	0	0.787	0.942	0	0.224	0.989
RPS7	RPL6	9913.ENSBTAP00000021587	9913.ENSBTAP00000042411	0	0	0	0	0.912	0.846	0	0.594	0.994
RPS7	RPS24	9913.ENSBTAP00000021587	9913.ENSBTAP00000043937	0	0	0	0	0.999	0.950	0	0.684	0.999
RPS7	RPL31	9913.ENSBTAP00000021587	9913.ENSBTAP00000026259	0	0	0	0	0.977	0.977	0	0.473	0.999
RPS7	RPS20	9913.ENSBTAP00000021587	9913.ENSBTAP00000025484	0	0	0	0	0.969	0.965	0.540	0.460	0.999
RPS7	RPS10	9913.ENSBTAP00000021587	9913.ENSBTAP00000056371	0	0	0	0	0.985	0.950	0.540	0.714	0.999
RPS8	RPS17	9913.ENSBTAP00000020326	9913.ENSBTAP00000000814	0	0	0	0	0.959	0.958	0	0.682	0.999
RPS8	RPL5	9913.ENSBTAP00000020326	9913.ENSBTAP00000002626	0	0	0	0	0.910	0.771	0	0.775	0.995
RPS8	RPS18	9913.ENSBTAP00000020326	9913.ENSBTAP00000003431	0	0	0	0	0.980	0.965	0.540	0.832	0.999
RPS8	EIF3G	9913.ENSBTAP00000020326	9913.ENSBTAP00000003545	0	0	0	0	0.815	0.770	0	0	0.955
RPS8	RPS3	9913.ENSBTAP00000020326	9913.ENSBTAP00000003962	0	0	0	0	0.992	0.950	0.540	0.831	0.999
RPS8	RPL3	9913.ENSBTAP00000020326	9913.ENSBTAP00000004188	0	0	0	0	0.827	0.923	0	0.498	0.992
RPS8	AIMP1	9913.ENSBTAP00000020326	9913.ENSBTAP00000005542	0	0	0	0	0.201	0	0	0.322	0.435
RPS8	EEF2	9913.ENSBTAP00000020326	9913.ENSBTAP00000005581	0	0	0	0	0.861	0.931	0	0.434	0.994
RPS8	RPL4	9913.ENSBTAP00000020326	9913.ENSBTAP00000006866	0	0	0	0	0.965	0.924	0	0.563	0.998
RPS8	EIF2S2	9913.ENSBTAP00000020326	9913.ENSBTAP00000007832	0	0	0	0	0.753	0.670	0	0.104	0.920
RPS8	EPRS	9913.ENSBTAP00000020326	9913.ENSBTAP00000009064	0	0	0	0	0.572	0.441	0	0.513	0.873
RPS8	RPSA	9913.ENSBTAP00000020326	9913.ENSBTAP00000012866	0	0	0	0	0.952	0.944	0.540	0.667	0.999
RPS8	RPS3A	9913.ENSBTAP00000020326	9913.ENSBTAP00000013079	0	0	0	0	0.960	0.763	0.360	0.728	0.998
RPS8	MYL6	9913.ENSBTAP00000020326	9913.ENSBTAP00000014304	0	0	0	0	0.102	0	0	0.390	0.429
RPS8	RPL7A	9913.ENSBTAP00000020326	9913.ENSBTAP00000015358	0	0	0	0	0.986	0.964	0	0.796	0.999
RPS8	SERBP1	9913.ENSBTAP00000020326	9913.ENSBTAP00000017211	0	0	0	0	0.127	0.926	0	0	0.932
RPS8	HSPA8	9913.ENSBTAP00000020326	9913.ENSBTAP00000017497	0	0	0	0	0.337	0.119	0	0.221	0.505
RPS8	WASF2	9913.ENSBTAP00000020326	9913.ENSBTAP00000024447	0	0	0	0	0	0	0	0.401	0.400
RPS8	HSPA4	9913.ENSBTAP00000020326	9913.ENSBTAP00000020825	0	0	0	0	0.391	0.072	0	0.043	0.411
RPS8	RAN	9913.ENSBTAP00000020326	9913.ENSBTAP00000046975	0	0	0	0	0.506	0	0	0.069	0.520
RPS8	GAPDH	9913.ENSBTAP00000020326	9913.ENSBTAP00000037577	0	0	0	0	0.146	0.257	0	0.330	0.538
RPS8	RUVBL1	9913.ENSBTAP00000020326	9913.ENSBTAP00000027964	0	0	0	0	0.554	0	0	0	0.554
RPS8	YARS	9913.ENSBTAP00000020326	9913.ENSBTAP00000024051	0	0	0	0	0.372	0	0	0.322	0.556
RPS8	EIF4G1	9913.ENSBTAP00000020326	9913.ENSBTAP00000032150	0	0	0	0	0.088	0.670	0	0.167	0.727
RPS8	EIF1AX	9913.ENSBTAP00000020326	9913.ENSBTAP00000023455	0	0	0	0	0.146	0.763	0	0	0.788
RPS8	EEF1A1	9913.ENSBTAP00000020326	9913.ENSBTAP00000056062	0	0	0	0	0.535	0.467	0	0.259	0.800
RPS8	RPL17	9913.ENSBTAP00000020326	9913.ENSBTAP00000055998	0	0	0	0	0.568	0.573	0	0.199	0.839
RPS8	EIF5B	9913.ENSBTAP00000020326	9913.ENSBTAP00000034522	0	0	0	0	0.098	0.880	0	0.154	0.900
RPS8	RPL9	9913.ENSBTAP00000020326	9913.ENSBTAP00000054016	0	0	0	0	0.636	0.682	0	0.438	0.929
RPS8	EIF3A	9913.ENSBTAP00000020326	9913.ENSBTAP00000053182	0	0	0	0	0.472	0.812	0	0.358	0.930
RPS8	RPLP2	9913.ENSBTAP00000020326	9913.ENSBTAP00000048042	0	0	0	0	0.944	0.943	0	0.256	0.997
RPS8	RPL6	9913.ENSBTAP00000020326	9913.ENSBTAP00000042411	0	0	0	0	0.962	0.923	0	0.828	0.999
RPS8	RPS24	9913.ENSBTAP00000020326	9913.ENSBTAP00000043937	0	0	0	0	0.972	0.965	0	0.840	0.999
RPS8	RPL18	9913.ENSBTAP00000020326	9913.ENSBTAP00000020452	0	0	0	0	0.972	0.969	0	0.396	0.999
RPS8	RPS7	9913.ENSBTAP00000020326	9913.ENSBTAP00000021587	0	0	0	0	0.987	0.976	0.540	0.628	0.999
RPS8	RPL31	9913.ENSBTAP00000020326	9913.ENSBTAP00000026259	0	0	0	0	0.981	0.967	0	0.302	0.999
RPS8	RPS5	9913.ENSBTAP00000020326	9913.ENSBTAP00000021268	0	0	0	0	0.950	0.982	0.540	0.619	0.999
RPS8	RPS10	9913.ENSBTAP00000020326	9913.ENSBTAP00000056371	0	0	0	0	0.980	0.955	0.540	0.795	0.999
RPS8	RPS20	9913.ENSBTAP00000020326	9913.ENSBTAP00000025484	0	0	0	0	0.987	0.989	0.540	0.549	0.999
RPSA	RPS17	9913.ENSBTAP00000012866	9913.ENSBTAP00000000814	0	0	0	0	0.880	0.948	0	0.676	0.997
RPSA	RPL5	9913.ENSBTAP00000012866	9913.ENSBTAP00000002626	0	0	0	0	0.754	0.950	0	0.615	0.994
RPSA	RPS18	9913.ENSBTAP00000012866	9913.ENSBTAP00000003431	0	0	0	0	0.959	0.985	0.622	0.513	0.999
RPSA	EIF3G	9913.ENSBTAP00000012866	9913.ENSBTAP00000003545	0	0	0	0	0.824	0.763	0	0.536	0.978
RPSA	RPS3	9913.ENSBTAP00000012866	9913.ENSBTAP00000003962	0	0	0	0	0.977	0.985	0.622	0.706	0.999
RPSA	RPL3	9913.ENSBTAP00000012866	9913.ENSBTAP00000004188	0	0	0	0	0.837	0.950	0	0.496	0.995
RPSA	HSP90B1	9913.ENSBTAP00000012866	9913.ENSBTAP00000004364	0	0	0	0	0.128	0.212	0	0.480	0.611
RPSA	AIMP1	9913.ENSBTAP00000012866	9913.ENSBTAP00000005542	0	0	0	0	0.200	0.296	0	0.268	0.551
RPSA	EEF2	9913.ENSBTAP00000012866	9913.ENSBTAP00000005581	0	0	0	0	0.868	0.931	0	0.535	0.995
RPSA	RPL4	9913.ENSBTAP00000012866	9913.ENSBTAP00000006866	0	0	0	0	0.807	0.821	0	0.498	0.981
RPSA	EIF2S2	9913.ENSBTAP00000012866	9913.ENSBTAP00000007832	0	0	0	0	0.331	0.538	0	0.143	0.711
RPSA	EPRS	9913.ENSBTAP00000012866	9913.ENSBTAP00000009064	0	0	0	0	0.751	0.390	0	0.423	0.904
RPSA	CSDA	9913.ENSBTAP00000012866	9913.ENSBTAP00000012735	0	0	0	0	0.066	0.130	0	0.380	0.452
RPSA	NCL	9913.ENSBTAP00000012866	9913.ENSBTAP00000021529	0	0	0	0	0.250	0.060	0	0.229	0.409
RPSA	PDIA3	9913.ENSBTAP00000012866	9913.ENSBTAP00000022854	0	0	0	0	0.092	0.064	0	0.399	0.444
RPSA	HSPB1	9913.ENSBTAP00000012866	9913.ENSBTAP00000015883	0	0	0	0	0	0	0	0.448	0.448
RPSA	HSP90AB1	9913.ENSBTAP00000012866	9913.ENSBTAP00000056225	0	0	0	0	0.159	0.299	0	0.225	0.503
RPSA	HSPA4	9913.ENSBTAP00000012866	9913.ENSBTAP00000020825	0	0	0	0	0.329	0.125	0	0.215	0.499
RPSA	RAN	9913.ENSBTAP00000012866	9913.ENSBTAP00000046975	0	0	0	0	0.356	0	0	0.390	0.590
RPSA	EIF4G1	9913.ENSBTAP00000012866	9913.ENSBTAP00000032150	0	0	0	0	0.066	0.538	0	0.168	0.609
RPSA	HSPA8	9913.ENSBTAP00000012866	9913.ENSBTAP00000017497	0	0	0	0	0.332	0.218	0	0.433	0.678
RPSA	YARS	9913.ENSBTAP00000012866	9913.ENSBTAP00000024051	0	0	0	0	0.542	0.343	0	0.403	0.804
RPSA	RPL17	9913.ENSBTAP00000012866	9913.ENSBTAP00000055998	0	0	0	0	0.571	0.546	0	0.162	0.822
RPSA	EEF1A1	9913.ENSBTAP00000012866	9913.ENSBTAP00000056062	0	0	0	0	0.529	0.422	0	0.409	0.825
RPSA	EIF1AX	9913.ENSBTAP00000012866	9913.ENSBTAP00000023455	0	0	0	0	0.200	0.763	0	0.333	0.862
RPSA	EIF5B	9913.ENSBTAP00000012866	9913.ENSBTAP00000034522	0	0	0	0	0.143	0.880	0	0.291	0.920
RPSA	SERBP1	9913.ENSBTAP00000012866	9913.ENSBTAP00000017211	0	0	0	0	0.191	0.925	0	0	0.936
[truncated: 300 more rows]

## Sheet: Isth Post
Protein-protein interaction network of all sperm-interacting proteins in the post-ovulatory isthmus
node1	node2	node1_string_id	node2_string_id	neighborhood_on_chromosome	gene_fusion	phylogenetic_cooccurrence	homology	coexpression	experimentally_determined_interaction	database_annotated	automated_textmining	combined_score
ABCF1	RPS18	9913.ENSBTAP00000009098	9913.ENSBTAP00000003431	0	0	0	0	0.054	0.431	0	0.078	0.460
ABCF1	RPS3	9913.ENSBTAP00000009098	9913.ENSBTAP00000003962	0	0	0	0	0.119	0.432	0	0	0.478
ABCF1	AIMP1	9913.ENSBTAP00000009098	9913.ENSBTAP00000005542	0	0	0	0	0.205	0	0	0.368	0.476
ABCF1	NUDC	9913.ENSBTAP00000009098	9913.ENSBTAP00000005789	0	0	0	0	0.113	0	0	0.466	0.506
ABCF1	EIF2S2	9913.ENSBTAP00000009098	9913.ENSBTAP00000007832	0	0	0	0	0.573	0	0	0.223	0.654
ABCF1	YARS	9913.ENSBTAP00000009098	9913.ENSBTAP00000024051	0	0	0	0	0.782	0	0	0	0.782
ACTB	DYNC1LI2	9913.ENSBTAP00000036739	9913.ENSBTAP00000000581	0	0	0	0	0.062	0.438	0	0.070	0.466
ACTB	MYH14	9913.ENSBTAP00000036739	9913.ENSBTAP00000003343	0	0	0	0	0	0.538	0	0.242	0.635
ACTB	DYNC1I2	9913.ENSBTAP00000036739	9913.ENSBTAP00000003429	0	0	0	0	0	0.438	0	0.067	0.453
ACTB	RPS18	9913.ENSBTAP00000036739	9913.ENSBTAP00000003431	0	0	0	0	0.062	0.060	0	0.566	0.584
ACTB	HSP90B1	9913.ENSBTAP00000036739	9913.ENSBTAP00000004364	0	0	0	0	0.062	0.114	0	0.391	0.450
ACTB	EEF2	9913.ENSBTAP00000036739	9913.ENSBTAP00000005581	0	0	0	0	0.163	0.164	0	0.425	0.562
ACTB	TPM4	9913.ENSBTAP00000036739	9913.ENSBTAP00000005982	0	0	0	0	0.225	0.405	0	0.161	0.579
ACTB	KRT19	9913.ENSBTAP00000036739	9913.ENSBTAP00000006450	0	0	0	0	0.049	0	0	0.410	0.415
ACTB	RPL4	9913.ENSBTAP00000036739	9913.ENSBTAP00000006866	0	0	0	0	0.065	0.080	0	0.519	0.550
ACTB	CTTN	9913.ENSBTAP00000036739	9913.ENSBTAP00000007976	0	0	0	0	0.062	0.146	0.452	0.403	0.702
ACTB	DYNLRB1	9913.ENSBTAP00000036739	9913.ENSBTAP00000008068	0	0	0	0	0	0.438	0	0.084	0.463
ACTB	ACTG1	9913.ENSBTAP00000036739	9913.ENSBTAP00000008132	0	0	0	0.987	0.565	0.760	0	0.396	0.891
ACTB	FKBP4	9913.ENSBTAP00000036739	9913.ENSBTAP00000009998	0	0	0	0	0	0.042	0	0.402	0.402
ACTB	SCIN	9913.ENSBTAP00000036739	9913.ENSBTAP00000012910	0	0	0	0	0.062	0.309	0.400	0.273	0.679
ACTB	TPM1	9913.ENSBTAP00000036739	9913.ENSBTAP00000013077	0	0	0	0	0.117	0.405	0	0.248	0.570
ACTB	EZR	9913.ENSBTAP00000036739	9913.ENSBTAP00000013663	0	0	0	0	0.131	0.169	0.423	0.644	0.832
ACTB	MYH9	9913.ENSBTAP00000036739	9913.ENSBTAP00000013737	0	0	0	0	0.109	0.347	0	0.429	0.639
ACTB	MYL6	9913.ENSBTAP00000036739	9913.ENSBTAP00000014304	0	0	0	0	0.176	0.219	0	0.183	0.428
ACTB	HSPB1	9913.ENSBTAP00000036739	9913.ENSBTAP00000015883	0	0	0	0	0.062	0.078	0.423	0.410	0.666
ACTB	MSN	9913.ENSBTAP00000036739	9913.ENSBTAP00000017503	0	0	0	0	0.262	0.169	0.423	0.486	0.794
ACTB	PDIA3	9913.ENSBTAP00000036739	9913.ENSBTAP00000022854	0	0	0	0	0.179	0.128	0	0.299	0.454
ACTB	DIAPH1	9913.ENSBTAP00000036739	9913.ENSBTAP00000023082	0	0	0	0	0	0.078	0.423	0.162	0.515
ACTB	RUVBL1	9913.ENSBTAP00000036739	9913.ENSBTAP00000027964	0	0	0	0	0.062	0.642	0.197	0.226	0.763
ACTB	MYH10	9913.ENSBTAP00000036739	9913.ENSBTAP00000028188	0	0	0	0	0.076	0.541	0	0.364	0.707
ACTB	CFL1	9913.ENSBTAP00000036739	9913.ENSBTAP00000028602	0	0	0	0	0.608	0.761	0.409	0.366	0.960
ACTB	RUVBL2	9913.ENSBTAP00000036739	9913.ENSBTAP00000031853	0	0	0	0	0.119	0.639	0.197	0.199	0.768
ACTB	MYH11	9913.ENSBTAP00000036739	9913.ENSBTAP00000035330	0	0	0	0	0.076	0.347	0	0.307	0.545
ACTB	LASP1	9913.ENSBTAP00000036739	9913.ENSBTAP00000040793	0	0	0	0	0.134	0.203	0	0.229	0.421
ACTB	BIN1	9913.ENSBTAP00000036739	9913.ENSBTAP00000053532	0	0	0	0	0.064	0.171	0	0.344	0.446
ACTB	PAK2	9913.ENSBTAP00000036739	9913.ENSBTAP00000054939	0	0	0	0	0	0.129	0.360	0.223	0.529
ACTB	EEF1A1	9913.ENSBTAP00000036739	9913.ENSBTAP00000056062	0	0	0	0	0.169	0.244	0	0.583	0.715
ACTB	HSP90AB1	9913.ENSBTAP00000036739	9913.ENSBTAP00000056225	0	0	0	0	0.075	0.180	0	0.730	0.777
ACTB	RPLP0	9913.ENSBTAP00000036739	9913.ENSBTAP00000048183	0	0	0	0	0.092	0.219	0	0.748	0.806
ACTB	CAPZA1	9913.ENSBTAP00000036739	9913.ENSBTAP00000042551	0	0	0	0	0.062	0.763	0	0.228	0.813
ACTG1	DYNC1LI2	9913.ENSBTAP00000008132	9913.ENSBTAP00000000581	0	0	0	0	0.062	0.352	0	0.104	0.408
ACTG1	MYH14	9913.ENSBTAP00000008132	9913.ENSBTAP00000003343	0	0	0	0	0	0.448	0.800	0.198	0.903
ACTG1	EEF2	9913.ENSBTAP00000008132	9913.ENSBTAP00000005581	0	0	0	0	0.163	0.164	0	0.294	0.463
ACTG1	TPM4	9913.ENSBTAP00000008132	9913.ENSBTAP00000005982	0	0	0	0	0.183	0.405	0	0.636	0.807
ACTG1	CTTN	9913.ENSBTAP00000008132	9913.ENSBTAP00000007976	0	0	0	0	0.062	0.146	0.885	0.506	0.948
ACTG1	HSP90AB1	9913.ENSBTAP00000008132	9913.ENSBTAP00000056225	0	0	0	0	0.075	0.180	0	0.292	0.416
ACTG1	2002-09-01	9913.ENSBTAP00000008132	9913.ENSBTAP00000043669	0	0	0	0	0.089	0.128	0	0.340	0.431
ACTG1	PDLIM1	9913.ENSBTAP00000008132	9913.ENSBTAP00000014850	0	0	0	0	0.061	0.055	0.280	0.247	0.454
ACTG1	BIN1	9913.ENSBTAP00000008132	9913.ENSBTAP00000053532	0	0	0	0	0.064	0.171	0	0.356	0.456
ACTG1	RPSA	9913.ENSBTAP00000008132	9913.ENSBTAP00000012866	0	0	0	0	0.063	0.348	0	0.212	0.477
ACTG1	EEF1A1	9913.ENSBTAP00000008132	9913.ENSBTAP00000056062	0	0	0	0	0.169	0.244	0	0.269	0.501
ACTG1	PAK2	9913.ENSBTAP00000008132	9913.ENSBTAP00000054939	0	0	0	0	0	0.129	0.360	0.223	0.529
ACTG1	HSPB1	9913.ENSBTAP00000008132	9913.ENSBTAP00000015883	0	0	0	0	0.062	0.078	0.423	0.224	0.561
ACTG1	DIAPH1	9913.ENSBTAP00000008132	9913.ENSBTAP00000023082	0	0	0	0	0	0.078	0.423	0.259	0.571
ACTG1	RPLP0	9913.ENSBTAP00000008132	9913.ENSBTAP00000048183	0	0	0	0	0.092	0.219	0	0.475	0.595
ACTG1	CAPZA1	9913.ENSBTAP00000008132	9913.ENSBTAP00000042551	0	0	0	0	0.062	0.465	0	0.304	0.620
ACTG1	TPM1	9913.ENSBTAP00000008132	9913.ENSBTAP00000013077	0	0	0	0	0.117	0.405	0	0.411	0.663
ACTG1	SCIN	9913.ENSBTAP00000008132	9913.ENSBTAP00000012910	0	0	0	0	0.062	0.309	0.400	0.273	0.679
ACTG1	RUVBL2	9913.ENSBTAP00000008132	9913.ENSBTAP00000031853	0	0	0	0	0.094	0.639	0.197	0.224	0.769
ACTG1	RUVBL1	9913.ENSBTAP00000008132	9913.ENSBTAP00000027964	0	0	0	0	0.062	0.642	0.197	0.272	0.777
ACTG1	MYL6	9913.ENSBTAP00000008132	9913.ENSBTAP00000014304	0	0	0	0	0.064	0.219	0.800	0.236	0.873
ACTG1	MYL9	9913.ENSBTAP00000008132	9913.ENSBTAP00000015248	0	0	0	0	0.062	0.165	0.800	0.390	0.891
ACTG1	MYH11	9913.ENSBTAP00000008132	9913.ENSBTAP00000035330	0	0	0	0	0.076	0.347	0.800	0.349	0.910
ACTG1	MYH9	9913.ENSBTAP00000008132	9913.ENSBTAP00000013737	0	0	0	0	0.102	0.347	0.800	0.437	0.925
ACTG1	MSN	9913.ENSBTAP00000008132	9913.ENSBTAP00000017503	0	0	0	0	0.063	0.169	0.879	0.345	0.930
ACTG1	MYH10	9913.ENSBTAP00000008132	9913.ENSBTAP00000028188	0	0	0	0	0.076	0.541	0.800	0.309	0.933
ACTG1	EZR	9913.ENSBTAP00000008132	9913.ENSBTAP00000013663	0	0	0	0	0.073	0.169	0.879	0.523	0.949
ACTG1	CFL1	9913.ENSBTAP00000008132	9913.ENSBTAP00000028602	0	0	0	0	0.261	0.522	0.876	0.542	0.977
AHNAK	MSN	9913.ENSBTAP00000048477	9913.ENSBTAP00000017503	0	0	0	0	0.114	0.121	0	0.328	0.431
AIMP1	RPL5	9913.ENSBTAP00000005542	9913.ENSBTAP00000002626	0	0	0	0	0.240	0.095	0	0.266	0.452
AIMP1	RPS18	9913.ENSBTAP00000005542	9913.ENSBTAP00000003431	0	0	0	0	0.164	0.120	0	0.319	0.455
AIMP1	EIF3G	9913.ENSBTAP00000005542	9913.ENSBTAP00000003545	0	0	0	0	0.450	0	0	0.069	0.466
AIMP1	RPS3	9913.ENSBTAP00000005542	9913.ENSBTAP00000003962	0	0	0	0	0.163	0.120	0	0.312	0.449
AIMP1	HSP90B1	9913.ENSBTAP00000005542	9913.ENSBTAP00000004364	0	0	0	0	0.063	0.128	0	0.525	0.577
AIMP1	RPLP0	9913.ENSBTAP00000005542	9913.ENSBTAP00000048183	0	0	0	0	0.144	0.093	0	0.323	0.428
AIMP1	RPS8	9913.ENSBTAP00000005542	9913.ENSBTAP00000020326	0	0	0	0	0.201	0	0	0.322	0.435
AIMP1	RPL6	9913.ENSBTAP00000005542	9913.ENSBTAP00000042411	0	0	0	0	0.325	0.112	0	0.160	0.453
AIMP1	CKAP4	9913.ENSBTAP00000005542	9913.ENSBTAP00000015804	0	0	0	0	0	0	0	0.464	0.464
AIMP1	EIF2S2	9913.ENSBTAP00000005542	9913.ENSBTAP00000007832	0	0	0	0	0.397	0	0	0.165	0.475
AIMP1	RPSA	9913.ENSBTAP00000005542	9913.ENSBTAP00000012866	0	0	0	0	0.200	0.296	0	0.268	0.551
AIMP1	RUVBL2	9913.ENSBTAP00000005542	9913.ENSBTAP00000031853	0	0	0	0	0.576	0.065	0	0.102	0.612
AIMP1	FARSA	9913.ENSBTAP00000005542	9913.ENSBTAP00000028494	0	0	0	0	0.200	0	0	0.686	0.738
ALDH3A2	PHGDH	9913.ENSBTAP00000050170	9913.ENSBTAP00000008907	0	0	0	0	0.052	0.158	0.190	0.203	0.416
ARFGAP3	CKAP4	9913.ENSBTAP00000050747	9913.ENSBTAP00000015804	0	0	0	0	0	0	0	0.418	0.418
BCAS1	TPD52	9913.ENSBTAP00000052352	9913.ENSBTAP00000049200	0	0	0	0	0.062	0	0	0.448	0.460
CAPZA1	DYNC1LI2	9913.ENSBTAP00000042551	9913.ENSBTAP00000000581	0	0	0	0	0.077	0.670	0	0.232	0.745
CAPZA1	DYNC1I2	9913.ENSBTAP00000042551	9913.ENSBTAP00000003429	0	0	0	0	0.105	0.670	0	0.232	0.753
CAPZA1	DYNLRB1	9913.ENSBTAP00000042551	9913.ENSBTAP00000008068	0	0	0	0	0.061	0.670	0	0.330	0.774
CAPZA1	CKAP4	9913.ENSBTAP00000042551	9913.ENSBTAP00000015804	0	0	0	0	0	0	0	0.435	0.435
CAPZA1	LRRC16A	9913.ENSBTAP00000042551	9913.ENSBTAP00000022015	0	0	0	0	0.049	0.427	0	0.101	0.467
CAPZA1	MYH10	9913.ENSBTAP00000042551	9913.ENSBTAP00000028188	0	0	0	0	0	0.398	0	0.057	0.408
CAPZA1	CFL1	9913.ENSBTAP00000042551	9913.ENSBTAP00000028602	0	0	0	0	0.063	0.388	0	0.198	0.499
CAPZA1	2002-09-01	9913.ENSBTAP00000042551	9913.ENSBTAP00000043669	0	0	0	0	0.450	0	0	0.273	0.583
CDC42BPB	CTTN	9913.ENSBTAP00000021879	9913.ENSBTAP00000007976	0	0	0	0	0.241	0.115	0.145	0.159	0.452
CDC42BPB	MYL9	9913.ENSBTAP00000021879	9913.ENSBTAP00000015248	0	0	0	0	0.062	0.184	0.342	0.445	0.683
CFL1	TPM4	9913.ENSBTAP00000028602	9913.ENSBTAP00000005982	0	0	0	0	0.087	0.080	0	0.432	0.481
CFL1	CTTN	9913.ENSBTAP00000028602	9913.ENSBTAP00000007976	0	0	0	0	0.062	0.163	0	0.818	0.844
CFL1	TPM1	9913.ENSBTAP00000028602	9913.ENSBTAP00000013077	0	0	0	0	0.064	0.080	0	0.367	0.407
CFL1	EZR	9913.ENSBTAP00000028602	9913.ENSBTAP00000013663	0	0	0	0	0.062	0	0	0.478	0.489
CFL1	MYH9	9913.ENSBTAP00000028602	9913.ENSBTAP00000013737	0	0	0	0	0.062	0.153	0	0.360	0.447
CFL1	HSPB1	9913.ENSBTAP00000028602	9913.ENSBTAP00000015883	0	0	0	0	0.063	0.052	0	0.391	0.412
CFL1	MSN	9913.ENSBTAP00000028602	9913.ENSBTAP00000017503	0	0	0	0	0.062	0	0	0.535	0.545
CFL1	PDIA3	9913.ENSBTAP00000028602	9913.ENSBTAP00000022854	0	0	0	0	0.128	0	0	0.364	0.423
CFL1	MYH10	9913.ENSBTAP00000028602	9913.ENSBTAP00000028188	0	0	0	0	0.066	0.158	0	0.399	0.486
CFL1	RPLP2	9913.ENSBTAP00000028602	9913.ENSBTAP00000048042	0	0	0	0	0.079	0	0	0.394	0.418
CHMP5	EPB41L3	9913.ENSBTAP00000016431	9913.ENSBTAP00000053167	0	0	0	0	0	0	0	0.448	0.448
CHMP5	RPL18	9913.ENSBTAP00000016431	9913.ENSBTAP00000020452	0	0	0	0	0	0	0	0.513	0.513
CHMP5	USO1	9913.ENSBTAP00000016431	9913.ENSBTAP00000022642	0	0	0	0	0.063	0	0	0.532	0.543
CKAP4	HSP90B1	9913.ENSBTAP00000015804	9913.ENSBTAP00000004364	0	0	0	0	0.135	0	0.300	0.330	0.559
CKAP4	RPL10	9913.ENSBTAP00000015804	9913.ENSBTAP00000009803	0	0	0	0	0	0	0	0.447	0.447
CKAP4	RRBP1	9913.ENSBTAP00000015804	9913.ENSBTAP00000053740	0	0	0	0	0.113	0	0	0.427	0.470
CKB	TPM4	9913.ENSBTAP00000047181	9913.ENSBTAP00000005982	0	0	0	0	0.126	0.436	0	0.314	0.632
CKB	PHGDH	9913.ENSBTAP00000047181	9913.ENSBTAP00000008907	0	0	0	0	0	0.466	0	0	0.465
CKB	SCIN	9913.ENSBTAP00000047181	9913.ENSBTAP00000012910	0	0	0	0	0.061	0	0	0.399	0.411
CKB	TPM1	9913.ENSBTAP00000047181	9913.ENSBTAP00000013077	0	0	0	0	0.126	0.393	0	0.286	0.588
CKB	PDIA3	9913.ENSBTAP00000047181	9913.ENSBTAP00000022854	0	0	0	0	0.061	0	0	0.405	0.417
CLINT1	RPAP3	9913.ENSBTAP00000021559	9913.ENSBTAP00000024878	0	0	0	0	0.062	0.228	0	0.272	0.426
CSDA	PABPC4	9913.ENSBTAP00000012735	9913.ENSBTAP00000022761	0	0	0	0	0.144	0.202	0	0.229	0.427
CSDA	RPSA	9913.ENSBTAP00000012735	9913.ENSBTAP00000012866	0	0	0	0	0.066	0.130	0	0.380	0.452
CTTN	TPM1	9913.ENSBTAP00000007976	9913.ENSBTAP00000013077	0	0	0	0	0.063	0.352	0	0.182	0.460
CTTN	MSN	9913.ENSBTAP00000007976	9913.ENSBTAP00000017503	0	0	0	0	0.062	0.078	0	0.503	0.532
CTTN	PDLIM1	9913.ENSBTAP00000007976	9913.ENSBTAP00000014850	0	0	0	0	0.061	0.123	0.429	0.138	0.540
CTTN	PAK2	9913.ENSBTAP00000007976	9913.ENSBTAP00000054939	0	0	0	0	0.062	0.113	0.616	0.114	0.679
CTTN	EZR	9913.ENSBTAP00000007976	9913.ENSBTAP00000013663	0	0	0	0	0.052	0.057	0	0.883	0.887
DNAJB11	RCN1	9913.ENSBTAP00000004094	9913.ENSBTAP00000056127	0	0	0	0	0.062	0	0	0.412	0.424
DNAJB11	HSP90AB1	9913.ENSBTAP00000004094	9913.ENSBTAP00000056225	0	0	0	0	0.066	0.168	0	0.326	0.431
DNAJB11	PDIA3	9913.ENSBTAP00000004094	9913.ENSBTAP00000022854	0	0	0	0	0.423	0.119	0	0.332	0.631
DNAJB11	HSP90B1	9913.ENSBTAP00000004094	9913.ENSBTAP00000004364	0	0	0	0	0.920	0.168	0	0.717	0.979
DPYSL3	RPL31	9913.ENSBTAP00000014091	9913.ENSBTAP00000026259	0	0	0	0	0	0	0	0.413	0.412
DYNC1I2	DYNC1LI2	9913.ENSBTAP00000003429	9913.ENSBTAP00000000581	0	0	0	0	0.063	0.947	0.800	0.859	0.998
DYNC1I2	EIF3G	9913.ENSBTAP00000003429	9913.ENSBTAP00000003545	0	0	0	0	0.062	0.154	0	0.361	0.448
DYNC1I2	KIF5B	9913.ENSBTAP00000003429	9913.ENSBTAP00000033805	0	0	0	0	0.063	0.392	0	0.690	0.808
DYNC1I2	DYNLRB1	9913.ENSBTAP00000003429	9913.ENSBTAP00000008068	0	0	0	0	0.118	0.958	0.540	0.812	0.996
DYNC1LI2	KIF5B	9913.ENSBTAP00000000581	9913.ENSBTAP00000033805	0	0	0	0	0.230	0	0	0.513	0.609
DYNC1LI2	DYNLRB1	9913.ENSBTAP00000000581	9913.ENSBTAP00000008068	0	0	0	0	0	0.760	0	0.898	0.974
DYNLRB1	KIF5B	9913.ENSBTAP00000008068	9913.ENSBTAP00000033805	0	0	0	0	0.062	0.055	0	0.585	0.600
EEF1A1	RPS17	9913.ENSBTAP00000056062	9913.ENSBTAP00000000814	0	0	0	0	0.436	0.354	0	0.184	0.677
EEF1A1	RPL5	9913.ENSBTAP00000056062	9913.ENSBTAP00000002626	0	0	0	0	0.394	0.391	0	0.339	0.734
EEF1A1	RPS18	9913.ENSBTAP00000056062	9913.ENSBTAP00000003431	0	0	0	0	0.369	0.406	0	0.570	0.824
EEF1A1	RPS3	9913.ENSBTAP00000056062	9913.ENSBTAP00000003962	0	0	0	0	0.565	0.257	0	0.340	0.768
EEF1A1	EEF2	9913.ENSBTAP00000056062	9913.ENSBTAP00000005581	0	0	0	0.559	0.566	0.184	0	0.812	0.761
EEF1A1	RPL4	9913.ENSBTAP00000056062	9913.ENSBTAP00000006866	0	0	0	0	0.472	0.411	0	0.617	0.870
EEF1A1	EIF2S2	9913.ENSBTAP00000056062	9913.ENSBTAP00000007832	0	0	0	0	0.237	0.158	0	0.219	0.454
EEF1A1	RPL10	9913.ENSBTAP00000056062	9913.ENSBTAP00000009803	0	0	0	0	0.299	0.261	0	0.198	0.548
EEF1A1	RPSA	9913.ENSBTAP00000056062	9913.ENSBTAP00000012866	0	0	0	0	0.529	0.422	0	0.409	0.825
EEF1A1	RPS3A	9913.ENSBTAP00000056062	9913.ENSBTAP00000013079	0	0	0	0	0.361	0.351	0	0.381	0.721
EEF1A1	RPL7A	9913.ENSBTAP00000056062	9913.ENSBTAP00000015358	0	0	0	0	0.438	0.477	0	0.124	0.720
EEF1A1	RPL26	9913.ENSBTAP00000056062	9913.ENSBTAP00000016378	0	0	0	0	0.266	0.340	0	0.222	0.590
EEF1A1	RPS8	9913.ENSBTAP00000056062	9913.ENSBTAP00000020326	0	0	0	0	0.535	0.467	0	0.259	0.800
EEF1A1	RPL18	9913.ENSBTAP00000056062	9913.ENSBTAP00000020452	0	0	0	0	0.472	0.434	0	0.404	0.806
EEF1A1	NCL	9913.ENSBTAP00000056062	9913.ENSBTAP00000021529	0	0	0	0	0.146	0.210	0	0.292	0.481
EEF1A1	RPS7	9913.ENSBTAP00000056062	9913.ENSBTAP00000021587	0	0	0	0	0.472	0.417	0	0.130	0.708
EEF1A1	PABPC4	9913.ENSBTAP00000056062	9913.ENSBTAP00000022761	0	0	0	0	0.146	0.210	0	0.201	0.414
EEF1A1	YARS	9913.ENSBTAP00000056062	9913.ENSBTAP00000024051	0	0	0	0	0.127	0.392	0	0.325	0.610
EEF1A1	RPS4	9913.ENSBTAP00000056062	9913.ENSBTAP00000025024	0	0	0	0	0.305	0.294	0	0.120	0.530
EEF1A1	RPL31	9913.ENSBTAP00000056062	9913.ENSBTAP00000026259	0	0	0	0	0.200	0.445	0	0.091	0.561
EEF1A1	RPS25	9913.ENSBTAP00000056062	9913.ENSBTAP00000039829	0	0	0	0	0.275	0.266	0	0.072	0.463
EEF1A1	RPL6	9913.ENSBTAP00000056062	9913.ENSBTAP00000042411	0	0	0	0	0.386	0.357	0	0.280	0.691
EEF1A1	RPS24	9913.ENSBTAP00000056062	9913.ENSBTAP00000043937	0	0	0	0	0.382	0.435	0	0.136	0.671
EEF1A1	RAN	9913.ENSBTAP00000056062	9913.ENSBTAP00000046975	0	0	0	0	0.168	0	0	0.336	0.424
EEF1A1	RPLP2	9913.ENSBTAP00000056062	9913.ENSBTAP00000048042	0	0	0	0	0.243	0.221	0	0.179	0.473
EEF1A1	RPLP0	9913.ENSBTAP00000056062	9913.ENSBTAP00000048183	0	0	0	0	0.564	0.431	0	0.432	0.846
EEF1A1	RPL9	9913.ENSBTAP00000056062	9913.ENSBTAP00000054016	0	0	0	0	0.174	0.257	0	0.195	0.463
EEF1A1	RPS10	9913.ENSBTAP00000056062	9913.ENSBTAP00000056371	0	0	0	0	0.364	0.351	0	0.069	0.582
EEF1A1	HSP90AB1	9913.ENSBTAP00000056062	9913.ENSBTAP00000056225	0	0	0	0	0.127	0.074	0	0.566	0.619
EEF2	RPS17	9913.ENSBTAP00000005581	9913.ENSBTAP00000000814	0	0	0	0	0.792	0.931	0	0.400	0.990
EEF2	RPL5	9913.ENSBTAP00000005581	9913.ENSBTAP00000002626	0	0	0	0	0.748	0.761	0	0.493	0.966
EEF2	RPS18	9913.ENSBTAP00000005581	9913.ENSBTAP00000003431	0	0	0	0	0.775	0.931	0	0.295	0.988
EEF2	EIF3G	9913.ENSBTAP00000005581	9913.ENSBTAP00000003545	0	0	0	0	0.583	0.042	0	0.349	0.717
EEF2	RPS3	9913.ENSBTAP00000005581	9913.ENSBTAP00000003962	0	0	0	0	0.870	0.931	0	0.540	0.995
EEF2	HSP90B1	9913.ENSBTAP00000005581	9913.ENSBTAP00000004364	0	0	0	0	0.120	0.055	0	0.423	0.478
EEF2	G3BP1	9913.ENSBTAP00000005581	9913.ENSBTAP00000027067	0	0	0	0	0.092	0.053	0	0.376	0.417
EEF2	EIF2S2	9913.ENSBTAP00000005581	9913.ENSBTAP00000007832	0	0	0	0	0.229	0.041	0	0.275	0.417
EEF2	HNRNPK	9913.ENSBTAP00000005581	9913.ENSBTAP00000028162	0	0	0	0	0.196	0.166	0	0.253	0.455
EEF2	PFKL	9913.ENSBTAP00000005581	9913.ENSBTAP00000051545	0	0	0	0	0.178	0.133	0.300	0.071	0.474
EEF2	EIF1AX	9913.ENSBTAP00000005581	9913.ENSBTAP00000023455	0	0	0	0	0.142	0.219	0	0.229	0.438
EEF2	PDIA3	9913.ENSBTAP00000005581	9913.ENSBTAP00000022854	0	0	0	0	0.144	0.073	0	0.469	0.542
EEF2	YARS	9913.ENSBTAP00000005581	9913.ENSBTAP00000024051	0	0	0	0	0.178	0.094	0	0.429	0.537
EEF2	NCL	9913.ENSBTAP00000005581	9913.ENSBTAP00000021529	0	0	0	0	0.374	0.202	0	0.338	0.640
EEF2	PABPC4	9913.ENSBTAP00000005581	9913.ENSBTAP00000022761	0	0	0	0	0.444	0.202	0	0.344	0.683
EEF2	HSP90AB1	9913.ENSBTAP00000005581	9913.ENSBTAP00000056225	0	0	0	0	0.339	0.055	0	0.617	0.739
EEF2	RPL17	9913.ENSBTAP00000005581	9913.ENSBTAP00000055998	0	0	0	0	0.566	0.557	0	0.130	0.818
EEF2	RPS4	9913.ENSBTAP00000005581	9913.ENSBTAP00000025024	0	0	0	0	0.627	0.650	0	0.142	0.878
EEF2	RPS25	9913.ENSBTAP00000005581	9913.ENSBTAP00000039829	0	0	0	0	0.573	0.674	0	0.309	0.895
EEF2	RPL26	9913.ENSBTAP00000005581	9913.ENSBTAP00000016378	0	0	0	0	0.402	0.761	0	0.287	0.889
EEF2	RPL9	9913.ENSBTAP00000005581	9913.ENSBTAP00000054016	0	0	0	0	0.584	0.650	0	0.390	0.903
EEF2	RPS3A	9913.ENSBTAP00000005581	9913.ENSBTAP00000013079	0	0	0	0	0.710	0.736	0	0.204	0.933
EEF2	RPL31	9913.ENSBTAP00000005581	9913.ENSBTAP00000026259	0	0	0	0	0.743	0.764	0	0	0.936
EEF2	RPL10	9913.ENSBTAP00000005581	9913.ENSBTAP00000009803	0	0	0	0	0.727	0.736	0	0.251	0.941
EEF2	RPL6	9913.ENSBTAP00000005581	9913.ENSBTAP00000042411	0	0	0	0	0.767	0.769	0	0.198	0.953
EEF2	RPL4	9913.ENSBTAP00000005581	9913.ENSBTAP00000006866	0	0	0	0	0.776	0.769	0	0.394	0.966
EEF2	RPLP2	9913.ENSBTAP00000005581	9913.ENSBTAP00000048042	0	0	0	0	0.754	0.763	0	0.498	0.968
EEF2	RPS10	9913.ENSBTAP00000005581	9913.ENSBTAP00000056371	0	0	0	0	0.501	0.930	0	0.361	0.975
EEF2	RPS24	9913.ENSBTAP00000005581	9913.ENSBTAP00000043937	0	0	0	0	0.582	0.931	0	0.220	0.975
EEF2	RPL7A	9913.ENSBTAP00000005581	9913.ENSBTAP00000015358	0	0	0	0	0.845	0.931	0	0.192	0.990
EEF2	RPS7	9913.ENSBTAP00000005581	9913.ENSBTAP00000021587	0	0	0	0	0.840	0.931	0	0.369	0.992
EEF2	RPL18	9913.ENSBTAP00000005581	9913.ENSBTAP00000020452	0	0	0	0	0.864	0.931	0	0.342	0.993
EEF2	RPS8	9913.ENSBTAP00000005581	9913.ENSBTAP00000020326	0	0	0	0	0.861	0.931	0	0.434	0.994
EEF2	RPSA	9913.ENSBTAP00000005581	9913.ENSBTAP00000012866	0	0	0	0	0.868	0.931	0	0.535	0.995
EEF2	RPLP0	9913.ENSBTAP00000005581	9913.ENSBTAP00000048183	0	0	0	0	0.876	0.931	0	0.656	0.996
EIF1AX	RPS17	9913.ENSBTAP00000023455	9913.ENSBTAP00000000814	0	0	0	0	0.645	0.763	0	0.184	0.925
EIF1AX	RPL5	9913.ENSBTAP00000023455	9913.ENSBTAP00000002626	0	0	0	0	0.484	0	0	0	0.484
EIF1AX	RPS18	9913.ENSBTAP00000023455	9913.ENSBTAP00000003431	0	0	0	0	0.670	0.763	0	0.321	0.942
EIF1AX	EIF3G	9913.ENSBTAP00000023455	9913.ENSBTAP00000003545	0	0	0	0	0.186	0.760	0.600	0.297	0.937
EIF1AX	RPS3	9913.ENSBTAP00000023455	9913.ENSBTAP00000003962	0	0	0	0	0.349	0.763	0	0.284	0.879
EIF1AX	RPL4	9913.ENSBTAP00000023455	9913.ENSBTAP00000006866	0	0	0	0	0.380	0.411	0	0.171	0.671
EIF1AX	EIF2S2	9913.ENSBTAP00000023455	9913.ENSBTAP00000007832	0	0	0	0	0.519	0.761	0.588	0.404	0.968
EIF1AX	RPSA	9913.ENSBTAP00000023455	9913.ENSBTAP00000012866	0	0	0	0	0.200	0.763	0	0.333	0.862
EIF1AX	RPS3A	9913.ENSBTAP00000023455	9913.ENSBTAP00000013079	0	0	0	0	0.193	0.539	0	0	0.612
EIF1AX	RPL7A	9913.ENSBTAP00000023455	9913.ENSBTAP00000015358	0	0	0	0	0.119	0.351	0	0.083	0.429
EIF1AX	HSPB1	9913.ENSBTAP00000023455	9913.ENSBTAP00000015883	0	0	0	0	0	0	0	0.405	0.404
EIF1AX	RPL26	9913.ENSBTAP00000023455	9913.ENSBTAP00000016378	0	0	0	0	0.341	0	0	0.128	0.400
EIF1AX	RPS8	9913.ENSBTAP00000023455	9913.ENSBTAP00000020326	0	0	0	0	0.146	0.763	0	0	0.788
EIF1AX	RPS7	9913.ENSBTAP00000023455	9913.ENSBTAP00000021587	0	0	0	0	0.144	0.763	0	0	0.788
EIF1AX	RPL31	9913.ENSBTAP00000023455	9913.ENSBTAP00000026259	0	0	0	0	0.425	0	0	0	0.425
EIF1AX	NAP1L4	9913.ENSBTAP00000023455	9913.ENSBTAP00000029889	0	0	0	0	0.087	0.483	0	0	0.507
EIF1AX	YARS	9913.ENSBTAP00000023455	9913.ENSBTAP00000024051	0	0	0	0	0.087	0	0	0.394	0.423
EIF1AX	RPS25	9913.ENSBTAP00000023455	9913.ENSBTAP00000039829	0	0	0	0	0.364	0.502	0	0.042	0.670
EIF1AX	RPS4	9913.ENSBTAP00000023455	9913.ENSBTAP00000025024	0	0	0	0	0.152	0.456	0	0.361	0.679
EIF1AX	RAN	9913.ENSBTAP00000023455	9913.ENSBTAP00000046975	0	0	0	0	0.374	0.717	0	0	0.815
EIF1AX	RPS10	9913.ENSBTAP00000023455	9913.ENSBTAP00000056371	0	0	0	0	0.463	0.758	0	0	0.864
EIF1AX	RPS24	9913.ENSBTAP00000023455	9913.ENSBTAP00000043937	0	0	0	0	0.605	0.763	0	0	0.902
EIF2S2	RPS17	9913.ENSBTAP00000007832	9913.ENSBTAP00000000814	0	0	0	0	0.207	0.670	0	0.052	0.730
EIF2S2	SUGT1	9913.ENSBTAP00000007832	9913.ENSBTAP00000002771	0	0	0	0	0.329	0.070	0	0.127	0.407
EIF2S2	RPS18	9913.ENSBTAP00000007832	9913.ENSBTAP00000003431	0	0	0	0	0.612	0.670	0	0.178	0.885
EIF2S2	EIF3G	9913.ENSBTAP00000007832	9913.ENSBTAP00000003545	0	0	0	0	0.529	0.926	0.600	0.632	0.994
EIF2S2	RPS3	9913.ENSBTAP00000007832	9913.ENSBTAP00000003962	0	0	0	0	0.489	0.310	0	0.495	0.806
EIF2S2	HSP90B1	9913.ENSBTAP00000007832	9913.ENSBTAP00000004364	0	0	0	0	0.090	0	0	0.388	0.419
EIF2S2	RPL4	9913.ENSBTAP00000007832	9913.ENSBTAP00000006866	0	0	0	0	0.272	0.312	0	0.148	0.535
EIF2S2	RPL6	9913.ENSBTAP00000007832	9913.ENSBTAP00000042411	0	0	0	0	0.407	0.041	0	0.084	0.433
EIF2S2	RUVBL1	9913.ENSBTAP00000007832	9913.ENSBTAP00000027964	0	0	0	0	0.308	0	0	0.266	0.471
EIF2S2	RPL18	9913.ENSBTAP00000007832	9913.ENSBTAP00000020452	0	0	0	0	0.411	0.044	0	0.164	0.488
EIF2S2	RPS4	9913.ENSBTAP00000007832	9913.ENSBTAP00000025024	0	0	0	0	0.263	0.416	0	0.242	0.645
EIF2S2	RPS3A	9913.ENSBTAP00000007832	9913.ENSBTAP00000013079	0	0	0	0	0.186	0.460	0	0.266	0.649
EIF2S2	RPS25	9913.ENSBTAP00000007832	9913.ENSBTAP00000039829	0	0	0	0	0.415	0.438	0	0.051	0.660
EIF2S2	RPSA	9913.ENSBTAP00000007832	9913.ENSBTAP00000012866	0	0	0	0	0.331	0.538	0	0.143	0.711
EIF2S2	RPS10	9913.ENSBTAP00000007832	9913.ENSBTAP00000056371	0	0	0	0	0.177	0.662	0	0.114	0.732
EIF2S2	YARS	9913.ENSBTAP00000007832	9913.ENSBTAP00000024051	0	0	0	0	0.751	0	0	0.187	0.789
EIF2S2	RPS24	9913.ENSBTAP00000007832	9913.ENSBTAP00000043937	0	0	0	0	0.406	0.670	0	0.289	0.848
EIF2S2	RPS7	9913.ENSBTAP00000007832	9913.ENSBTAP00000021587	0	0	0	0	0.564	0.670	0	0.067	0.854
EIF2S2	RPS8	9913.ENSBTAP00000007832	9913.ENSBTAP00000020326	0	0	0	0	0.753	0.670	0	0.104	0.920
EIF3G	RPS17	9913.ENSBTAP00000003545	9913.ENSBTAP00000000814	0	0	0	0	0.635	0.768	0	0.121	0.919
EIF3G	RPL5	9913.ENSBTAP00000003545	9913.ENSBTAP00000002626	0	0	0	0	0.615	0	0	0.085	0.632
EIF3G	RPS18	9913.ENSBTAP00000003545	9913.ENSBTAP00000003431	0	0	0	0	0.720	0.764	0	0	0.931
EIF3G	RPL9	9913.ENSBTAP00000003545	9913.ENSBTAP00000054016	0	0	0	0	0.432	0	0	0	0.432
EIF3G	RUVBL1	9913.ENSBTAP00000003545	9913.ENSBTAP00000027964	0	0	0	0	0.441	0	0	0	0.441
EIF3G	RPL31	9913.ENSBTAP00000003545	9913.ENSBTAP00000026259	0	0	0	0	0.461	0	0	0	0.461
EIF3G	RPL17	9913.ENSBTAP00000003545	9913.ENSBTAP00000055998	0	0	0	0	0.485	0	0	0	0.485
EIF3G	G3BP1	9913.ENSBTAP00000003545	9913.ENSBTAP00000027067	0	0	0	0	0.063	0.113	0	0.459	0.511
EIF3G	NUDC	9913.ENSBTAP00000003545	9913.ENSBTAP00000005789	0	0	0	0	0.576	0	0	0.052	0.581
EIF3G	RPL26	9913.ENSBTAP00000003545	9913.ENSBTAP00000016378	0	0	0	0	0.571	0	0	0.083	0.589
EIF3G	RPL6	9913.ENSBTAP00000003545	9913.ENSBTAP00000042411	0	0	0	0	0.623	0	0	0.052	0.628
EIF3G	RPL10	9913.ENSBTAP00000003545	9913.ENSBTAP00000009803	0	0	0	0	0.662	0.045	0	0.063	0.671
EIF3G	YARS	9913.ENSBTAP00000003545	9913.ENSBTAP00000024051	0	0	0	0	0.627	0	0	0.162	0.674
EIF3G	RPS25	9913.ENSBTAP00000003545	9913.ENSBTAP00000039829	0	0	0	0	0.339	0.545	0	0.231	0.748
EIF3G	RPS4	9913.ENSBTAP00000003545	9913.ENSBTAP00000025024	0	0	0	0	0.566	0.493	0	0.103	0.785
EIF3G	RPLP2	9913.ENSBTAP00000003545	9913.ENSBTAP00000048042	0	0	0	0	0.703	0	0	0.368	0.804
EIF3G	RPL7A	9913.ENSBTAP00000003545	9913.ENSBTAP00000015358	0	0	0	0	0.758	0.316	0	0	0.827
EIF3G	RPL18	9913.ENSBTAP00000003545	9913.ENSBTAP00000020452	0	0	0	0	0.839	0	0	0	0.839
EIF3G	RPS3A	9913.ENSBTAP00000003545	9913.ENSBTAP00000013079	0	0	0	0	0.650	0.620	0	0	0.861
EIF3G	RPL4	9913.ENSBTAP00000003545	9913.ENSBTAP00000006866	0	0	0	0	0.747	0.394	0	0.187	0.864
EIF3G	RPLP0	9913.ENSBTAP00000003545	9913.ENSBTAP00000048183	0	0	0	0	0.828	0	0	0.319	0.878
EIF3G	RPS7	9913.ENSBTAP00000003545	9913.ENSBTAP00000021587	0	0	0	0	0.472	0.768	0	0.160	0.888
EIF3G	RPS24	9913.ENSBTAP00000003545	9913.ENSBTAP00000043937	0	0	0	0	0.679	0.768	0	0.188	0.934
EIF3G	RPS10	9913.ENSBTAP00000003545	9913.ENSBTAP00000056371	0	0	0	0	0.724	0.763	0	0.210	0.943
EIF3G	RPS8	9913.ENSBTAP00000003545	9913.ENSBTAP00000020326	0	0	0	0	0.815	0.770	0	0	0.955
EIF3G	RPS3	9913.ENSBTAP00000003545	9913.ENSBTAP00000003962	0	0	0	0	0.812	0.666	0	0.632	0.974
EIF3G	RPSA	9913.ENSBTAP00000003545	9913.ENSBTAP00000012866	0	0	0	0	0.824	0.763	0	0.536	0.978
EZR	HSP90AB1	9913.ENSBTAP00000013663	9913.ENSBTAP00000056225	0	0	0	0	0.062	0	0	0.414	0.426
EZR	PDLIM1	9913.ENSBTAP00000013663	9913.ENSBTAP00000014850	0	0	0	0	0.061	0.045	0.350	0.138	0.430
EZR	MYL9	9913.ENSBTAP00000013663	9913.ENSBTAP00000015248	0	0	0	0	0.051	0.184	0	0.333	0.439
EZR	PDXK	9913.ENSBTAP00000013663	9913.ENSBTAP00000024203	0	0	0	0	0.065	0.114	0	0.391	0.451
EZR	NCL	9913.ENSBTAP00000013663	9913.ENSBTAP00000021529	0	0	0	0	0.061	0.071	0	0.438	0.466
EZR	LASP1	9913.ENSBTAP00000013663	9913.ENSBTAP00000040793	0	0	0	0	0.081	0.113	0	0.409	0.476
EZR	MYH9	9913.ENSBTAP00000013663	9913.ENSBTAP00000013737	0	0	0	0	0.091	0.093	0	0.476	0.530
EZR	MSN	9913.ENSBTAP00000013663	9913.ENSBTAP00000017503	0	0	0	0.977	0.081	0.769	0.800	0.983	0.954
EZR	SLC9A3R1	9913.ENSBTAP00000013663	9913.ENSBTAP00000034568	0	0	0	0	0.063	0.840	0.919	0.991	0.999
FARSA	YARS	9913.ENSBTAP00000028494	9913.ENSBTAP00000024051	0	0	0	0	0.779	0	0	0.822	0.959
FARSA	RUVBL1	9913.ENSBTAP00000028494	9913.ENSBTAP00000027964	0	0	0	0	0.558	0.070	0	0.083	0.590
FARSA	RPL9	9913.ENSBTAP00000028494	9913.ENSBTAP00000054016	0	0	0	0	0.099	0	0	0.619	0.642
FARSA	RUVBL2	9913.ENSBTAP00000028494	9913.ENSBTAP00000031853	0	0	0	0	0.420	0.120	0	0.450	0.695
FKBP4	SUGT1	9913.ENSBTAP00000009998	9913.ENSBTAP00000002771	0	0	0	0	0.210	0.531	0	0.395	0.756
FKBP4	HSP90B1	9913.ENSBTAP00000009998	9913.ENSBTAP00000004364	0	0	0	0	0.062	0.213	0.189	0.313	0.533
FKBP4	PPID	9913.ENSBTAP00000009998	9913.ENSBTAP00000022180	0	0	0	0.652	0.131	0.173	0	0.707	0.431
FKBP4	HSP90AB1	9913.ENSBTAP00000009998	9913.ENSBTAP00000056225	0	0	0	0	0.122	0.574	0.540	0.528	0.907
FKBP4	FKBP5	9913.ENSBTAP00000009998	9913.ENSBTAP00000054371	0	0	0	0.956	0	0	0.919	0.849	0.922
FKBP5	SUGT1	9913.ENSBTAP00000054371	9913.ENSBTAP00000002771	0	0	0	0	0.147	0.531	0	0.269	0.682
FKBP5	HSP90B1	9913.ENSBTAP00000054371	9913.ENSBTAP00000004364	0	0	0	0	0.062	0.213	0.189	0.326	0.543
FKBP5	PPID	9913.ENSBTAP00000054371	9913.ENSBTAP00000022180	0	0	0	0.618	0.063	0.173	0	0.711	0.407
FKBP5	HSP90AB1	9913.ENSBTAP00000054371	9913.ENSBTAP00000056225	0	0	0	0	0.089	0.655	0.540	0.528	0.922
G3BP1	RPS3	9913.ENSBTAP00000027067	9913.ENSBTAP00000003962	0	0	0	0	0.064	0	0	0.413	0.427
G3BP1	NCL	9913.ENSBTAP00000027067	9913.ENSBTAP00000021529	0	0	0	0	0.310	0.208	0	0.315	0.593
G3BP1	PABPC4	9913.ENSBTAP00000027067	9913.ENSBTAP00000022761	0	0	0	0	0.225	0.535	0	0.210	0.691
G3BP1	YBX1	9913.ENSBTAP00000027067	9913.ENSBTAP00000023094	0	0	0	0	0.114	0.391	0	0.704	0.826
G3BP1	HNRNPK	9913.ENSBTAP00000027067	9913.ENSBTAP00000028162	0	0	0	0	0.131	0	0	0.414	0.469
G3BP1	RUVBL2	9913.ENSBTAP00000027067	9913.ENSBTAP00000031853	0	0	0	0	0.139	0.096	0	0.432	0.520
G3BP1	RUVBL1	9913.ENSBTAP00000027067	9913.ENSBTAP00000027964	0	0	0	0	0.290	0.114	0	0.316	0.533
HDGF	NCL	9913.ENSBTAP00000008609	9913.ENSBTAP00000021529	0	0	0	0	0.063	0.123	0	0.630	0.669
HNRNPK	NCL	9913.ENSBTAP00000028162	9913.ENSBTAP00000021529	0	0	0	0	0.237	0.184	0	0.768	0.843
HNRNPK	PABPC4	9913.ENSBTAP00000028162	9913.ENSBTAP00000022761	0	0	0	0	0.065	0.336	0	0.298	0.526
HNRNPK	YBX1	9913.ENSBTAP00000028162	9913.ENSBTAP00000023094	0	0	0	0	0.065	0.157	0	0.722	0.762
HNRNPK	RUVBL1	9913.ENSBTAP00000028162	9913.ENSBTAP00000027964	0	0	0	0	0.381	0	0	0.359	0.586
HSP90AB1	SUGT1	9913.ENSBTAP00000056225	9913.ENSBTAP00000002771	0	0	0	0	0.736	0.929	0	0.643	0.992
HSP90AB1	RPS18	9913.ENSBTAP00000056225	9913.ENSBTAP00000003431	0	0	0	0	0.066	0.093	0	0.502	0.541
HSP90AB1	RPS3	9913.ENSBTAP00000056225	9913.ENSBTAP00000003962	0	0	0	0	0.120	0.093	0	0.521	0.584
HSP90AB1	RPSA	9913.ENSBTAP00000056225	9913.ENSBTAP00000012866	0	0	0	0	0.159	0.299	0	0.225	0.503
HSP90AB1	MYH9	9913.ENSBTAP00000056225	9913.ENSBTAP00000013737	0	0	0	0	0.061	0.334	0	0.405	0.595
HSP90AB1	HSPB1	9913.ENSBTAP00000056225	9913.ENSBTAP00000015883	0	0	0	0	0.065	0.160	0	0.524	0.594
HSP90AB1	RPL18	9913.ENSBTAP00000056225	9913.ENSBTAP00000020452	0	0	0	0	0.095	0	0	0.388	0.423
HSP90AB1	NCL	9913.ENSBTAP00000056225	9913.ENSBTAP00000021529	0	0	0	0	0.097	0.071	0.486	0.127	0.573
HSP90AB1	PPID	9913.ENSBTAP00000056225	9913.ENSBTAP00000022180	0	0	0	0	0.576	0.483	0	0.498	0.880
HSP90AB1	PABPC4	9913.ENSBTAP00000056225	9913.ENSBTAP00000022761	0	0	0	0	0.097	0.078	0.310	0.104	0.416
HSP90AB1	PDIA3	9913.ENSBTAP00000056225	9913.ENSBTAP00000022854	0	0	0	0	0.066	0.164	0	0.556	0.623
HSP90AB1	RPAP3	9913.ENSBTAP00000056225	9913.ENSBTAP00000024878	0	0	0	0	0.092	0.652	0	0.461	0.814
HSP90AB1	RUVBL1	9913.ENSBTAP00000056225	9913.ENSBTAP00000027964	0	0	0	0	0.096	0.113	0	0.529	0.589
HSP90AB1	MYH10	9913.ENSBTAP00000056225	9913.ENSBTAP00000028188	0	0	0	0	0.061	0.422	0	0.111	0.475
HSP90AB1	RUVBL2	9913.ENSBTAP00000056225	9913.ENSBTAP00000031853	0	0	0	0	0.068	0.118	0	0.480	0.535
HSP90AB1	RPL6	9913.ENSBTAP00000056225	9913.ENSBTAP00000042411	0	0	0	0	0.096	0.257	0	0.326	0.507
HSP90AB1	RPLP0	9913.ENSBTAP00000056225	9913.ENSBTAP00000048183	0	0	0	0	0.126	0.219	0	0.407	0.560
HSP90AB1	TMOD3	9913.ENSBTAP00000056225	9913.ENSBTAP00000055644	0	0	0	0	0	0.439	0	0	0.439
HSP90B1	SUGT1	9913.ENSBTAP00000004364	9913.ENSBTAP00000002771	0	0	0	0	0.566	0.759	0	0.670	0.962
HSP90B1	MYH9	9913.ENSBTAP00000004364	9913.ENSBTAP00000013737	0	0	0	0	0.054	0.164	0	0.330	0.424
HSP90B1	SERPINH1	9913.ENSBTAP00000004364	9913.ENSBTAP00000039506	0	0	0	0	0.062	0	0	0.479	0.490
HSP90B1	NUDC	9913.ENSBTAP00000004364	9913.ENSBTAP00000005789	0	0	0	0	0.090	0.102	0	0.433	0.496
HSP90B1	RPSA	9913.ENSBTAP00000004364	9913.ENSBTAP00000012866	0	0	0	0	0.128	0.212	0	0.480	0.611
HSP90B1	RCN1	9913.ENSBTAP00000004364	9913.ENSBTAP00000056127	0	0	0	0	0.155	0.400	0.300	0.112	0.642
HSP90B1	HSPB1	9913.ENSBTAP00000004364	9913.ENSBTAP00000015883	0	0	0	0	0	0.093	0	0.645	0.664
HSP90B1	PDIA3	9913.ENSBTAP00000004364	9913.ENSBTAP00000022854	0	0	0	0	0.967	0.425	0	0.776	0.995
HSPB1	KRT18	9913.ENSBTAP00000015883	9913.ENSBTAP00000001988	0	0	0	0	0.339	0	0	0.197	0.447
HSPB1	RPSA	9913.ENSBTAP00000015883	9913.ENSBTAP00000012866	0	0	0	0	0	0	0	0.448	0.448
HSPB1	SERPINH1	9913.ENSBTAP00000015883	9913.ENSBTAP00000039506	0	0	0	0	0.103	0	0	0.446	0.482
KIF5B	TFG	9913.ENSBTAP00000033805	9913.ENSBTAP00000004503	0	0	0	0	0.049	0.045	0	0.494	0.501
KIF5B	TPM4	9913.ENSBTAP00000033805	9913.ENSBTAP00000005982	0	0	0	0	0	0.275	0	0.258	0.439
KIF5B	TPM1	9913.ENSBTAP00000033805	9913.ENSBTAP00000013077	0	0	0	0	0	0.275	0	0.269	0.447
KIF5B	USO1	9913.ENSBTAP00000033805	9913.ENSBTAP00000022642	0	0	0	0	0.354	0.123	0	0.078	0.432
KIF5B	PDIA3	9913.ENSBTAP00000033805	9913.ENSBTAP00000022854	0	0	0	0	0.065	0.052	0	0.403	0.424
KIF5B	MYH10	9913.ENSBTAP00000033805	9913.ENSBTAP00000028188	0	0	0	0	0.076	0.481	0	0.410	0.692
KIF5B	2002-09-01	9913.ENSBTAP00000033805	9913.ENSBTAP00000043669	0	0	0	0	0.396	0.081	0	0.052	0.427
KRT18	KRT8	9913.ENSBTAP00000001988	9913.ENSBTAP00000001108	0	0	0	0.760	0.960	0.760	0	0.965	0.992
KRT18	KRT19	9913.ENSBTAP00000001988	9913.ENSBTAP00000006450	0	0	0	0.914	0.311	0.042	0.300	0.836	0.533
KRT18	KRT7	9913.ENSBTAP00000001988	9913.ENSBTAP00000021516	0	0	0	0.730	0.598	0.424	0	0.749	0.806
KRT19	KRT8	9913.ENSBTAP00000006450	9913.ENSBTAP00000001108	0	0	0	0.758	0.445	0.232	0	0.863	0.647
KRT19	MYL6	9913.ENSBTAP00000006450	9913.ENSBTAP00000014304	0	0	0	0	0.060	0	0	0.417	0.428
KRT19	MYL9	9913.ENSBTAP00000006450	9913.ENSBTAP00000015248	0	0	0	0	0.063	0	0	0.580	0.589
KRT19	KRT7	9913.ENSBTAP00000006450	9913.ENSBTAP00000021516	0	0	0	0.733	0.395	0.232	0	0.833	0.622
MAP1A	MAP4	9913.ENSBTAP00000054682	9913.ENSBTAP00000021045	0	0	0	0	0.159	0.335	0	0.114	0.461
MAP4	2002-09-01	9913.ENSBTAP00000021045	9913.ENSBTAP00000043669	0	0	0	0	0.081	0.093	0	0.511	0.557
MARCKSL1	RUVBL1	9913.ENSBTAP00000054436	9913.ENSBTAP00000027964	0	0	0	0	0.081	0.060	0	0.364	0.402
MSN	NUDC	9913.ENSBTAP00000017503	9913.ENSBTAP00000005789	0	0	0	0	0	0	0	0.421	0.420
MSN	MYH9	9913.ENSBTAP00000017503	9913.ENSBTAP00000013737	0	0	0	0	0.179	0.093	0	0.317	0.447
MSN	MYL9	9913.ENSBTAP00000017503	9913.ENSBTAP00000015248	0	0	0	0	0.062	0.184	0	0.324	0.437
MSN	SLC9A3R1	9913.ENSBTAP00000017503	9913.ENSBTAP00000034568	0	0	0	0	0.062	0.930	0.907	0.968	0.999
MTHFD1	PHGDH	9913.ENSBTAP00000012704	9913.ENSBTAP00000008907	0	0	0	0	0.101	0.114	0	0.627	0.677
MTHFD1	RUVBL2	9913.ENSBTAP00000012704	9913.ENSBTAP00000031853	0	0	0	0	0.065	0.072	0	0.385	0.420
MYH10	MYH14	9913.ENSBTAP00000028188	9913.ENSBTAP00000003343	0	0	0	0.971	0.120	0.295	0.800	0.796	0.868
MYH10	TPM4	9913.ENSBTAP00000028188	9913.ENSBTAP00000005982	0	0	0	0	0.158	0.507	0	0.547	0.795
MYH10	TPM1	9913.ENSBTAP00000028188	9913.ENSBTAP00000013077	0	0	0	0	0.158	0.507	0	0.477	0.764
MYH10	MYH9	9913.ENSBTAP00000028188	9913.ENSBTAP00000013737	0	0	0	0.980	0.152	0.641	0.800	0.881	0.934
MYH10	MYL6	9913.ENSBTAP00000028188	9913.ENSBTAP00000014304	0	0	0	0	0.147	0.550	0.800	0.625	0.967
MYH10	PDLIM1	9913.ENSBTAP00000028188	9913.ENSBTAP00000014850	0	0	0	0	0.074	0.159	0	0.384	0.479
MYH10	MYL9	9913.ENSBTAP00000028188	9913.ENSBTAP00000015248	0	0	0	0	0.118	0.502	0.800	0.683	0.968
MYH10	PAK2	9913.ENSBTAP00000028188	9913.ENSBTAP00000054939	0	0	0	0	0.343	0.137	0	0.120	0.457
MYH10	2002-09-01	9913.ENSBTAP00000028188	9913.ENSBTAP00000043669	0	0	0	0	0.097	0.126	0	0.408	0.492
MYH10	MYH11	9913.ENSBTAP00000028188	9913.ENSBTAP00000035330	0	0	0	0.978	0.120	0.256	0.800	0.557	0.859
MYH11	MYH14	9913.ENSBTAP00000035330	9913.ENSBTAP00000003343	0	0	0	0.966	0.062	0.468	0.800	0.199	0.892
MYH11	TPM4	9913.ENSBTAP00000035330	9913.ENSBTAP00000005982	0	0	0	0	0.158	0.219	0	0.295	0.496
MYH11	TPM1	9913.ENSBTAP00000035330	9913.ENSBTAP00000013077	0	0	0	0	0.158	0.219	0	0.415	0.582
MYH11	MYH9	9913.ENSBTAP00000035330	9913.ENSBTAP00000013737	0	0	0	0.978	0	0	0.800	0.469	0.801
MYH11	MYL6	9913.ENSBTAP00000035330	9913.ENSBTAP00000014304	0	0	0	0	0.066	0.314	0.800	0.482	0.924
MYH11	MYL9	9913.ENSBTAP00000035330	9913.ENSBTAP00000015248	0	0	0	0	0.227	0.763	0.800	0.553	0.981
MYH14	TPM1	9913.ENSBTAP00000003343	9913.ENSBTAP00000013077	0	0	0	0	0.111	0.219	0	0.427	0.568
MYH14	MYH9	9913.ENSBTAP00000003343	9913.ENSBTAP00000013737	0	0	0	0.969	0.051	0.409	0.800	0.808	0.881
MYH14	MYL9	9913.ENSBTAP00000003343	9913.ENSBTAP00000015248	0	0	0	0	0.086	0.301	0.800	0.616	0.944
MYH14	MYL6	9913.ENSBTAP00000003343	9913.ENSBTAP00000014304	0	0	0	0	0.066	0.314	0.800	0.663	0.951
MYH9	TPM4	9913.ENSBTAP00000013737	9913.ENSBTAP00000005982	0	0	0	0	0.158	0.219	0	0.469	0.620
MYH9	TPM1	9913.ENSBTAP00000013737	9913.ENSBTAP00000013077	0	0	0	0	0.158	0.219	0	0.392	0.565
MYH9	OVGP1	9913.ENSBTAP00000013737	9913.ENSBTAP00000046210	0	0	0	0	0	0.072	0	0.473	0.490
MYH9	MYL9	9913.ENSBTAP00000013737	9913.ENSBTAP00000015248	0	0	0	0	0.118	0.410	0.800	0.673	0.961
MYH9	MYL6	9913.ENSBTAP00000013737	9913.ENSBTAP00000014304	0	0	0	0	0.342	0.473	0.800	0.694	0.975
MYL6	TPM4	9913.ENSBTAP00000014304	9913.ENSBTAP00000005982	0	0	0	0	0.441	0.154	0	0.395	0.689
MYL6	RPL10	9913.ENSBTAP00000014304	9913.ENSBTAP00000009803	0	0	0	0	0.420	0.065	0	0	0.434
MYL6	TPM1	9913.ENSBTAP00000014304	9913.ENSBTAP00000013077	0	0	0	0	0.120	0.154	0	0.351	0.474
MYL6	RPS8	9913.ENSBTAP00000014304	9913.ENSBTAP00000020326	0	0	0	0	0.102	0	0	0.390	0.429
MYL6	MYL9	9913.ENSBTAP00000014304	9913.ENSBTAP00000015248	0	0	0	0.737	0.293	0.397	0.800	0.583	0.921
MYL9	TPM4	9913.ENSBTAP00000015248	9913.ENSBTAP00000005982	0	0	0	0	0.098	0.133	0	0.402	0.492
MYL9	TPM1	9913.ENSBTAP00000015248	9913.ENSBTAP00000013077	0	0	0	0	0.098	0.133	0	0.397	0.487
MYL9	PDLIM1	9913.ENSBTAP00000015248	9913.ENSBTAP00000014850	0	0	0	0	0.062	0.161	0	0.405	0.491
NAP1L4	NCL	9913.ENSBTAP00000029889	9913.ENSBTAP00000021529	0	0	0	0	0.066	0.675	0	0.187	0.731
NCL	RPL5	9913.ENSBTAP00000021529	9913.ENSBTAP00000002626	0	0	0	0	0.215	0.160	0	0.523	0.658
NCL	RPS3	9913.ENSBTAP00000021529	9913.ENSBTAP00000003962	0	0	0	0	0.209	0.120	0	0.370	0.523
NCL	RPL4	9913.ENSBTAP00000021529	9913.ENSBTAP00000006866	0	0	0	0	0.358	0.164	0	0.097	0.474
NCL	RPSA	9913.ENSBTAP00000021529	9913.ENSBTAP00000012866	0	0	0	0	0.250	0.060	0	0.229	0.409
NCL	RPL26	9913.ENSBTAP00000021529	9913.ENSBTAP00000016378	0	0	0	0	0.112	0.159	0	0.703	0.759
NCL	RPL6	9913.ENSBTAP00000021529	9913.ENSBTAP00000042411	0	0	0	0	0.138	0.159	0	0.450	0.566
NCL	YBX1	9913.ENSBTAP00000021529	9913.ENSBTAP00000023094	0	0	0	0	0.065	0.334	0	0.685	0.787
NUDC	SUGT1	9913.ENSBTAP00000005789	9913.ENSBTAP00000002771	0	0	0	0	0.371	0.078	0	0.106	0.436
NUDC	RPL6	9913.ENSBTAP00000005789	9913.ENSBTAP00000042411	0	0	0	0	0.144	0	0	0.329	0.401
NUDC	RPLP0	9913.ENSBTAP00000005789	9913.ENSBTAP00000048183	0	0	0	0	0.119	0	0	0.426	0.472
NUDC	RUVBL2	9913.ENSBTAP00000005789	9913.ENSBTAP00000031853	0	0	0	0	0.356	0	0	0.440	0.624
NUDC	RUVBL1	9913.ENSBTAP00000005789	9913.ENSBTAP00000027964	0	0	0	0	0.728	0	0	0.327	0.809
PABPC4	RPL4	9913.ENSBTAP00000022761	9913.ENSBTAP00000006866	0	0	0	0	0.344	0.164	0	0.067	0.443
PABPC4	RPL7A	9913.ENSBTAP00000022761	9913.ENSBTAP00000015358	0	0	0	0	0.148	0.157	0	0.413	0.541
PABPC4	RPLP0	9913.ENSBTAP00000022761	9913.ENSBTAP00000048183	0	0	0	0	0.203	0.093	0	0.250	0.410
PABPC4	YBX1	9913.ENSBTAP00000022761	9913.ENSBTAP00000023094	0	0	0	0	0.146	0.263	0	0.480	0.644
PAK2	2002-09-01	9913.ENSBTAP00000054939	9913.ENSBTAP00000043669	0	0	0	0	0.564	0.143	0	0.171	0.663
PDIA3	TFG	9913.ENSBTAP00000022854	9913.ENSBTAP00000004503	0	0	0	0	0.138	0.381	0	0.071	0.461
PDIA3	TPM4	9913.ENSBTAP00000022854	9913.ENSBTAP00000005982	0	0	0	0	0.113	0.055	0	0.350	0.408
PDIA3	PHGDH	9913.ENSBTAP00000022854	9913.ENSBTAP00000008907	0	0	0	0	0.061	0	0	0.517	0.527
PDIA3	RPSA	9913.ENSBTAP00000022854	9913.ENSBTAP00000012866	0	0	0	0	0.092	0.064	0	0.399	0.444
PDIA3	TPM1	9913.ENSBTAP00000022854	9913.ENSBTAP00000013077	0	0	0	0	0.050	0.055	0	0.404	0.418
PDLIM1	TPM4	9913.ENSBTAP00000014850	9913.ENSBTAP00000005982	0	0	0	0	0.063	0.131	0	0.334	0.410
PDXK	PFKL	9913.ENSBTAP00000024203	9913.ENSBTAP00000051545	0	0	0	0	0.067	0	0.300	0.195	0.428
PHGDH	YARS	9913.ENSBTAP00000008907	9913.ENSBTAP00000024051	0	0	0	0	0.064	0	0	0.447	0.460
PPID	SUGT1	9913.ENSBTAP00000022180	9913.ENSBTAP00000002771	0	0	0	0	0.479	0.349	0	0.448	0.796
PPID	RAN	9913.ENSBTAP00000022180	9913.ENSBTAP00000046975	0	0	0	0	0.191	0.164	0.293	0	0.480
PPID	RPAP3	9913.ENSBTAP00000022180	9913.ENSBTAP00000024878	0	0	0	0	0.091	0.121	0	0.503	0.568
RAN	RPL5	9913.ENSBTAP00000046975	9913.ENSBTAP00000002626	0	0	0	0	0.472	0	0	0.148	0.530
RAN	RPS3	9913.ENSBTAP00000046975	9913.ENSBTAP00000003962	0	0	0	0	0.499	0	0	0.124	0.542
RAN	RANBP1	9913.ENSBTAP00000046975	9913.ENSBTAP00000008744	0	0	0	0	0.494	0.681	0.573	0.902	0.992
RAN	RPSA	9913.ENSBTAP00000046975	9913.ENSBTAP00000012866	0	0	0	0	0.356	0	0	0.390	0.590
RAN	RPS8	9913.ENSBTAP00000046975	9913.ENSBTAP00000020326	0	0	0	0	0.506	0	0	0.069	0.520
RAN	RUVBL1	9913.ENSBTAP00000046975	9913.ENSBTAP00000027964	0	0	0	0	0.369	0	0	0.165	0.451
RAN	RPLP2	9913.ENSBTAP00000046975	9913.ENSBTAP00000048042	0	0	0	0	0.472	0	0	0.064	0.484
RAN	UBE2N	9913.ENSBTAP00000046975	9913.ENSBTAP00000052296	0	0	0	0	0.337	0.123	0.196	0	0.491
RAN	RPLP0	9913.ENSBTAP00000046975	9913.ENSBTAP00000048183	0	0	0	0	0.472	0	0	0.235	0.579
RANBP1	RPS17	9913.ENSBTAP00000008744	9913.ENSBTAP00000000814	0	0	0	0	0.413	0	0	0	0.412
RANBP1	RUVBL1	9913.ENSBTAP00000008744	9913.ENSBTAP00000027964	0	0	0	0	0.420	0.080	0	0.154	0.509
RANBP1	RUVBL2	9913.ENSBTAP00000008744	9913.ENSBTAP00000031853	0	0	0	0	0.581	0.080	0	0.079	0.614
RPAP3	SUGT1	9913.ENSBTAP00000024878	9913.ENSBTAP00000002771	0	0	0	0	0.166	0.657	0	0.165	0.740
RPAP3	RUVBL1	9913.ENSBTAP00000024878	9913.ENSBTAP00000027964	0	0	0	0	0.090	0.947	0	0.915	0.995
RPAP3	RUVBL2	9913.ENSBTAP00000024878	9913.ENSBTAP00000031853	0	0	0	0	0.087	0.951	0	0.930	0.996
RPL10	RPS17	9913.ENSBTAP00000009803	9913.ENSBTAP00000000814	0	0	0	0	0.781	0.760	0	0.399	0.965
RPL10	RPL5	9913.ENSBTAP00000009803	9913.ENSBTAP00000002626	0	0	0	0	0.729	0.897	0.652	0.597	0.995
RPL10	RPS18	9913.ENSBTAP00000009803	9913.ENSBTAP00000003431	0	0	0	0	0.953	0.936	0	0.226	0.997
RPL10	RPS3	9913.ENSBTAP00000009803	9913.ENSBTAP00000003962	0	0	0	0	0.956	0.936	0	0.477	0.998
RPL10	RPL4	9913.ENSBTAP00000009803	9913.ENSBTAP00000006866	0	0	0	0	0.732	0.662	0.154	0.293	0.938
RPL10	RPL9	9913.ENSBTAP00000009803	9913.ENSBTAP00000054016	0	0	0	0	0.421	0.432	0.146	0.198	0.744
RPL10	RPS3A	9913.ENSBTAP00000009803	9913.ENSBTAP00000013079	0	0	0	0	0.704	0.500	0	0.343	0.894
RPL10	RPS4	9913.ENSBTAP00000009803	9913.ENSBTAP00000025024	0	0	0	0	0.659	0.444	0	0.508	0.898
RPL10	RPLP2	9913.ENSBTAP00000009803	9913.ENSBTAP00000048042	0	0	0	0	0.701	0.676	0	0.077	0.902
RPL10	RPL17	9913.ENSBTAP00000009803	9913.ENSBTAP00000055998	0	0	0	0	0.389	0.409	0.639	0.459	0.920
RPL10	RPS25	9913.ENSBTAP00000009803	9913.ENSBTAP00000039829	0	0	0	0	0.734	0.465	0	0.527	0.926
RPL10	RPS24	9913.ENSBTAP00000009803	9913.ENSBTAP00000043937	0	0	0	0	0.750	0.760	0	0.131	0.943
RPL10	RPS10	9913.ENSBTAP00000009803	9913.ENSBTAP00000056371	0	0	0	0	0.778	0.739	0	0.322	0.957
RPL10	RPL6	9913.ENSBTAP00000009803	9913.ENSBTAP00000042411	0	0	0	0	0.725	0.659	0.600	0.441	0.976
RPL10	RPS8	9913.ENSBTAP00000009803	9913.ENSBTAP00000020326	0	0	0	0	0.909	0.761	0	0.358	0.984
RPL10	RPS7	9913.ENSBTAP00000009803	9913.ENSBTAP00000021587	0	0	0	0	0.925	0.760	0	0.295	0.986
RPL10	RPL26	9913.ENSBTAP00000009803	9913.ENSBTAP00000016378	0	0	0	0	0.669	0.897	0.649	0.334	0.991
RPL10	RPL31	9913.ENSBTAP00000009803	9913.ENSBTAP00000026259	0	0	0	0	0.831	0.932	0	0.415	0.992
RPL10	RPSA	9913.ENSBTAP00000009803	9913.ENSBTAP00000012866	0	0	0	0	0.892	0.936	0	0.282	0.994
RPL10	RPL7A	9913.ENSBTAP00000009803	9913.ENSBTAP00000015358	0	0	0	0	0.789	0.936	0.600	0.226	0.995
RPL10	RPLP0	9913.ENSBTAP00000009803	9913.ENSBTAP00000048183	0	0	0	0	0.933	0.936	0.177	0.437	0.997
RPL10	RPL18	9913.ENSBTAP00000009803	9913.ENSBTAP00000020452	0	0	0	0	0.958	0.936	0	0.427	0.998
RPL17	RPS17	9913.ENSBTAP00000055998	9913.ENSBTAP00000000814	0	0	0	0	0.570	0.557	0	0.190	0.832
RPL17	RPL5	9913.ENSBTAP00000055998	9913.ENSBTAP00000002626	0	0	0	0	0.472	0.438	0.649	0.155	0.900
RPL17	RPS18	9913.ENSBTAP00000055998	9913.ENSBTAP00000003431	0	0	0	0	0.615	0.546	0	0.195	0.847
RPL17	RPS3	9913.ENSBTAP00000055998	9913.ENSBTAP00000003962	0	0	0	0	0.577	0.546	0	0.227	0.838
RPL17	RPL4	9913.ENSBTAP00000055998	9913.ENSBTAP00000006866	0	0	0	0	0.472	0.499	0.146	0.295	0.819
RPL17	RPSA	9913.ENSBTAP00000055998	9913.ENSBTAP00000012866	0	0	0	0	0.571	0.546	0	0.162	0.822
RPL17	RPS3A	9913.ENSBTAP00000055998	9913.ENSBTAP00000013079	0	0	0	0	0.389	0.413	0	0.116	0.655
RPL17	RPL7A	9913.ENSBTAP00000055998	9913.ENSBTAP00000015358	0	0	0	0	0.580	0.588	0.600	0.176	0.935
RPL17	RPL26	9913.ENSBTAP00000055998	9913.ENSBTAP00000016378	0	0	0	0	0.439	0.456	0.646	0.164	0.897
RPL17	RPS8	9913.ENSBTAP00000055998	9913.ENSBTAP00000020326	0	0	0	0	0.568	0.573	0	0.199	0.839
RPL17	RPL18	9913.ENSBTAP00000055998	9913.ENSBTAP00000020452	0	0	0	0	0.571	0.591	0	0.394	0.884
RPL17	RPS7	9913.ENSBTAP00000055998	9913.ENSBTAP00000021587	0	0	0	0	0.611	0.585	0	0.223	0.863
RPL17	RPS4	9913.ENSBTAP00000055998	9913.ENSBTAP00000025024	0	0	0	0	0.337	0.353	0	0.150	0.603
RPL17	RPL31	9913.ENSBTAP00000055998	9913.ENSBTAP00000026259	0	0	0	0	0.518	0.586	0	0.328	0.854
RPL17	RPS25	9913.ENSBTAP00000055998	9913.ENSBTAP00000039829	0	0	0	0	0.368	0.397	0	0.163	0.653
RPL17	RPL6	9913.ENSBTAP00000055998	9913.ENSBTAP00000042411	0	0	0	0	0.472	0.496	0.600	0.198	0.903
RPL17	RPS24	9913.ENSBTAP00000055998	9913.ENSBTAP00000043937	0	0	0	0	0.595	0.557	0	0.274	0.858
RPL17	RPLP2	9913.ENSBTAP00000055998	9913.ENSBTAP00000048042	0	0	0	0	0.570	0.503	0	0.064	0.782
RPL17	RPLP0	9913.ENSBTAP00000055998	9913.ENSBTAP00000048183	0	0	0	0	0.578	0.546	0.170	0.160	0.848
RPL17	RPL9	9913.ENSBTAP00000055998	9913.ENSBTAP00000054016	0	0	0	0	0.337	0.351	0.138	0.161	0.647
RPL17	RPS10	9913.ENSBTAP00000055998	9913.ENSBTAP00000056371	0	0	0	0	0.565	0.557	0	0.163	0.824
RPL18	RPS17	9913.ENSBTAP00000020452	9913.ENSBTAP00000000814	0	0	0	0	0.907	0.952	0	0.834	0.999
RPL18	RPL5	9913.ENSBTAP00000020452	9913.ENSBTAP00000002626	0	0	0	0	0.761	0.950	0	0.689	0.996
RPL18	RPS18	9913.ENSBTAP00000020452	9913.ENSBTAP00000003431	0	0	0	0	0.970	0.985	0	0.660	0.999
RPL18	RPS3	9913.ENSBTAP00000020452	9913.ENSBTAP00000003962	0	0	0	0	0.984	0.985	0	0.612	0.999
RPL18	RPL4	9913.ENSBTAP00000020452	9913.ENSBTAP00000006866	0	0	0	0	0.812	0.925	0	0.779	0.996
RPL18	RPSA	9913.ENSBTAP00000020452	9913.ENSBTAP00000012866	0	0	0	0	0.907	0.985	0	0.703	0.999
RPL18	RPS3A	9913.ENSBTAP00000020452	9913.ENSBTAP00000013079	0	0	0	0	0.770	0.763	0	0.279	0.957
RPL18	RPL7A	9913.ENSBTAP00000020452	9913.ENSBTAP00000015358	0	0	0	0	0.949	0.989	0.360	0.474	0.999
RPL18	RPL26	9913.ENSBTAP00000020452	9913.ENSBTAP00000016378	0	0	0	0	0.776	0.950	0	0.672	0.996
RPL18	UBQLN1	9913.ENSBTAP00000020452	9913.ENSBTAP00000019747	0	0	0	0	0.144	0.336	0	0.058	0.417
RPL18	RPS8	9913.ENSBTAP00000020452	9913.ENSBTAP00000020326	0	0	0	0	0.972	0.969	0	0.396	0.999
RPL18	RPS4	9913.ENSBTAP00000020452	9913.ENSBTAP00000025024	0	0	0	0	0.693	0.675	0	0.414	0.936
RPL18	RPL9	9913.ENSBTAP00000020452	9913.ENSBTAP00000054016	0	0	0	0	0.614	0.671	0	0.638	0.950
RPL18	RPS25	9913.ENSBTAP00000020452	9913.ENSBTAP00000039829	0	0	0	0	0.725	0.760	0	0.515	0.965
RPL18	RPLP2	9913.ENSBTAP00000020452	9913.ENSBTAP00000048042	0	0	0	0	0.862	0.929	0	0.413	0.993
RPL18	RPS24	9913.ENSBTAP00000020452	9913.ENSBTAP00000043937	0	0	0	0	0.835	0.945	0	0.783	0.997
RPL18	RPL6	9913.ENSBTAP00000020452	9913.ENSBTAP00000042411	0	0	0	0	0.808	0.925	0.720	0.702	0.998
RPL18	RPS10	9913.ENSBTAP00000020452	9913.ENSBTAP00000056371	0	0	0	0	0.983	0.942	0	0.780	0.999
RPL18	RPLP0	9913.ENSBTAP00000020452	9913.ENSBTAP00000048183	0	0	0	0	0.969	0.985	0	0.169	0.999
RPL18	RPL31	9913.ENSBTAP00000020452	9913.ENSBTAP00000026259	0	0	0	0	0.971	0.989	0	0.771	0.999
RPL18	RPS7	9913.ENSBTAP00000020452	9913.ENSBTAP00000021587	0	0	0	0	0.984	0.964	0	0.404	0.999
RPL26	RPS17	9913.ENSBTAP00000016378	9913.ENSBTAP00000000814	0	0	0	0	0.891	0.790	0	0.792	0.994
RPL26	RPL5	9913.ENSBTAP00000016378	9913.ENSBTAP00000002626	0	0	0	0	0.959	0.928	0.657	0.787	0.999
RPL26	RPS18	9913.ENSBTAP00000016378	9913.ENSBTAP00000003431	0	0	0	0	0.845	0.950	0	0.448	0.995
RPL26	RPS3	9913.ENSBTAP00000016378	9913.ENSBTAP00000003962	0	0	0	0	0.805	0.950	0	0.753	0.997
RPL26	RPL4	9913.ENSBTAP00000016378	9913.ENSBTAP00000006866	0	0	0	0	0.859	0.762	0.173	0.462	0.983
RPL26	RPSA	9913.ENSBTAP00000016378	9913.ENSBTAP00000012866	0	0	0	0	0.766	0.950	0	0.428	0.992
RPL26	RPS3A	9913.ENSBTAP00000016378	9913.ENSBTAP00000013079	0	0	0	0	0.931	0.665	0	0.446	0.986
RPL26	RPL7A	9913.ENSBTAP00000016378	9913.ENSBTAP00000015358	0	0	0	0	0.783	0.952	0.600	0.395	0.997
RPL26	YBX1	9913.ENSBTAP00000016378	9913.ENSBTAP00000023094	0	0	0	0	0.131	0.134	0	0.282	0.412
RPL26	RPL9	9913.ENSBTAP00000016378	9913.ENSBTAP00000054016	0	0	0	0	0.472	0.457	0.163	0.224	0.789
RPL26	RPLP2	9913.ENSBTAP00000016378	9913.ENSBTAP00000048042	0	0	0	0	0.746	0.764	0	0.483	0.966
RPL26	RPS4	9913.ENSBTAP00000016378	9913.ENSBTAP00000025024	0	0	0	0	0.916	0.540	0	0.102	0.962
RPL26	RPS7	9913.ENSBTAP00000016378	9913.ENSBTAP00000021587	0	0	0	0	0.820	0.801	0	0.592	0.984
RPL26	RPS10	9913.ENSBTAP00000016378	9913.ENSBTAP00000056371	0	0	0	0	0.768	0.775	0	0.812	0.989
RPL26	RPS25	9913.ENSBTAP00000016378	9913.ENSBTAP00000039829	0	0	0	0	0.959	0.646	0	0.471	0.991
RPL26	RPLP0	9913.ENSBTAP00000016378	9913.ENSBTAP00000048183	0	0	0	0	0.794	0.950	0.180	0.359	0.993
RPL26	RPS8	9913.ENSBTAP00000016378	9913.ENSBTAP00000020326	0	0	0	0	0.880	0.925	0	0.543	0.995
RPL26	RPL6	9913.ENSBTAP00000016378	9913.ENSBTAP00000042411	0	0	0	0	0.935	0.761	0.600	0.619	0.997
RPL26	RPS24	9913.ENSBTAP00000016378	9913.ENSBTAP00000043937	0	0	0	0	0.975	0.782	0	0.807	0.998
RPL26	RPL31	9913.ENSBTAP00000016378	9913.ENSBTAP00000026259	0	0	0	0	0.855	0.951	0	0.741	0.998
RPL31	RPS17	9913.ENSBTAP00000026259	9913.ENSBTAP00000000814	0	0	0	0	0.978	0.948	0	0.736	0.999
RPL31	RPL5	9913.ENSBTAP00000026259	9913.ENSBTAP00000002626	0	0	0	0	0.830	0.951	0	0.703	0.997
RPL31	RPS18	9913.ENSBTAP00000026259	9913.ENSBTAP00000003431	0	0	0	0	0.967	0.984	0	0.162	0.999
RPL31	RPS3	9913.ENSBTAP00000026259	9913.ENSBTAP00000003962	0	0	0	0	0.978	0.950	0	0.399	0.999
RPL31	RPL4	9913.ENSBTAP00000026259	9913.ENSBTAP00000006866	0	0	0	0	0.887	0.924	0	0.314	0.993
RPL31	RPSA	9913.ENSBTAP00000026259	9913.ENSBTAP00000012866	0	0	0	0	0.799	0.950	0	0.167	0.991
RPL31	RPS3A	9913.ENSBTAP00000026259	9913.ENSBTAP00000013079	0	0	0	0	0.865	0.763	0	0.465	0.981
RPL31	RPL7A	9913.ENSBTAP00000026259	9913.ENSBTAP00000015358	0	0	0	0	0.963	0.989	0	0.234	0.999
RPL31	RPS8	9913.ENSBTAP00000026259	9913.ENSBTAP00000020326	0	0	0	0	0.981	0.967	0	0.302	0.999
RPL31	RPS7	9913.ENSBTAP00000026259	9913.ENSBTAP00000021587	0	0	0	0	0.977	0.977	0	0.473	0.999
RPL31	RPS4	9913.ENSBTAP00000026259	9913.ENSBTAP00000025024	0	0	0	0	0.799	0.674	0	0.312	0.951
RPL31	RPL9	9913.ENSBTAP00000026259	9913.ENSBTAP00000054016	0	0	0	0	0.626	0.671	0	0.260	0.901
RPL31	RPLP2	9913.ENSBTAP00000026259	9913.ENSBTAP00000048042	0	0	0	0	0.740	0.928	0	0.339	0.986
RPL31	RPS25	9913.ENSBTAP00000026259	9913.ENSBTAP00000039829	0	0	0	0	0.936	0.752	0	0.356	0.989
RPL31	RPL6	9913.ENSBTAP00000026259	9913.ENSBTAP00000042411	0	0	0	0	0.950	0.925	0	0.362	0.997
RPL31	RPS10	9913.ENSBTAP00000026259	9913.ENSBTAP00000056371	0	0	0	0	0.977	0.946	0	0.786	0.999
RPL31	RPLP0	9913.ENSBTAP00000026259	9913.ENSBTAP00000048183	0	0	0	0	0.950	0.986	0	0.148	0.999
RPL31	RPS24	9913.ENSBTAP00000026259	9913.ENSBTAP00000043937	0	0	0	0	0.967	0.951	0	0.780	0.999
RPL4	RPS17	9913.ENSBTAP00000006866	9913.ENSBTAP00000000814	0	0	0	0	0.860	0.924	0	0.546	0.994
RPL4	RPL5	9913.ENSBTAP00000006866	9913.ENSBTAP00000002626	0	0	0	0	0.969	0.755	0.178	0.675	0.997
RPL4	RPS18	9913.ENSBTAP00000006866	9913.ENSBTAP00000003431	0	0	0	0	0.878	0.913	0	0.720	0.996
RPL4	RPS3	9913.ENSBTAP00000006866	9913.ENSBTAP00000003962	0	0	0	0	0.890	0.782	0	0.736	0.993
RPL4	RUVBL1	9913.ENSBTAP00000006866	9913.ENSBTAP00000027964	0	0	0	0	0.390	0.059	0	0	0.401
RPL4	YARS	9913.ENSBTAP00000006866	9913.ENSBTAP00000024051	0	0	0	0	0.418	0.157	0	0.232	0.590
RPL4	RPLP2	9913.ENSBTAP00000006866	9913.ENSBTAP00000048042	0	0	0	0	0.678	0.764	0	0.180	0.932
RPL4	RPL9	9913.ENSBTAP00000006866	9913.ENSBTAP00000054016	0	0	0	0	0.540	0.597	0.157	0.568	0.923
RPL4	RPSA	9913.ENSBTAP00000006866	9913.ENSBTAP00000012866	0	0	0	0	0.807	0.821	0	0.498	0.981
RPL4	RPS10	9913.ENSBTAP00000006866	9913.ENSBTAP00000056371	0	0	0	0	0.811	0.814	0	0.611	0.985
RPL4	RPS25	9913.ENSBTAP00000006866	9913.ENSBTAP00000039829	0	0	0	0	0.933	0.650	0	0.457	0.986
RPL4	RPLP0	9913.ENSBTAP00000006866	9913.ENSBTAP00000048183	0	0	0	0	0.854	0.845	0.180	0.388	0.987
RPL4	RPS4	9913.ENSBTAP00000006866	9913.ENSBTAP00000025024	0	0	0	0	0.963	0.576	0	0.308	0.988
RPL4	RPL7A	9913.ENSBTAP00000006866	9913.ENSBTAP00000015358	0	0	0	0	0.820	0.925	0	0.459	0.992
RPL4	RPS7	9913.ENSBTAP00000006866	9913.ENSBTAP00000021587	0	0	0	0	0.909	0.924	0	0.278	0.994
RPL4	RPS3A	9913.ENSBTAP00000006866	9913.ENSBTAP00000013079	0	0	0	0	0.966	0.670	0	0.527	0.994
RPL4	RPS8	9913.ENSBTAP00000006866	9913.ENSBTAP00000020326	0	0	0	0	0.965	0.924	0	0.563	0.998
RPL4	RPL6	9913.ENSBTAP00000006866	9913.ENSBTAP00000042411	0	0	0	0	0.975	0.763	0	0.700	0.998
RPL4	RPS24	9913.ENSBTAP00000006866	9913.ENSBTAP00000043937	0	0	0	0	0.980	0.822	0	0.487	0.998
RPL5	RPS17	9913.ENSBTAP00000002626	9913.ENSBTAP00000000814	0	0	0	0	0.822	0.771	0	0.824	0.992
RPL5	RPL9	9913.ENSBTAP00000002626	9913.ENSBTAP00000054016	0	0	0	0	0.472	0.479	0.172	0.439	0.855
RPL5	RPLP2	9913.ENSBTAP00000002626	9913.ENSBTAP00000048042	0	0	0	0	0.615	0.761	0	0.309	0.930
RPL5	RPS7	9913.ENSBTAP00000002626	9913.ENSBTAP00000021587	0	0	0	0	0.814	0.764	0	0.612	0.981
RPL5	RPS4	9913.ENSBTAP00000002626	9913.ENSBTAP00000025024	0	0	0	0	0.944	0.484	0	0.536	0.985
RPL5	RPS10	9913.ENSBTAP00000002626	9913.ENSBTAP00000056371	0	0	0	0	0.752	0.763	0	0.807	0.987
RPL5	RPS3A	9913.ENSBTAP00000002626	9913.ENSBTAP00000013079	0	0	0	0	0.959	0.621	0	0.468	0.991
RPL5	RPS25	9913.ENSBTAP00000002626	9913.ENSBTAP00000039829	0	0	0	0	0.961	0.566	0	0.659	0.993
RPL5	RPS18	9913.ENSBTAP00000002626	9913.ENSBTAP00000003431	0	0	0	0	0.808	0.950	0	0.443	0.994
RPL5	RPSA	9913.ENSBTAP00000002626	9913.ENSBTAP00000012866	0	0	0	0	0.754	0.950	0	0.615	0.994
RPL5	RPLP0	9913.ENSBTAP00000002626	9913.ENSBTAP00000048183	0	0	0	0	0.782	0.950	0.187	0.470	0.994
RPL5	RPS8	9913.ENSBTAP00000002626	9913.ENSBTAP00000020326	0	0	0	0	0.910	0.771	0	0.775	0.995
RPL5	RPS3	9913.ENSBTAP00000002626	9913.ENSBTAP00000003962	0	0	0	0	0.821	0.950	0	0.842	0.998
RPL5	RPL7A	9913.ENSBTAP00000002626	9913.ENSBTAP00000015358	0	0	0	0	0.772	0.950	0.800	0.521	0.998
RPL5	RPL6	9913.ENSBTAP00000002626	9913.ENSBTAP00000042411	0	0	0	0	0.969	0.695	0.800	0.766	0.999
RPL5	RPS24	9913.ENSBTAP00000002626	9913.ENSBTAP00000043937	0	0	0	0	0.975	0.763	0	0.861	0.999
RPL6	RPS17	9913.ENSBTAP00000042411	9913.ENSBTAP00000000814	0	0	0	0	0.902	0.815	0	0.545	0.991
RPL6	RPS18	9913.ENSBTAP00000042411	9913.ENSBTAP00000003431	0	0	0	0	0.879	0.818	0	0.578	0.989
RPL6	RPS3	9913.ENSBTAP00000042411	9913.ENSBTAP00000003962	0	0	0	0	0.903	0.769	0	0.829	0.995
RPL6	RPSA	9913.ENSBTAP00000042411	9913.ENSBTAP00000012866	0	0	0	0	0.781	0.772	0	0.429	0.969
RPL6	RPS3A	9913.ENSBTAP00000042411	9913.ENSBTAP00000013079	0	0	0	0	0.941	0.660	0	0.450	0.988
RPL6	RPL7A	9913.ENSBTAP00000042411	9913.ENSBTAP00000015358	0	0	0	0	0.823	0.925	0.800	0.474	0.998
RPL6	RPS8	9913.ENSBTAP00000042411	9913.ENSBTAP00000020326	0	0	0	0	0.962	0.923	0	0.828	0.999
RPL6	RPS7	9913.ENSBTAP00000042411	9913.ENSBTAP00000021587	0	0	0	0	0.912	0.846	0	0.594	0.994
RPL6	YARS	9913.ENSBTAP00000042411	9913.ENSBTAP00000024051	0	0	0	0	0.399	0.112	0	0.340	0.617
RPL6	RPS4	9913.ENSBTAP00000042411	9913.ENSBTAP00000025024	0	0	0	0	0.934	0.564	0	0.577	0.986
RPL6	RUVBL1	9913.ENSBTAP00000042411	9913.ENSBTAP00000027964	0	0	0	0	0.414	0.093	0	0	0.445
RPL6	RPS25	9913.ENSBTAP00000042411	9913.ENSBTAP00000039829	0	0	0	0	0.957	0.650	0	0.423	0.990
RPL6	RPL9	9913.ENSBTAP00000042411	9913.ENSBTAP00000054016	0	0	0	0	0.539	0.595	0	0.632	0.925
RPL6	RPLP2	9913.ENSBTAP00000042411	9913.ENSBTAP00000048042	0	0	0	0	0.678	0.764	0	0.388	0.949
RPL6	RPS10	9913.ENSBTAP00000042411	9913.ENSBTAP00000056371	0	0	0	0	0.834	0.769	0	0.728	0.988
RPL6	RPLP0	9913.ENSBTAP00000042411	9913.ENSBTAP00000048183	0	0	0	0	0.845	0.874	0	0.507	0.989
RPL6	RPS24	9913.ENSBTAP00000042411	9913.ENSBTAP00000043937	0	0	0	0	0.960	0.769	0	0.657	0.996
RPL7A	RPS17	9913.ENSBTAP00000015358	9913.ENSBTAP00000000814	0	0	0	0	0.889	0.933	0	0.472	0.995
RPL7A	RPS18	9913.ENSBTAP00000015358	9913.ENSBTAP00000003431	0	0	0	0	0.984	0.985	0	0.294	0.999
RPL7A	RPS3	9913.ENSBTAP00000015358	9913.ENSBTAP00000003962	0	0	0	0	0.993	0.985	0	0.428	0.999
RPL7A	RPSA	9913.ENSBTAP00000015358	9913.ENSBTAP00000012866	0	0	0	0	0.972	0.985	0	0.453	0.999
RPL7A	RPS3A	9913.ENSBTAP00000015358	9913.ENSBTAP00000013079	0	0	0	0	0.753	0.763	0	0.610	0.975
RPL7A	YARS	9913.ENSBTAP00000015358	9913.ENSBTAP00000024051	0	0	0	0	0.270	0.156	0	0.202	0.465
RPL7A	RPS4	9913.ENSBTAP00000015358	9913.ENSBTAP00000025024	0	0	0	0	0.672	0.676	0	0.270	0.915
RPL7A	RPL9	9913.ENSBTAP00000015358	9913.ENSBTAP00000054016	0	0	0	0	0.642	0.669	0	0.386	0.920
RPL7A	RPS25	9913.ENSBTAP00000015358	9913.ENSBTAP00000039829	0	0	0	0	0.728	0.760	0	0.480	0.963
RPL7A	RPLP2	9913.ENSBTAP00000015358	9913.ENSBTAP00000048042	0	0	0	0	0.929	0.929	0	0.111	0.995
RPL7A	RPS24	9913.ENSBTAP00000015358	9913.ENSBTAP00000043937	0	0	0	0	0.890	0.946	0	0.607	0.997
RPL7A	RPS10	9913.ENSBTAP00000015358	9913.ENSBTAP00000056371	0	0	0	0	0.983	0.942	0	0.117	0.999
RPL7A	RPS8	9913.ENSBTAP00000015358	9913.ENSBTAP00000020326	0	0	0	0	0.986	0.964	0	0.796	0.999
RPL7A	RPLP0	9913.ENSBTAP00000015358	9913.ENSBTAP00000048183	0	0	0	0	0.991	0.988	0	0.558	0.999
RPL7A	RPS7	9913.ENSBTAP00000015358	9913.ENSBTAP00000021587	0	0	0	0	0.979	0.951	0	0.226	0.999
RPL9	RPS17	9913.ENSBTAP00000054016	9913.ENSBTAP00000000814	0	0	0	0	0.613	0.672	0	0.542	0.936
RPL9	RPS18	9913.ENSBTAP00000054016	9913.ENSBTAP00000003431	0	0	0	0	0.614	0.648	0	0.293	0.895
RPL9	RPS3	9913.ENSBTAP00000054016	9913.ENSBTAP00000003962	0	0	0	0	0.644	0.648	0	0.270	0.900
RPL9	RPSA	9913.ENSBTAP00000054016	9913.ENSBTAP00000012866	0	0	0	0	0.613	0.648	0	0.484	0.923
RPL9	RPS3A	9913.ENSBTAP00000054016	9913.ENSBTAP00000013079	0	0	0	0	0.472	0.477	0	0.352	0.805
RPL9	RPS8	9913.ENSBTAP00000054016	9913.ENSBTAP00000020326	0	0	0	0	0.636	0.682	0	0.438	0.929
RPL9	RPS7	9913.ENSBTAP00000054016	9913.ENSBTAP00000021587	0	0	0	0	0.644	0.670	0	0.294	0.909
RPL9	YARS	9913.ENSBTAP00000054016	9913.ENSBTAP00000024051	0	0	0	0	0.098	0.090	0	0.372	0.439
RPL9	RPS4	9913.ENSBTAP00000054016	9913.ENSBTAP00000025024	0	0	0	0	0.379	0.423	0	0.157	0.671
RPL9	RPS25	9913.ENSBTAP00000054016	9913.ENSBTAP00000039829	0	0	0	0	0.390	0.431	0	0.657	0.870
RPL9	RPS24	9913.ENSBTAP00000054016	9913.ENSBTAP00000043937	0	0	0	0	0.613	0.671	0	0.612	0.946
RPL9	RPLP2	9913.ENSBTAP00000054016	9913.ENSBTAP00000048042	0	0	0	0	0.512	0.643	0	0.315	0.870
RPL9	RPLP0	9913.ENSBTAP00000054016	9913.ENSBTAP00000048183	0	0	0	0	0.640	0.648	0.179	0.335	0.921
RPL9	RPS10	9913.ENSBTAP00000054016	9913.ENSBTAP00000056371	0	0	0	0	0.614	0.662	0	0.477	0.925
RPLP0	RPS17	9913.ENSBTAP00000048183	9913.ENSBTAP00000000814	0	0	0	0	0.906	0.931	0	0.557	0.996
RPLP0	RPS18	9913.ENSBTAP00000048183	9913.ENSBTAP00000003431	0	0	0	0	0.982	0.985	0	0.642	0.999
RPLP0	RPS3	9913.ENSBTAP00000048183	9913.ENSBTAP00000003962	0	0	0	0	0.991	0.985	0	0.715	0.999
RPLP0	RPSA	9913.ENSBTAP00000048183	9913.ENSBTAP00000012866	0	0	0	0	0.977	0.985	0	0.679	0.999
RPLP0	RPS3A	9913.ENSBTAP00000048183	9913.ENSBTAP00000013079	0	0	0	0	0.775	0.762	0	0.386	0.964
RPLP0	RPS8	9913.ENSBTAP00000048183	9913.ENSBTAP00000020326	0	0	0	0	0.987	0.945	0	0.550	0.999
RPLP0	RPS7	9913.ENSBTAP00000048183	9913.ENSBTAP00000021587	0	0	0	0	0.973	0.931	0	0.536	0.999
RPLP0	YARS	9913.ENSBTAP00000048183	9913.ENSBTAP00000024051	0	0	0	0	0.191	0.072	0	0.330	0.453
RPLP0	RPS4	9913.ENSBTAP00000048183	9913.ENSBTAP00000025024	0	0	0	0	0.721	0.664	0	0.115	0.909
RPLP0	RUVBL1	9913.ENSBTAP00000048183	9913.ENSBTAP00000027964	0	0	0	0	0.356	0.120	0	0.062	0.422
RPLP0	RPS25	9913.ENSBTAP00000048183	9913.ENSBTAP00000039829	0	0	0	0	0.753	0.751	0	0.303	0.953
RPLP0	RPS24	9913.ENSBTAP00000048183	9913.ENSBTAP00000043937	0	0	0	0	0.841	0.938	0	0.448	0.994
RPLP0	RPLP2	9913.ENSBTAP00000048183	9913.ENSBTAP00000048042	0	0	0	0	0.863	0.951	0	0.804	0.998
RPLP0	RPS10	9913.ENSBTAP00000048183	9913.ENSBTAP00000056371	0	0	0	0	0.968	0.931	0	0.270	0.998
RPLP2	RPS17	9913.ENSBTAP00000048042	9913.ENSBTAP00000000814	0	0	0	0	0.857	0.929	0	0.412	0.993
RPLP2	RPS18	9913.ENSBTAP00000048042	9913.ENSBTAP00000003431	0	0	0	0	0.878	0.929	0	0.427	0.994
RPLP2	RPS3	9913.ENSBTAP00000048042	9913.ENSBTAP00000003962	0	0	0	0	0.862	0.925	0	0.442	0.993
RPLP2	RPSA	9913.ENSBTAP00000048042	9913.ENSBTAP00000012866	0	0	0	0	0.881	0.926	0	0.449	0.994
RPLP2	RPS3A	9913.ENSBTAP00000048042	9913.ENSBTAP00000013079	0	0	0	0	0.698	0.760	0	0.142	0.932
RPLP2	RPS8	9913.ENSBTAP00000048042	9913.ENSBTAP00000020326	0	0	0	0	0.944	0.943	0	0.256	0.997
RPLP2	RPS7	9913.ENSBTAP00000048042	9913.ENSBTAP00000021587	0	0	0	0	0.787	0.942	0	0.224	0.989
RPLP2	RPS4	9913.ENSBTAP00000048042	9913.ENSBTAP00000025024	0	0	0	0	0.627	0.659	0	0.188	0.887
RPLP2	RPS25	9913.ENSBTAP00000048042	9913.ENSBTAP00000039829	0	0	0	0	0.659	0.730	0	0.367	0.936
RPLP2	RPS24	9913.ENSBTAP00000048042	9913.ENSBTAP00000043937	0	0	0	0	0.756	0.926	0	0.545	0.991
RPLP2	RPS10	9913.ENSBTAP00000048042	9913.ENSBTAP00000056371	0	0	0	0	0.747	0.926	0	0.331	0.986
RPS10	RPS17	9913.ENSBTAP00000056371	9913.ENSBTAP00000000814	0	0	0	0	0.927	0.944	0	0.884	0.999
RPS10	RPS18	9913.ENSBTAP00000056371	9913.ENSBTAP00000003431	0	0	0	0	0.984	0.948	0.540	0.627	0.999
RPS10	RPS3	9913.ENSBTAP00000056371	9913.ENSBTAP00000003962	0	0	0	0	0.982	0.943	0.800	0.845	0.999
RPS10	RPSA	9913.ENSBTAP00000056371	9913.ENSBTAP00000012866	0	0	0	0	0.878	0.936	0.540	0.588	0.998
RPS10	RPS3A	9913.ENSBTAP00000056371	9913.ENSBTAP00000013079	0	0	0	0	0.769	0.762	0.800	0.635	0.995
RPS10	RPS8	9913.ENSBTAP00000056371	9913.ENSBTAP00000020326	0	0	0	0	0.980	0.955	0.540	0.795	0.999
RPS10	RPS7	9913.ENSBTAP00000056371	9913.ENSBTAP00000021587	0	0	0	0	0.985	0.950	0.540	0.714	0.999
RPS10	RPS4	9913.ENSBTAP00000056371	9913.ENSBTAP00000025024	0	0	0	0	0.654	0.672	0.600	0.550	0.976
RPS10	RPS25	9913.ENSBTAP00000056371	9913.ENSBTAP00000039829	0	0	0	0	0.769	0.745	0	0.534	0.970
RPS10	RPS24	9913.ENSBTAP00000056371	9913.ENSBTAP00000043937	0	0	0	0	0.839	0.946	0.800	0.871	0.999
RPS17	UBQLN1	9913.ENSBTAP00000000814	9913.ENSBTAP00000019747	0	0	0	0	0.154	0.336	0	0.088	0.442
RPS17	RPS4	9913.ENSBTAP00000000814	9913.ENSBTAP00000025024	0	0	0	0	0.744	0.675	0	0.348	0.941
RPS17	RPS3A	9913.ENSBTAP00000000814	9913.ENSBTAP00000013079	0	0	0	0	0.818	0.763	0	0.223	0.963
RPS17	RPS25	9913.ENSBTAP00000000814	9913.ENSBTAP00000039829	0	0	0	0	0.941	0.759	0	0.390	0.990
RPS17	RPSA	9913.ENSBTAP00000000814	9913.ENSBTAP00000012866	0	0	0	0	0.880	0.948	0	0.676	0.997
RPS17	RPS8	9913.ENSBTAP00000000814	9913.ENSBTAP00000020326	0	0	0	0	0.959	0.958	0	0.682	0.999
RPS17	RPS24	9913.ENSBTAP00000000814	9913.ENSBTAP00000043937	0	0	0	0	0.969	0.962	0	0.906	0.999
RPS17	RPS3	9913.ENSBTAP00000000814	9913.ENSBTAP00000003962	0	0	0	0	0.974	0.941	0	0.722	0.999
RPS17	RPS18	9913.ENSBTAP00000000814	9913.ENSBTAP00000003431	0	0	0	0	0.971	0.944	0	0.708	0.999
RPS17	RPS7	9913.ENSBTAP00000000814	9913.ENSBTAP00000021587	0	0	0	0	0.946	0.963	0	0.690	0.999
RPS18	UBQLN1	9913.ENSBTAP00000003431	9913.ENSBTAP00000019747	0	0	0	0	0.164	0.336	0	0.060	0.432
RPS18	YARS	9913.ENSBTAP00000003431	9913.ENSBTAP00000024051	0	0	0	0	0.192	0.120	0	0.513	0.623
RPS18	RPS4	9913.ENSBTAP00000003431	9913.ENSBTAP00000025024	0	0	0	0	0.761	0.684	0.540	0.323	0.973
RPS18	RPS25	9913.ENSBTAP00000003431	9913.ENSBTAP00000039829	0	0	0	0	0.860	0.759	0	0.392	0.977
RPS18	RPS3A	9913.ENSBTAP00000003431	9913.ENSBTAP00000013079	0	0	0	0	0.788	0.763	0.360	0.540	0.983
RPS18	RPS8	9913.ENSBTAP00000003431	9913.ENSBTAP00000020326	0	0	0	0	0.980	0.965	0.540	0.832	0.999
RPS18	RPS3	9913.ENSBTAP00000003431	9913.ENSBTAP00000003962	0	0	0	0	0.972	0.985	0.644	0.716	0.999
RPS18	RPSA	9913.ENSBTAP00000003431	9913.ENSBTAP00000012866	0	0	0	0	0.959	0.985	0.622	0.513	0.999
RPS18	RPS24	9913.ENSBTAP00000003431	9913.ENSBTAP00000043937	0	0	0	0	0.999	0.945	0	0.728	0.999
RPS18	RPS7	9913.ENSBTAP00000003431	9913.ENSBTAP00000021587	0	0	0	0	0.998	0.965	0.540	0.512	0.999
RPS24	RPS3	9913.ENSBTAP00000043937	9913.ENSBTAP00000003962	0	0	0	0	0.899	0.943	0.800	0.697	0.999
RPS24	RPSA	9913.ENSBTAP00000043937	9913.ENSBTAP00000012866	0	0	0	0	0.815	0.957	0	0.730	0.997
RPS24	RPS3A	9913.ENSBTAP00000043937	9913.ENSBTAP00000013079	0	0	0	0	0.971	0.763	0.800	0.591	0.999
RPS24	RPS8	9913.ENSBTAP00000043937	9913.ENSBTAP00000020326	0	0	0	0	0.972	0.965	0	0.840	0.999
RPS24	RPS7	9913.ENSBTAP00000043937	9913.ENSBTAP00000021587	0	0	0	0	0.999	0.950	0	0.684	0.999
RPS24	RPS4	9913.ENSBTAP00000043937	9913.ENSBTAP00000025024	0	0	0	0	0.935	0.664	0.600	0.630	0.996
RPS24	RPS25	9913.ENSBTAP00000043937	9913.ENSBTAP00000039829	0	0	0	0	0.973	0.759	0	0.588	0.997
RPS25	RPS3	9913.ENSBTAP00000039829	9913.ENSBTAP00000003962	0	0	0	0	0.823	0.744	0	0.584	0.979
RPS25	RPSA	9913.ENSBTAP00000039829	9913.ENSBTAP00000012866	0	0	0	0	0.686	0.675	0	0.639	0.960
RPS25	RPS3A	9913.ENSBTAP00000039829	9913.ENSBTAP00000013079	0	0	0	0	0.952	0.502	0	0.650	0.991
RPS25	RPS8	9913.ENSBTAP00000039829	9913.ENSBTAP00000020326	0	0	0	0	0.947	0.761	0	0.675	0.995
RPS25	RPS7	9913.ENSBTAP00000039829	9913.ENSBTAP00000021587	0	0	0	0	0.830	0.761	0	0.383	0.972
RPS25	RPS4	9913.ENSBTAP00000039829	9913.ENSBTAP00000025024	0	0	0	0	0.911	0.458	0	0.463	0.972
RPS3	RUVBL1	9913.ENSBTAP00000003962	9913.ENSBTAP00000027964	0	0	0	0	0.379	0.120	0	0.043	0.431
RPS3	UBQLN1	9913.ENSBTAP00000003962	9913.ENSBTAP00000019747	0	0	0	0	0.177	0.336	0	0.091	0.459
RPS3	YARS	9913.ENSBTAP00000003962	9913.ENSBTAP00000024051	0	0	0	0	0.155	0.148	0	0.599	0.686
RPS3	RPS4	9913.ENSBTAP00000003962	9913.ENSBTAP00000025024	0	0	0	0	0.779	0.663	0.600	0.611	0.986
RPS3	RPS3A	9913.ENSBTAP00000003962	9913.ENSBTAP00000013079	0	0	0	0	0.826	0.761	0.800	0.624	0.996
RPS3	RPS8	9913.ENSBTAP00000003962	9913.ENSBTAP00000020326	0	0	0	0	0.992	0.950	0.540	0.831	0.999
RPS3	RPSA	9913.ENSBTAP00000003962	9913.ENSBTAP00000012866	0	0	0	0	0.977	0.985	0.622	0.706	0.999
RPS3	RPS7	9913.ENSBTAP00000003962	9913.ENSBTAP00000021587	0	0	0	0	0.985	0.945	0.540	0.573	0.999
RPS3A	RPSA	9913.ENSBTAP00000013079	9913.ENSBTAP00000012866	0	0	0	0	0.750	0.759	0.360	0.541	0.979
RPS3A	YARS	9913.ENSBTAP00000013079	9913.ENSBTAP00000024051	0	0	0	0	0.419	0.048	0	0.124	0.473
RPS3A	RPS7	9913.ENSBTAP00000013079	9913.ENSBTAP00000021587	0	0	0	0	0.828	0.763	0.360	0.347	0.980
RPS3A	RPS4	9913.ENSBTAP00000013079	9913.ENSBTAP00000025024	0	0	0	0	0.957	0.479	0.600	0.538	0.995
RPS3A	RPS8	9913.ENSBTAP00000013079	9913.ENSBTAP00000020326	0	0	0	0	0.960	0.763	0.360	0.728	0.998
RPS4	RPSA	9913.ENSBTAP00000025024	9913.ENSBTAP00000012866	0	0	0	0	0.666	0.656	0.540	0.307	0.958
RPS4	RPS8	9913.ENSBTAP00000025024	9913.ENSBTAP00000020326	0	0	0	0	0.862	0.689	0.540	0.614	0.991
RPS4	RPS7	9913.ENSBTAP00000025024	9913.ENSBTAP00000021587	0	0	0	0	0.767	0.689	0.540	0.534	0.982
RPS7	RPSA	9913.ENSBTAP00000021587	9913.ENSBTAP00000012866	0	0	0	0	0.896	0.942	0.540	0.331	0.997
RPS7	RPS8	9913.ENSBTAP00000021587	9913.ENSBTAP00000020326	0	0	0	0	0.987	0.976	0.540	0.628	0.999
RPS8	RPSA	9913.ENSBTAP00000020326	9913.ENSBTAP00000012866	0	0	0	0	0.952	0.944	0.540	0.667	0.999
RPS8	RUVBL1	9913.ENSBTAP00000020326	9913.ENSBTAP00000027964	0	0	0	0	0.554	0	0	0	0.554
RPS8	YARS	9913.ENSBTAP00000020326	9913.ENSBTAP00000024051	0	0	0	0	0.372	0	0	0.322	0.556
RPSA	UBQLN1	9913.ENSBTAP00000012866	9913.ENSBTAP00000019747	0	0	0	0	0.118	0.276	0	0.166	0.420
RPSA	YARS	9913.ENSBTAP00000012866	9913.ENSBTAP00000024051	0	0	0	0	0.542	0.343	0	0.403	0.804
RUVBL1	SUGT1	9913.ENSBTAP00000027964	9913.ENSBTAP00000002771	0	0	0	0	0.088	0.213	0	0.438	0.561
RUVBL1	SLC9A3R1	9913.ENSBTAP00000027964	9913.ENSBTAP00000034568	0	0	0	0	0	0	0	0.414	0.414
RUVBL1	RUVBL2	9913.ENSBTAP00000027964	9913.ENSBTAP00000031853	0	0	0	0.920	0.905	0.963	0.612	0.975	0.998
RUVBL2	SUGT1	9913.ENSBTAP00000031853	9913.ENSBTAP00000002771	0	0	0	0	0.098	0.213	0	0.455	0.579
RUVBL2	YARS	9913.ENSBTAP00000031853	9913.ENSBTAP00000024051	0	0	0	0	0.673	0.065	0	0.161	0.721
SUGT1	UBQLN1	9913.ENSBTAP00000002771	9913.ENSBTAP00000019747	0	0	0	0	0.062	0.177	0	0.309	0.420
SUGT1	UBE2N	9913.ENSBTAP00000002771	9913.ENSBTAP00000052296	0	0	0	0	0.189	0.167	0	0.237	0.439
TFG	TPM1	9913.ENSBTAP00000004503	9913.ENSBTAP00000013077	0	0	0	0	0.052	0	0.800	0.372	0.870
TMOD3	TPM4	9913.ENSBTAP00000055644	9913.ENSBTAP00000005982	0	0	0	0	0.061	0.096	0	0.413	0.458
TMOD3	TPM1	9913.ENSBTAP00000055644	9913.ENSBTAP00000013077	0	0	0	0	0.063	0.096	0	0.522	0.560
TPM1	TPM4	9913.ENSBTAP00000013077	9913.ENSBTAP00000005982	0	0	0	0.978	0.050	0.595	0	0.829	0.606

## Sheet: Amp Pre
Protein-protein interaction network of all sperm-interacting proteins in the pre-ovulatory ampulla
node1	node2	node1_string_id	node2_string_id	neighborhood_on_chromosome	gene_fusion	phylogenetic_cooccurrence	homology	coexpression	experimentally_determined_interaction	database_annotated	automated_textmining	combined_score
ABCF1	RPS18	9913.ENSBTAP00000009098	9913.ENSBTAP00000003431	0.088	0	0	0	0.054	0.431	0	0.078	0.486
ABCF1	RPS3	9913.ENSBTAP00000009098	9913.ENSBTAP00000003962	0.041	0	0	0	0.119	0.432	0	0	0.478
ABCF1	RPL3	9913.ENSBTAP00000009098	9913.ENSBTAP00000004188	0	0	0	0	0.100	0.311	0	0.332	0.550
ABCF1	AIMP1	9913.ENSBTAP00000009098	9913.ENSBTAP00000005542	0.103	0	0	0	0.205	0	0	0.368	0.509
ABCF1	NUDC	9913.ENSBTAP00000009098	9913.ENSBTAP00000005789	0	0	0	0	0.113	0	0	0.466	0.506
ABCF1	EIF2S2	9913.ENSBTAP00000009098	9913.ENSBTAP00000007832	0	0	0	0	0.573	0	0	0.223	0.654
ABCF1	EPRS	9913.ENSBTAP00000009098	9913.ENSBTAP00000009064	0.099	0	0	0	0.337	0.149	0	0.121	0.493
ABCF1	RPS20	9913.ENSBTAP00000009098	9913.ENSBTAP00000025484	0.041	0	0	0	0.089	0.356	0	0.118	0.437
ABCF1	YARS	9913.ENSBTAP00000009098	9913.ENSBTAP00000024051	0.154	0	0	0	0.782	0	0	0	0.807
ACTB	ANXA4	9913.ENSBTAP00000036739	9913.ENSBTAP00000001463	0	0	0	0	0	0.348	0	0.291	0.518
ACTB	MYH14	9913.ENSBTAP00000036739	9913.ENSBTAP00000003343	0	0	0	0	0	0.538	0	0.242	0.635
ACTB	RPS18	9913.ENSBTAP00000036739	9913.ENSBTAP00000003431	0	0	0	0	0.062	0.060	0	0.566	0.584
ACTB	HSP90B1	9913.ENSBTAP00000036739	9913.ENSBTAP00000004364	0	0	0	0	0.062	0.114	0	0.391	0.450
ACTB	PRDX1	9913.ENSBTAP00000036739	9913.ENSBTAP00000004751	0	0	0	0	0.141	0.076	0	0.325	0.417
ACTB	EEF2	9913.ENSBTAP00000036739	9913.ENSBTAP00000005581	0	0	0	0	0.163	0.164	0	0.425	0.562
ACTB	TPM4	9913.ENSBTAP00000036739	9913.ENSBTAP00000005982	0	0	0	0	0.225	0.405	0	0.161	0.579
ACTB	KRT19	9913.ENSBTAP00000036739	9913.ENSBTAP00000006450	0	0	0	0	0.049	0	0	0.410	0.415
ACTB	RPL4	9913.ENSBTAP00000036739	9913.ENSBTAP00000006866	0	0	0	0	0.065	0.080	0	0.519	0.550
ACTB	CTTN	9913.ENSBTAP00000036739	9913.ENSBTAP00000007976	0	0	0	0	0.062	0.146	0.452	0.403	0.702
ACTB	DYNLRB1	9913.ENSBTAP00000036739	9913.ENSBTAP00000008068	0	0	0	0	0	0.438	0	0.084	0.463
ACTB	ACTG1	9913.ENSBTAP00000036739	9913.ENSBTAP00000008132	0	0	0	0.987	0.565	0.760	0	0.396	0.891
ACTB	FKBP4	9913.ENSBTAP00000036739	9913.ENSBTAP00000009998	0	0	0	0	0	0.042	0	0.402	0.402
ACTB	ANXA2	9913.ENSBTAP00000036739	9913.ENSBTAP00000012655	0	0	0	0	0.090	0.126	0	0.328	0.419
ACTB	SCIN	9913.ENSBTAP00000036739	9913.ENSBTAP00000012910	0	0	0	0	0.062	0.309	0.400	0.273	0.679
ACTB	TPM1	9913.ENSBTAP00000036739	9913.ENSBTAP00000013077	0	0	0	0	0.117	0.405	0	0.248	0.570
ACTB	EZR	9913.ENSBTAP00000036739	9913.ENSBTAP00000013663	0	0	0	0	0.131	0.169	0.423	0.644	0.832
ACTB	MYH9	9913.ENSBTAP00000036739	9913.ENSBTAP00000013737	0	0	0	0	0.109	0.347	0	0.429	0.639
ACTB	DCTN2	9913.ENSBTAP00000036739	9913.ENSBTAP00000014053	0	0	0	0	0	0.858	0	0.236	0.886
ACTB	MYL6	9913.ENSBTAP00000036739	9913.ENSBTAP00000014304	0	0	0	0	0.176	0.219	0	0.183	0.428
ACTB	PPIA	9913.ENSBTAP00000036739	9913.ENSBTAP00000015924	0	0	0	0	0.101	0.118	0	0.442	0.519
ACTB	HSPA8	9913.ENSBTAP00000036739	9913.ENSBTAP00000017497	0	0	0	0	0.063	0.218	0	0.470	0.578
ACTB	MSN	9913.ENSBTAP00000036739	9913.ENSBTAP00000017503	0	0	0	0	0.262	0.169	0.423	0.486	0.794
ACTB	CTNNA1	9913.ENSBTAP00000036739	9913.ENSBTAP00000018863	0	0	0	0	0.061	0.218	0.423	0.211	0.621
ACTB	ANXA1	9913.ENSBTAP00000036739	9913.ENSBTAP00000021256	0	0	0	0	0.088	0.126	0	0.396	0.476
ACTB	MYO6	9913.ENSBTAP00000036739	9913.ENSBTAP00000022276	0	0	0	0	0	0.276	0	0.223	0.413
ACTB	PDIA3	9913.ENSBTAP00000036739	9913.ENSBTAP00000022854	0	0	0	0	0.179	0.128	0	0.299	0.454
ACTB	DIAPH1	9913.ENSBTAP00000036739	9913.ENSBTAP00000023082	0	0	0	0	0	0.078	0.423	0.162	0.515
ACTB	RPL27	9913.ENSBTAP00000036739	9913.ENSBTAP00000023183	0	0	0	0	0.076	0.076	0	0.392	0.435
ACTB	DBNL	9913.ENSBTAP00000036739	9913.ENSBTAP00000023325	0	0	0	0	0.103	0.515	0	0.421	0.726
ACTB	MAP2	9913.ENSBTAP00000036739	9913.ENSBTAP00000024134	0	0	0	0	0.052	0.163	0	0.442	0.519
ACTB	GSN	9913.ENSBTAP00000036739	9913.ENSBTAP00000026534	0	0	0	0	0.062	0.354	0.409	0.531	0.809
ACTB	RUVBL1	9913.ENSBTAP00000036739	9913.ENSBTAP00000027964	0	0	0	0	0.062	0.642	0.197	0.226	0.763
ACTB	MYH10	9913.ENSBTAP00000036739	9913.ENSBTAP00000028188	0	0	0	0	0.076	0.541	0	0.364	0.707
ACTB	CFL1	9913.ENSBTAP00000036739	9913.ENSBTAP00000028602	0	0	0	0	0.608	0.761	0.409	0.366	0.960
ACTB	ANXA5	9913.ENSBTAP00000036739	9913.ENSBTAP00000028988	0	0	0	0	0.062	0.126	0	0.733	0.762
ACTB	MYO1C	9913.ENSBTAP00000036739	9913.ENSBTAP00000029554	0	0	0	0	0.073	0.257	0	0.300	0.476
ACTB	FLNA	9913.ENSBTAP00000036739	9913.ENSBTAP00000030179	0	0	0	0	0.092	0.166	0.139	0.372	0.536
ACTB	RUVBL2	9913.ENSBTAP00000036739	9913.ENSBTAP00000031853	0	0	0	0	0.119	0.639	0.197	0.199	0.768
ACTB	MYH11	9913.ENSBTAP00000036739	9913.ENSBTAP00000035330	0	0	0	0	0.076	0.347	0	0.307	0.545
ACTB	LASP1	9913.ENSBTAP00000036739	9913.ENSBTAP00000040793	0	0	0	0	0.134	0.203	0	0.229	0.421
ACTB	TXN	9913.ENSBTAP00000036739	9913.ENSBTAP00000041860	0	0	0	0	0.062	0.093	0	0.406	0.450
ACTB	PAK2	9913.ENSBTAP00000036739	9913.ENSBTAP00000054939	0	0	0	0	0	0.129	0.360	0.223	0.529
ACTB	DYNC1H1	9913.ENSBTAP00000036739	9913.ENSBTAP00000042130	0	0	0	0	0.061	0.438	0	0.394	0.652
ACTB	EEF1A1	9913.ENSBTAP00000036739	9913.ENSBTAP00000056062	0	0	0	0	0.169	0.244	0	0.583	0.715
ACTB	HSP90AB1	9913.ENSBTAP00000036739	9913.ENSBTAP00000056225	0	0	0	0	0.075	0.180	0	0.730	0.777
ACTB	RPLP0	9913.ENSBTAP00000036739	9913.ENSBTAP00000048183	0	0	0	0	0.092	0.219	0	0.748	0.806
ACTB	CAPZA1	9913.ENSBTAP00000036739	9913.ENSBTAP00000042551	0	0	0	0	0.062	0.763	0	0.228	0.813
ACTB	GAPDH	9913.ENSBTAP00000036739	9913.ENSBTAP00000037577	0	0	0	0	0.217	0.259	0	0.894	0.933
ACTG1	ANXA4	9913.ENSBTAP00000008132	9913.ENSBTAP00000001463	0	0	0	0	0.051	0.348	0	0.330	0.549
ACTG1	MYH14	9913.ENSBTAP00000008132	9913.ENSBTAP00000003343	0	0	0	0	0	0.448	0.800	0.198	0.903
ACTG1	EEF2	9913.ENSBTAP00000008132	9913.ENSBTAP00000005581	0	0	0	0	0.163	0.164	0	0.294	0.463
ACTG1	TPM4	9913.ENSBTAP00000008132	9913.ENSBTAP00000005982	0	0	0	0	0.183	0.405	0	0.636	0.807
ACTG1	CTTN	9913.ENSBTAP00000008132	9913.ENSBTAP00000007976	0	0	0	0	0.062	0.146	0.885	0.506	0.948
ACTG1	MYO6	9913.ENSBTAP00000008132	9913.ENSBTAP00000022276	0	0	0	0	0	0.276	0	0.223	0.413
ACTG1	HSP90AB1	9913.ENSBTAP00000008132	9913.ENSBTAP00000056225	0	0	0	0	0.075	0.180	0	0.292	0.416
ACTG1	ANXA1	9913.ENSBTAP00000008132	9913.ENSBTAP00000021256	0	0	0	0	0	0.126	0	0.372	0.428
ACTG1	2002-09-01	9913.ENSBTAP00000008132	9913.ENSBTAP00000043669	0	0	0	0	0.089	0.128	0	0.340	0.431
ACTG1	PDLIM1	9913.ENSBTAP00000008132	9913.ENSBTAP00000014850	0	0	0	0	0.061	0.055	0.280	0.247	0.454
ACTG1	RPSA	9913.ENSBTAP00000008132	9913.ENSBTAP00000012866	0	0	0	0	0.063	0.348	0	0.212	0.477
ACTG1	MAP2	9913.ENSBTAP00000008132	9913.ENSBTAP00000024134	0	0	0	0	0.052	0.163	0	0.396	0.478
ACTG1	HSPA8	9913.ENSBTAP00000008132	9913.ENSBTAP00000017497	0	0	0	0	0.076	0.218	0	0.364	0.501
ACTG1	EEF1A1	9913.ENSBTAP00000008132	9913.ENSBTAP00000056062	0	0	0	0	0.169	0.244	0	0.269	0.501
ACTG1	FLNA	9913.ENSBTAP00000008132	9913.ENSBTAP00000030179	0	0	0	0	0.063	0.166	0.139	0.360	0.512
ACTG1	PAK2	9913.ENSBTAP00000008132	9913.ENSBTAP00000054939	0	0	0	0	0	0.129	0.360	0.223	0.529
ACTG1	ANXA2	9913.ENSBTAP00000008132	9913.ENSBTAP00000012655	0	0	0	0	0.100	0.126	0	0.460	0.538
ACTG1	DYNC1H1	9913.ENSBTAP00000008132	9913.ENSBTAP00000042130	0	0	0	0	0.052	0.352	0	0.317	0.543
ACTG1	DIAPH1	9913.ENSBTAP00000008132	9913.ENSBTAP00000023082	0	0	0	0	0	0.078	0.423	0.259	0.571
ACTG1	RPLP0	9913.ENSBTAP00000008132	9913.ENSBTAP00000048183	0	0	0	0	0.092	0.219	0	0.475	0.595
ACTG1	MYO1C	9913.ENSBTAP00000008132	9913.ENSBTAP00000029554	0	0	0	0	0.073	0.257	0	0.470	0.603
ACTG1	CAPZA1	9913.ENSBTAP00000008132	9913.ENSBTAP00000042551	0	0	0	0	0.062	0.465	0	0.304	0.620
ACTG1	TPM1	9913.ENSBTAP00000008132	9913.ENSBTAP00000013077	0	0	0	0	0.117	0.405	0	0.411	0.663
ACTG1	SCIN	9913.ENSBTAP00000008132	9913.ENSBTAP00000012910	0	0	0	0	0.062	0.309	0.400	0.273	0.679
ACTG1	DBNL	9913.ENSBTAP00000008132	9913.ENSBTAP00000023325	0	0	0	0	0.049	0.515	0	0.390	0.694
ACTG1	ANXA5	9913.ENSBTAP00000008132	9913.ENSBTAP00000028988	0	0	0	0	0.062	0.126	0	0.672	0.708
ACTG1	GAPDH	9913.ENSBTAP00000008132	9913.ENSBTAP00000037577	0	0	0	0	0.076	0.212	0	0.684	0.750
ACTG1	RUVBL2	9913.ENSBTAP00000008132	9913.ENSBTAP00000031853	0	0	0	0	0.094	0.639	0.197	0.224	0.769
ACTG1	RUVBL1	9913.ENSBTAP00000008132	9913.ENSBTAP00000027964	0	0	0	0	0.062	0.642	0.197	0.272	0.777
ACTG1	DCTN2	9913.ENSBTAP00000008132	9913.ENSBTAP00000014053	0	0	0	0	0	0.757	0	0.199	0.797
ACTG1	MYL6	9913.ENSBTAP00000008132	9913.ENSBTAP00000014304	0	0	0	0	0.064	0.219	0.800	0.236	0.873
ACTG1	ACTB	9913.ENSBTAP00000008132	9913.ENSBTAP00000036739	0	0	0	0.987	0.565	0.760	0	0.396	0.891
ACTG1	MYL9	9913.ENSBTAP00000008132	9913.ENSBTAP00000015248	0	0	0	0	0.062	0.165	0.800	0.390	0.891
ACTG1	GSN	9913.ENSBTAP00000008132	9913.ENSBTAP00000026534	0	0	0	0	0.062	0.334	0.409	0.768	0.903
ACTG1	MYH11	9913.ENSBTAP00000008132	9913.ENSBTAP00000035330	0	0	0	0	0.076	0.347	0.800	0.349	0.910
ACTG1	MYH9	9913.ENSBTAP00000008132	9913.ENSBTAP00000013737	0	0	0	0	0.102	0.347	0.800	0.437	0.925
ACTG1	MSN	9913.ENSBTAP00000008132	9913.ENSBTAP00000017503	0	0	0	0	0.063	0.169	0.879	0.345	0.930
ACTG1	MYH10	9913.ENSBTAP00000008132	9913.ENSBTAP00000028188	0	0	0	0	0.076	0.541	0.800	0.309	0.933
ACTG1	CTNNA1	9913.ENSBTAP00000008132	9913.ENSBTAP00000018863	0	0	0	0	0.062	0.218	0.879	0.390	0.939
ACTG1	EZR	9913.ENSBTAP00000008132	9913.ENSBTAP00000013663	0	0	0	0	0.073	0.169	0.879	0.523	0.949
ACTG1	CFL1	9913.ENSBTAP00000008132	9913.ENSBTAP00000028602	0	0	0	0	0.261	0.522	0.876	0.542	0.977
AHNAK	ANXA2	9913.ENSBTAP00000048477	9913.ENSBTAP00000012655	0	0	0	0	0.088	0.573	0.800	0.957	0.996
AHNAK	MSN	9913.ENSBTAP00000048477	9913.ENSBTAP00000017503	0	0	0	0	0.114	0.121	0	0.328	0.431
AHNAK	ANXA1	9913.ENSBTAP00000048477	9913.ENSBTAP00000021256	0	0	0	0	0.113	0.176	0	0.308	0.450
AHNAK	FLNA	9913.ENSBTAP00000048477	9913.ENSBTAP00000030179	0	0	0	0	0.223	0.078	0	0.411	0.541
AHNAK	AHNAK2	9913.ENSBTAP00000048477	9913.ENSBTAP00000054511	0	0.017	0	0	0.102	0	0.800	0.523	0.906
AHNAK2	ANXA2	9913.ENSBTAP00000054511	9913.ENSBTAP00000012655	0	0	0	0	0.062	0.053	0.800	0.113	0.821
AHNAK2	AHNAK	9913.ENSBTAP00000054511	9913.ENSBTAP00000048477	0	0.017	0	0	0.102	0	0.800	0.523	0.906
AHNAK2	PDAP1	9913.ENSBTAP00000054511	9913.ENSBTAP00000053400	0	0	0	0	0	0	0	0.660	0.660
AIMP1	RPL5	9913.ENSBTAP00000005542	9913.ENSBTAP00000002626	0.044	0	0	0	0.240	0.095	0	0.266	0.453
AIMP1	RPS18	9913.ENSBTAP00000005542	9913.ENSBTAP00000003431	0.065	0	0	0	0.164	0.120	0	0.319	0.469
AIMP1	EIF3G	9913.ENSBTAP00000005542	9913.ENSBTAP00000003545	0	0	0	0	0.450	0	0	0.069	0.466
AIMP1	RPS3	9913.ENSBTAP00000005542	9913.ENSBTAP00000003962	0.101	0	0	0	0.163	0.120	0	0.312	0.483
AIMP1	HSP90B1	9913.ENSBTAP00000005542	9913.ENSBTAP00000004364	0	0	0	0	0.063	0.128	0	0.525	0.577
AIMP1	RPL13	9913.ENSBTAP00000005542	9913.ENSBTAP00000044536	0	0	0	0	0.337	0.161	0	0	0.419
AIMP1	RPLP0	9913.ENSBTAP00000005542	9913.ENSBTAP00000048183	0.042	0	0	0	0.144	0.093	0	0.323	0.429
AIMP1	RPS8	9913.ENSBTAP00000005542	9913.ENSBTAP00000020326	0	0	0	0	0.201	0	0	0.322	0.435
AIMP1	RPL6	9913.ENSBTAP00000005542	9913.ENSBTAP00000042411	0	0	0	0	0.325	0.112	0	0.160	0.453
AIMP1	EIF2S2	9913.ENSBTAP00000005542	9913.ENSBTAP00000007832	0	0	0	0	0.397	0	0	0.165	0.475
AIMP1	ABCF1	9913.ENSBTAP00000005542	9913.ENSBTAP00000009098	0.103	0	0	0	0.205	0	0	0.368	0.509
AIMP1	EIF3I	9913.ENSBTAP00000005542	9913.ENSBTAP00000019134	0	0	0	0	0.476	0	0	0.167	0.544
AIMP1	RPSA	9913.ENSBTAP00000005542	9913.ENSBTAP00000012866	0	0	0	0	0.200	0.296	0	0.268	0.551
AIMP1	RUVBL2	9913.ENSBTAP00000005542	9913.ENSBTAP00000031853	0	0	0	0	0.576	0.065	0	0.102	0.612
AIMP1	FARSA	9913.ENSBTAP00000005542	9913.ENSBTAP00000028494	0.045	0	0	0	0.200	0	0	0.686	0.739
AIMP1	DARS	9913.ENSBTAP00000005542	9913.ENSBTAP00000013123	0.088	0	0	0	0.205	0.821	0	0.596	0.940
AIMP1	EPRS	9913.ENSBTAP00000005542	9913.ENSBTAP00000009064	0.228	0.139	0	0	0.733	0.947	0	0.842	0.998
ALDH3A2	PHGDH	9913.ENSBTAP00000050170	9913.ENSBTAP00000008907	0.044	0	0	0	0.052	0.158	0.190	0.203	0.418
ALDH3A2	EPHX2	9913.ENSBTAP00000050170	9913.ENSBTAP00000020272	0.041	0	0	0	0.093	0	0.439	0.132	0.520
ALDH3A2	ANXA5	9913.ENSBTAP00000050170	9913.ENSBTAP00000028988	0	0	0	0	0	0	0	0.467	0.467
ALDH3A2	CNDP2	9913.ENSBTAP00000050170	9913.ENSBTAP00000031070	0.044	0	0	0	0.070	0	0.907	0.233	0.928
ALDH3A2	GAPDH	9913.ENSBTAP00000050170	9913.ENSBTAP00000037577	0.046	0	0	0	0.062	0.093	0	0.644	0.672
ANXA1	TPM4	9913.ENSBTAP00000021256	9913.ENSBTAP00000005982	0	0	0	0	0.578	0.055	0	0.213	0.659
ANXA1	CAPS	9913.ENSBTAP00000021256	9913.ENSBTAP00000007972	0	0	0	0	0	0.080	0	0.410	0.433
ANXA1	ACTG1	9913.ENSBTAP00000021256	9913.ENSBTAP00000008132	0	0	0	0	0	0.126	0	0.372	0.428
ANXA1	ANXA2	9913.ENSBTAP00000021256	9913.ENSBTAP00000012655	0	0	0	0.939	0.537	0.408	0	0.841	0.729
ANXA1	HSPA8	9913.ENSBTAP00000021256	9913.ENSBTAP00000017497	0	0	0	0	0	0.078	0	0.490	0.509
ANXA1	MSN	9913.ENSBTAP00000021256	9913.ENSBTAP00000017503	0	0	0	0	0.205	0	0	0.468	0.559
ANXA1	PDCD6IP	9913.ENSBTAP00000021256	9913.ENSBTAP00000023165	0	0	0	0	0.061	0	0	0.427	0.439
ANXA1	AHNAK	9913.ENSBTAP00000021256	9913.ENSBTAP00000048477	0	0	0	0	0.113	0.176	0	0.308	0.450
ANXA1	ACTB	9913.ENSBTAP00000021256	9913.ENSBTAP00000036739	0	0	0	0	0.088	0.126	0	0.396	0.476
ANXA1	GSN	9913.ENSBTAP00000021256	9913.ENSBTAP00000026534	0	0	0	0	0.066	0	0	0.470	0.483
ANXA1	GAPDH	9913.ENSBTAP00000021256	9913.ENSBTAP00000037577	0	0	0	0	0.143	0.045	0	0.496	0.551
ANXA2	PRDX1	9913.ENSBTAP00000012655	9913.ENSBTAP00000004751	0	0	0	0	0.084	0.081	0	0.427	0.476
ANXA2	TPM4	9913.ENSBTAP00000012655	9913.ENSBTAP00000005982	0	0	0	0	0.282	0.101	0	0.210	0.445
ANXA2	ACTG1	9913.ENSBTAP00000012655	9913.ENSBTAP00000008132	0	0	0	0	0.100	0.126	0	0.460	0.538
ANXA2	HSP90AB1	9913.ENSBTAP00000012655	9913.ENSBTAP00000056225	0	0	0	0	0	0.045	0	0.400	0.403
ANXA2	ACTB	9913.ENSBTAP00000012655	9913.ENSBTAP00000036739	0	0	0	0	0.090	0.126	0	0.328	0.419
ANXA2	ANXA5	9913.ENSBTAP00000012655	9913.ENSBTAP00000028988	0	0	0	0.925	0.427	0	0	0.784	0.461
ANXA2	MSN	9913.ENSBTAP00000012655	9913.ENSBTAP00000017503	0	0	0	0	0.072	0	0	0.470	0.487
ANXA2	GSN	9913.ENSBTAP00000012655	9913.ENSBTAP00000026534	0	0	0	0	0.075	0	0	0.473	0.492
ANXA2	PDCD6IP	9913.ENSBTAP00000012655	9913.ENSBTAP00000023165	0	0	0	0	0.061	0	0	0.533	0.542
ANXA2	FLNA	9913.ENSBTAP00000012655	9913.ENSBTAP00000030179	0	0	0	0	0.066	0.215	0	0.470	0.577
ANXA2	NCL	9913.ENSBTAP00000012655	9913.ENSBTAP00000021529	0	0	0	0	0	0	0	0.578	0.578
ANXA2	HSPA8	9913.ENSBTAP00000012655	9913.ENSBTAP00000017497	0	0	0	0	0	0.045	0	0.587	0.588
ANXA2	EZR	9913.ENSBTAP00000012655	9913.ENSBTAP00000013663	0	0	0	0	0.064	0	0	0.578	0.588
ANXA2	GAPDH	9913.ENSBTAP00000012655	9913.ENSBTAP00000037577	0	0	0	0	0.063	0.045	0	0.627	0.637
ANXA2	ANXA1	9913.ENSBTAP00000012655	9913.ENSBTAP00000021256	0	0	0	0.939	0.537	0.408	0	0.841	0.729
ANXA2	AHNAK2	9913.ENSBTAP00000012655	9913.ENSBTAP00000054511	0	0	0	0	0.062	0.053	0.800	0.113	0.821
ANXA2	AHNAK	9913.ENSBTAP00000012655	9913.ENSBTAP00000048477	0	0	0	0	0.088	0.573	0.800	0.957	0.996
ANXA4	PDIA3	9913.ENSBTAP00000001463	9913.ENSBTAP00000022854	0	0	0	0	0.067	0.350	0	0.192	0.467
ANXA4	ACTB	9913.ENSBTAP00000001463	9913.ENSBTAP00000036739	0	0	0	0	0	0.348	0	0.291	0.518
ANXA4	ACTG1	9913.ENSBTAP00000001463	9913.ENSBTAP00000008132	0	0	0	0	0.051	0.348	0	0.330	0.549
ANXA5	HSP90B1	9913.ENSBTAP00000028988	9913.ENSBTAP00000004364	0	0	0	0	0.062	0.043	0	0.469	0.481
ANXA5	ACTG1	9913.ENSBTAP00000028988	9913.ENSBTAP00000008132	0	0	0	0	0.062	0.126	0	0.672	0.708
ANXA5	ANXA2	9913.ENSBTAP00000028988	9913.ENSBTAP00000012655	0	0	0	0.925	0.427	0	0	0.784	0.461
ANXA5	HSPA8	9913.ENSBTAP00000028988	9913.ENSBTAP00000017497	0	0	0	0	0.062	0.045	0	0.402	0.418
ANXA5	ALDH3A2	9913.ENSBTAP00000028988	9913.ENSBTAP00000050170	0	0	0	0	0	0	0	0.467	0.467
ANXA5	TXN	9913.ENSBTAP00000028988	9913.ENSBTAP00000041860	0	0	0	0	0.062	0.070	0	0.468	0.495
ANXA5	NT5E	9913.ENSBTAP00000028988	9913.ENSBTAP00000054917	0	0	0	0	0.062	0	0	0.522	0.532
ANXA5	ACTB	9913.ENSBTAP00000028988	9913.ENSBTAP00000036739	0	0	0	0	0.062	0.126	0	0.733	0.762
ANXA5	GAPDH	9913.ENSBTAP00000028988	9913.ENSBTAP00000037577	0	0	0	0	0.061	0.045	0	0.898	0.900
BCAS1	TPD52	9913.ENSBTAP00000052352	9913.ENSBTAP00000049200	0	0	0	0	0.062	0	0	0.448	0.460
CAPRIN1	EIF3G	9913.ENSBTAP00000022266	9913.ENSBTAP00000003545	0	0	0	0	0.063	0	0	0.477	0.489
CAPRIN1	YBX1	9913.ENSBTAP00000022266	9913.ENSBTAP00000023094	0	0	0	0	0.074	0.113	0	0.409	0.472
CAPRIN1	PABPC1	9913.ENSBTAP00000022266	9913.ENSBTAP00000056644	0	0	0	0	0.135	0.055	0	0.623	0.665
CAPRIN1	G3BP1	9913.ENSBTAP00000022266	9913.ENSBTAP00000027067	0	0	0	0	0.201	0.828	0	0.966	0.995
CAPS	STMN1	9913.ENSBTAP00000007972	9913.ENSBTAP00000018284	0	0	0	0	0	0.043	0.303	0.179	0.404
CAPS	ANXA1	9913.ENSBTAP00000007972	9913.ENSBTAP00000021256	0	0	0	0	0	0.080	0	0.410	0.433
CAPZA1	DYNLRB1	9913.ENSBTAP00000042551	9913.ENSBTAP00000008068	0	0	0	0	0.061	0.670	0	0.330	0.774
CAPZA1	ACTG1	9913.ENSBTAP00000042551	9913.ENSBTAP00000008132	0	0	0	0	0.062	0.465	0	0.304	0.620
CAPZA1	DCTN2	9913.ENSBTAP00000042551	9913.ENSBTAP00000014053	0	0	0	0	0.066	0.764	0	0.201	0.808
CAPZA1	LRRC16A	9913.ENSBTAP00000042551	9913.ENSBTAP00000022015	0	0	0	0	0.049	0.427	0	0.101	0.467
CAPZA1	MYH10	9913.ENSBTAP00000042551	9913.ENSBTAP00000028188	0	0	0	0	0	0.398	0	0.057	0.408
CAPZA1	CFL1	9913.ENSBTAP00000042551	9913.ENSBTAP00000028602	0	0	0	0	0.063	0.388	0	0.198	0.499
CAPZA1	ACTB	9913.ENSBTAP00000042551	9913.ENSBTAP00000036739	0	0	0	0	0.062	0.763	0	0.228	0.813
CAPZA1	DYNC1H1	9913.ENSBTAP00000042551	9913.ENSBTAP00000042130	0	0	0	0	0.063	0.670	0	0.296	0.763
CAPZA1	TPD52L2	9913.ENSBTAP00000042551	9913.ENSBTAP00000053870	0	0	0	0	0.063	0	0	0.399	0.412
CAPZA1	PDAP1	9913.ENSBTAP00000042551	9913.ENSBTAP00000053400	0	0	0	0	0	0	0	0.512	0.512
CAPZA1	2002-09-01	9913.ENSBTAP00000042551	9913.ENSBTAP00000043669	0	0	0	0	0.450	0	0	0.273	0.583
CFL1	PRDX1	9913.ENSBTAP00000028602	9913.ENSBTAP00000004751	0	0	0	0	0.084	0.161	0	0.418	0.514
CFL1	TPM4	9913.ENSBTAP00000028602	9913.ENSBTAP00000005982	0	0	0	0	0.087	0.080	0	0.432	0.481
CFL1	CTTN	9913.ENSBTAP00000028602	9913.ENSBTAP00000007976	0	0	0	0	0.062	0.163	0	0.818	0.845
CFL1	ACTG1	9913.ENSBTAP00000028602	9913.ENSBTAP00000008132	0	0	0	0	0.261	0.522	0.876	0.542	0.977
CFL1	TPM1	9913.ENSBTAP00000028602	9913.ENSBTAP00000013077	0	0	0	0	0.064	0.080	0	0.367	0.407
CFL1	EZR	9913.ENSBTAP00000028602	9913.ENSBTAP00000013663	0	0	0	0	0.062	0	0	0.478	0.489
CFL1	MYH9	9913.ENSBTAP00000028602	9913.ENSBTAP00000013737	0	0	0	0	0.062	0.153	0	0.360	0.447
CFL1	PPIA	9913.ENSBTAP00000028602	9913.ENSBTAP00000015924	0	0	0	0	0.202	0.343	0	0.339	0.623
CFL1	MSN	9913.ENSBTAP00000028602	9913.ENSBTAP00000017503	0	0	0	0	0.062	0	0	0.535	0.545
CFL1	STMN1	9913.ENSBTAP00000028602	9913.ENSBTAP00000018284	0	0	0	0	0.093	0.052	0	0.426	0.464
CFL1	PDIA3	9913.ENSBTAP00000028602	9913.ENSBTAP00000022854	0	0	0	0	0.128	0	0	0.364	0.423
CFL1	DBNL	9913.ENSBTAP00000028602	9913.ENSBTAP00000023325	0	0	0	0	0.185	0.218	0	0.307	0.519
CFL1	GSN	9913.ENSBTAP00000028602	9913.ENSBTAP00000026534	0	0	0	0	0.062	0.055	0	0.617	0.630
CFL1	MYH10	9913.ENSBTAP00000028602	9913.ENSBTAP00000028188	0	0	0	0	0.066	0.158	0	0.399	0.486
CFL1	RPLP2	9913.ENSBTAP00000028602	9913.ENSBTAP00000048042	0	0	0	0	0.079	0	0	0.394	0.418
CFL1	MYO1C	9913.ENSBTAP00000028602	9913.ENSBTAP00000029554	0	0	0	0	0.313	0.102	0	0.168	0.442
CFL1	CAPZA1	9913.ENSBTAP00000028602	9913.ENSBTAP00000042551	0	0	0	0	0.063	0.388	0	0.198	0.499
CFL1	GAPDH	9913.ENSBTAP00000028602	9913.ENSBTAP00000037577	0	0	0	0	0.169	0.093	0	0.432	0.535
CFL1	FLNA	9913.ENSBTAP00000028602	9913.ENSBTAP00000030179	0	0	0	0	0.062	0.164	0	0.486	0.561
CFL1	ACTB	9913.ENSBTAP00000028602	9913.ENSBTAP00000036739	0	0	0	0	0.608	0.761	0.409	0.366	0.960
CIRBP	EPRS	9913.ENSBTAP00000004477	9913.ENSBTAP00000009064	0	0	0	0	0.066	0.255	0	0.227	0.415
CIRBP	HNRNPK	9913.ENSBTAP00000004477	9913.ENSBTAP00000028162	0	0	0	0	0.052	0.764	0	0.120	0.785
CLIC1	PRDX1	9913.ENSBTAP00000017995	9913.ENSBTAP00000004751	0	0	0	0	0.114	0.043	0	0.415	0.461
CLIC1	EZR	9913.ENSBTAP00000017995	9913.ENSBTAP00000013663	0	0	0	0	0.089	0.076	0	0.378	0.431
CLIC1	PSME1	9913.ENSBTAP00000017995	9913.ENSBTAP00000028520	0	0	0	0	0.084	0	0	0.456	0.480
CLINT1	RPAP3	9913.ENSBTAP00000021559	9913.ENSBTAP00000024878	0	0	0	0	0.062	0.228	0	0.272	0.426
CNDP2	EEF2	9913.ENSBTAP00000031070	9913.ENSBTAP00000005581	0	0	0	0	0.049	0	0	0.404	0.408
CNDP2	RPS7	9913.ENSBTAP00000031070	9913.ENSBTAP00000021587	0	0	0	0	0	0	0	0.449	0.449
CNDP2	PDIA3	9913.ENSBTAP00000031070	9913.ENSBTAP00000022854	0.041	0	0	0	0	0.392	0	0.099	0.428
CNDP2	RPLP0	9913.ENSBTAP00000031070	9913.ENSBTAP00000048183	0	0	0	0	0.061	0	0	0.513	0.523
CNDP2	ALDH3A2	9913.ENSBTAP00000031070	9913.ENSBTAP00000050170	0.044	0	0	0	0.070	0	0.907	0.233	0.928
CSDA	EPRS	9913.ENSBTAP00000012735	9913.ENSBTAP00000009064	0.097	0	0	0	0.064	0.351	0	0.168	0.482
CSDA	PABPC4	9913.ENSBTAP00000012735	9913.ENSBTAP00000022761	0	0	0	0	0.144	0.202	0	0.229	0.427
CSDA	RPSA	9913.ENSBTAP00000012735	9913.ENSBTAP00000012866	0	0	0	0	0.066	0.130	0	0.380	0.452
CTNNA1	CTTN	9913.ENSBTAP00000018863	9913.ENSBTAP00000007976	0	0	0	0	0.062	0.053	0.612	0.160	0.671
CTNNA1	ACTG1	9913.ENSBTAP00000018863	9913.ENSBTAP00000008132	0	0	0	0	0.062	0.218	0.879	0.390	0.939
CTNNA1	DCTN2	9913.ENSBTAP00000018863	9913.ENSBTAP00000014053	0	0	0	0	0	0	0	0.426	0.426
CTNNA1	PDLIM1	9913.ENSBTAP00000018863	9913.ENSBTAP00000014850	0	0	0	0	0.061	0.219	0.329	0.063	0.477
CTNNA1	FLNA	9913.ENSBTAP00000018863	9913.ENSBTAP00000030179	0	0	0	0	0.062	0.160	0.163	0.298	0.475
CTNNA1	PABPC4	9913.ENSBTAP00000018863	9913.ENSBTAP00000022761	0	0	0	0	0	0.159	0	0.536	0.593
CTNNA1	KIF5B	9913.ENSBTAP00000018863	9913.ENSBTAP00000033805	0	0	0	0	0.063	0.042	0.612	0	0.621
CTNNA1	ACTB	9913.ENSBTAP00000018863	9913.ENSBTAP00000036739	0	0	0	0	0.061	0.218	0.423	0.211	0.621
CTNNA1	YWHAQ	9913.ENSBTAP00000018863	9913.ENSBTAP00000032779	0	0	0	0	0.063	0.043	0.600	0.141	0.650
CTNNA1	MYO6	9913.ENSBTAP00000018863	9913.ENSBTAP00000022276	0	0	0	0	0.090	0.084	0.612	0.151	0.689
CTTN	PDCD6IP	9913.ENSBTAP00000007976	9913.ENSBTAP00000023165	0	0	0	0	0.062	0	0	0.441	0.453
CTTN	TPM1	9913.ENSBTAP00000007976	9913.ENSBTAP00000013077	0	0	0	0	0.063	0.352	0	0.182	0.460
CTTN	GAPDH	9913.ENSBTAP00000007976	9913.ENSBTAP00000037577	0	0	0	0	0	0	0	0.531	0.531
CTTN	MSN	9913.ENSBTAP00000007976	9913.ENSBTAP00000017503	0	0	0	0	0.062	0.078	0	0.503	0.532
CTTN	PDLIM1	9913.ENSBTAP00000007976	9913.ENSBTAP00000014850	0	0	0	0	0.061	0.123	0.429	0.138	0.540
CTTN	FLNA	9913.ENSBTAP00000007976	9913.ENSBTAP00000030179	0	0	0	0	0	0.053	0.206	0.538	0.622
CTTN	CTNNA1	9913.ENSBTAP00000007976	9913.ENSBTAP00000018863	0	0	0	0	0.062	0.053	0.612	0.160	0.671
CTTN	PAK2	9913.ENSBTAP00000007976	9913.ENSBTAP00000054939	0	0	0	0	0.062	0.113	0.616	0.114	0.679
CTTN	ACTB	9913.ENSBTAP00000007976	9913.ENSBTAP00000036739	0	0	0	0	0.062	0.146	0.452	0.403	0.702
CTTN	GSN	9913.ENSBTAP00000007976	9913.ENSBTAP00000026534	0	0	0	0	0.049	0	0	0.785	0.786
CTTN	CFL1	9913.ENSBTAP00000007976	9913.ENSBTAP00000028602	0	0	0	0	0.062	0.163	0	0.818	0.845
CTTN	EZR	9913.ENSBTAP00000007976	9913.ENSBTAP00000013663	0	0	0	0	0.052	0.057	0	0.883	0.887
CTTN	ACTG1	9913.ENSBTAP00000007976	9913.ENSBTAP00000008132	0	0	0	0	0.062	0.146	0.885	0.506	0.948
DARS	AIMP1	9913.ENSBTAP00000013123	9913.ENSBTAP00000005542	0.088	0	0	0	0.205	0.821	0	0.596	0.940
DARS	EEF2	9913.ENSBTAP00000013123	9913.ENSBTAP00000005581	0	0	0	0	0.160	0.051	0	0.468	0.539
DARS	EIF2S2	9913.ENSBTAP00000013123	9913.ENSBTAP00000007832	0	0	0	0	0.630	0	0	0	0.630
DARS	EPRS	9913.ENSBTAP00000013123	9913.ENSBTAP00000009064	0.139	0	0	0	0.775	0.997	0.180	0.893	0.999
DARS	RUVBL1	9913.ENSBTAP00000013123	9913.ENSBTAP00000027964	0	0	0	0	0.119	0.065	0	0.418	0.479
DARS	FARSA	9913.ENSBTAP00000013123	9913.ENSBTAP00000028494	0.043	0	0	0	0.165	0	0	0.650	0.696
DARS	YARS	9913.ENSBTAP00000013123	9913.ENSBTAP00000024051	0.155	0	0	0	0.416	0.664	0	0.885	0.978
DBNL	ACTG1	9913.ENSBTAP00000023325	9913.ENSBTAP00000008132	0	0	0	0	0.049	0.515	0	0.390	0.694
DBNL	TPM1	9913.ENSBTAP00000023325	9913.ENSBTAP00000013077	0	0	0	0	0	0.402	0	0.249	0.532
DBNL	CFL1	9913.ENSBTAP00000023325	9913.ENSBTAP00000028602	0	0	0	0	0.185	0.218	0	0.307	0.519
DBNL	ACTB	9913.ENSBTAP00000023325	9913.ENSBTAP00000036739	0	0	0	0	0.103	0.515	0	0.421	0.726
DCTN2	DYNLRB1	9913.ENSBTAP00000014053	9913.ENSBTAP00000008068	0	0	0	0	0.062	0.761	0	0.492	0.876
DCTN2	ACTG1	9913.ENSBTAP00000014053	9913.ENSBTAP00000008132	0	0	0	0	0	0.757	0	0.199	0.797
DCTN2	FKBP4	9913.ENSBTAP00000014053	9913.ENSBTAP00000009998	0	0	0	0	0.086	0	0	0.582	0.601
DCTN2	KIF5B	9913.ENSBTAP00000014053	9913.ENSBTAP00000033805	0	0	0	0	0.063	0.124	0	0.328	0.400
DCTN2	CTNNA1	9913.ENSBTAP00000014053	9913.ENSBTAP00000018863	0	0	0	0	0	0	0	0.426	0.426
DCTN2	MARCKSL1	9913.ENSBTAP00000014053	9913.ENSBTAP00000054436	0	0	0	0	0	0.164	0	0.515	0.577
DCTN2	CAPZA1	9913.ENSBTAP00000014053	9913.ENSBTAP00000042551	0	0	0	0	0.066	0.764	0	0.201	0.808
DCTN2	ACTB	9913.ENSBTAP00000014053	9913.ENSBTAP00000036739	0	0	0	0	0	0.858	0	0.236	0.886
DCTN2	DYNC1H1	9913.ENSBTAP00000014053	9913.ENSBTAP00000042130	0	0	0	0	0.062	0.926	0.360	0.814	0.990
DIAPH1	ACTG1	9913.ENSBTAP00000023082	9913.ENSBTAP00000008132	0	0	0	0	0	0.078	0.423	0.259	0.571
DIAPH1	ACTB	9913.ENSBTAP00000023082	9913.ENSBTAP00000036739	0	0	0	0	0	0.078	0.423	0.162	0.515
DPYSL3	SERBP1	9913.ENSBTAP00000014091	9913.ENSBTAP00000017211	0	0	0	0	0	0	0	0.402	0.402
DYNC1H1	NUDC	9913.ENSBTAP00000042130	9913.ENSBTAP00000005789	0	0	0	0	0.051	0.174	0	0.632	0.686
DYNC1H1	DYNLRB1	9913.ENSBTAP00000042130	9913.ENSBTAP00000008068	0	0	0	0	0.062	0.935	0	0.814	0.987
DYNC1H1	ACTG1	9913.ENSBTAP00000042130	9913.ENSBTAP00000008132	0	0	0	0	0.052	0.352	0	0.317	0.543
DYNC1H1	MYH9	9913.ENSBTAP00000042130	9913.ENSBTAP00000013737	0	0	0	0	0.157	0.103	0	0.296	0.422
DYNC1H1	DCTN2	9913.ENSBTAP00000042130	9913.ENSBTAP00000014053	0	0	0	0	0.062	0.926	0.360	0.814	0.990
DYNC1H1	KIF13B	9913.ENSBTAP00000042130	9913.ENSBTAP00000022902	0	0	0	0	0.081	0.158	0	0.400	0.495
DYNC1H1	YARS	9913.ENSBTAP00000042130	9913.ENSBTAP00000024051	0	0	0	0	0	0.400	0	0.118	0.448
DYNC1H1	MYH10	9913.ENSBTAP00000042130	9913.ENSBTAP00000028188	0	0	0	0	0.086	0.163	0	0.345	0.456
DYNC1H1	KIF5B	9913.ENSBTAP00000042130	9913.ENSBTAP00000033805	0	0	0	0	0.091	0.158	0	0.729	0.774
DYNC1H1	ACTB	9913.ENSBTAP00000042130	9913.ENSBTAP00000036739	0	0	0	0	0.061	0.438	0	0.394	0.652
DYNC1H1	CAPZA1	9913.ENSBTAP00000042130	9913.ENSBTAP00000042551	0	0	0	0	0.063	0.670	0	0.296	0.763
DYNLRB1	ACTB	9913.ENSBTAP00000008068	9913.ENSBTAP00000036739	0	0	0	0	0	0.438	0	0.084	0.463
DYNLRB1	KIF5B	9913.ENSBTAP00000008068	9913.ENSBTAP00000033805	0	0	0	0	0.062	0.055	0	0.585	0.600
DYNLRB1	CAPZA1	9913.ENSBTAP00000008068	9913.ENSBTAP00000042551	0	0	0	0	0.061	0.670	0	0.330	0.774
DYNLRB1	DCTN2	9913.ENSBTAP00000008068	9913.ENSBTAP00000014053	0	0	0	0	0.062	0.761	0	0.492	0.876
DYNLRB1	DYNC1H1	9913.ENSBTAP00000008068	9913.ENSBTAP00000042130	0	0	0	0	0.062	0.935	0	0.814	0.987
EEF1A1	RPL5	9913.ENSBTAP00000056062	9913.ENSBTAP00000002626	0	0	0	0	0.394	0.391	0	0.339	0.735
EEF1A1	RPS18	9913.ENSBTAP00000056062	9913.ENSBTAP00000003431	0	0	0	0	0.369	0.406	0	0.570	0.824
EEF1A1	RPS3	9913.ENSBTAP00000056062	9913.ENSBTAP00000003962	0	0	0	0	0.565	0.257	0	0.340	0.768
EEF1A1	RPL3	9913.ENSBTAP00000056062	9913.ENSBTAP00000004188	0	0	0.219	0	0.414	0.406	0	0.269	0.774
EEF1A1	EEF2	9913.ENSBTAP00000056062	9913.ENSBTAP00000005581	0.066	0	0.254	0.559	0.566	0.184	0	0.812	0.790
EEF1A1	RPL4	9913.ENSBTAP00000056062	9913.ENSBTAP00000006866	0	0	0	0	0.472	0.411	0	0.617	0.870
EEF1A1	EIF2S2	9913.ENSBTAP00000056062	9913.ENSBTAP00000007832	0	0	0	0	0.237	0.158	0	0.219	0.454
EEF1A1	ACTG1	9913.ENSBTAP00000056062	9913.ENSBTAP00000008132	0	0	0	0	0.169	0.244	0	0.269	0.501
EEF1A1	EPRS	9913.ENSBTAP00000056062	9913.ENSBTAP00000009064	0	0	0	0	0.199	0.184	0	0.273	0.483
EEF1A1	RPSA	9913.ENSBTAP00000056062	9913.ENSBTAP00000012866	0	0	0.205	0	0.529	0.422	0	0.409	0.855
EEF1A1	RPS3A	9913.ENSBTAP00000056062	9913.ENSBTAP00000013079	0	0	0	0	0.361	0.351	0	0.381	0.721
EEF1A1	RPL7A	9913.ENSBTAP00000056062	9913.ENSBTAP00000015358	0	0	0	0	0.438	0.477	0	0.124	0.720
EEF1A1	PPIA	9913.ENSBTAP00000056062	9913.ENSBTAP00000015924	0	0	0	0	0.066	0.128	0	0.372	0.444
EEF1A1	RPL26	9913.ENSBTAP00000056062	9913.ENSBTAP00000016378	0	0	0.251	0	0.266	0.340	0	0.222	0.679
EEF1A1	HSPA8	9913.ENSBTAP00000056062	9913.ENSBTAP00000017497	0	0.004	0	0	0.126	0.218	0	0.489	0.620
EEF1A1	RPS8	9913.ENSBTAP00000056062	9913.ENSBTAP00000020326	0	0	0	0	0.535	0.467	0	0.259	0.800
EEF1A1	RPL18	9913.ENSBTAP00000056062	9913.ENSBTAP00000020452	0	0	0	0	0.472	0.434	0	0.404	0.806
EEF1A1	NCL	9913.ENSBTAP00000056062	9913.ENSBTAP00000021529	0	0	0	0	0.146	0.210	0	0.292	0.481
EEF1A1	RPS7	9913.ENSBTAP00000056062	9913.ENSBTAP00000021587	0	0	0	0	0.472	0.417	0	0.130	0.708
EEF1A1	PABPC4	9913.ENSBTAP00000056062	9913.ENSBTAP00000022761	0	0	0	0	0.146	0.210	0	0.201	0.414
EEF1A1	RPL27	9913.ENSBTAP00000056062	9913.ENSBTAP00000023183	0	0	0	0	0.395	0.342	0	0.161	0.636
EEF1A1	YARS	9913.ENSBTAP00000056062	9913.ENSBTAP00000024051	0	0	0	0	0.127	0.392	0	0.325	0.610
EEF1A1	RPS4	9913.ENSBTAP00000056062	9913.ENSBTAP00000025024	0	0	0	0	0.305	0.294	0	0.120	0.530
EEF1A1	RPS20	9913.ENSBTAP00000056062	9913.ENSBTAP00000025484	0.097	0	0	0	0.446	0.406	0	0.414	0.802
EEF1A1	ACTB	9913.ENSBTAP00000056062	9913.ENSBTAP00000036739	0	0	0	0	0.169	0.244	0	0.583	0.715
EEF1A1	GAPDH	9913.ENSBTAP00000056062	9913.ENSBTAP00000037577	0	0	0	0	0.137	0.127	0	0.777	0.817
EEF1A1	RPS25	9913.ENSBTAP00000056062	9913.ENSBTAP00000039829	0	0	0	0	0.275	0.266	0	0.072	0.463
EEF1A1	RPL6	9913.ENSBTAP00000056062	9913.ENSBTAP00000042411	0	0	0	0	0.386	0.357	0	0.280	0.691
EEF1A1	RPS24	9913.ENSBTAP00000056062	9913.ENSBTAP00000043937	0	0	0	0	0.382	0.435	0	0.136	0.671
EEF1A1	RPL13	9913.ENSBTAP00000056062	9913.ENSBTAP00000044536	0	0	0	0	0.450	0.412	0	0.280	0.747
EEF1A1	RPLP2	9913.ENSBTAP00000056062	9913.ENSBTAP00000048042	0	0	0	0	0.243	0.221	0	0.179	0.473
EEF1A1	RPLP0	9913.ENSBTAP00000056062	9913.ENSBTAP00000048183	0	0	0	0	0.564	0.431	0	0.432	0.846
EEF1A1	RPL9	9913.ENSBTAP00000056062	9913.ENSBTAP00000054016	0	0	0.231	0	0.174	0.257	0	0.195	0.569
EEF1A1	PABPC1	9913.ENSBTAP00000056062	9913.ENSBTAP00000056644	0	0	0	0	0.146	0.210	0	0.374	0.541
EEF1A1	HSP90AB1	9913.ENSBTAP00000056062	9913.ENSBTAP00000056225	0	0	0	0	0.127	0.074	0	0.566	0.619
EEF2	RPL5	9913.ENSBTAP00000005581	9913.ENSBTAP00000002626	0.107	0	0	0	0.748	0.761	0	0.493	0.969
EEF2	RPS18	9913.ENSBTAP00000005581	9913.ENSBTAP00000003431	0.139	0	0	0	0.775	0.931	0	0.295	0.989
EEF2	EIF3G	9913.ENSBTAP00000005581	9913.ENSBTAP00000003545	0	0	0	0	0.583	0.042	0	0.349	0.717
EEF2	RPS3	9913.ENSBTAP00000005581	9913.ENSBTAP00000003962	0.139	0	0	0	0.870	0.931	0	0.540	0.995
EEF2	RPL3	9913.ENSBTAP00000005581	9913.ENSBTAP00000004188	0.102	0	0	0	0.755	0.761	0	0.564	0.974
EEF2	HSP90B1	9913.ENSBTAP00000005581	9913.ENSBTAP00000004364	0	0	0	0	0.120	0.055	0	0.423	0.478
EEF2	PDIA4	9913.ENSBTAP00000005581	9913.ENSBTAP00000022782	0	0	0	0	0.120	0.073	0	0.325	0.401
EEF2	CNDP2	9913.ENSBTAP00000005581	9913.ENSBTAP00000031070	0	0	0	0	0.049	0	0	0.404	0.408
EEF2	G3BP1	9913.ENSBTAP00000005581	9913.ENSBTAP00000027067	0	0	0	0	0.092	0.053	0	0.376	0.417
EEF2	EIF2S2	9913.ENSBTAP00000005581	9913.ENSBTAP00000007832	0	0	0	0	0.229	0.041	0	0.275	0.417
EEF2	LARP1	9913.ENSBTAP00000005581	9913.ENSBTAP00000011109	0	0	0	0	0.064	0.080	0	0.406	0.444
EEF2	HNRNPK	9913.ENSBTAP00000005581	9913.ENSBTAP00000028162	0	0	0	0	0.196	0.166	0	0.253	0.455
EEF2	ACTG1	9913.ENSBTAP00000005581	9913.ENSBTAP00000008132	0	0	0	0	0.163	0.164	0	0.294	0.463
EEF2	EIF1AX	9913.ENSBTAP00000005581	9913.ENSBTAP00000023455	0.119	0	0	0	0.142	0.219	0	0.229	0.483
EEF2	DARS	9913.ENSBTAP00000005581	9913.ENSBTAP00000013123	0	0	0	0	0.160	0.051	0	0.468	0.539
EEF2	PDIA3	9913.ENSBTAP00000005581	9913.ENSBTAP00000022854	0	0	0	0	0.144	0.073	0	0.469	0.542
EEF2	ACTB	9913.ENSBTAP00000005581	9913.ENSBTAP00000036739	0	0	0	0	0.163	0.164	0	0.425	0.562
EEF2	YARS	9913.ENSBTAP00000005581	9913.ENSBTAP00000024051	0.121	0	0	0	0.178	0.094	0	0.429	0.576
EEF2	PPIA	9913.ENSBTAP00000005581	9913.ENSBTAP00000015924	0.041	0	0	0	0.080	0.219	0.300	0.277	0.588
EEF2	NCL	9913.ENSBTAP00000005581	9913.ENSBTAP00000021529	0	0	0	0	0.374	0.202	0	0.338	0.640
EEF2	PABPC4	9913.ENSBTAP00000005581	9913.ENSBTAP00000022761	0	0	0	0	0.444	0.202	0	0.344	0.683
EEF2	GAPDH	9913.ENSBTAP00000005581	9913.ENSBTAP00000037577	0.098	0	0	0	0.169	0.156	0	0.609	0.719
EEF2	HSP90AB1	9913.ENSBTAP00000005581	9913.ENSBTAP00000056225	0	0	0	0	0.339	0.055	0	0.617	0.739
EEF2	PABPC1	9913.ENSBTAP00000005581	9913.ENSBTAP00000056644	0	0	0	0	0.464	0.202	0	0.479	0.758
EEF2	EIF3I	9913.ENSBTAP00000005581	9913.ENSBTAP00000019134	0	0	0	0	0.746	0.055	0	0.194	0.789
EEF2	EEF1A1	9913.ENSBTAP00000005581	9913.ENSBTAP00000056062	0.066	0	0.254	0.559	0.566	0.184	0	0.812	0.790
EEF2	RPL17	9913.ENSBTAP00000005581	9913.ENSBTAP00000055998	0.066	0	0	0	0.566	0.557	0	0.130	0.822
EEF2	HSPA8	9913.ENSBTAP00000005581	9913.ENSBTAP00000017497	0.042	0	0	0	0.501	0.257	0	0.560	0.823
EEF2	RPS4	9913.ENSBTAP00000005581	9913.ENSBTAP00000025024	0	0	0	0	0.627	0.650	0	0.142	0.878
EEF2	RPS25	9913.ENSBTAP00000005581	9913.ENSBTAP00000039829	0	0	0	0	0.573	0.674	0	0.309	0.895
EEF2	RPL26	9913.ENSBTAP00000005581	9913.ENSBTAP00000016378	0.102	0	0	0	0.402	0.761	0	0.287	0.896
EEF2	RPL9	9913.ENSBTAP00000005581	9913.ENSBTAP00000054016	0.085	0	0	0	0.584	0.650	0	0.390	0.907
EEF2	EPRS	9913.ENSBTAP00000005581	9913.ENSBTAP00000009064	0.044	0	0	0	0.765	0.316	0	0.485	0.910
EEF2	RPS3A	9913.ENSBTAP00000005581	9913.ENSBTAP00000013079	0	0	0	0	0.710	0.736	0	0.204	0.933
EEF2	SERBP1	9913.ENSBTAP00000005581	9913.ENSBTAP00000017211	0	0	0	0	0.116	0.926	0	0.108	0.936
EEF2	RPL6	9913.ENSBTAP00000005581	9913.ENSBTAP00000042411	0.060	0	0	0	0.767	0.769	0	0.198	0.954
EEF2	RPL4	9913.ENSBTAP00000005581	9913.ENSBTAP00000006866	0.098	0	0	0	0.776	0.769	0	0.394	0.968
EEF2	RPLP2	9913.ENSBTAP00000005581	9913.ENSBTAP00000048042	0	0	0	0	0.754	0.763	0	0.498	0.968
EEF2	RPS24	9913.ENSBTAP00000005581	9913.ENSBTAP00000043937	0	0	0	0	0.582	0.931	0	0.220	0.975
EEF2	RPS20	9913.ENSBTAP00000005581	9913.ENSBTAP00000025484	0.119	0	0	0	0.795	0.931	0	0.282	0.989
EEF2	RPL7A	9913.ENSBTAP00000005581	9913.ENSBTAP00000015358	0.070	0	0	0	0.845	0.931	0	0.192	0.990
EEF2	RPL27	9913.ENSBTAP00000005581	9913.ENSBTAP00000023183	0.060	0	0	0	0.848	0.931	0	0.105	0.990
EEF2	RPS7	9913.ENSBTAP00000005581	9913.ENSBTAP00000021587	0	0	0	0	0.840	0.931	0	0.369	0.992
EEF2	RPL18	9913.ENSBTAP00000005581	9913.ENSBTAP00000020452	0	0	0	0	0.864	0.931	0	0.342	0.993
EEF2	RPL13	9913.ENSBTAP00000005581	9913.ENSBTAP00000044536	0	0	0	0	0.874	0.931	0	0.297	0.993
EEF2	RPS8	9913.ENSBTAP00000005581	9913.ENSBTAP00000020326	0	0	0	0	0.861	0.931	0	0.434	0.994
EEF2	RPSA	9913.ENSBTAP00000005581	9913.ENSBTAP00000012866	0.106	0	0	0	0.868	0.931	0	0.535	0.995
EEF2	RPLP0	9913.ENSBTAP00000005581	9913.ENSBTAP00000048183	0.119	0	0	0	0.876	0.931	0	0.656	0.997
EFHD2	EZR	9913.ENSBTAP00000042244	9913.ENSBTAP00000013663	0	0	0	0	0.122	0	0	0.467	0.512
EFHD2	FLII	9913.ENSBTAP00000042244	9913.ENSBTAP00000021517	0	0	0	0	0.062	0.054	0	0.389	0.410
EIF1AX	RPL5	9913.ENSBTAP00000023455	9913.ENSBTAP00000002626	0.126	0	0	0	0.484	0	0	0	0.530
EIF1AX	RPS18	9913.ENSBTAP00000023455	9913.ENSBTAP00000003431	0.154	0	0	0	0.670	0.763	0	0.321	0.949
EIF1AX	EIF3G	9913.ENSBTAP00000023455	9913.ENSBTAP00000003545	0	0	0	0	0.186	0.760	0.600	0.297	0.937
EIF1AX	RPS3	9913.ENSBTAP00000023455	9913.ENSBTAP00000003962	0.154	0	0	0	0.349	0.763	0	0.284	0.894
EIF1AX	EEF2	9913.ENSBTAP00000023455	9913.ENSBTAP00000005581	0.119	0	0	0	0.142	0.219	0	0.229	0.483
EIF1AX	RPL4	9913.ENSBTAP00000023455	9913.ENSBTAP00000006866	0.113	0	0	0	0.380	0.411	0	0.171	0.695
EIF1AX	EIF2S2	9913.ENSBTAP00000023455	9913.ENSBTAP00000007832	0.139	0	0	0	0.519	0.761	0.588	0.404	0.971
EIF1AX	RPSA	9913.ENSBTAP00000023455	9913.ENSBTAP00000012866	0.139	0	0	0	0.200	0.763	0	0.333	0.876
EIF1AX	RPS3A	9913.ENSBTAP00000023455	9913.ENSBTAP00000013079	0	0	0	0	0.193	0.539	0	0	0.612
EIF1AX	RPL7A	9913.ENSBTAP00000023455	9913.ENSBTAP00000015358	0.045	0	0	0	0.119	0.351	0	0.083	0.432
EIF1AX	RPL26	9913.ENSBTAP00000023455	9913.ENSBTAP00000016378	0.119	0	0	0	0.341	0	0	0.128	0.449
EIF1AX	EIF3I	9913.ENSBTAP00000023455	9913.ENSBTAP00000019134	0	0	0	0	0.277	0.760	0.600	0.113	0.930
EIF1AX	RPS8	9913.ENSBTAP00000023455	9913.ENSBTAP00000020326	0	0	0	0	0.146	0.763	0	0	0.788
EIF1AX	RPS7	9913.ENSBTAP00000023455	9913.ENSBTAP00000021587	0	0	0	0	0.144	0.763	0	0	0.788
EIF1AX	NAP1L4	9913.ENSBTAP00000023455	9913.ENSBTAP00000029889	0	0	0	0	0.087	0.483	0	0	0.507
EIF1AX	YARS	9913.ENSBTAP00000023455	9913.ENSBTAP00000024051	0.249	0	0	0	0.087	0	0	0.394	0.548
EIF1AX	RPS25	9913.ENSBTAP00000023455	9913.ENSBTAP00000039829	0	0	0	0	0.364	0.502	0	0.042	0.670
EIF1AX	RPS4	9913.ENSBTAP00000023455	9913.ENSBTAP00000025024	0	0	0	0	0.152	0.456	0	0.361	0.679
EIF1AX	RPS20	9913.ENSBTAP00000023455	9913.ENSBTAP00000025484	0.139	0	0	0	0.253	0.763	0	0.223	0.865
EIF1AX	RPS24	9913.ENSBTAP00000023455	9913.ENSBTAP00000043937	0	0	0	0	0.605	0.763	0	0	0.902
EIF2S2	SUGT1	9913.ENSBTAP00000007832	9913.ENSBTAP00000002771	0	0	0	0	0.329	0.070	0	0.127	0.407
EIF2S2	RPS18	9913.ENSBTAP00000007832	9913.ENSBTAP00000003431	0	0	0	0	0.612	0.670	0	0.178	0.885
EIF2S2	EIF3G	9913.ENSBTAP00000007832	9913.ENSBTAP00000003545	0	0	0	0	0.529	0.926	0.600	0.632	0.994
EIF2S2	RPS3	9913.ENSBTAP00000007832	9913.ENSBTAP00000003962	0	0	0	0	0.489	0.310	0	0.495	0.806
EIF2S2	RPL3	9913.ENSBTAP00000007832	9913.ENSBTAP00000004188	0	0	0	0	0.729	0	0	0.160	0.762
EIF2S2	HSP90B1	9913.ENSBTAP00000007832	9913.ENSBTAP00000004364	0	0	0	0	0.090	0	0	0.388	0.419
EIF2S2	AIMP1	9913.ENSBTAP00000007832	9913.ENSBTAP00000005542	0	0	0	0	0.397	0	0	0.165	0.475
EIF2S2	EEF2	9913.ENSBTAP00000007832	9913.ENSBTAP00000005581	0	0	0	0	0.229	0.041	0	0.275	0.417
EIF2S2	RPL4	9913.ENSBTAP00000007832	9913.ENSBTAP00000006866	0	0	0	0	0.272	0.312	0	0.148	0.535
EIF2S2	RPL6	9913.ENSBTAP00000007832	9913.ENSBTAP00000042411	0	0	0	0	0.407	0.041	0	0.084	0.433
EIF2S2	EEF1A1	9913.ENSBTAP00000007832	9913.ENSBTAP00000056062	0	0	0	0	0.237	0.158	0	0.219	0.454
EIF2S2	EPRS	9913.ENSBTAP00000007832	9913.ENSBTAP00000009064	0	0	0	0	0.427	0	0	0.098	0.461
EIF2S2	RUVBL1	9913.ENSBTAP00000007832	9913.ENSBTAP00000027964	0	0	0	0	0.308	0	0	0.266	0.471
EIF2S2	RPL18	9913.ENSBTAP00000007832	9913.ENSBTAP00000020452	0	0	0	0	0.411	0.044	0	0.164	0.488
EIF2S2	RPL13	9913.ENSBTAP00000007832	9913.ENSBTAP00000044536	0	0	0	0	0.556	0.042	0	0.184	0.622
EIF2S2	DARS	9913.ENSBTAP00000007832	9913.ENSBTAP00000013123	0	0	0	0	0.630	0	0	0	0.630
EIF2S2	RPS4	9913.ENSBTAP00000007832	9913.ENSBTAP00000025024	0	0	0	0	0.263	0.416	0	0.242	0.645
EIF2S2	RPS3A	9913.ENSBTAP00000007832	9913.ENSBTAP00000013079	0	0	0	0	0.186	0.460	0	0.266	0.649
EIF2S2	ABCF1	9913.ENSBTAP00000007832	9913.ENSBTAP00000009098	0	0	0	0	0.573	0	0	0.223	0.654
EIF2S2	RPS25	9913.ENSBTAP00000007832	9913.ENSBTAP00000039829	0	0	0	0	0.415	0.438	0	0.051	0.660
EIF2S2	RPL27	9913.ENSBTAP00000007832	9913.ENSBTAP00000023183	0	0	0	0	0.596	0.041	0	0.264	0.690
EIF2S2	RPSA	9913.ENSBTAP00000007832	9913.ENSBTAP00000012866	0	0	0	0	0.331	0.538	0	0.143	0.711
EIF2S2	YARS	9913.ENSBTAP00000007832	9913.ENSBTAP00000024051	0.129	0	0	0	0.751	0	0	0.187	0.808
EIF2S2	RPS24	9913.ENSBTAP00000007832	9913.ENSBTAP00000043937	0	0	0	0	0.406	0.670	0	0.289	0.848
EIF2S2	RPS7	9913.ENSBTAP00000007832	9913.ENSBTAP00000021587	0	0	0	0	0.564	0.670	0	0.067	0.854
EIF2S2	RPS20	9913.ENSBTAP00000007832	9913.ENSBTAP00000025484	0	0	0	0	0.696	0.670	0	0.109	0.902
EIF2S2	RPS8	9913.ENSBTAP00000007832	9913.ENSBTAP00000020326	0	0	0	0	0.753	0.670	0	0.104	0.920
EIF2S2	EIF1AX	9913.ENSBTAP00000007832	9913.ENSBTAP00000023455	0.139	0	0	0	0.519	0.761	0.588	0.404	0.971
EIF2S2	EIF3I	9913.ENSBTAP00000007832	9913.ENSBTAP00000019134	0	0	0	0	0.579	0.789	0.600	0.611	0.984
EIF3G	RPL5	9913.ENSBTAP00000003545	9913.ENSBTAP00000002626	0	0	0	0	0.615	0	0	0.085	0.632
EIF3G	RPS18	9913.ENSBTAP00000003545	9913.ENSBTAP00000003431	0	0	0	0	0.720	0.764	0	0	0.931
EIF3G	RPL9	9913.ENSBTAP00000003545	9913.ENSBTAP00000054016	0	0	0	0	0.432	0	0	0	0.432
EIF3G	RUVBL1	9913.ENSBTAP00000003545	9913.ENSBTAP00000027964	0	0	0	0	0.441	0	0	0	0.441
EIF3G	AIMP1	9913.ENSBTAP00000003545	9913.ENSBTAP00000005542	0	0	0	0	0.450	0	0	0.069	0.466
EIF3G	RPL17	9913.ENSBTAP00000003545	9913.ENSBTAP00000055998	0	0	0	0	0.485	0	0	0	0.485
EIF3G	CAPRIN1	9913.ENSBTAP00000003545	9913.ENSBTAP00000022266	0	0	0	0	0.063	0	0	0.477	0.489
EIF3G	G3BP1	9913.ENSBTAP00000003545	9913.ENSBTAP00000027067	0	0	0	0	0.063	0.113	0	0.459	0.511
EIF3G	NUDC	9913.ENSBTAP00000003545	9913.ENSBTAP00000005789	0	0	0	0	0.576	0	0	0.052	0.581
EIF3G	RPL26	9913.ENSBTAP00000003545	9913.ENSBTAP00000016378	0	0	0	0	0.571	0	0	0.083	0.589
EIF3G	RPL6	9913.ENSBTAP00000003545	9913.ENSBTAP00000042411	0	0	0	0	0.623	0	0	0.052	0.628
EIF3G	EPRS	9913.ENSBTAP00000003545	9913.ENSBTAP00000009064	0	0	0	0	0.636	0	0	0.044	0.637
EIF3G	RPL3	9913.ENSBTAP00000003545	9913.ENSBTAP00000004188	0	0	0	0	0.674	0	0	0	0.674
EIF3G	YARS	9913.ENSBTAP00000003545	9913.ENSBTAP00000024051	0	0	0	0	0.627	0	0	0.162	0.674
EIF3G	EEF2	9913.ENSBTAP00000003545	9913.ENSBTAP00000005581	0	0	0	0	0.583	0.042	0	0.349	0.717
EIF3G	RPS25	9913.ENSBTAP00000003545	9913.ENSBTAP00000039829	0	0	0	0	0.339	0.545	0	0.231	0.748
EIF3G	RPS4	9913.ENSBTAP00000003545	9913.ENSBTAP00000025024	0	0	0	0	0.566	0.493	0	0.103	0.785
EIF3G	RPLP2	9913.ENSBTAP00000003545	9913.ENSBTAP00000048042	0	0	0	0	0.703	0	0	0.368	0.804
EIF3G	RPL7A	9913.ENSBTAP00000003545	9913.ENSBTAP00000015358	0	0	0	0	0.758	0.316	0	0	0.827
EIF3G	RPL27	9913.ENSBTAP00000003545	9913.ENSBTAP00000023183	0	0	0	0	0.836	0	0	0	0.836
EIF3G	RPL18	9913.ENSBTAP00000003545	9913.ENSBTAP00000020452	0	0	0	0	0.839	0	0	0	0.839
EIF3G	RPL13	9913.ENSBTAP00000003545	9913.ENSBTAP00000044536	0	0	0	0	0.848	0	0	0	0.848
EIF3G	RPS3A	9913.ENSBTAP00000003545	9913.ENSBTAP00000013079	0	0	0	0	0.650	0.620	0	0	0.861
EIF3G	RPL4	9913.ENSBTAP00000003545	9913.ENSBTAP00000006866	0	0	0	0	0.747	0.394	0	0.187	0.864
EIF3G	RPLP0	9913.ENSBTAP00000003545	9913.ENSBTAP00000048183	0	0	0	0	0.828	0	0	0.319	0.878
EIF3G	RPS7	9913.ENSBTAP00000003545	9913.ENSBTAP00000021587	0	0	0	0	0.472	0.768	0	0.160	0.888
EIF3G	RPS24	9913.ENSBTAP00000003545	9913.ENSBTAP00000043937	0	0	0	0	0.679	0.768	0	0.188	0.934
EIF3G	EIF1AX	9913.ENSBTAP00000003545	9913.ENSBTAP00000023455	0	0	0	0	0.186	0.760	0.600	0.297	0.937
EIF3G	RPS8	9913.ENSBTAP00000003545	9913.ENSBTAP00000020326	0	0	0	0	0.815	0.770	0	0	0.955
EIF3G	RPS3	9913.ENSBTAP00000003545	9913.ENSBTAP00000003962	0	0	0	0	0.812	0.666	0	0.632	0.974
EIF3G	RPSA	9913.ENSBTAP00000003545	9913.ENSBTAP00000012866	0	0	0	0	0.824	0.763	0	0.536	0.978
EIF3G	RPS20	9913.ENSBTAP00000003545	9913.ENSBTAP00000025484	0	0	0	0	0.776	0.924	0	0.552	0.991
EIF3G	EIF2S2	9913.ENSBTAP00000003545	9913.ENSBTAP00000007832	0	0	0	0	0.529	0.926	0.600	0.632	0.994
EIF3G	EIF3I	9913.ENSBTAP00000003545	9913.ENSBTAP00000019134	0	0	0	0	0.860	0.958	0.800	0.821	0.999
EIF3I	RPL5	9913.ENSBTAP00000019134	9913.ENSBTAP00000002626	0	0	0	0	0.647	0	0	0.150	0.687
EIF3I	RPS18	9913.ENSBTAP00000019134	9913.ENSBTAP00000003431	0	0	0	0	0.767	0.768	0	0.232	0.955
EIF3I	EIF3G	9913.ENSBTAP00000019134	9913.ENSBTAP00000003545	0	0	0	0	0.860	0.958	0.800	0.821	0.999
EIF3I	RPS3	9913.ENSBTAP00000019134	9913.ENSBTAP00000003962	0	0	0	0	0.838	0.529	0	0.573	0.964
EIF3I	RPL3	9913.ENSBTAP00000019134	9913.ENSBTAP00000004188	0	0	0	0	0.760	0	0	0.156	0.788
EIF3I	AIMP1	9913.ENSBTAP00000019134	9913.ENSBTAP00000005542	0	0	0	0	0.476	0	0	0.167	0.544
EIF3I	EEF2	9913.ENSBTAP00000019134	9913.ENSBTAP00000005581	0	0	0	0	0.746	0.055	0	0.194	0.789
EIF3I	NUDC	9913.ENSBTAP00000019134	9913.ENSBTAP00000005789	0	0	0	0	0.391	0	0	0.446	0.648
EIF3I	RPL4	9913.ENSBTAP00000019134	9913.ENSBTAP00000006866	0	0	0	0	0.761	0.396	0	0	0.849
EIF3I	EIF2S2	9913.ENSBTAP00000019134	9913.ENSBTAP00000007832	0	0	0	0	0.579	0.789	0.600	0.611	0.984
EIF3I	EPRS	9913.ENSBTAP00000019134	9913.ENSBTAP00000009064	0	0	0	0	0.272	0	0	0.220	0.407
EIF3I	RPSA	9913.ENSBTAP00000019134	9913.ENSBTAP00000012866	0	0	0	0	0.777	0.763	0	0.513	0.972
EIF3I	RPS3A	9913.ENSBTAP00000019134	9913.ENSBTAP00000013079	0	0	0	0	0.714	0.620	0	0.144	0.898
EIF3I	RPL7A	9913.ENSBTAP00000019134	9913.ENSBTAP00000015358	0	0	0	0	0.850	0.316	0	0.227	0.913
EIF3I	RPL26	9913.ENSBTAP00000019134	9913.ENSBTAP00000016378	0	0	0	0	0.743	0.045	0	0.167	0.777
EIF3I	PABPC1	9913.ENSBTAP00000019134	9913.ENSBTAP00000056644	0	0	0	0	0.100	0.159	0	0.280	0.408
EIF3I	RUVBL2	9913.ENSBTAP00000019134	9913.ENSBTAP00000031853	0	0	0	0	0.206	0.120	0	0.326	0.488
EIF3I	YBX1	9913.ENSBTAP00000019134	9913.ENSBTAP00000023094	0	0	0	0	0.132	0.160	0	0.363	0.495
EIF3I	RPL17	9913.ENSBTAP00000019134	9913.ENSBTAP00000055998	0	0	0	0	0.456	0.042	0	0.135	0.510
EIF3I	RPL9	9913.ENSBTAP00000019134	9913.ENSBTAP00000054016	0	0	0	0	0.580	0	0	0	0.580
EIF3I	RUVBL1	9913.ENSBTAP00000019134	9913.ENSBTAP00000027964	0	0	0	0	0.543	0.120	0	0.270	0.681
EIF3I	RPLP2	9913.ENSBTAP00000019134	9913.ENSBTAP00000048042	0	0	0	0	0.649	0	0	0.216	0.713
EIF3I	RPS25	9913.ENSBTAP00000019134	9913.ENSBTAP00000039829	0	0	0	0	0.389	0.545	0	0.057	0.714
EIF3I	RPL6	9913.ENSBTAP00000019134	9913.ENSBTAP00000042411	0	0	0	0	0.755	0	0	0.041	0.755
EIF3I	RPL18	9913.ENSBTAP00000019134	9913.ENSBTAP00000020452	0	0	0	0	0.773	0.051	0	0.072	0.783
EIF3I	YARS	9913.ENSBTAP00000019134	9913.ENSBTAP00000024051	0	0	0	0	0.685	0	0	0.405	0.804
EIF3I	RPS4	9913.ENSBTAP00000019134	9913.ENSBTAP00000025024	0	0	0	0	0.618	0.494	0	0.122	0.815
EIF3I	RPLP0	9913.ENSBTAP00000019134	9913.ENSBTAP00000048183	0	0	0	0	0.794	0	0	0.141	0.816
EIF3I	RPL13	9913.ENSBTAP00000019134	9913.ENSBTAP00000044536	0	0	0	0	0.893	0.041	0	0	0.893
EIF3I	RPL27	9913.ENSBTAP00000019134	9913.ENSBTAP00000023183	0	0	0	0	0.904	0	0	0	0.904
EIF3I	EIF1AX	9913.ENSBTAP00000019134	9913.ENSBTAP00000023455	0	0	0	0	0.277	0.760	0.600	0.113	0.930
EIF3I	RPS7	9913.ENSBTAP00000019134	9913.ENSBTAP00000021587	0	0	0	0	0.725	0.764	0	0.127	0.938
EIF3I	RPS24	9913.ENSBTAP00000019134	9913.ENSBTAP00000043937	0	0	0	0	0.735	0.764	0	0.130	0.940
EIF3I	RPS20	9913.ENSBTAP00000019134	9913.ENSBTAP00000025484	0	0	0	0	0.801	0.803	0	0.513	0.979
EIF3I	RPS8	9913.ENSBTAP00000019134	9913.ENSBTAP00000020326	0	0	0	0	0.894	0.764	0	0.300	0.980
ENPP3	NT5E	9913.ENSBTAP00000026900	9913.ENSBTAP00000054917	0.041	0	0	0	0.061	0	0.712	0.420	0.829
EPB41	STOM	9913.ENSBTAP00000008765	9913.ENSBTAP00000052671	0	0	0	0	0	0	0	0.488	0.487
EPB41	SLC9A3R1	9913.ENSBTAP00000008765	9913.ENSBTAP00000034568	0	0	0	0	0	0	0	0.532	0.532
EPHX2	EPRS	9913.ENSBTAP00000020272	9913.ENSBTAP00000009064	0.353	0	0	0	0.061	0.105	0	0.091	0.439
EPHX2	ALDH3A2	9913.ENSBTAP00000020272	9913.ENSBTAP00000050170	0.041	0	0	0	0.093	0	0.439	0.132	0.520
EPRS	RPL5	9913.ENSBTAP00000009064	9913.ENSBTAP00000002626	0	0	0	0	0.593	0.341	0	0.311	0.799
EPRS	RPS18	9913.ENSBTAP00000009064	9913.ENSBTAP00000003431	0.121	0	0	0	0.350	0.433	0	0.414	0.784
EPRS	EIF3G	9913.ENSBTAP00000009064	9913.ENSBTAP00000003545	0	0	0	0	0.636	0	0	0.044	0.637
EPRS	RPS3	9913.ENSBTAP00000009064	9913.ENSBTAP00000003962	0	0	0	0	0.566	0.643	0	0.461	0.909
EPRS	RPL3	9913.ENSBTAP00000009064	9913.ENSBTAP00000004188	0.045	0	0	0	0.612	0.317	0	0.395	0.826
EPRS	HSP90B1	9913.ENSBTAP00000009064	9913.ENSBTAP00000004364	0.111	0	0	0	0.229	0.118	0	0.180	0.438
EPRS	CIRBP	9913.ENSBTAP00000009064	9913.ENSBTAP00000004477	0	0	0	0	0.066	0.255	0	0.227	0.415
EPRS	AIMP1	9913.ENSBTAP00000009064	9913.ENSBTAP00000005542	0.228	0.139	0	0	0.733	0.947	0	0.842	0.998
EPRS	EEF2	9913.ENSBTAP00000009064	9913.ENSBTAP00000005581	0.044	0	0	0	0.765	0.316	0	0.485	0.910
EPRS	RPL4	9913.ENSBTAP00000009064	9913.ENSBTAP00000006866	0.067	0	0	0	0.754	0.304	0	0.217	0.858
EPRS	EIF2S2	9913.ENSBTAP00000009064	9913.ENSBTAP00000007832	0	0	0	0	0.427	0	0	0.098	0.461
EPRS	PHGDH	9913.ENSBTAP00000009064	9913.ENSBTAP00000008907	0.114	0	0	0	0.066	0	0	0.503	0.552
EPRS	USO1	9913.ENSBTAP00000009064	9913.ENSBTAP00000022642	0	0	0	0	0.400	0	0	0	0.400
EPRS	HSP90AB1	9913.ENSBTAP00000009064	9913.ENSBTAP00000056225	0.111	0	0	0	0.065	0.128	0	0.278	0.406
EPRS	EIF3I	9913.ENSBTAP00000009064	9913.ENSBTAP00000019134	0	0	0	0	0.272	0	0	0.220	0.407
EPRS	EPHX2	9913.ENSBTAP00000009064	9913.ENSBTAP00000020272	0.353	0	0	0	0.061	0.105	0	0.091	0.439
EPRS	CSDA	9913.ENSBTAP00000009064	9913.ENSBTAP00000012735	0.097	0	0	0	0.064	0.351	0	0.168	0.482
EPRS	EEF1A1	9913.ENSBTAP00000009064	9913.ENSBTAP00000056062	0	0	0	0	0.199	0.184	0	0.273	0.483
EPRS	ABCF1	9913.ENSBTAP00000009064	9913.ENSBTAP00000009098	0.099	0	0	0	0.337	0.149	0	0.121	0.493
EPRS	RPS25	9913.ENSBTAP00000009064	9913.ENSBTAP00000039829	0	0	0	0	0.154	0.307	0	0.228	0.508
EPRS	RPL9	9913.ENSBTAP00000009064	9913.ENSBTAP00000054016	0.041	0	0	0	0.168	0.273	0	0.271	0.520
EPRS	RPL27	9913.ENSBTAP00000009064	9913.ENSBTAP00000023183	0	0	0	0	0.162	0.335	0	0.227	0.531
EPRS	RPLP2	9913.ENSBTAP00000009064	9913.ENSBTAP00000048042	0	0	0	0	0.118	0.317	0	0.312	0.549
EPRS	YBX1	9913.ENSBTAP00000009064	9913.ENSBTAP00000023094	0.097	0	0	0	0.064	0.413	0	0.227	0.565
EPRS	RPL7A	9913.ENSBTAP00000009064	9913.ENSBTAP00000015358	0.177	0	0	0	0.338	0.258	0	0.058	0.568
EPRS	PABPC1	9913.ENSBTAP00000009064	9913.ENSBTAP00000056644	0	0	0	0	0.274	0.390	0	0.121	0.576
EPRS	PABPC4	9913.ENSBTAP00000009064	9913.ENSBTAP00000022761	0	0	0	0	0.274	0.390	0	0.121	0.576
EPRS	RPL6	9913.ENSBTAP00000009064	9913.ENSBTAP00000042411	0	0	0	0	0.341	0.335	0	0.148	0.594
EPRS	NCL	9913.ENSBTAP00000009064	9913.ENSBTAP00000021529	0	0	0	0	0.334	0.390	0	0.164	0.631
EPRS	RPL17	9913.ENSBTAP00000009064	9913.ENSBTAP00000055998	0.043	0	0	0	0.418	0.257	0	0.223	0.635
EPRS	RPLP0	9913.ENSBTAP00000009064	9913.ENSBTAP00000048183	0.114	0	0	0	0.200	0.482	0	0.231	0.680
EPRS	RPS3A	9913.ENSBTAP00000009064	9913.ENSBTAP00000013079	0	0	0	0	0.363	0.404	0	0.227	0.680
EPRS	RPS4	9913.ENSBTAP00000009064	9913.ENSBTAP00000025024	0	0	0	0	0.450	0.344	0	0.199	0.685
EPRS	RPS24	9913.ENSBTAP00000009064	9913.ENSBTAP00000043937	0	0	0	0	0.336	0.436	0	0.259	0.698
EPRS	HSPA8	9913.ENSBTAP00000009064	9913.ENSBTAP00000017497	0.140	0	0	0	0.453	0.227	0	0.305	0.713
EPRS	RPL26	9913.ENSBTAP00000009064	9913.ENSBTAP00000016378	0.041	0	0	0	0.174	0.597	0	0.275	0.737
EPRS	RPL18	9913.ENSBTAP00000009064	9913.ENSBTAP00000020452	0.098	0	0	0	0.509	0.433	0	0.162	0.761
EPRS	RPS7	9913.ENSBTAP00000009064	9913.ENSBTAP00000021587	0	0	0	0	0.489	0.436	0	0.239	0.761
EPRS	RPL13	9913.ENSBTAP00000009064	9913.ENSBTAP00000044536	0	0	0	0	0.621	0.436	0	0.065	0.782
EPRS	RPS20	9913.ENSBTAP00000009064	9913.ENSBTAP00000025484	0.044	0	0	0	0.734	0.390	0	0.271	0.871
EPRS	RPS8	9913.ENSBTAP00000009064	9913.ENSBTAP00000020326	0	0	0	0	0.572	0.441	0	0.513	0.873
EPRS	FARSA	9913.ENSBTAP00000009064	9913.ENSBTAP00000028494	0.099	0	0	0	0.764	0	0	0.513	0.887
EPRS	GAPDH	9913.ENSBTAP00000009064	9913.ENSBTAP00000037577	0.065	0	0	0	0.099	0.501	0	0.810	0.910
EPRS	RPSA	9913.ENSBTAP00000009064	9913.ENSBTAP00000012866	0.298	0	0	0	0.751	0.390	0	0.423	0.930
EPRS	DARS	9913.ENSBTAP00000009064	9913.ENSBTAP00000013123	0.139	0	0	0	0.775	0.997	0.180	0.893	0.999
EPRS	YARS	9913.ENSBTAP00000009064	9913.ENSBTAP00000024051	0.366	0.010	0	0	0.927	0.947	0	0.900	0.999
EZR	CTTN	9913.ENSBTAP00000013663	9913.ENSBTAP00000007976	0	0	0	0	0.052	0.057	0	0.883	0.887
EZR	ACTG1	9913.ENSBTAP00000013663	9913.ENSBTAP00000008132	0	0	0	0	0.073	0.169	0.879	0.523	0.949
EZR	ANXA2	9913.ENSBTAP00000013663	9913.ENSBTAP00000012655	0	0	0	0	0.064	0	0	0.578	0.588
EZR	HSP90AB1	9913.ENSBTAP00000013663	9913.ENSBTAP00000056225	0	0	0	0	0.062	0	0	0.414	0.426
EZR	PDLIM1	9913.ENSBTAP00000013663	9913.ENSBTAP00000014850	0	0	0	0	0.061	0.045	0.350	0.138	0.430
EZR	CLIC1	9913.ENSBTAP00000013663	9913.ENSBTAP00000017995	0	0	0	0	0.089	0.076	0	0.378	0.431
EZR	MYL9	9913.ENSBTAP00000013663	9913.ENSBTAP00000015248	0	0	0	0	0.051	0.184	0	0.333	0.439
EZR	NCL	9913.ENSBTAP00000013663	9913.ENSBTAP00000021529	0	0	0	0	0.061	0.071	0	0.438	0.467
EZR	LASP1	9913.ENSBTAP00000013663	9913.ENSBTAP00000040793	0	0	0	0	0.081	0.113	0	0.409	0.476
EZR	CFL1	9913.ENSBTAP00000013663	9913.ENSBTAP00000028602	0	0	0	0	0.062	0	0	0.478	0.489
EZR	EFHD2	9913.ENSBTAP00000013663	9913.ENSBTAP00000042244	0	0	0	0	0.122	0	0	0.467	0.512
EZR	GAPDH	9913.ENSBTAP00000013663	9913.ENSBTAP00000037577	0	0	0	0	0.051	0	0	0.513	0.518
EZR	MYH9	9913.ENSBTAP00000013663	9913.ENSBTAP00000013737	0	0	0	0	0.091	0.093	0	0.476	0.530
EZR	GSN	9913.ENSBTAP00000013663	9913.ENSBTAP00000026534	0	0	0	0	0.061	0	0	0.534	0.544
EZR	FLNA	9913.ENSBTAP00000013663	9913.ENSBTAP00000030179	0	0	0	0	0.062	0.093	0.185	0.474	0.587
EZR	HSPA8	9913.ENSBTAP00000013663	9913.ENSBTAP00000017497	0	0	0	0	0	0.046	0	0.607	0.609
EZR	ACTB	9913.ENSBTAP00000013663	9913.ENSBTAP00000036739	0	0	0	0	0.131	0.169	0.423	0.644	0.832
EZR	MSN	9913.ENSBTAP00000013663	9913.ENSBTAP00000017503	0	0	0	0.977	0.081	0.769	0.800	0.983	0.954
EZR	SLC9A3R1	9913.ENSBTAP00000013663	9913.ENSBTAP00000034568	0	0	0	0	0.063	0.840	0.919	0.991	0.999
FARSA	AIMP1	9913.ENSBTAP00000028494	9913.ENSBTAP00000005542	0.045	0	0	0	0.200	0	0	0.686	0.739
FARSA	EPRS	9913.ENSBTAP00000028494	9913.ENSBTAP00000009064	0.099	0	0	0	0.764	0	0	0.513	0.887
FARSA	DARS	9913.ENSBTAP00000028494	9913.ENSBTAP00000013123	0.043	0	0	0	0.165	0	0	0.650	0.696
FARSA	YARS	9913.ENSBTAP00000028494	9913.ENSBTAP00000024051	0.222	0	0	0	0.779	0	0	0.822	0.966
FARSA	RUVBL1	9913.ENSBTAP00000028494	9913.ENSBTAP00000027964	0	0	0	0	0.558	0.070	0	0.083	0.590
FARSA	RPL9	9913.ENSBTAP00000028494	9913.ENSBTAP00000054016	0	0	0	0	0.099	0	0	0.619	0.642
FARSA	RUVBL2	9913.ENSBTAP00000028494	9913.ENSBTAP00000031853	0	0	0	0	0.420	0.120	0	0.450	0.695
FKBP4	SUGT1	9913.ENSBTAP00000009998	9913.ENSBTAP00000002771	0	0	0	0	0.210	0.531	0	0.395	0.756
FKBP4	HSP90B1	9913.ENSBTAP00000009998	9913.ENSBTAP00000004364	0	0	0	0	0.062	0.213	0.189	0.313	0.533
FKBP4	ACTB	9913.ENSBTAP00000009998	9913.ENSBTAP00000036739	0	0	0	0	0	0.042	0	0.402	0.402
FKBP4	PPID	9913.ENSBTAP00000009998	9913.ENSBTAP00000022180	0	0	0	0.652	0.131	0.173	0	0.707	0.431
FKBP4	PDAP1	9913.ENSBTAP00000009998	9913.ENSBTAP00000053400	0	0	0	0	0.118	0	0	0.414	0.461
FKBP4	HSPA8	9913.ENSBTAP00000009998	9913.ENSBTAP00000017497	0	0	0	0	0.101	0.173	0	0.390	0.507
FKBP4	DCTN2	9913.ENSBTAP00000009998	9913.ENSBTAP00000014053	0	0	0	0	0.086	0	0	0.582	0.601
FKBP4	PDIA4	9913.ENSBTAP00000009998	9913.ENSBTAP00000022782	0	0	0	0	0.062	0.157	0	0.559	0.621
FKBP4	HSP90AB1	9913.ENSBTAP00000009998	9913.ENSBTAP00000056225	0	0	0	0	0.122	0.574	0.540	0.528	0.907
FLII	MYH14	9913.ENSBTAP00000021517	9913.ENSBTAP00000003343	0	0	0	0	0	0.093	0	0.377	0.411
FLII	LRRFIP1	9913.ENSBTAP00000021517	9913.ENSBTAP00000007057	0	0	0	0	0	0.809	0	0.755	0.951
FLII	EFHD2	9913.ENSBTAP00000021517	9913.ENSBTAP00000042244	0	0	0	0	0.062	0.054	0	0.389	0.410
FLII	TMOD3	9913.ENSBTAP00000021517	9913.ENSBTAP00000055644	0	0	0	0	0.062	0.219	0	0.413	0.532
FLNA	HSP90B1	9913.ENSBTAP00000030179	9913.ENSBTAP00000004364	0	0	0	0	0	0.129	0	0.360	0.418
FLNA	CTTN	9913.ENSBTAP00000030179	9913.ENSBTAP00000007976	0	0	0	0	0	0.053	0.206	0.538	0.622
FLNA	ACTG1	9913.ENSBTAP00000030179	9913.ENSBTAP00000008132	0	0	0	0	0.063	0.166	0.139	0.360	0.512
FLNA	ANXA2	9913.ENSBTAP00000030179	9913.ENSBTAP00000012655	0	0	0	0	0.066	0.215	0	0.470	0.577
FLNA	EZR	9913.ENSBTAP00000030179	9913.ENSBTAP00000013663	0	0	0	0	0.062	0.093	0.185	0.474	0.587
FLNA	MYH9	9913.ENSBTAP00000030179	9913.ENSBTAP00000013737	0	0	0	0	0.162	0.165	0	0.510	0.628
FLNA	PDLIM1	9913.ENSBTAP00000030179	9913.ENSBTAP00000014850	0	0	0	0	0.061	0.158	0.163	0.239	0.429
FLNA	MYL9	9913.ENSBTAP00000030179	9913.ENSBTAP00000015248	0	0	0	0	0.648	0.123	0	0.232	0.742
FLNA	MSN	9913.ENSBTAP00000030179	9913.ENSBTAP00000017503	0	0	0	0	0.132	0.093	0.185	0.501	0.637
FLNA	CTNNA1	9913.ENSBTAP00000030179	9913.ENSBTAP00000018863	0	0	0	0	0.062	0.160	0.163	0.298	0.475
FLNA	GSN	9913.ENSBTAP00000030179	9913.ENSBTAP00000026534	0	0	0	0	0.207	0.077	0	0.550	0.642
FLNA	MYH10	9913.ENSBTAP00000030179	9913.ENSBTAP00000028188	0	0	0	0	0.065	0.159	0	0.442	0.522
FLNA	CFL1	9913.ENSBTAP00000030179	9913.ENSBTAP00000028602	0	0	0	0	0.062	0.164	0	0.486	0.561
FLNA	HSP90AB1	9913.ENSBTAP00000030179	9913.ENSBTAP00000056225	0	0	0	0	0.051	0.266	0	0.278	0.453
FLNA	GAPDH	9913.ENSBTAP00000030179	9913.ENSBTAP00000037577	0	0	0	0	0.060	0.073	0	0.470	0.497
FLNA	MYH11	9913.ENSBTAP00000030179	9913.ENSBTAP00000035330	0	0	0	0	0.209	0.158	0	0.327	0.512
FLNA	ACTB	9913.ENSBTAP00000030179	9913.ENSBTAP00000036739	0	0	0	0	0.092	0.166	0.139	0.372	0.536
FLNA	AHNAK	9913.ENSBTAP00000030179	9913.ENSBTAP00000048477	0	0	0	0	0.223	0.078	0	0.411	0.541
G3BP1	EIF3G	9913.ENSBTAP00000027067	9913.ENSBTAP00000003545	0	0	0	0	0.063	0.113	0	0.459	0.511
G3BP1	RPS3	9913.ENSBTAP00000027067	9913.ENSBTAP00000003962	0	0	0	0	0.064	0	0	0.413	0.427
G3BP1	EEF2	9913.ENSBTAP00000027067	9913.ENSBTAP00000005581	0	0	0	0	0.092	0.053	0	0.376	0.417
G3BP1	LARP1	9913.ENSBTAP00000027067	9913.ENSBTAP00000011109	0	0	0	0	0.086	0.258	0	0.331	0.507
G3BP1	SERBP1	9913.ENSBTAP00000027067	9913.ENSBTAP00000017211	0	0	0	0	0.188	0	0	0.346	0.447
G3BP1	HSPA8	9913.ENSBTAP00000027067	9913.ENSBTAP00000017497	0	0	0	0	0.183	0.219	0	0.149	0.410
G3BP1	NCL	9913.ENSBTAP00000027067	9913.ENSBTAP00000021529	0	0	0	0	0.310	0.208	0	0.315	0.593
G3BP1	CAPRIN1	9913.ENSBTAP00000027067	9913.ENSBTAP00000022266	0	0	0	0	0.201	0.828	0	0.966	0.995
G3BP1	PABPC4	9913.ENSBTAP00000027067	9913.ENSBTAP00000022761	0	0	0	0	0.225	0.535	0	0.210	0.691
G3BP1	YBX1	9913.ENSBTAP00000027067	9913.ENSBTAP00000023094	0	0	0	0	0.114	0.391	0	0.704	0.826
G3BP1	GAPDH	9913.ENSBTAP00000027067	9913.ENSBTAP00000037577	0	0	0	0	0.062	0.044	0	0.412	0.426
G3BP1	HNRNPK	9913.ENSBTAP00000027067	9913.ENSBTAP00000028162	0	0	0	0	0.131	0	0	0.414	0.469
G3BP1	RUVBL2	9913.ENSBTAP00000027067	9913.ENSBTAP00000031853	0	0	0	0	0.139	0.096	0	0.432	0.520
G3BP1	RUVBL1	9913.ENSBTAP00000027067	9913.ENSBTAP00000027964	0	0	0	0	0.290	0.114	0	0.316	0.533
G3BP1	PABPC1	9913.ENSBTAP00000027067	9913.ENSBTAP00000056644	0	0	0	0	0.192	0.739	0	0.739	0.940
GAPDH	RPL5	9913.ENSBTAP00000037577	9913.ENSBTAP00000002626	0.097	0	0	0	0.099	0	0	0.381	0.452
GAPDH	RPS18	9913.ENSBTAP00000037577	9913.ENSBTAP00000003431	0.125	0	0	0	0.103	0	0	0.663	0.712
GAPDH	RPS3	9913.ENSBTAP00000037577	9913.ENSBTAP00000003962	0.101	0	0	0	0.146	0.257	0	0.397	0.610
GAPDH	RPL3	9913.ENSBTAP00000037577	9913.ENSBTAP00000004188	0.054	0	0	0	0.128	0.071	0	0.336	0.423
GAPDH	HSP90B1	9913.ENSBTAP00000037577	9913.ENSBTAP00000004364	0	0	0	0	0.081	0.159	0	0.658	0.713
GAPDH	PRDX1	9913.ENSBTAP00000037577	9913.ENSBTAP00000004751	0.059	0	0	0	0.192	0.116	0	0.553	0.660
GAPDH	EEF2	9913.ENSBTAP00000037577	9913.ENSBTAP00000005581	0.098	0	0	0	0.169	0.156	0	0.609	0.719
GAPDH	KRT19	9913.ENSBTAP00000037577	9913.ENSBTAP00000006450	0	0	0	0	0.063	0	0	0.519	0.530
GAPDH	RPL4	9913.ENSBTAP00000037577	9913.ENSBTAP00000006866	0.045	0	0	0	0.119	0	0	0.497	0.540
GAPDH	CTTN	9913.ENSBTAP00000037577	9913.ENSBTAP00000007976	0	0	0	0	0	0	0	0.531	0.531
GAPDH	ACTG1	9913.ENSBTAP00000037577	9913.ENSBTAP00000008132	0	0	0	0	0.076	0.212	0	0.684	0.750
GAPDH	PHGDH	9913.ENSBTAP00000037577	9913.ENSBTAP00000008907	0	0	0	0	0.062	0.055	0.228	0.386	0.523
GAPDH	EPRS	9913.ENSBTAP00000037577	9913.ENSBTAP00000009064	0.065	0	0	0	0.099	0.501	0	0.810	0.910
GAPDH	ANXA2	9913.ENSBTAP00000037577	9913.ENSBTAP00000012655	0	0	0	0	0.063	0.045	0	0.627	0.637
GAPDH	RPS3A	9913.ENSBTAP00000037577	9913.ENSBTAP00000013079	0	0	0	0	0.143	0.205	0	0.226	0.427
GAPDH	EZR	9913.ENSBTAP00000037577	9913.ENSBTAP00000013663	0	0	0	0	0.051	0	0	0.513	0.518
GAPDH	PPIA	9913.ENSBTAP00000037577	9913.ENSBTAP00000015924	0	0	0	0	0.092	0.146	0	0.704	0.750
GAPDH	HSPA8	9913.ENSBTAP00000037577	9913.ENSBTAP00000017497	0.043	0	0	0	0.118	0.398	0	0.875	0.928
GAPDH	MSN	9913.ENSBTAP00000037577	9913.ENSBTAP00000017503	0	0	0	0	0.122	0	0	0.469	0.513
GAPDH	STMN1	9913.ENSBTAP00000037577	9913.ENSBTAP00000018284	0	0	0	0	0.063	0	0	0.494	0.505
GAPDH	RPS8	9913.ENSBTAP00000037577	9913.ENSBTAP00000020326	0	0	0	0	0.146	0.257	0	0.330	0.538
GAPDH	ANXA1	9913.ENSBTAP00000037577	9913.ENSBTAP00000021256	0	0	0	0	0.143	0.045	0	0.496	0.551
GAPDH	NCL	9913.ENSBTAP00000037577	9913.ENSBTAP00000021529	0	0	0	0	0.063	0.225	0	0.587	0.673
GAPDH	PDIA3	9913.ENSBTAP00000037577	9913.ENSBTAP00000022854	0.044	0	0	0	0.061	0.120	0	0.551	0.598
GAPDH	YBX1	9913.ENSBTAP00000037577	9913.ENSBTAP00000023094	0	0	0	0	0.115	0.305	0	0.487	0.657
GAPDH	YARS	9913.ENSBTAP00000037577	9913.ENSBTAP00000024051	0.243	0	0	0	0.063	0	0	0.222	0.400
GAPDH	MAP2	9913.ENSBTAP00000037577	9913.ENSBTAP00000024134	0	0	0	0	0.050	0.055	0	0.638	0.646
GAPDH	GSN	9913.ENSBTAP00000037577	9913.ENSBTAP00000026534	0	0	0	0	0.049	0	0	0.453	0.457
GAPDH	G3BP1	9913.ENSBTAP00000037577	9913.ENSBTAP00000027067	0	0	0	0	0.062	0.044	0	0.412	0.426
GAPDH	HNRNPK	9913.ENSBTAP00000037577	9913.ENSBTAP00000028162	0	0	0	0	0.063	0	0	0.517	0.528
GAPDH	CFL1	9913.ENSBTAP00000037577	9913.ENSBTAP00000028602	0	0	0	0	0.169	0.093	0	0.432	0.535
GAPDH	ANXA5	9913.ENSBTAP00000037577	9913.ENSBTAP00000028988	0	0	0	0	0.061	0.045	0	0.898	0.900
GAPDH	FLNA	9913.ENSBTAP00000037577	9913.ENSBTAP00000030179	0	0	0	0	0.060	0.073	0	0.470	0.497
GAPDH	MYH11	9913.ENSBTAP00000037577	9913.ENSBTAP00000035330	0	0	0	0	0.051	0.055	0	0.386	0.401
GAPDH	ACTB	9913.ENSBTAP00000037577	9913.ENSBTAP00000036739	0	0	0	0	0.217	0.259	0	0.894	0.933
GAPDH	2002-09-01	9913.ENSBTAP00000037577	9913.ENSBTAP00000043669	0	0	0	0	0.063	0	0	0.391	0.405
GAPDH	RPL13	9913.ENSBTAP00000037577	9913.ENSBTAP00000044536	0	0	0	0	0.092	0	0	0.458	0.487
GAPDH	PABPC1	9913.ENSBTAP00000037577	9913.ENSBTAP00000056644	0	0	0	0	0.062	0.218	0	0.436	0.550
GAPDH	NT5E	9913.ENSBTAP00000037577	9913.ENSBTAP00000054917	0	0	0	0	0	0	0	0.670	0.670
GAPDH	ALDH3A2	9913.ENSBTAP00000037577	9913.ENSBTAP00000050170	0.046	0	0	0	0.062	0.093	0	0.644	0.672
GAPDH	TXN	9913.ENSBTAP00000037577	9913.ENSBTAP00000041860	0.044	0	0	0	0.179	0.134	0	0.621	0.708
GAPDH	HSP90AB1	9913.ENSBTAP00000037577	9913.ENSBTAP00000056225	0	0	0	0	0.099	0.184	0	0.680	0.744
GAPDH	RPLP0	9913.ENSBTAP00000037577	9913.ENSBTAP00000048183	0	0	0	0	0.146	0.239	0	0.736	0.814
GAPDH	EEF1A1	9913.ENSBTAP00000037577	9913.ENSBTAP00000056062	0	0	0	0	0.137	0.127	0	0.777	0.817
GSN	TPM4	9913.ENSBTAP00000026534	9913.ENSBTAP00000005982	0	0	0	0	0.092	0	0	0.391	0.423
GSN	CTTN	9913.ENSBTAP00000026534	9913.ENSBTAP00000007976	0	0	0	0	0.049	0	0	0.785	0.786
GSN	ACTG1	9913.ENSBTAP00000026534	9913.ENSBTAP00000008132	0	0	0	0	0.062	0.334	0.409	0.768	0.903
GSN	ANXA2	9913.ENSBTAP00000026534	9913.ENSBTAP00000012655	0	0	0	0	0.075	0	0	0.473	0.492
GSN	EZR	9913.ENSBTAP00000026534	9913.ENSBTAP00000013663	0	0	0	0	0.061	0	0	0.534	0.544
GSN	MSN	9913.ENSBTAP00000026534	9913.ENSBTAP00000017503	0	0	0	0	0.064	0	0	0.513	0.525
GSN	ANXA1	9913.ENSBTAP00000026534	9913.ENSBTAP00000021256	0	0	0	0	0.066	0	0	0.470	0.483
GSN	LRRC16A	9913.ENSBTAP00000026534	9913.ENSBTAP00000022015	0	0	0	0	0	0	0	0.567	0.567
GSN	GAPDH	9913.ENSBTAP00000026534	9913.ENSBTAP00000037577	0	0	0	0	0.049	0	0	0.453	0.457
GSN	STOM	9913.ENSBTAP00000026534	9913.ENSBTAP00000052671	0	0	0	0	0.063	0	0	0.475	0.487
GSN	TMOD3	9913.ENSBTAP00000026534	9913.ENSBTAP00000055644	0	0	0	0	0.063	0.405	0	0.370	0.618
GSN	CFL1	9913.ENSBTAP00000026534	9913.ENSBTAP00000028602	0	0	0	0	0.062	0.055	0	0.617	0.630
GSN	FLNA	9913.ENSBTAP00000026534	9913.ENSBTAP00000030179	0	0	0	0	0.207	0.077	0	0.550	0.642
GSN	ACTB	9913.ENSBTAP00000026534	9913.ENSBTAP00000036739	0	0	0	0	0.062	0.354	0.409	0.531	0.809
HNRNPK	CIRBP	9913.ENSBTAP00000028162	9913.ENSBTAP00000004477	0	0	0	0	0.052	0.764	0	0.120	0.785
HNRNPK	EEF2	9913.ENSBTAP00000028162	9913.ENSBTAP00000005581	0	0	0	0	0.196	0.166	0	0.253	0.455
HNRNPK	NCL	9913.ENSBTAP00000028162	9913.ENSBTAP00000021529	0	0	0	0	0.237	0.184	0	0.768	0.843
HNRNPK	PABPC4	9913.ENSBTAP00000028162	9913.ENSBTAP00000022761	0	0	0	0	0.065	0.336	0	0.298	0.526
HNRNPK	YBX1	9913.ENSBTAP00000028162	9913.ENSBTAP00000023094	0	0	0	0	0.065	0.157	0	0.722	0.762
HNRNPK	G3BP1	9913.ENSBTAP00000028162	9913.ENSBTAP00000027067	0	0	0	0	0.131	0	0	0.414	0.469
HNRNPK	RUVBL1	9913.ENSBTAP00000028162	9913.ENSBTAP00000027964	0	0	0	0	0.381	0	0	0.359	0.586
HNRNPK	GAPDH	9913.ENSBTAP00000028162	9913.ENSBTAP00000037577	0	0	0	0	0.063	0	0	0.517	0.528
HNRNPK	PABPC1	9913.ENSBTAP00000028162	9913.ENSBTAP00000056644	0	0	0	0	0.104	0.459	0	0.454	0.712
HSP90AB1	SUGT1	9913.ENSBTAP00000056225	9913.ENSBTAP00000002771	0.044	0	0	0	0.736	0.929	0	0.643	0.992
HSP90AB1	RPS18	9913.ENSBTAP00000056225	9913.ENSBTAP00000003431	0.061	0	0	0	0.066	0.093	0	0.502	0.551
HSP90AB1	RPS3	9913.ENSBTAP00000056225	9913.ENSBTAP00000003962	0	0	0	0	0.120	0.093	0	0.521	0.584
HSP90AB1	RPL3	9913.ENSBTAP00000056225	9913.ENSBTAP00000004188	0	0	0	0	0.087	0.219	0	0.320	0.472
HSP90AB1	PRDX1	9913.ENSBTAP00000056225	9913.ENSBTAP00000004751	0.041	0	0	0	0.091	0.120	0	0.360	0.443
HSP90AB1	EEF2	9913.ENSBTAP00000056225	9913.ENSBTAP00000005581	0	0	0	0	0.339	0.055	0	0.617	0.739
HSP90AB1	ACTG1	9913.ENSBTAP00000056225	9913.ENSBTAP00000008132	0	0	0	0	0.075	0.180	0	0.292	0.416
HSP90AB1	EPRS	9913.ENSBTAP00000056225	9913.ENSBTAP00000009064	0.111	0	0	0	0.065	0.128	0	0.278	0.406
HSP90AB1	FKBP4	9913.ENSBTAP00000056225	9913.ENSBTAP00000009998	0	0	0	0	0.122	0.574	0.540	0.528	0.907
HSP90AB1	ANXA2	9913.ENSBTAP00000056225	9913.ENSBTAP00000012655	0	0	0	0	0	0.045	0	0.400	0.403
HSP90AB1	RPSA	9913.ENSBTAP00000056225	9913.ENSBTAP00000012866	0	0	0	0	0.159	0.299	0	0.225	0.503
HSP90AB1	EZR	9913.ENSBTAP00000056225	9913.ENSBTAP00000013663	0	0	0	0	0.062	0	0	0.414	0.426
HSP90AB1	MYH9	9913.ENSBTAP00000056225	9913.ENSBTAP00000013737	0	0	0	0	0.061	0.334	0	0.405	0.595
HSP90AB1	PPIA	9913.ENSBTAP00000056225	9913.ENSBTAP00000015924	0	0	0	0	0.098	0.214	0	0.302	0.462
HSP90AB1	HSPA8	9913.ENSBTAP00000056225	9913.ENSBTAP00000017497	0	0	0	0	0.314	0.557	0.499	0.765	0.959
HSP90AB1	RPL18	9913.ENSBTAP00000056225	9913.ENSBTAP00000020452	0	0	0	0	0.095	0	0	0.388	0.423
HSP90AB1	NCL	9913.ENSBTAP00000056225	9913.ENSBTAP00000021529	0	0	0	0	0.097	0.071	0.486	0.127	0.573
HSP90AB1	PPID	9913.ENSBTAP00000056225	9913.ENSBTAP00000022180	0	0	0	0	0.576	0.483	0	0.498	0.880
HSP90AB1	PABPC4	9913.ENSBTAP00000056225	9913.ENSBTAP00000022761	0	0	0	0	0.097	0.078	0.310	0.104	0.416
HSP90AB1	PDIA4	9913.ENSBTAP00000056225	9913.ENSBTAP00000022782	0	0	0	0	0.064	0.164	0	0.299	0.403
HSP90AB1	PDIA3	9913.ENSBTAP00000056225	9913.ENSBTAP00000022854	0	0	0	0	0.066	0.164	0	0.556	0.623
HSP90AB1	RPAP3	9913.ENSBTAP00000056225	9913.ENSBTAP00000024878	0.044	0	0	0	0.092	0.652	0	0.461	0.815
HSP90AB1	RPS20	9913.ENSBTAP00000056225	9913.ENSBTAP00000025484	0	0	0	0	0.111	0.399	0	0.052	0.449
HSP90AB1	RUVBL1	9913.ENSBTAP00000056225	9913.ENSBTAP00000027964	0	0	0	0	0.096	0.113	0	0.529	0.589
HSP90AB1	MYH10	9913.ENSBTAP00000056225	9913.ENSBTAP00000028188	0	0	0	0	0.061	0.422	0	0.111	0.475
HSP90AB1	FLNA	9913.ENSBTAP00000056225	9913.ENSBTAP00000030179	0	0	0	0	0.051	0.266	0	0.278	0.453
HSP90AB1	RUVBL2	9913.ENSBTAP00000056225	9913.ENSBTAP00000031853	0	0	0	0	0.068	0.118	0	0.480	0.535
HSP90AB1	YWHAQ	9913.ENSBTAP00000056225	9913.ENSBTAP00000032779	0	0	0	0	0.065	0.165	0.216	0.312	0.523
HSP90AB1	ACTB	9913.ENSBTAP00000056225	9913.ENSBTAP00000036739	0	0	0	0	0.075	0.180	0	0.730	0.777
HSP90AB1	GAPDH	9913.ENSBTAP00000056225	9913.ENSBTAP00000037577	0	0	0	0	0.099	0.184	0	0.680	0.744
HSP90AB1	TXN	9913.ENSBTAP00000056225	9913.ENSBTAP00000041860	0	0	0	0	0.067	0.164	0	0.310	0.415
HSP90AB1	RPL6	9913.ENSBTAP00000056225	9913.ENSBTAP00000042411	0	0	0	0	0.096	0.257	0	0.326	0.507
HSP90AB1	SPAG1	9913.ENSBTAP00000056225	9913.ENSBTAP00000043499	0.044	0	0	0	0.092	0.268	0	0.294	0.491
HSP90AB1	RPL13	9913.ENSBTAP00000056225	9913.ENSBTAP00000044536	0	0	0	0	0.146	0.218	0	0.227	0.438
HSP90AB1	RPLP0	9913.ENSBTAP00000056225	9913.ENSBTAP00000048183	0	0	0	0	0.126	0.219	0	0.407	0.560
HSP90AB1	TMOD3	9913.ENSBTAP00000056225	9913.ENSBTAP00000055644	0	0	0	0	0	0.439	0	0	0.439
HSP90AB1	EEF1A1	9913.ENSBTAP00000056225	9913.ENSBTAP00000056062	0	0	0	0	0.127	0.074	0	0.566	0.619
HSP90AB1	PABPC1	9913.ENSBTAP00000056225	9913.ENSBTAP00000056644	0	0	0	0	0.063	0.078	0.310	0.157	0.430
HSP90B1	SUGT1	9913.ENSBTAP00000004364	9913.ENSBTAP00000002771	0.044	0	0	0	0.566	0.759	0	0.670	0.962
HSP90B1	FLNA	9913.ENSBTAP00000004364	9913.ENSBTAP00000030179	0	0	0	0	0	0.129	0	0.360	0.418
HSP90B1	EIF2S2	9913.ENSBTAP00000004364	9913.ENSBTAP00000007832	0	0	0	0	0.090	0	0	0.388	0.419
HSP90B1	MYH9	9913.ENSBTAP00000004364	9913.ENSBTAP00000013737	0	0	0	0	0.054	0.164	0	0.330	0.424
HSP90B1	EPRS	9913.ENSBTAP00000004364	9913.ENSBTAP00000009064	0.111	0	0	0	0.229	0.118	0	0.180	0.438
HSP90B1	TXN	9913.ENSBTAP00000004364	9913.ENSBTAP00000041860	0	0	0	0	0.110	0.164	0	0.311	0.443
HSP90B1	ACTB	9913.ENSBTAP00000004364	9913.ENSBTAP00000036739	0	0	0	0	0.062	0.114	0	0.391	0.450
HSP90B1	PPIA	9913.ENSBTAP00000004364	9913.ENSBTAP00000015924	0	0	0	0	0.119	0.214	0	0.293	0.468
HSP90B1	EEF2	9913.ENSBTAP00000004364	9913.ENSBTAP00000005581	0	0	0	0	0.120	0.055	0	0.423	0.478
HSP90B1	ANXA5	9913.ENSBTAP00000004364	9913.ENSBTAP00000028988	0	0	0	0	0.062	0.043	0	0.469	0.481
HSP90B1	NUDC	9913.ENSBTAP00000004364	9913.ENSBTAP00000005789	0	0	0	0	0.090	0.102	0	0.433	0.496
HSP90B1	YWHAQ	9913.ENSBTAP00000004364	9913.ENSBTAP00000032779	0	0	0	0	0.063	0.155	0.193	0.319	0.506
HSP90B1	FKBP4	9913.ENSBTAP00000004364	9913.ENSBTAP00000009998	0	0	0	0	0.062	0.213	0.189	0.313	0.533
HSP90B1	AIMP1	9913.ENSBTAP00000004364	9913.ENSBTAP00000005542	0	0	0	0	0.063	0.128	0	0.525	0.577
HSP90B1	RPSA	9913.ENSBTAP00000004364	9913.ENSBTAP00000012866	0	0	0	0	0.128	0.212	0	0.480	0.611
HSP90B1	GAPDH	9913.ENSBTAP00000004364	9913.ENSBTAP00000037577	0	0	0	0	0.081	0.159	0	0.658	0.713
HSP90B1	HSPA8	9913.ENSBTAP00000004364	9913.ENSBTAP00000017497	0	0	0	0	0.113	0.249	0.265	0.753	0.863
HSP90B1	PDIA3	9913.ENSBTAP00000004364	9913.ENSBTAP00000022854	0	0	0	0	0.967	0.425	0	0.776	0.995
HSP90B1	PDIA4	9913.ENSBTAP00000004364	9913.ENSBTAP00000022782	0	0	0	0	0.981	0.588	0	0.872	0.998
HSPA8	SUGT1	9913.ENSBTAP00000017497	9913.ENSBTAP00000002771	0	0	0	0	0.154	0.653	0	0.415	0.813
HSPA8	RPS3	9913.ENSBTAP00000017497	9913.ENSBTAP00000003962	0.044	0	0	0	0.255	0.120	0	0.261	0.475
HSPA8	RPL3	9913.ENSBTAP00000017497	9913.ENSBTAP00000004188	0.042	0	0	0	0.257	0.071	0	0.204	0.403
HSPA8	HSP90B1	9913.ENSBTAP00000017497	9913.ENSBTAP00000004364	0	0	0	0	0.113	0.249	0.265	0.753	0.863
HSPA8	PRDX1	9913.ENSBTAP00000017497	9913.ENSBTAP00000004751	0	0	0	0	0.115	0.162	0	0.443	0.551
HSPA8	EEF2	9913.ENSBTAP00000017497	9913.ENSBTAP00000005581	0.042	0	0	0	0.501	0.257	0	0.560	0.823
HSPA8	RPL4	9913.ENSBTAP00000017497	9913.ENSBTAP00000006866	0.041	0	0	0	0.342	0.069	0	0.186	0.457
HSPA8	ACTG1	9913.ENSBTAP00000017497	9913.ENSBTAP00000008132	0	0	0	0	0.076	0.218	0	0.364	0.501
HSPA8	EPRS	9913.ENSBTAP00000017497	9913.ENSBTAP00000009064	0.140	0	0	0	0.453	0.227	0	0.305	0.713
HSPA8	FKBP4	9913.ENSBTAP00000017497	9913.ENSBTAP00000009998	0	0	0	0	0.101	0.173	0	0.390	0.507
HSPA8	ANXA2	9913.ENSBTAP00000017497	9913.ENSBTAP00000012655	0	0	0	0	0	0.045	0	0.587	0.588
HSPA8	RPSA	9913.ENSBTAP00000017497	9913.ENSBTAP00000012866	0.066	0	0	0	0.332	0.218	0	0.433	0.686
HSPA8	EZR	9913.ENSBTAP00000017497	9913.ENSBTAP00000013663	0	0	0	0	0	0.046	0	0.607	0.609
HSPA8	MYH9	9913.ENSBTAP00000017497	9913.ENSBTAP00000013737	0	0	0	0	0	0.115	0	0.381	0.429
HSPA8	PLIN3	9913.ENSBTAP00000017497	9913.ENSBTAP00000015669	0	0	0	0	0.062	0.174	0	0.525	0.600
HSPA8	PPIA	9913.ENSBTAP00000017497	9913.ENSBTAP00000015924	0	0.008	0	0	0.066	0.165	0	0.383	0.477
HSPA8	RPLP2	9913.ENSBTAP00000017497	9913.ENSBTAP00000048042	0	0	0	0	0.273	0.060	0	0.199	0.404
HSPA8	G3BP1	9913.ENSBTAP00000017497	9913.ENSBTAP00000027067	0	0	0	0	0.183	0.219	0	0.149	0.410
HSPA8	ANXA5	9913.ENSBTAP00000017497	9913.ENSBTAP00000028988	0	0	0	0	0.062	0.045	0	0.402	0.418
HSPA8	MSN	9913.ENSBTAP00000017497	9913.ENSBTAP00000017503	0	0	0	0	0	0.046	0	0.418	0.421
HSPA8	PDIA4	9913.ENSBTAP00000017497	9913.ENSBTAP00000022782	0	0	0	0	0.063	0.210	0	0.337	0.466
HSPA8	NCL	9913.ENSBTAP00000017497	9913.ENSBTAP00000021529	0	0	0	0	0.179	0.093	0	0.349	0.473
HSPA8	YWHAQ	9913.ENSBTAP00000017497	9913.ENSBTAP00000032779	0	0	0	0	0.088	0.206	0	0.331	0.474
HSPA8	PDCD6IP	9913.ENSBTAP00000017497	9913.ENSBTAP00000023165	0	0	0	0	0.061	0.042	0	0.471	0.482
HSPA8	RPS20	9913.ENSBTAP00000017497	9913.ENSBTAP00000025484	0.044	0	0	0	0.267	0.218	0	0.181	0.491
HSPA8	RPS8	9913.ENSBTAP00000017497	9913.ENSBTAP00000020326	0	0	0	0	0.337	0.119	0	0.221	0.505
HSPA8	ANXA1	9913.ENSBTAP00000017497	9913.ENSBTAP00000021256	0	0	0	0	0	0.078	0	0.490	0.509
HSPA8	TXN	9913.ENSBTAP00000017497	9913.ENSBTAP00000041860	0	0	0.274	0	0.089	0.165	0	0.249	0.530
HSPA8	RPLP0	9913.ENSBTAP00000017497	9913.ENSBTAP00000048183	0	0	0	0	0.341	0.125	0	0.270	0.542
HSPA8	PABPC1	9913.ENSBTAP00000017497	9913.ENSBTAP00000056644	0	0	0	0	0.144	0.127	0	0.460	0.561
HSPA8	PPID	9913.ENSBTAP00000017497	9913.ENSBTAP00000022180	0	0.002	0	0	0.254	0.245	0	0.288	0.564
HSPA8	ACTB	9913.ENSBTAP00000017497	9913.ENSBTAP00000036739	0	0	0	0	0.063	0.218	0	0.470	0.578
HSPA8	EEF1A1	9913.ENSBTAP00000017497	9913.ENSBTAP00000056062	0	0.004	0	0	0.126	0.218	0	0.489	0.620
HSPA8	PDIA3	9913.ENSBTAP00000017497	9913.ENSBTAP00000022854	0	0	0	0	0.064	0.312	0	0.710	0.797
HSPA8	GAPDH	9913.ENSBTAP00000017497	9913.ENSBTAP00000037577	0.043	0	0	0	0.118	0.398	0	0.875	0.928
HSPA8	HSP90AB1	9913.ENSBTAP00000017497	9913.ENSBTAP00000056225	0	0	0	0	0.314	0.557	0.499	0.765	0.959
KIF13B	DYNC1H1	9913.ENSBTAP00000022902	9913.ENSBTAP00000042130	0	0	0	0	0.081	0.158	0	0.400	0.495
KIF5B	TFG	9913.ENSBTAP00000033805	9913.ENSBTAP00000004503	0	0	0	0	0.049	0.045	0	0.494	0.501
KIF5B	TPM4	9913.ENSBTAP00000033805	9913.ENSBTAP00000005982	0	0	0	0	0	0.275	0	0.258	0.439
KIF5B	DYNLRB1	9913.ENSBTAP00000033805	9913.ENSBTAP00000008068	0	0	0	0	0.062	0.055	0	0.585	0.600
KIF5B	TPM1	9913.ENSBTAP00000033805	9913.ENSBTAP00000013077	0	0	0	0	0	0.275	0	0.269	0.447
KIF5B	DCTN2	9913.ENSBTAP00000033805	9913.ENSBTAP00000014053	0	0	0	0	0.063	0.124	0	0.328	0.400
KIF5B	CTNNA1	9913.ENSBTAP00000033805	9913.ENSBTAP00000018863	0	0	0	0	0.063	0.042	0.612	0	0.621
KIF5B	USO1	9913.ENSBTAP00000033805	9913.ENSBTAP00000022642	0	0	0	0	0.354	0.123	0	0.078	0.432
KIF5B	PDIA3	9913.ENSBTAP00000033805	9913.ENSBTAP00000022854	0	0	0	0	0.065	0.052	0	0.403	0.424
KIF5B	MYH10	9913.ENSBTAP00000033805	9913.ENSBTAP00000028188	0	0	0	0	0.076	0.481	0	0.410	0.692
KIF5B	MYO1C	9913.ENSBTAP00000033805	9913.ENSBTAP00000029554	0	0	0	0	0.114	0.127	0	0.605	0.668
KIF5B	2002-09-01	9913.ENSBTAP00000033805	9913.ENSBTAP00000043669	0	0	0	0	0.396	0.081	0	0.052	0.427
KIF5B	DYNC1H1	9913.ENSBTAP00000033805	9913.ENSBTAP00000042130	0	0	0	0	0.091	0.158	0	0.729	0.774
KRT19	ACTB	9913.ENSBTAP00000006450	9913.ENSBTAP00000036739	0	0	0	0	0.049	0	0	0.410	0.415
KRT19	MYL6	9913.ENSBTAP00000006450	9913.ENSBTAP00000014304	0	0	0	0	0.060	0	0	0.417	0.428
KRT19	GAPDH	9913.ENSBTAP00000006450	9913.ENSBTAP00000037577	0	0	0	0	0.063	0	0	0.519	0.530
KRT19	MYL9	9913.ENSBTAP00000006450	9913.ENSBTAP00000015248	0	0	0	0	0.063	0	0	0.580	0.589
KRT19	KRT7	9913.ENSBTAP00000006450	9913.ENSBTAP00000021516	0	0	0	0.733	0.395	0.232	0	0.833	0.622
KRT7	KRT19	9913.ENSBTAP00000021516	9913.ENSBTAP00000006450	0	0	0	0.733	0.395	0.232	0	0.833	0.622
LARP1	RPS3	9913.ENSBTAP00000011109	9913.ENSBTAP00000003962	0	0	0	0	0.071	0.225	0	0.284	0.439
LARP1	EEF2	9913.ENSBTAP00000011109	9913.ENSBTAP00000005581	0	0	0	0	0.064	0.080	0	0.406	0.444
LARP1	SERBP1	9913.ENSBTAP00000011109	9913.ENSBTAP00000017211	0	0	0	0	0.093	0.147	0	0.337	0.442
LARP1	YBX1	9913.ENSBTAP00000011109	9913.ENSBTAP00000023094	0	0	0	0	0.065	0.218	0	0.338	0.473
LARP1	G3BP1	9913.ENSBTAP00000011109	9913.ENSBTAP00000027067	0	0	0	0	0.086	0.258	0	0.331	0.507
LARP1	NCL	9913.ENSBTAP00000011109	9913.ENSBTAP00000021529	0	0	0	0	0.064	0.392	0	0.282	0.555
LARP1	PABPC4	9913.ENSBTAP00000011109	9913.ENSBTAP00000022761	0	0	0	0	0.073	0.427	0	0.543	0.736
LARP1	PABPC1	9913.ENSBTAP00000011109	9913.ENSBTAP00000056644	0	0	0	0	0.073	0.427	0	0.650	0.797
LASP1	EZR	9913.ENSBTAP00000040793	9913.ENSBTAP00000013663	0	0	0	0	0.081	0.113	0	0.409	0.476
LASP1	PPP2R2A	9913.ENSBTAP00000040793	9913.ENSBTAP00000024373	0	0	0	0	0	0	0	0.633	0.633
LASP1	ACTB	9913.ENSBTAP00000040793	9913.ENSBTAP00000036739	0	0	0	0	0.134	0.203	0	0.229	0.421
LRRC16A	CAPZA1	9913.ENSBTAP00000022015	9913.ENSBTAP00000042551	0	0	0	0	0.049	0.427	0	0.101	0.467
LRRC16A	GSN	9913.ENSBTAP00000022015	9913.ENSBTAP00000026534	0	0	0	0	0	0	0	0.567	0.567
LRRFIP1	FLII	9913.ENSBTAP00000007057	9913.ENSBTAP00000021517	0	0	0	0	0	0.809	0	0.755	0.951
MAP2	ACTG1	9913.ENSBTAP00000024134	9913.ENSBTAP00000008132	0	0	0	0	0.052	0.163	0	0.396	0.478
MAP2	STMN1	9913.ENSBTAP00000024134	9913.ENSBTAP00000018284	0	0	0	0	0.086	0.080	0	0.390	0.443
MAP2	ACTB	9913.ENSBTAP00000024134	9913.ENSBTAP00000036739	0	0	0	0	0.052	0.163	0	0.442	0.519
MAP2	GAPDH	9913.ENSBTAP00000024134	9913.ENSBTAP00000037577	0	0	0	0	0.050	0.055	0	0.638	0.646
MAP4	STMN1	9913.ENSBTAP00000021045	9913.ENSBTAP00000018284	0	0	0	0	0.062	0.080	0	0.698	0.717
MAP4	2002-09-01	9913.ENSBTAP00000021045	9913.ENSBTAP00000043669	0	0	0	0	0.081	0.093	0	0.511	0.557
MARCKS	SCIN	9913.ENSBTAP00000002691	9913.ENSBTAP00000012910	0	0	0	0	0	0	0	0.410	0.410
MARCKSL1	DCTN2	9913.ENSBTAP00000054436	9913.ENSBTAP00000014053	0	0	0	0	0	0.164	0	0.515	0.577
MARCKSL1	RUVBL1	9913.ENSBTAP00000054436	9913.ENSBTAP00000027964	0	0	0	0	0.081	0.060	0	0.364	0.402
MSN	NUDC	9913.ENSBTAP00000017503	9913.ENSBTAP00000005789	0	0	0	0	0	0	0	0.421	0.420
MSN	CTTN	9913.ENSBTAP00000017503	9913.ENSBTAP00000007976	0	0	0	0	0.062	0.078	0	0.503	0.532
MSN	ACTG1	9913.ENSBTAP00000017503	9913.ENSBTAP00000008132	0	0	0	0	0.063	0.169	0.879	0.345	0.930
MSN	ANXA2	9913.ENSBTAP00000017503	9913.ENSBTAP00000012655	0	0	0	0	0.072	0	0	0.470	0.487
MSN	EZR	9913.ENSBTAP00000017503	9913.ENSBTAP00000013663	0	0	0	0.977	0.081	0.769	0.800	0.983	0.954
MSN	MYH9	9913.ENSBTAP00000017503	9913.ENSBTAP00000013737	0	0	0	0	0.179	0.093	0	0.317	0.447
MSN	MYL9	9913.ENSBTAP00000017503	9913.ENSBTAP00000015248	0	0	0	0	0.062	0.184	0	0.324	0.437
MSN	HSPA8	9913.ENSBTAP00000017503	9913.ENSBTAP00000017497	0	0	0	0	0	0.046	0	0.418	0.421
MSN	AHNAK	9913.ENSBTAP00000017503	9913.ENSBTAP00000048477	0	0	0	0	0.114	0.121	0	0.328	0.431
MSN	PDIA4	9913.ENSBTAP00000017503	9913.ENSBTAP00000022782	0	0	0	0	0	0.414	0	0.161	0.487
MSN	GAPDH	9913.ENSBTAP00000017503	9913.ENSBTAP00000037577	0	0	0	0	0.122	0	0	0.469	0.513
MSN	GSN	9913.ENSBTAP00000017503	9913.ENSBTAP00000026534	0	0	0	0	0.064	0	0	0.513	0.525
MSN	CFL1	9913.ENSBTAP00000017503	9913.ENSBTAP00000028602	0	0	0	0	0.062	0	0	0.535	0.545
MSN	ANXA1	9913.ENSBTAP00000017503	9913.ENSBTAP00000021256	0	0	0	0	0.205	0	0	0.468	0.559
MSN	FLNA	9913.ENSBTAP00000017503	9913.ENSBTAP00000030179	0	0	0	0	0.132	0.093	0.185	0.501	0.637
MSN	ACTB	9913.ENSBTAP00000017503	9913.ENSBTAP00000036739	0	0	0	0	0.262	0.169	0.423	0.486	0.794
MSN	SLC9A3R1	9913.ENSBTAP00000017503	9913.ENSBTAP00000034568	0	0	0	0	0.062	0.930	0.907	0.968	0.999
MTHFD1	PHGDH	9913.ENSBTAP00000012704	9913.ENSBTAP00000008907	0	0	0	0	0.101	0.114	0	0.627	0.677
MTHFD1	RUVBL2	9913.ENSBTAP00000012704	9913.ENSBTAP00000031853	0	0	0	0	0.065	0.072	0	0.385	0.420
MYH10	MYH14	9913.ENSBTAP00000028188	9913.ENSBTAP00000003343	0	0	0	0.971	0.120	0.295	0.800	0.796	0.868
MYH10	TPM4	9913.ENSBTAP00000028188	9913.ENSBTAP00000005982	0	0	0	0	0.158	0.507	0	0.547	0.795
MYH10	ACTG1	9913.ENSBTAP00000028188	9913.ENSBTAP00000008132	0	0	0	0	0.076	0.541	0.800	0.309	0.933
MYH10	TPM1	9913.ENSBTAP00000028188	9913.ENSBTAP00000013077	0	0	0	0	0.158	0.507	0	0.477	0.764
MYH10	MYH9	9913.ENSBTAP00000028188	9913.ENSBTAP00000013737	0	0	0	0.980	0.152	0.641	0.800	0.881	0.934
MYH10	MYL6	9913.ENSBTAP00000028188	9913.ENSBTAP00000014304	0	0	0	0	0.147	0.550	0.800	0.625	0.967
MYH10	PDLIM1	9913.ENSBTAP00000028188	9913.ENSBTAP00000014850	0	0	0	0	0.074	0.159	0	0.384	0.479
MYH10	MYL9	9913.ENSBTAP00000028188	9913.ENSBTAP00000015248	0	0	0	0	0.118	0.502	0.800	0.683	0.968
MYH10	CAPZA1	9913.ENSBTAP00000028188	9913.ENSBTAP00000042551	0	0	0	0	0	0.398	0	0.057	0.408
MYH10	MYO1C	9913.ENSBTAP00000028188	9913.ENSBTAP00000029554	0	0	0	0.762	0.090	0.357	0	0.269	0.424
MYH10	DYNC1H1	9913.ENSBTAP00000028188	9913.ENSBTAP00000042130	0	0	0	0	0.086	0.163	0	0.345	0.456
MYH10	PAK2	9913.ENSBTAP00000028188	9913.ENSBTAP00000054939	0	0	0	0	0.343	0.137	0	0.120	0.457
MYH10	HSP90AB1	9913.ENSBTAP00000028188	9913.ENSBTAP00000056225	0	0	0	0	0.061	0.422	0	0.111	0.475
MYH10	CFL1	9913.ENSBTAP00000028188	9913.ENSBTAP00000028602	0	0	0	0	0.066	0.158	0	0.399	0.486
MYH10	2002-09-01	9913.ENSBTAP00000028188	9913.ENSBTAP00000043669	0	0	0	0	0.097	0.126	0	0.408	0.492
MYH10	FLNA	9913.ENSBTAP00000028188	9913.ENSBTAP00000030179	0	0	0	0	0.065	0.159	0	0.442	0.522
MYH10	KIF5B	9913.ENSBTAP00000028188	9913.ENSBTAP00000033805	0	0	0	0	0.076	0.481	0	0.410	0.692
MYH10	ACTB	9913.ENSBTAP00000028188	9913.ENSBTAP00000036739	0	0	0	0	0.076	0.541	0	0.364	0.707
MYH10	MYH11	9913.ENSBTAP00000028188	9913.ENSBTAP00000035330	0	0	0	0.978	0.120	0.256	0.800	0.557	0.859
MYH11	MYH14	9913.ENSBTAP00000035330	9913.ENSBTAP00000003343	0	0	0	0.966	0.062	0.468	0.800	0.199	0.892
MYH11	TPM4	9913.ENSBTAP00000035330	9913.ENSBTAP00000005982	0	0	0	0	0.158	0.219	0	0.295	0.496
MYH11	ACTG1	9913.ENSBTAP00000035330	9913.ENSBTAP00000008132	0	0	0	0	0.076	0.347	0.800	0.349	0.910
MYH11	TPM1	9913.ENSBTAP00000035330	9913.ENSBTAP00000013077	0	0	0	0	0.158	0.219	0	0.415	0.582
MYH11	MYH9	9913.ENSBTAP00000035330	9913.ENSBTAP00000013737	0	0	0	0.978	0	0	0.800	0.469	0.801
MYH11	MYL6	9913.ENSBTAP00000035330	9913.ENSBTAP00000014304	0	0	0	0	0.066	0.314	0.800	0.482	0.924
MYH11	MYL9	9913.ENSBTAP00000035330	9913.ENSBTAP00000015248	0	0	0	0	0.227	0.763	0.800	0.553	0.981
MYH11	MYH10	9913.ENSBTAP00000035330	9913.ENSBTAP00000028188	0	0	0	0.978	0.120	0.256	0.800	0.557	0.859
MYH11	FLNA	9913.ENSBTAP00000035330	9913.ENSBTAP00000030179	0	0	0	0	0.209	0.158	0	0.327	0.512
MYH11	GAPDH	9913.ENSBTAP00000035330	9913.ENSBTAP00000037577	0	0	0	0	0.051	0.055	0	0.386	0.401
MYH11	ACTB	9913.ENSBTAP00000035330	9913.ENSBTAP00000036739	0	0	0	0	0.076	0.347	0	0.307	0.545
MYH14	FLII	9913.ENSBTAP00000003343	9913.ENSBTAP00000021517	0	0	0	0	0	0.093	0	0.377	0.411
MYH14	TPM1	9913.ENSBTAP00000003343	9913.ENSBTAP00000013077	0	0	0	0	0.111	0.219	0	0.427	0.568
MYH14	ACTB	9913.ENSBTAP00000003343	9913.ENSBTAP00000036739	0	0	0	0	0	0.538	0	0.242	0.635
MYH14	MYH10	9913.ENSBTAP00000003343	9913.ENSBTAP00000028188	0	0	0	0.971	0.120	0.295	0.800	0.796	0.868
MYH14	MYH9	9913.ENSBTAP00000003343	9913.ENSBTAP00000013737	0	0	0	0.969	0.051	0.409	0.800	0.808	0.881
MYH14	MYH11	9913.ENSBTAP00000003343	9913.ENSBTAP00000035330	0	0	0	0.966	0.062	0.468	0.800	0.199	0.892
MYH14	ACTG1	9913.ENSBTAP00000003343	9913.ENSBTAP00000008132	0	0	0	0	0	0.448	0.800	0.198	0.903
MYH14	MYL9	9913.ENSBTAP00000003343	9913.ENSBTAP00000015248	0	0	0	0	0.086	0.301	0.800	0.616	0.944
MYH14	MYL6	9913.ENSBTAP00000003343	9913.ENSBTAP00000014304	0	0	0	0	0.066	0.314	0.800	0.663	0.951
MYH9	MYH14	9913.ENSBTAP00000013737	9913.ENSBTAP00000003343	0	0	0	0.969	0.051	0.409	0.800	0.808	0.881
MYH9	HSP90B1	9913.ENSBTAP00000013737	9913.ENSBTAP00000004364	0	0	0	0	0.054	0.164	0	0.330	0.424
MYH9	TPM4	9913.ENSBTAP00000013737	9913.ENSBTAP00000005982	0	0	0	0	0.158	0.219	0	0.469	0.620
MYH9	ACTG1	9913.ENSBTAP00000013737	9913.ENSBTAP00000008132	0	0	0	0	0.102	0.347	0.800	0.437	0.925
MYH9	TPM1	9913.ENSBTAP00000013737	9913.ENSBTAP00000013077	0	0	0	0	0.158	0.219	0	0.392	0.565
MYH9	EZR	9913.ENSBTAP00000013737	9913.ENSBTAP00000013663	0	0	0	0	0.091	0.093	0	0.476	0.530
MYH9	DYNC1H1	9913.ENSBTAP00000013737	9913.ENSBTAP00000042130	0	0	0	0	0.157	0.103	0	0.296	0.422
MYH9	HSPA8	9913.ENSBTAP00000013737	9913.ENSBTAP00000017497	0	0	0	0	0	0.115	0	0.381	0.429
MYH9	CFL1	9913.ENSBTAP00000013737	9913.ENSBTAP00000028602	0	0	0	0	0.062	0.153	0	0.360	0.447
MYH9	MSN	9913.ENSBTAP00000013737	9913.ENSBTAP00000017503	0	0	0	0	0.179	0.093	0	0.317	0.447
MYH9	OVGP1	9913.ENSBTAP00000013737	9913.ENSBTAP00000046210	0	0	0	0	0	0.072	0	0.473	0.490
MYH9	HSP90AB1	9913.ENSBTAP00000013737	9913.ENSBTAP00000056225	0	0	0	0	0.061	0.334	0	0.405	0.595
MYH9	FLNA	9913.ENSBTAP00000013737	9913.ENSBTAP00000030179	0	0	0	0	0.162	0.165	0	0.510	0.628
MYH9	ACTB	9913.ENSBTAP00000013737	9913.ENSBTAP00000036739	0	0	0	0	0.109	0.347	0	0.429	0.639
MYH9	MYH11	9913.ENSBTAP00000013737	9913.ENSBTAP00000035330	0	0	0	0.978	0	0	0.800	0.469	0.801
MYH9	MYH10	9913.ENSBTAP00000013737	9913.ENSBTAP00000028188	0	0	0	0.980	0.152	0.641	0.800	0.881	0.934
MYH9	MYL9	9913.ENSBTAP00000013737	9913.ENSBTAP00000015248	0	0	0	0	0.118	0.410	0.800	0.673	0.961
MYH9	MYL6	9913.ENSBTAP00000013737	9913.ENSBTAP00000014304	0	0	0	0	0.342	0.473	0.800	0.694	0.975
MYL6	MYH14	9913.ENSBTAP00000014304	9913.ENSBTAP00000003343	0	0	0	0	0.066	0.314	0.800	0.663	0.951
MYL6	PRDX1	9913.ENSBTAP00000014304	9913.ENSBTAP00000004751	0	0	0	0	0.583	0	0	0.166	0.637
MYL6	TPM4	9913.ENSBTAP00000014304	9913.ENSBTAP00000005982	0	0	0	0	0.441	0.154	0	0.395	0.689
MYL6	KRT19	9913.ENSBTAP00000014304	9913.ENSBTAP00000006450	0	0	0	0	0.060	0	0	0.417	0.428
MYL6	ACTG1	9913.ENSBTAP00000014304	9913.ENSBTAP00000008132	0	0	0	0	0.064	0.219	0.800	0.236	0.873
MYL6	TPM1	9913.ENSBTAP00000014304	9913.ENSBTAP00000013077	0	0	0	0	0.120	0.154	0	0.351	0.474
MYL6	MYH9	9913.ENSBTAP00000014304	9913.ENSBTAP00000013737	0	0	0	0	0.342	0.473	0.800	0.694	0.975
MYL6	ACTB	9913.ENSBTAP00000014304	9913.ENSBTAP00000036739	0	0	0	0	0.176	0.219	0	0.183	0.428
MYL6	RPS8	9913.ENSBTAP00000014304	9913.ENSBTAP00000020326	0	0	0	0	0.102	0	0	0.390	0.429
MYL6	TXN	9913.ENSBTAP00000014304	9913.ENSBTAP00000041860	0	0	0	0	0.408	0.049	0	0.098	0.448
MYL6	MYL9	9913.ENSBTAP00000014304	9913.ENSBTAP00000015248	0	0	0.210	0.737	0.293	0.397	0.800	0.583	0.924
MYL6	MYH11	9913.ENSBTAP00000014304	9913.ENSBTAP00000035330	0	0	0	0	0.066	0.314	0.800	0.482	0.924
MYL6	MYH10	9913.ENSBTAP00000014304	9913.ENSBTAP00000028188	0	0	0	0	0.147	0.550	0.800	0.625	0.967
MYL9	MYH14	9913.ENSBTAP00000015248	9913.ENSBTAP00000003343	0	0	0	0	0.086	0.301	0.800	0.616	0.944
MYL9	TPM4	9913.ENSBTAP00000015248	9913.ENSBTAP00000005982	0	0	0	0	0.098	0.133	0	0.402	0.492
MYL9	KRT19	9913.ENSBTAP00000015248	9913.ENSBTAP00000006450	0	0	0	0	0.063	0	0	0.580	0.589
MYL9	ACTG1	9913.ENSBTAP00000015248	9913.ENSBTAP00000008132	0	0	0	0	0.062	0.165	0.800	0.390	0.891
MYL9	TPM1	9913.ENSBTAP00000015248	9913.ENSBTAP00000013077	0	0	0	0	0.098	0.133	0	0.397	0.487
MYL9	EZR	9913.ENSBTAP00000015248	9913.ENSBTAP00000013663	0	0	0	0	0.051	0.184	0	0.333	0.439
MYL9	MYH9	9913.ENSBTAP00000015248	9913.ENSBTAP00000013737	0	0	0	0	0.118	0.410	0.800	0.673	0.961
MYL9	MYL6	9913.ENSBTAP00000015248	9913.ENSBTAP00000014304	0	0	0.210	0.737	0.293	0.397	0.800	0.583	0.924
MYL9	PDLIM1	9913.ENSBTAP00000015248	9913.ENSBTAP00000014850	0	0	0	0	0.062	0.161	0	0.405	0.491
MYL9	MSN	9913.ENSBTAP00000015248	9913.ENSBTAP00000017503	0	0	0	0	0.062	0.184	0	0.324	0.437
MYL9	MYO6	9913.ENSBTAP00000015248	9913.ENSBTAP00000022276	0	0	0	0	0	0.157	0	0.407	0.478
MYL9	FLNA	9913.ENSBTAP00000015248	9913.ENSBTAP00000030179	0	0	0	0	0.648	0.123	0	0.232	0.742
MYL9	MYH10	9913.ENSBTAP00000015248	9913.ENSBTAP00000028188	0	0	0	0	0.118	0.502	0.800	0.683	0.968
MYL9	MYH11	9913.ENSBTAP00000015248	9913.ENSBTAP00000035330	0	0	0	0	0.227	0.763	0.800	0.553	0.981
MYO1C	TPM4	9913.ENSBTAP00000029554	9913.ENSBTAP00000005982	0	0	0	0	0.090	0.174	0	0.339	0.460
MYO1C	ACTG1	9913.ENSBTAP00000029554	9913.ENSBTAP00000008132	0	0	0	0	0.073	0.257	0	0.470	0.603
MYO1C	MYO6	9913.ENSBTAP00000029554	9913.ENSBTAP00000022276	0	0	0	0.757	0.062	0.357	0	0.606	0.461
MYO1C	MYH10	9913.ENSBTAP00000029554	9913.ENSBTAP00000028188	0	0	0	0.762	0.090	0.357	0	0.269	0.424
MYO1C	CFL1	9913.ENSBTAP00000029554	9913.ENSBTAP00000028602	0	0	0	0	0.313	0.102	0	0.168	0.442
MYO1C	ACTB	9913.ENSBTAP00000029554	9913.ENSBTAP00000036739	0	0	0	0	0.073	0.257	0	0.300	0.476
MYO1C	KIF5B	9913.ENSBTAP00000029554	9913.ENSBTAP00000033805	0	0	0	0	0.114	0.127	0	0.605	0.668
MYO6	TPM4	9913.ENSBTAP00000022276	9913.ENSBTAP00000005982	0	0	0	0	0.062	0.174	0	0.332	0.437
MYO6	ACTG1	9913.ENSBTAP00000022276	9913.ENSBTAP00000008132	0	0	0	0	0	0.276	0	0.223	0.413
MYO6	MYL9	9913.ENSBTAP00000022276	9913.ENSBTAP00000015248	0	0	0	0	0	0.157	0	0.407	0.478
MYO6	CTNNA1	9913.ENSBTAP00000022276	9913.ENSBTAP00000018863	0	0	0	0	0.090	0.084	0.612	0.151	0.689
MYO6	ACTB	9913.ENSBTAP00000022276	9913.ENSBTAP00000036739	0	0	0	0	0	0.276	0	0.223	0.413
MYO6	MYO1C	9913.ENSBTAP00000022276	9913.ENSBTAP00000029554	0	0	0	0.757	0.062	0.357	0	0.606	0.461
NAP1L4	NCL	9913.ENSBTAP00000029889	9913.ENSBTAP00000021529	0	0	0	0	0.066	0.675	0	0.187	0.731
NAP1L4	EIF1AX	9913.ENSBTAP00000029889	9913.ENSBTAP00000023455	0	0	0	0	0.087	0.483	0	0	0.507
NCL	RPL5	9913.ENSBTAP00000021529	9913.ENSBTAP00000002626	0	0	0	0	0.215	0.160	0	0.523	0.658
NCL	RPS3	9913.ENSBTAP00000021529	9913.ENSBTAP00000003962	0	0	0	0	0.209	0.120	0	0.370	0.523
NCL	RPL3	9913.ENSBTAP00000021529	9913.ENSBTAP00000004188	0	0	0	0	0.202	0.340	0	0.194	0.538
NCL	EEF2	9913.ENSBTAP00000021529	9913.ENSBTAP00000005581	0	0	0	0	0.374	0.202	0	0.338	0.640
NCL	RPL4	9913.ENSBTAP00000021529	9913.ENSBTAP00000006866	0	0	0	0	0.358	0.164	0	0.097	0.474
NCL	EPRS	9913.ENSBTAP00000021529	9913.ENSBTAP00000009064	0	0	0	0	0.334	0.390	0	0.164	0.631
NCL	LARP1	9913.ENSBTAP00000021529	9913.ENSBTAP00000011109	0	0	0	0	0.064	0.392	0	0.282	0.555
NCL	ANXA2	9913.ENSBTAP00000021529	9913.ENSBTAP00000012655	0	0	0	0	0	0	0	0.578	0.578
NCL	RPSA	9913.ENSBTAP00000021529	9913.ENSBTAP00000012866	0	0	0	0	0.250	0.060	0	0.229	0.409
NCL	EZR	9913.ENSBTAP00000021529	9913.ENSBTAP00000013663	0	0	0	0	0.061	0.071	0	0.438	0.467
NCL	RPL26	9913.ENSBTAP00000021529	9913.ENSBTAP00000016378	0	0	0	0	0.112	0.159	0	0.703	0.760
NCL	SERBP1	9913.ENSBTAP00000021529	9913.ENSBTAP00000017211	0	0	0	0	0.373	0.120	0	0.091	0.455
NCL	HSPA8	9913.ENSBTAP00000021529	9913.ENSBTAP00000017497	0	0	0	0	0.179	0.093	0	0.349	0.473
NCL	EEF1A1	9913.ENSBTAP00000021529	9913.ENSBTAP00000056062	0	0	0	0	0.146	0.210	0	0.292	0.481
NCL	RPL6	9913.ENSBTAP00000021529	9913.ENSBTAP00000042411	0	0	0	0	0.138	0.159	0	0.450	0.567
NCL	HSP90AB1	9913.ENSBTAP00000021529	9913.ENSBTAP00000056225	0	0	0	0	0.097	0.071	0.486	0.127	0.573
NCL	G3BP1	9913.ENSBTAP00000021529	9913.ENSBTAP00000027067	0	0	0	0	0.310	0.208	0	0.315	0.593
NCL	GAPDH	9913.ENSBTAP00000021529	9913.ENSBTAP00000037577	0	0	0	0	0.063	0.225	0	0.587	0.673
NCL	NAP1L4	9913.ENSBTAP00000021529	9913.ENSBTAP00000029889	0	0	0	0	0.066	0.675	0	0.187	0.731
NCL	YBX1	9913.ENSBTAP00000021529	9913.ENSBTAP00000023094	0	0	0	0	0.065	0.334	0	0.685	0.787
NCL	HNRNPK	9913.ENSBTAP00000021529	9913.ENSBTAP00000028162	0	0	0	0	0.237	0.184	0	0.768	0.843
NT5E	ENPP3	9913.ENSBTAP00000054917	9913.ENSBTAP00000026900	0.041	0	0	0	0.061	0	0.712	0.420	0.829
NT5E	ANXA5	9913.ENSBTAP00000054917	9913.ENSBTAP00000028988	0	0	0	0	0.062	0	0	0.522	0.532
NT5E	GAPDH	9913.ENSBTAP00000054917	9913.ENSBTAP00000037577	0	0	0	0	0	0	0	0.670	0.670
NUDC	SUGT1	9913.ENSBTAP00000005789	9913.ENSBTAP00000002771	0	0	0	0	0.371	0.078	0	0.106	0.436
NUDC	EIF3G	9913.ENSBTAP00000005789	9913.ENSBTAP00000003545	0	0	0	0	0.576	0	0	0.052	0.581
NUDC	HSP90B1	9913.ENSBTAP00000005789	9913.ENSBTAP00000004364	0	0	0	0	0.090	0.102	0	0.433	0.496
NUDC	RPL6	9913.ENSBTAP00000005789	9913.ENSBTAP00000042411	0	0	0	0	0.144	0	0	0.329	0.401
NUDC	MSN	9913.ENSBTAP00000005789	9913.ENSBTAP00000017503	0	0	0	0	0	0	0	0.421	0.420
NUDC	RPLP0	9913.ENSBTAP00000005789	9913.ENSBTAP00000048183	0	0	0	0	0.119	0	0	0.426	0.472
NUDC	ABCF1	9913.ENSBTAP00000005789	9913.ENSBTAP00000009098	0	0	0	0	0.113	0	0	0.466	0.506
NUDC	RUVBL2	9913.ENSBTAP00000005789	9913.ENSBTAP00000031853	0	0	0	0	0.356	0	0	0.440	0.624
NUDC	EIF3I	9913.ENSBTAP00000005789	9913.ENSBTAP00000019134	0	0	0	0	0.391	0	0	0.446	0.648
NUDC	DYNC1H1	9913.ENSBTAP00000005789	9913.ENSBTAP00000042130	0	0	0	0	0.051	0.174	0	0.632	0.686
NUDC	TXN	9913.ENSBTAP00000005789	9913.ENSBTAP00000041860	0	0	0	0	0.136	0.764	0	0.044	0.788
NUDC	RUVBL1	9913.ENSBTAP00000005789	9913.ENSBTAP00000027964	0	0	0	0	0.728	0	0	0.327	0.809
OVGP1	MYH9	9913.ENSBTAP00000046210	9913.ENSBTAP00000013737	0	0	0	0	0	0.072	0	0.473	0.490
OVGP1	VPS13C	9913.ENSBTAP00000046210	9913.ENSBTAP00000053327	0	0	0	0	0	0	0	0.467	0.467
PABPC1	RPS3	9913.ENSBTAP00000056644	9913.ENSBTAP00000003962	0	0	0	0	0.144	0.120	0	0.272	0.404
PABPC1	EEF2	9913.ENSBTAP00000056644	9913.ENSBTAP00000005581	0	0	0	0	0.464	0.202	0	0.479	0.758
PABPC1	RPL4	9913.ENSBTAP00000056644	9913.ENSBTAP00000006866	0	0	0	0	0.346	0.165	0	0.121	0.478
PABPC1	EPRS	9913.ENSBTAP00000056644	9913.ENSBTAP00000009064	0	0	0	0	0.274	0.390	0	0.121	0.576
PABPC1	LARP1	9913.ENSBTAP00000056644	9913.ENSBTAP00000011109	0	0	0	0	0.073	0.427	0	0.650	0.797
PABPC1	RPL26	9913.ENSBTAP00000056644	9913.ENSBTAP00000016378	0	0	0	0	0.149	0.159	0	0.397	0.531
PABPC1	HSPA8	9913.ENSBTAP00000056644	9913.ENSBTAP00000017497	0	0	0	0	0.144	0.127	0	0.460	0.561
PABPC1	EIF3I	9913.ENSBTAP00000056644	9913.ENSBTAP00000019134	0	0	0	0	0.100	0.159	0	0.280	0.408
PABPC1	RPL18	9913.ENSBTAP00000056644	9913.ENSBTAP00000020452	0	0	0	0	0.112	0.166	0	0.269	0.411
PABPC1	CAPRIN1	9913.ENSBTAP00000056644	9913.ENSBTAP00000022266	0	0	0	0	0.135	0.055	0	0.623	0.665
PABPC1	YBX1	9913.ENSBTAP00000056644	9913.ENSBTAP00000023094	0	0	0	0	0.098	0.407	0	0.672	0.809
PABPC1	G3BP1	9913.ENSBTAP00000056644	9913.ENSBTAP00000027067	0	0	0	0	0.192	0.739	0	0.739	0.940
PABPC1	HNRNPK	9913.ENSBTAP00000056644	9913.ENSBTAP00000028162	0	0	0	0	0.104	0.459	0	0.454	0.712
PABPC1	GAPDH	9913.ENSBTAP00000056644	9913.ENSBTAP00000037577	0	0	0	0	0.062	0.218	0	0.436	0.550
PABPC1	RPLP0	9913.ENSBTAP00000056644	9913.ENSBTAP00000048183	0	0	0	0	0.203	0.120	0	0.227	0.411
PABPC1	EEF1A1	9913.ENSBTAP00000056644	9913.ENSBTAP00000056062	0	0	0	0	0.146	0.210	0	0.374	0.541
PABPC1	HSP90AB1	9913.ENSBTAP00000056644	9913.ENSBTAP00000056225	0	0	0	0	0.063	0.078	0.310	0.157	0.430
PABPC4	EEF2	9913.ENSBTAP00000022761	9913.ENSBTAP00000005581	0	0	0	0	0.444	0.202	0	0.344	0.683
PABPC4	RPL4	9913.ENSBTAP00000022761	9913.ENSBTAP00000006866	0	0	0	0	0.344	0.164	0	0.067	0.443
PABPC4	EPRS	9913.ENSBTAP00000022761	9913.ENSBTAP00000009064	0	0	0	0	0.274	0.390	0	0.121	0.576
PABPC4	LARP1	9913.ENSBTAP00000022761	9913.ENSBTAP00000011109	0	0	0	0	0.073	0.427	0	0.543	0.736
PABPC4	CSDA	9913.ENSBTAP00000022761	9913.ENSBTAP00000012735	0	0	0	0	0.144	0.202	0	0.229	0.427
PABPC4	RPL7A	9913.ENSBTAP00000022761	9913.ENSBTAP00000015358	0	0	0	0	0.148	0.157	0	0.413	0.541
PABPC4	CTNNA1	9913.ENSBTAP00000022761	9913.ENSBTAP00000018863	0	0	0	0	0	0.159	0	0.536	0.593
PABPC4	RPLP0	9913.ENSBTAP00000022761	9913.ENSBTAP00000048183	0	0	0	0	0.203	0.093	0	0.250	0.410
PABPC4	EEF1A1	9913.ENSBTAP00000022761	9913.ENSBTAP00000056062	0	0	0	0	0.146	0.210	0	0.201	0.414
PABPC4	HSP90AB1	9913.ENSBTAP00000022761	9913.ENSBTAP00000056225	0	0	0	0	0.097	0.078	0.310	0.104	0.416
PABPC4	PDCD6IP	9913.ENSBTAP00000022761	9913.ENSBTAP00000023165	0	0	0	0	0	0	0	0.425	0.425
PABPC4	HNRNPK	9913.ENSBTAP00000022761	9913.ENSBTAP00000028162	0	0	0	0	0.065	0.336	0	0.298	0.526
PABPC4	YBX1	9913.ENSBTAP00000022761	9913.ENSBTAP00000023094	0	0	0	0	0.146	0.263	0	0.480	0.644
PABPC4	G3BP1	9913.ENSBTAP00000022761	9913.ENSBTAP00000027067	0	0	0	0	0.225	0.535	0	0.210	0.691
PAK2	CTTN	9913.ENSBTAP00000054939	9913.ENSBTAP00000007976	0	0	0	0	0.062	0.113	0.616	0.114	0.679
PAK2	ACTG1	9913.ENSBTAP00000054939	9913.ENSBTAP00000008132	0	0	0	0	0	0.129	0.360	0.223	0.529
PAK2	MYH10	9913.ENSBTAP00000054939	9913.ENSBTAP00000028188	0	0	0	0	0.343	0.137	0	0.120	0.457
PAK2	ACTB	9913.ENSBTAP00000054939	9913.ENSBTAP00000036739	0	0	0	0	0	0.129	0.360	0.223	0.529
PAK2	2002-09-01	9913.ENSBTAP00000054939	9913.ENSBTAP00000043669	0	0	0	0	0.564	0.143	0	0.171	0.663
PDAP1	FKBP4	9913.ENSBTAP00000053400	9913.ENSBTAP00000009998	0	0	0	0	0.118	0	0	0.414	0.461
PDAP1	RUVBL1	9913.ENSBTAP00000053400	9913.ENSBTAP00000027964	0	0	0	0	0.530	0	0	0	0.530
PDAP1	CAPZA1	9913.ENSBTAP00000053400	9913.ENSBTAP00000042551	0	0	0	0	0	0	0	0.512	0.512
PDAP1	TPD52L2	9913.ENSBTAP00000053400	9913.ENSBTAP00000053870	0	0	0	0	0	0	0	0.496	0.495
PDAP1	AHNAK2	9913.ENSBTAP00000053400	9913.ENSBTAP00000054511	0	0	0	0	0	0	0	0.660	0.660
PDCD6IP	CTTN	9913.ENSBTAP00000023165	9913.ENSBTAP00000007976	0	0	0	0	0.062	0	0	0.441	0.453
PDCD6IP	PHGDH	9913.ENSBTAP00000023165	9913.ENSBTAP00000008907	0	0	0	0	0	0.760	0	0	0.760
PDCD6IP	ANXA2	9913.ENSBTAP00000023165	9913.ENSBTAP00000012655	0	0	0	0	0.061	0	0	0.533	0.542
PDCD6IP	HSPA8	9913.ENSBTAP00000023165	9913.ENSBTAP00000017497	0	0	0	0	0.061	0.042	0	0.471	0.482
PDCD6IP	ANXA1	9913.ENSBTAP00000023165	9913.ENSBTAP00000021256	0	0	0	0	0.061	0	0	0.427	0.439
PDCD6IP	RAB1A	9913.ENSBTAP00000023165	9913.ENSBTAP00000022227	0	0	0	0	0.062	0	0	0.410	0.422
PDCD6IP	USO1	9913.ENSBTAP00000023165	9913.ENSBTAP00000022642	0	0	0	0	0.064	0	0	0.411	0.425
PDCD6IP	PABPC4	9913.ENSBTAP00000023165	9913.ENSBTAP00000022761	0	0	0	0	0	0	0	0.425	0.425
PDCD6IP	VPS13C	9913.ENSBTAP00000023165	9913.ENSBTAP00000053327	0	0	0	0	0.098	0	0	0.411	0.446
PDIA3	ANXA4	9913.ENSBTAP00000022854	9913.ENSBTAP00000001463	0	0	0	0	0.067	0.350	0	0.192	0.467
PDIA3	HSP90B1	9913.ENSBTAP00000022854	9913.ENSBTAP00000004364	0	0	0	0	0.967	0.425	0	0.776	0.995
PDIA3	TFG	9913.ENSBTAP00000022854	9913.ENSBTAP00000004503	0	0	0	0	0.138	0.381	0	0.071	0.461
PDIA3	PRDX1	9913.ENSBTAP00000022854	9913.ENSBTAP00000004751	0.043	0	0	0	0.063	0.219	0	0.371	0.501
PDIA3	EEF2	9913.ENSBTAP00000022854	9913.ENSBTAP00000005581	0	0	0	0	0.144	0.073	0	0.469	0.542
PDIA3	TPM4	9913.ENSBTAP00000022854	9913.ENSBTAP00000005982	0	0	0	0	0.113	0.055	0	0.350	0.408
PDIA3	PHGDH	9913.ENSBTAP00000022854	9913.ENSBTAP00000008907	0.041	0	0	0	0.061	0	0	0.517	0.527
PDIA3	RPSA	9913.ENSBTAP00000022854	9913.ENSBTAP00000012866	0	0	0	0	0.092	0.064	0	0.399	0.444
PDIA3	TPM1	9913.ENSBTAP00000022854	9913.ENSBTAP00000013077	0	0	0	0	0.050	0.055	0	0.404	0.418
PDIA3	HSPA8	9913.ENSBTAP00000022854	9913.ENSBTAP00000017497	0	0	0	0	0.064	0.312	0	0.710	0.797
PDIA3	PDIA4	9913.ENSBTAP00000022854	9913.ENSBTAP00000022782	0	0	0	0.875	0.456	0.416	0	0.821	0.702
PDIA3	CFL1	9913.ENSBTAP00000022854	9913.ENSBTAP00000028602	0	0	0	0	0.128	0	0	0.364	0.423
PDIA3	KIF5B	9913.ENSBTAP00000022854	9913.ENSBTAP00000033805	0	0	0	0	0.065	0.052	0	0.403	0.424
PDIA3	CNDP2	9913.ENSBTAP00000022854	9913.ENSBTAP00000031070	0.041	0	0	0	0	0.392	0	0.099	0.428
PDIA3	ACTB	9913.ENSBTAP00000022854	9913.ENSBTAP00000036739	0	0	0	0	0.179	0.128	0	0.299	0.454
PDIA3	SPAG1	9913.ENSBTAP00000022854	9913.ENSBTAP00000043499	0	0	0	0	0	0.076	0	0.454	0.473
PDIA3	GAPDH	9913.ENSBTAP00000022854	9913.ENSBTAP00000037577	0.044	0	0	0	0.061	0.120	0	0.551	0.598
PDIA3	HSP90AB1	9913.ENSBTAP00000022854	9913.ENSBTAP00000056225	0	0	0	0	0.066	0.164	0	0.556	0.623
PDIA3	TXN	9913.ENSBTAP00000022854	9913.ENSBTAP00000041860	0	0	0	0	0.114	0.085	0	0.646	0.688
PDIA4	HSP90B1	9913.ENSBTAP00000022782	9913.ENSBTAP00000004364	0	0	0	0	0.981	0.588	0	0.872	0.998
PDIA4	TFG	9913.ENSBTAP00000022782	9913.ENSBTAP00000004503	0	0	0	0	0.105	0.381	0	0	0.422
PDIA4	EEF2	9913.ENSBTAP00000022782	9913.ENSBTAP00000005581	0	0	0	0	0.120	0.073	0	0.325	0.401
PDIA4	FKBP4	9913.ENSBTAP00000022782	9913.ENSBTAP00000009998	0	0	0	0	0.062	0.157	0	0.559	0.621
PDIA4	HSPA8	9913.ENSBTAP00000022782	9913.ENSBTAP00000017497	0	0	0	0	0.063	0.210	0	0.337	0.466
PDIA4	MSN	9913.ENSBTAP00000022782	9913.ENSBTAP00000017503	0	0	0	0	0	0.414	0	0.161	0.487
PDIA4	HSP90AB1	9913.ENSBTAP00000022782	9913.ENSBTAP00000056225	0	0	0	0	0.064	0.164	0	0.299	0.403
PDIA4	TXN	9913.ENSBTAP00000022782	9913.ENSBTAP00000041860	0	0	0	0	0.070	0.085	0	0.534	0.569
PDIA4	PDIA3	9913.ENSBTAP00000022782	9913.ENSBTAP00000022854	0	0	0	0.875	0.456	0.416	0	0.821	0.702
PDLIM1	TPM4	9913.ENSBTAP00000014850	9913.ENSBTAP00000005982	0	0	0	0	0.063	0.131	0	0.334	0.410
PDLIM1	CTTN	9913.ENSBTAP00000014850	9913.ENSBTAP00000007976	0	0	0	0	0.061	0.123	0.429	0.138	0.540
PDLIM1	ACTG1	9913.ENSBTAP00000014850	9913.ENSBTAP00000008132	0	0	0	0	0.061	0.055	0.280	0.247	0.454
PDLIM1	EZR	9913.ENSBTAP00000014850	9913.ENSBTAP00000013663	0	0	0	0	0.061	0.045	0.350	0.138	0.430
PDLIM1	FLNA	9913.ENSBTAP00000014850	9913.ENSBTAP00000030179	0	0	0	0	0.061	0.158	0.163	0.239	0.429
PDLIM1	STMN1	9913.ENSBTAP00000014850	9913.ENSBTAP00000018284	0	0	0	0	0	0.393	0	0.130	0.449
PDLIM1	CTNNA1	9913.ENSBTAP00000014850	9913.ENSBTAP00000018863	0	0	0	0	0.061	0.219	0.329	0.063	0.477
PDLIM1	MYH10	9913.ENSBTAP00000014850	9913.ENSBTAP00000028188	0	0	0	0	0.074	0.159	0	0.384	0.479
PDLIM1	MYL9	9913.ENSBTAP00000014850	9913.ENSBTAP00000015248	0	0	0	0	0.062	0.161	0	0.405	0.491
PHGDH	ALDH3A2	9913.ENSBTAP00000008907	9913.ENSBTAP00000050170	0.044	0	0	0	0.052	0.158	0.190	0.203	0.418
PHGDH	GAPDH	9913.ENSBTAP00000008907	9913.ENSBTAP00000037577	0	0	0	0	0.062	0.055	0.228	0.386	0.523
PHGDH	PDIA3	9913.ENSBTAP00000008907	9913.ENSBTAP00000022854	0.041	0	0	0	0.061	0	0	0.517	0.527
PHGDH	YARS	9913.ENSBTAP00000008907	9913.ENSBTAP00000024051	0.191	0	0	0	0.064	0	0	0.447	0.544
PHGDH	EPRS	9913.ENSBTAP00000008907	9913.ENSBTAP00000009064	0.114	0	0	0	0.066	0	0	0.503	0.552
PHGDH	MTHFD1	9913.ENSBTAP00000008907	9913.ENSBTAP00000012704	0	0	0	0	0.101	0.114	0	0.627	0.677
PHGDH	PDCD6IP	9913.ENSBTAP00000008907	9913.ENSBTAP00000023165	0	0	0	0	0	0.760	0	0	0.760
PLIN3	HSPA8	9913.ENSBTAP00000015669	9913.ENSBTAP00000017497	0	0	0	0	0.062	0.174	0	0.525	0.600
PPIA	HSP90B1	9913.ENSBTAP00000015924	9913.ENSBTAP00000004364	0	0	0	0	0.119	0.214	0	0.293	0.468
PPIA	PRDX1	9913.ENSBTAP00000015924	9913.ENSBTAP00000004751	0.041	0	0	0	0.143	0.145	0	0.352	0.484
PPIA	EEF2	9913.ENSBTAP00000015924	9913.ENSBTAP00000005581	0.041	0	0	0	0.080	0.219	0.300	0.277	0.588
PPIA	RPL4	9913.ENSBTAP00000015924	9913.ENSBTAP00000006866	0.041	0	0	0	0.167	0.160	0	0.261	0.438
PPIA	RANBP1	9913.ENSBTAP00000015924	9913.ENSBTAP00000008744	0	0	0	0	0.120	0.047	0.350	0.051	0.413
PPIA	RPS3A	9913.ENSBTAP00000015924	9913.ENSBTAP00000013079	0	0	0	0	0.395	0.121	0	0.114	0.487
PPIA	RPL27	9913.ENSBTAP00000015924	9913.ENSBTAP00000023183	0	0	0	0	0.220	0.061	0	0.248	0.401
PPIA	RPLP2	9913.ENSBTAP00000015924	9913.ENSBTAP00000048042	0	0	0	0	0.193	0.296	0	0.066	0.423
PPIA	EEF1A1	9913.ENSBTAP00000015924	9913.ENSBTAP00000056062	0	0	0	0	0.066	0.128	0	0.372	0.444
PPIA	HSP90AB1	9913.ENSBTAP00000015924	9913.ENSBTAP00000056225	0	0	0	0	0.098	0.214	0	0.302	0.462
PPIA	HSPA8	9913.ENSBTAP00000015924	9913.ENSBTAP00000017497	0	0.008	0	0	0.066	0.165	0	0.383	0.477
PPIA	ACTB	9913.ENSBTAP00000015924	9913.ENSBTAP00000036739	0	0	0	0	0.101	0.118	0	0.442	0.519
PPIA	RPLP0	9913.ENSBTAP00000015924	9913.ENSBTAP00000048183	0	0	0	0	0.119	0.251	0	0.390	0.562
PPIA	CFL1	9913.ENSBTAP00000015924	9913.ENSBTAP00000028602	0	0	0	0	0.202	0.343	0	0.339	0.623
PPIA	TXN	9913.ENSBTAP00000015924	9913.ENSBTAP00000041860	0	0	0	0	0.456	0.160	0.125	0.232	0.652
PPIA	GAPDH	9913.ENSBTAP00000015924	9913.ENSBTAP00000037577	0	0	0	0	0.092	0.146	0	0.704	0.750
PPID	SUGT1	9913.ENSBTAP00000022180	9913.ENSBTAP00000002771	0.041	0	0	0	0.479	0.349	0	0.448	0.796
PPID	FKBP4	9913.ENSBTAP00000022180	9913.ENSBTAP00000009998	0	0	0	0.652	0.131	0.173	0	0.707	0.431
PPID	HSPA8	9913.ENSBTAP00000022180	9913.ENSBTAP00000017497	0	0.002	0	0	0.254	0.245	0	0.288	0.564
PPID	RPAP3	9913.ENSBTAP00000022180	9913.ENSBTAP00000024878	0.041	0	0	0	0.091	0.121	0	0.503	0.568
PPID	HSP90AB1	9913.ENSBTAP00000022180	9913.ENSBTAP00000056225	0	0	0	0	0.576	0.483	0	0.498	0.880
PPP2R2A	YARS	9913.ENSBTAP00000024373	9913.ENSBTAP00000024051	0	0	0	0	0	0.458	0	0	0.457
PPP2R2A	LASP1	9913.ENSBTAP00000024373	9913.ENSBTAP00000040793	0	0	0	0	0	0	0	0.633	0.633
PRDX1	ACTB	9913.ENSBTAP00000004751	9913.ENSBTAP00000036739	0	0	0	0	0.141	0.076	0	0.325	0.417
PRDX1	HSP90AB1	9913.ENSBTAP00000004751	9913.ENSBTAP00000056225	0.041	0	0	0	0.091	0.120	0	0.360	0.443
PRDX1	CLIC1	9913.ENSBTAP00000004751	9913.ENSBTAP00000017995	0	0	0	0	0.114	0.043	0	0.415	0.461
PRDX1	ANXA2	9913.ENSBTAP00000004751	9913.ENSBTAP00000012655	0	0	0	0	0.084	0.081	0	0.427	0.476
PRDX1	RPSA	9913.ENSBTAP00000004751	9913.ENSBTAP00000012866	0.113	0	0	0	0.147	0.203	0	0.243	0.482
PRDX1	PPIA	9913.ENSBTAP00000004751	9913.ENSBTAP00000015924	0.041	0	0	0	0.143	0.145	0	0.352	0.484
PRDX1	PDIA3	9913.ENSBTAP00000004751	9913.ENSBTAP00000022854	0.043	0	0	0	0.063	0.219	0	0.371	0.501
PRDX1	CFL1	9913.ENSBTAP00000004751	9913.ENSBTAP00000028602	0	0	0	0	0.084	0.161	0	0.418	0.514
PRDX1	HSPA8	9913.ENSBTAP00000004751	9913.ENSBTAP00000017497	0	0	0	0	0.115	0.162	0	0.443	0.551
PRDX1	MYL6	9913.ENSBTAP00000004751	9913.ENSBTAP00000014304	0	0	0	0	0.583	0	0	0.166	0.637
PRDX1	GAPDH	9913.ENSBTAP00000004751	9913.ENSBTAP00000037577	0.059	0	0	0	0.192	0.116	0	0.553	0.660
PRDX1	TXN	9913.ENSBTAP00000004751	9913.ENSBTAP00000041860	0.043	0	0	0	0.422	0.613	0	0.832	0.959
PSME1	CLIC1	9913.ENSBTAP00000028520	9913.ENSBTAP00000017995	0	0	0	0	0.084	0	0	0.456	0.480
PTMA	RANBP1	9913.ENSBTAP00000003305	9913.ENSBTAP00000008744	0	0	0	0	0.077	0.402	0	0	0.424
RAB1A	PDCD6IP	9913.ENSBTAP00000022227	9913.ENSBTAP00000023165	0	0	0	0	0.062	0	0	0.410	0.422
RAB1A	USO1	9913.ENSBTAP00000022227	9913.ENSBTAP00000022642	0	0	0	0	0.304	0.647	0	0.777	0.940
RANBP1	PTMA	9913.ENSBTAP00000008744	9913.ENSBTAP00000003305	0	0	0	0	0.077	0.402	0	0	0.424
RANBP1	PPIA	9913.ENSBTAP00000008744	9913.ENSBTAP00000015924	0	0	0	0	0.120	0.047	0.350	0.051	0.413
RANBP1	RUVBL1	9913.ENSBTAP00000008744	9913.ENSBTAP00000027964	0	0	0	0	0.420	0.080	0	0.154	0.509
RANBP1	RUVBL2	9913.ENSBTAP00000008744	9913.ENSBTAP00000031853	0	0	0	0	0.581	0.080	0	0.079	0.614
RPAP3	SUGT1	9913.ENSBTAP00000024878	9913.ENSBTAP00000002771	0	0	0	0	0.166	0.657	0	0.165	0.740
RPAP3	CLINT1	9913.ENSBTAP00000024878	9913.ENSBTAP00000021559	0	0	0	0	0.062	0.228	0	0.272	0.426
RPAP3	PPID	9913.ENSBTAP00000024878	9913.ENSBTAP00000022180	0.041	0	0	0	0.091	0.121	0	0.503	0.568
RPAP3	HSP90AB1	9913.ENSBTAP00000024878	9913.ENSBTAP00000056225	0.044	0	0	0	0.092	0.652	0	0.461	0.815
RPAP3	RUVBL1	9913.ENSBTAP00000024878	9913.ENSBTAP00000027964	0	0	0	0	0.090	0.947	0	0.915	0.995
RPAP3	RUVBL2	9913.ENSBTAP00000024878	9913.ENSBTAP00000031853	0	0	0	0	0.087	0.951	0	0.930	0.996
RPL13	RPL5	9913.ENSBTAP00000044536	9913.ENSBTAP00000002626	0	0	0	0	0.764	0.764	0	0.312	0.958
RPL13	RPS18	9913.ENSBTAP00000044536	9913.ENSBTAP00000003431	0	0	0	0	0.979	0.944	0	0.333	0.999
RPL13	EIF3G	9913.ENSBTAP00000044536	9913.ENSBTAP00000003545	0	0	0	0	0.848	0	0	0	0.848
RPL13	RPS3	9913.ENSBTAP00000044536	9913.ENSBTAP00000003962	0	0	0	0	0.989	0.931	0	0.244	0.999
RPL13	RPL3	9913.ENSBTAP00000044536	9913.ENSBTAP00000004188	0	0	0	0	0.852	0.833	0	0.419	0.984
RPL13	AIMP1	9913.ENSBTAP00000044536	9913.ENSBTAP00000005542	0	0	0	0	0.337	0.161	0	0	0.419
RPL13	EEF2	9913.ENSBTAP00000044536	9913.ENSBTAP00000005581	0	0	0	0	0.874	0.931	0	0.297	0.993
RPL13	RPL4	9913.ENSBTAP00000044536	9913.ENSBTAP00000006866	0	0	0	0	0.824	0.919	0	0.269	0.988
RPL13	EIF2S2	9913.ENSBTAP00000044536	9913.ENSBTAP00000007832	0	0	0	0	0.556	0.042	0	0.184	0.622
RPL13	EPRS	9913.ENSBTAP00000044536	9913.ENSBTAP00000009064	0	0	0	0	0.621	0.436	0	0.065	0.782
RPL13	RPSA	9913.ENSBTAP00000044536	9913.ENSBTAP00000012866	0	0	0	0	0.966	0.931	0	0.199	0.998
RPL13	RPS3A	9913.ENSBTAP00000044536	9913.ENSBTAP00000013079	0	0	0	0	0.759	0.761	0	0.327	0.957
RPL13	RPL7A	9913.ENSBTAP00000044536	9913.ENSBTAP00000015358	0	0	0	0	0.994	0.957	0	0.326	0.999
RPL13	RPL26	9913.ENSBTAP00000044536	9913.ENSBTAP00000016378	0	0	0	0	0.772	0.764	0	0.256	0.956
RPL13	SERBP1	9913.ENSBTAP00000044536	9913.ENSBTAP00000017211	0	0	0	0	0.155	0.926	0	0	0.934
RPL13	EIF3I	9913.ENSBTAP00000044536	9913.ENSBTAP00000019134	0	0	0	0	0.893	0.041	0	0	0.893
RPL13	RPS8	9913.ENSBTAP00000044536	9913.ENSBTAP00000020326	0	0	0	0	0.987	0.949	0	0.531	0.999
RPL13	RPL18	9913.ENSBTAP00000044536	9913.ENSBTAP00000020452	0	0	0	0	0.984	0.950	0	0.739	0.999
RPL13	RPS7	9913.ENSBTAP00000044536	9913.ENSBTAP00000021587	0	0	0	0	0.985	0.948	0	0.505	0.999
RPL13	RPL27	9913.ENSBTAP00000044536	9913.ENSBTAP00000023183	0	0	0	0	0.983	0.946	0	0.513	0.999
RPL13	YARS	9913.ENSBTAP00000044536	9913.ENSBTAP00000024051	0	0	0	0	0.472	0.161	0	0	0.538
RPL13	RPS4	9913.ENSBTAP00000044536	9913.ENSBTAP00000025024	0	0	0	0	0.691	0.667	0	0.114	0.900
RPL13	RPS20	9913.ENSBTAP00000044536	9913.ENSBTAP00000025484	0	0	0	0	0.970	0.950	0	0.357	0.998
RPL13	GAPDH	9913.ENSBTAP00000044536	9913.ENSBTAP00000037577	0	0	0	0	0.092	0	0	0.458	0.487
RPL13	RPS25	9913.ENSBTAP00000044536	9913.ENSBTAP00000039829	0	0	0	0	0.730	0.758	0	0.108	0.936
RPL13	RPL6	9913.ENSBTAP00000044536	9913.ENSBTAP00000042411	0	0	0	0	0.818	0.853	0	0.534	0.986
RPL13	RPS24	9913.ENSBTAP00000044536	9913.ENSBTAP00000043937	0	0	0	0	0.883	0.931	0	0.273	0.993
RPL13	HSP90AB1	9913.ENSBTAP00000044536	9913.ENSBTAP00000056225	0	0	0	0	0.146	0.218	0	0.227	0.438
RPL13	EEF1A1	9913.ENSBTAP00000044536	9913.ENSBTAP00000056062	0	0	0	0	0.450	0.412	0	0.280	0.747
RPL13	RPL17	9913.ENSBTAP00000044536	9913.ENSBTAP00000055998	0	0	0	0	0.596	0.644	0	0.468	0.916
RPL13	RPL9	9913.ENSBTAP00000044536	9913.ENSBTAP00000054016	0	0	0	0	0.637	0.668	0	0.419	0.923
RPL13	RPLP2	9913.ENSBTAP00000044536	9913.ENSBTAP00000048042	0	0	0	0	0.911	0.926	0	0.148	0.993
RPL13	RPLP0	9913.ENSBTAP00000044536	9913.ENSBTAP00000048183	0	0	0	0	0.989	0.947	0	0.504	0.999
RPL17	RPL5	9913.ENSBTAP00000055998	9913.ENSBTAP00000002626	0.075	0	0	0	0.472	0.438	0.649	0.155	0.903
RPL17	RPS18	9913.ENSBTAP00000055998	9913.ENSBTAP00000003431	0.110	0	0	0	0.615	0.546	0	0.195	0.858
RPL17	EIF3G	9913.ENSBTAP00000055998	9913.ENSBTAP00000003545	0	0	0	0	0.485	0	0	0	0.485
RPL17	RPS3	9913.ENSBTAP00000055998	9913.ENSBTAP00000003962	0.110	0	0	0	0.577	0.546	0	0.227	0.850
RPL17	RPL3	9913.ENSBTAP00000055998	9913.ENSBTAP00000004188	0.066	0	0	0	0.544	0.459	0.646	0.170	0.920
RPL17	EEF2	9913.ENSBTAP00000055998	9913.ENSBTAP00000005581	0.066	0	0	0	0.566	0.557	0	0.130	0.822
RPL17	RPL4	9913.ENSBTAP00000055998	9913.ENSBTAP00000006866	0.062	0	0	0	0.472	0.499	0.146	0.295	0.823
RPL17	EPRS	9913.ENSBTAP00000055998	9913.ENSBTAP00000009064	0.043	0	0	0	0.418	0.257	0	0.223	0.635
RPL17	RPSA	9913.ENSBTAP00000055998	9913.ENSBTAP00000012866	0.079	0	0	0	0.571	0.546	0	0.162	0.829
RPL17	RPS3A	9913.ENSBTAP00000055998	9913.ENSBTAP00000013079	0	0	0	0	0.389	0.413	0	0.116	0.655
RPL17	RPL7A	9913.ENSBTAP00000055998	9913.ENSBTAP00000015358	0.050	0	0	0	0.580	0.588	0.600	0.176	0.935
RPL17	RPL26	9913.ENSBTAP00000055998	9913.ENSBTAP00000016378	0.066	0	0	0	0.439	0.456	0.646	0.164	0.900
RPL17	SERBP1	9913.ENSBTAP00000055998	9913.ENSBTAP00000017211	0	0	0	0	0.145	0.509	0	0	0.562
RPL17	EIF3I	9913.ENSBTAP00000055998	9913.ENSBTAP00000019134	0	0	0	0	0.456	0.042	0	0.135	0.510
RPL17	RPS8	9913.ENSBTAP00000055998	9913.ENSBTAP00000020326	0	0	0	0	0.568	0.573	0	0.199	0.839
RPL17	RPL18	9913.ENSBTAP00000055998	9913.ENSBTAP00000020452	0	0	0	0	0.571	0.591	0	0.394	0.884
RPL17	RPS7	9913.ENSBTAP00000055998	9913.ENSBTAP00000021587	0	0	0	0	0.611	0.585	0	0.223	0.863
RPL17	RPL27	9913.ENSBTAP00000055998	9913.ENSBTAP00000023183	0.062	0	0	0	0.580	0.649	0.600	0.213	0.948
RPL17	RPS4	9913.ENSBTAP00000055998	9913.ENSBTAP00000025024	0.057	0	0.266	0	0.337	0.353	0	0.150	0.701
RPL17	RPS20	9913.ENSBTAP00000055998	9913.ENSBTAP00000025484	0.097	0	0	0	0.571	0.546	0	0.345	0.869
RPL17	RPS25	9913.ENSBTAP00000055998	9913.ENSBTAP00000039829	0	0	0	0	0.368	0.397	0	0.163	0.653
RPL17	RPL6	9913.ENSBTAP00000055998	9913.ENSBTAP00000042411	0.062	0	0	0	0.472	0.496	0.600	0.198	0.905
RPL17	RPS24	9913.ENSBTAP00000055998	9913.ENSBTAP00000043937	0	0	0	0	0.595	0.557	0	0.274	0.858
RPL17	RPL13	9913.ENSBTAP00000055998	9913.ENSBTAP00000044536	0	0	0	0	0.596	0.644	0	0.468	0.916
RPL17	RPLP2	9913.ENSBTAP00000055998	9913.ENSBTAP00000048042	0	0	0	0	0.570	0.503	0	0.064	0.782
RPL17	RPLP0	9913.ENSBTAP00000055998	9913.ENSBTAP00000048183	0.097	0	0	0	0.578	0.546	0.170	0.160	0.857
RPL17	RPL9	9913.ENSBTAP00000055998	9913.ENSBTAP00000054016	0.057	0	0	0	0.337	0.351	0.138	0.161	0.653
RPL18	RPL5	9913.ENSBTAP00000020452	9913.ENSBTAP00000002626	0	0	0	0	0.761	0.950	0	0.689	0.996
RPL18	RPS18	9913.ENSBTAP00000020452	9913.ENSBTAP00000003431	0.235	0	0	0	0.970	0.985	0	0.660	0.999
RPL18	EIF3G	9913.ENSBTAP00000020452	9913.ENSBTAP00000003545	0	0	0	0	0.839	0	0	0	0.839
RPL18	RPS3	9913.ENSBTAP00000020452	9913.ENSBTAP00000003962	0	0	0	0	0.984	0.985	0	0.612	0.999
RPL18	RPL3	9913.ENSBTAP00000020452	9913.ENSBTAP00000004188	0	0	0	0	0.793	0.960	0	0.626	0.996
RPL18	EEF2	9913.ENSBTAP00000020452	9913.ENSBTAP00000005581	0	0	0	0	0.864	0.931	0	0.342	0.993
RPL18	RPL4	9913.ENSBTAP00000020452	9913.ENSBTAP00000006866	0.130	0	0	0	0.812	0.925	0	0.779	0.996
RPL18	EIF2S2	9913.ENSBTAP00000020452	9913.ENSBTAP00000007832	0	0	0	0	0.411	0.044	0	0.164	0.488
RPL18	EPRS	9913.ENSBTAP00000020452	9913.ENSBTAP00000009064	0.098	0	0	0	0.509	0.433	0	0.162	0.761
RPL18	RPSA	9913.ENSBTAP00000020452	9913.ENSBTAP00000012866	0.154	0	0	0	0.907	0.985	0	0.703	0.999
RPL18	RPS3A	9913.ENSBTAP00000020452	9913.ENSBTAP00000013079	0	0	0	0	0.770	0.763	0	0.279	0.957
RPL18	RPL7A	9913.ENSBTAP00000020452	9913.ENSBTAP00000015358	0.100	0	0	0	0.949	0.989	0.360	0.474	0.999
RPL18	RPL26	9913.ENSBTAP00000020452	9913.ENSBTAP00000016378	0	0	0	0	0.776	0.950	0	0.672	0.996
RPL18	SERBP1	9913.ENSBTAP00000020452	9913.ENSBTAP00000017211	0	0	0	0	0.145	0.926	0	0	0.934
RPL18	EIF3I	9913.ENSBTAP00000020452	9913.ENSBTAP00000019134	0	0	0	0	0.773	0.051	0	0.072	0.783
RPL18	RPS8	9913.ENSBTAP00000020452	9913.ENSBTAP00000020326	0	0	0	0	0.972	0.969	0	0.396	0.999
RPL18	YARS	9913.ENSBTAP00000020452	9913.ENSBTAP00000024051	0.140	0	0	0	0.274	0.120	0	0	0.402
RPL18	PABPC1	9913.ENSBTAP00000020452	9913.ENSBTAP00000056644	0	0	0	0	0.112	0.166	0	0.269	0.411
RPL18	HSP90AB1	9913.ENSBTAP00000020452	9913.ENSBTAP00000056225	0	0	0	0	0.095	0	0	0.388	0.423
RPL18	EEF1A1	9913.ENSBTAP00000020452	9913.ENSBTAP00000056062	0	0	0	0	0.472	0.434	0	0.404	0.806
RPL18	RPL17	9913.ENSBTAP00000020452	9913.ENSBTAP00000055998	0	0	0	0	0.571	0.591	0	0.394	0.884
RPL18	RPS4	9913.ENSBTAP00000020452	9913.ENSBTAP00000025024	0	0	0	0	0.693	0.675	0	0.414	0.936
RPL18	RPL9	9913.ENSBTAP00000020452	9913.ENSBTAP00000054016	0	0	0	0	0.614	0.671	0	0.638	0.950
RPL18	RPS25	9913.ENSBTAP00000020452	9913.ENSBTAP00000039829	0	0	0	0	0.725	0.760	0	0.515	0.965
RPL18	RPLP2	9913.ENSBTAP00000020452	9913.ENSBTAP00000048042	0	0	0	0	0.862	0.929	0	0.413	0.993
RPL18	RPS24	9913.ENSBTAP00000020452	9913.ENSBTAP00000043937	0	0	0	0	0.835	0.945	0	0.783	0.997
RPL18	RPL6	9913.ENSBTAP00000020452	9913.ENSBTAP00000042411	0	0	0	0	0.808	0.925	0.720	0.702	0.998
RPL18	RPL13	9913.ENSBTAP00000020452	9913.ENSBTAP00000044536	0	0	0	0	0.984	0.950	0	0.739	0.999
RPL18	RPS20	9913.ENSBTAP00000020452	9913.ENSBTAP00000025484	0.041	0	0	0	0.926	0.988	0	0.348	0.999
RPL18	RPLP0	9913.ENSBTAP00000020452	9913.ENSBTAP00000048183	0	0	0	0	0.969	0.985	0	0.169	0.999
RPL18	RPL27	9913.ENSBTAP00000020452	9913.ENSBTAP00000023183	0	0	0	0	0.962	0.981	0	0.809	0.999
RPL18	RPS7	9913.ENSBTAP00000020452	9913.ENSBTAP00000021587	0	0	0	0	0.984	0.964	0	0.404	0.999
RPL26	RPL5	9913.ENSBTAP00000016378	9913.ENSBTAP00000002626	0.107	0	0	0	0.959	0.928	0.657	0.787	0.999
RPL26	RPS18	9913.ENSBTAP00000016378	9913.ENSBTAP00000003431	0.139	0	0	0	0.845	0.950	0	0.448	0.995
RPL26	EIF3G	9913.ENSBTAP00000016378	9913.ENSBTAP00000003545	0	0	0	0	0.571	0	0	0.083	0.589
RPL26	RPS3	9913.ENSBTAP00000016378	9913.ENSBTAP00000003962	0.139	0	0.319	0	0.805	0.950	0	0.753	0.998
RPL26	RPL3	9913.ENSBTAP00000016378	9913.ENSBTAP00000004188	0.102	0	0.216	0	0.748	0.931	0.656	0.537	0.997
RPL26	EEF2	9913.ENSBTAP00000016378	9913.ENSBTAP00000005581	0.102	0	0	0	0.402	0.761	0	0.287	0.896
RPL26	RPL4	9913.ENSBTAP00000016378	9913.ENSBTAP00000006866	0.098	0	0.215	0	0.859	0.762	0.173	0.462	0.987
RPL26	EPRS	9913.ENSBTAP00000016378	9913.ENSBTAP00000009064	0.041	0	0	0	0.174	0.597	0	0.275	0.737
RPL26	RPSA	9913.ENSBTAP00000016378	9913.ENSBTAP00000012866	0.104	0	0.209	0	0.766	0.950	0	0.428	0.994
RPL26	RPS3A	9913.ENSBTAP00000016378	9913.ENSBTAP00000013079	0	0	0.214	0	0.931	0.665	0	0.446	0.988
RPL26	RPL7A	9913.ENSBTAP00000016378	9913.ENSBTAP00000015358	0.066	0	0	0	0.783	0.952	0.600	0.395	0.997
RPL26	YBX1	9913.ENSBTAP00000016378	9913.ENSBTAP00000023094	0	0	0	0	0.131	0.134	0	0.282	0.412
RPL26	EIF1AX	9913.ENSBTAP00000016378	9913.ENSBTAP00000023455	0.119	0	0	0	0.341	0	0	0.128	0.449
RPL26	PABPC1	9913.ENSBTAP00000016378	9913.ENSBTAP00000056644	0	0	0	0	0.149	0.159	0	0.397	0.531
RPL26	EEF1A1	9913.ENSBTAP00000016378	9913.ENSBTAP00000056062	0	0	0.251	0	0.266	0.340	0	0.222	0.679
RPL26	NCL	9913.ENSBTAP00000016378	9913.ENSBTAP00000021529	0	0	0	0	0.112	0.159	0	0.703	0.760
RPL26	EIF3I	9913.ENSBTAP00000016378	9913.ENSBTAP00000019134	0	0	0	0	0.743	0.045	0	0.167	0.777
RPL26	SERBP1	9913.ENSBTAP00000016378	9913.ENSBTAP00000017211	0	0	0	0	0.139	0.754	0	0.167	0.808
RPL26	RPL9	9913.ENSBTAP00000016378	9913.ENSBTAP00000054016	0.085	0	0.292	0	0.472	0.457	0.163	0.224	0.851
RPL26	RPL17	9913.ENSBTAP00000016378	9913.ENSBTAP00000055998	0.066	0	0	0	0.439	0.456	0.646	0.164	0.900
RPL26	RPL13	9913.ENSBTAP00000016378	9913.ENSBTAP00000044536	0	0	0	0	0.772	0.764	0	0.256	0.956
RPL26	RPLP2	9913.ENSBTAP00000016378	9913.ENSBTAP00000048042	0	0	0	0	0.746	0.764	0	0.483	0.966
RPL26	RPS4	9913.ENSBTAP00000016378	9913.ENSBTAP00000025024	0.085	0	0.298	0	0.916	0.540	0	0.102	0.973
RPL26	RPS7	9913.ENSBTAP00000016378	9913.ENSBTAP00000021587	0	0	0	0	0.820	0.801	0	0.592	0.984
RPL26	RPS25	9913.ENSBTAP00000016378	9913.ENSBTAP00000039829	0	0	0	0	0.959	0.646	0	0.471	0.991
RPL26	RPLP0	9913.ENSBTAP00000016378	9913.ENSBTAP00000048183	0.119	0	0	0	0.794	0.950	0.180	0.359	0.994
RPL26	RPS8	9913.ENSBTAP00000016378	9913.ENSBTAP00000020326	0	0	0	0	0.880	0.925	0	0.543	0.995
RPL26	RPL18	9913.ENSBTAP00000016378	9913.ENSBTAP00000020452	0	0	0	0	0.776	0.950	0	0.672	0.996
RPL26	RPS20	9913.ENSBTAP00000016378	9913.ENSBTAP00000025484	0.119	0	0	0	0.800	0.950	0	0.696	0.996
RPL26	RPL6	9913.ENSBTAP00000016378	9913.ENSBTAP00000042411	0.098	0	0	0	0.935	0.761	0.600	0.619	0.997
RPL26	RPS24	9913.ENSBTAP00000016378	9913.ENSBTAP00000043937	0	0	0	0	0.975	0.782	0	0.807	0.998
RPL26	RPL27	9913.ENSBTAP00000016378	9913.ENSBTAP00000023183	0.098	0	0	0	0.853	0.923	0.600	0.711	0.998
RPL27	RPL5	9913.ENSBTAP00000023183	9913.ENSBTAP00000002626	0.103	0	0	0	0.805	0.776	0.800	0.703	0.997
RPL27	RPS18	9913.ENSBTAP00000023183	9913.ENSBTAP00000003431	0.130	0	0	0	0.986	0.947	0	0.495	0.999
RPL27	EIF3G	9913.ENSBTAP00000023183	9913.ENSBTAP00000003545	0	0	0	0	0.836	0	0	0	0.836
RPL27	RPS3	9913.ENSBTAP00000023183	9913.ENSBTAP00000003962	0.130	0	0	0	0.989	0.931	0	0.602	0.999
RPL27	RPL3	9913.ENSBTAP00000023183	9913.ENSBTAP00000004188	0.098	0	0	0	0.807	0.923	0.800	0.245	0.997
RPL27	EEF2	9913.ENSBTAP00000023183	9913.ENSBTAP00000005581	0.060	0	0	0	0.848	0.931	0	0.105	0.990
RPL27	RPL4	9913.ENSBTAP00000023183	9913.ENSBTAP00000006866	0.093	0	0	0	0.857	0.924	0	0.519	0.994
RPL27	EIF2S2	9913.ENSBTAP00000023183	9913.ENSBTAP00000007832	0	0	0	0	0.596	0.041	0	0.264	0.690
RPL27	EPRS	9913.ENSBTAP00000023183	9913.ENSBTAP00000009064	0	0	0	0	0.162	0.335	0	0.227	0.531
RPL27	RPSA	9913.ENSBTAP00000023183	9913.ENSBTAP00000012866	0	0	0	0	0.905	0.937	0	0.309	0.995
RPL27	RPS3A	9913.ENSBTAP00000023183	9913.ENSBTAP00000013079	0	0	0	0	0.794	0.763	0	0.478	0.972
RPL27	RPL7A	9913.ENSBTAP00000023183	9913.ENSBTAP00000015358	0.044	0	0	0	0.978	0.967	0.800	0.417	0.999
RPL27	PPIA	9913.ENSBTAP00000023183	9913.ENSBTAP00000015924	0	0	0	0	0.220	0.061	0	0.248	0.401
RPL27	RPL26	9913.ENSBTAP00000023183	9913.ENSBTAP00000016378	0.098	0	0	0	0.853	0.923	0.600	0.711	0.998
RPL27	SERBP1	9913.ENSBTAP00000023183	9913.ENSBTAP00000017211	0	0	0	0	0.194	0.926	0	0	0.937
RPL27	EIF3I	9913.ENSBTAP00000023183	9913.ENSBTAP00000019134	0	0	0	0	0.904	0	0	0	0.904
RPL27	RPS8	9913.ENSBTAP00000023183	9913.ENSBTAP00000020326	0	0	0	0	0.991	0.959	0	0.402	0.999
RPL27	RPL18	9913.ENSBTAP00000023183	9913.ENSBTAP00000020452	0	0	0	0	0.962	0.981	0	0.809	0.999
RPL27	RPS7	9913.ENSBTAP00000023183	9913.ENSBTAP00000021587	0	0	0	0	0.987	0.950	0	0.487	0.999
RPL27	ACTB	9913.ENSBTAP00000023183	9913.ENSBTAP00000036739	0	0	0	0	0.076	0.076	0	0.392	0.435
RPL27	EEF1A1	9913.ENSBTAP00000023183	9913.ENSBTAP00000056062	0	0	0	0	0.395	0.342	0	0.161	0.636
RPL27	RPL9	9913.ENSBTAP00000023183	9913.ENSBTAP00000054016	0.071	0	0	0	0.647	0.691	0	0.486	0.941
RPL27	RPL17	9913.ENSBTAP00000023183	9913.ENSBTAP00000055998	0.062	0	0	0	0.580	0.649	0.600	0.213	0.948
RPL27	RPS4	9913.ENSBTAP00000023183	9913.ENSBTAP00000025024	0.063	0	0	0	0.760	0.674	0	0.480	0.956
RPL27	RPS25	9913.ENSBTAP00000023183	9913.ENSBTAP00000039829	0	0	0	0	0.940	0.750	0	0.616	0.993
RPL27	RPLP2	9913.ENSBTAP00000023183	9913.ENSBTAP00000048042	0	0	0	0	0.895	0.927	0	0.292	0.994
RPL27	RPL6	9913.ENSBTAP00000023183	9913.ENSBTAP00000042411	0	0	0	0	0.888	0.924	0.800	0.396	0.998
RPL27	RPS20	9913.ENSBTAP00000023183	9913.ENSBTAP00000025484	0.113	0	0	0	0.984	0.951	0	0.651	0.999
RPL27	RPL13	9913.ENSBTAP00000023183	9913.ENSBTAP00000044536	0	0	0	0	0.983	0.946	0	0.513	0.999
RPL27	RPLP0	9913.ENSBTAP00000023183	9913.ENSBTAP00000048183	0	0	0	0	0.987	0.937	0	0.153	0.999
RPL27	RPS24	9913.ENSBTAP00000023183	9913.ENSBTAP00000043937	0	0	0	0	0.952	0.941	0	0.805	0.999
RPL3	RPL5	9913.ENSBTAP00000004188	9913.ENSBTAP00000002626	0.107	0	0	0	0.708	0.935	0.828	0.685	0.998
RPL3	RPS18	9913.ENSBTAP00000004188	9913.ENSBTAP00000003431	0.139	0	0	0	0.866	0.950	0	0.475	0.996
RPL3	EIF3G	9913.ENSBTAP00000004188	9913.ENSBTAP00000003545	0	0	0	0	0.674	0	0	0	0.674
RPL3	RPS3	9913.ENSBTAP00000004188	9913.ENSBTAP00000003962	0.139	0	0	0	0.846	0.950	0	0.736	0.998
RPL3	HSPA8	9913.ENSBTAP00000004188	9913.ENSBTAP00000017497	0.042	0	0	0	0.257	0.071	0	0.204	0.403
RPL3	GAPDH	9913.ENSBTAP00000004188	9913.ENSBTAP00000037577	0.054	0	0	0	0.128	0.071	0	0.336	0.423
RPL3	YARS	9913.ENSBTAP00000004188	9913.ENSBTAP00000024051	0.047	0	0	0	0.193	0.095	0	0.324	0.466
RPL3	HSP90AB1	9913.ENSBTAP00000004188	9913.ENSBTAP00000056225	0	0	0	0	0.087	0.219	0	0.320	0.472
RPL3	NCL	9913.ENSBTAP00000004188	9913.ENSBTAP00000021529	0	0	0	0	0.202	0.340	0	0.194	0.538
RPL3	ABCF1	9913.ENSBTAP00000004188	9913.ENSBTAP00000009098	0	0	0	0	0.100	0.311	0	0.332	0.550
RPL3	EIF2S2	9913.ENSBTAP00000004188	9913.ENSBTAP00000007832	0	0	0	0	0.729	0	0	0.160	0.762
RPL3	EEF1A1	9913.ENSBTAP00000004188	9913.ENSBTAP00000056062	0	0	0.219	0	0.414	0.406	0	0.269	0.774
RPL3	EIF3I	9913.ENSBTAP00000004188	9913.ENSBTAP00000019134	0	0	0	0	0.760	0	0	0.156	0.788
RPL3	SERBP1	9913.ENSBTAP00000004188	9913.ENSBTAP00000017211	0	0	0	0	0.188	0.754	0	0	0.791
RPL3	EPRS	9913.ENSBTAP00000004188	9913.ENSBTAP00000009064	0.045	0	0	0	0.612	0.317	0	0.395	0.826
RPL3	RPS25	9913.ENSBTAP00000004188	9913.ENSBTAP00000039829	0	0	0	0	0.630	0.645	0	0.171	0.881
RPL3	RPS4	9913.ENSBTAP00000004188	9913.ENSBTAP00000025024	0.085	0	0.335	0	0.591	0.577	0	0.278	0.910
RPL3	RPS3A	9913.ENSBTAP00000004188	9913.ENSBTAP00000013079	0	0	0	0	0.657	0.668	0	0.275	0.910
RPL3	RPL17	9913.ENSBTAP00000004188	9913.ENSBTAP00000055998	0.066	0	0	0	0.544	0.459	0.646	0.170	0.920
RPL3	RPL9	9913.ENSBTAP00000004188	9913.ENSBTAP00000054016	0.085	0	0.271	0	0.571	0.523	0.163	0.466	0.924
RPL3	RPLP2	9913.ENSBTAP00000004188	9913.ENSBTAP00000048042	0	0	0	0	0.752	0.764	0	0.350	0.958
RPL3	EEF2	9913.ENSBTAP00000004188	9913.ENSBTAP00000005581	0.102	0	0	0	0.755	0.761	0	0.564	0.974
RPL3	RPS7	9913.ENSBTAP00000004188	9913.ENSBTAP00000021587	0	0	0	0	0.826	0.845	0	0.204	0.976
RPL3	RPS24	9913.ENSBTAP00000004188	9913.ENSBTAP00000043937	0	0	0	0	0.795	0.787	0	0.604	0.981
RPL3	RPL4	9913.ENSBTAP00000004188	9913.ENSBTAP00000006866	0.098	0	0	0	0.761	0.763	0.173	0.658	0.982
RPL3	RPL13	9913.ENSBTAP00000004188	9913.ENSBTAP00000044536	0	0	0	0	0.852	0.833	0	0.419	0.984
RPL3	RPS8	9913.ENSBTAP00000004188	9913.ENSBTAP00000020326	0	0	0	0	0.827	0.923	0	0.498	0.992
RPL3	RPSA	9913.ENSBTAP00000004188	9913.ENSBTAP00000012866	0.113	0	0	0	0.837	0.950	0	0.496	0.995
RPL3	RPLP0	9913.ENSBTAP00000004188	9913.ENSBTAP00000048183	0.119	0	0	0	0.852	0.950	0.180	0.385	0.996
RPL3	RPL18	9913.ENSBTAP00000004188	9913.ENSBTAP00000020452	0	0	0	0	0.793	0.960	0	0.626	0.996
RPL3	RPL27	9913.ENSBTAP00000004188	9913.ENSBTAP00000023183	0.098	0	0	0	0.807	0.923	0.800	0.245	0.997
RPL3	RPL26	9913.ENSBTAP00000004188	9913.ENSBTAP00000016378	0.102	0	0.216	0	0.748	0.931	0.656	0.537	0.997
RPL3	RPS20	9913.ENSBTAP00000004188	9913.ENSBTAP00000025484	0.119	0	0	0	0.851	0.950	0	0.604	0.997
RPL3	RPL6	9913.ENSBTAP00000004188	9913.ENSBTAP00000042411	0.098	0	0	0	0.770	0.763	0.800	0.771	0.997
RPL3	RPL7A	9913.ENSBTAP00000004188	9913.ENSBTAP00000015358	0.070	0	0	0	0.961	0.965	0.800	0.756	0.999
RPL4	RPL5	9913.ENSBTAP00000006866	9913.ENSBTAP00000002626	0.103	0	0	0	0.969	0.755	0.178	0.675	0.997
RPL4	RPS18	9913.ENSBTAP00000006866	9913.ENSBTAP00000003431	0.130	0	0	0	0.878	0.913	0	0.720	0.997
RPL4	EIF3G	9913.ENSBTAP00000006866	9913.ENSBTAP00000003545	0	0	0	0	0.747	0.394	0	0.187	0.864
RPL4	RPS3	9913.ENSBTAP00000006866	9913.ENSBTAP00000003962	0.130	0	0	0	0.890	0.782	0	0.736	0.993
RPL4	RPL3	9913.ENSBTAP00000006866	9913.ENSBTAP00000004188	0.098	0	0	0	0.761	0.763	0.173	0.658	0.982
RPL4	EEF2	9913.ENSBTAP00000006866	9913.ENSBTAP00000005581	0.098	0	0	0	0.776	0.769	0	0.394	0.968
RPL4	RUVBL1	9913.ENSBTAP00000006866	9913.ENSBTAP00000027964	0	0	0	0	0.390	0.059	0	0	0.401
RPL4	PPIA	9913.ENSBTAP00000006866	9913.ENSBTAP00000015924	0.041	0	0	0	0.167	0.160	0	0.261	0.438
RPL4	PABPC4	9913.ENSBTAP00000006866	9913.ENSBTAP00000022761	0	0	0	0	0.344	0.164	0	0.067	0.443
RPL4	HSPA8	9913.ENSBTAP00000006866	9913.ENSBTAP00000017497	0.041	0	0	0	0.342	0.069	0	0.186	0.457
RPL4	NCL	9913.ENSBTAP00000006866	9913.ENSBTAP00000021529	0	0	0	0	0.358	0.164	0	0.097	0.474
RPL4	PABPC1	9913.ENSBTAP00000006866	9913.ENSBTAP00000056644	0	0	0	0	0.346	0.165	0	0.121	0.478
RPL4	EIF2S2	9913.ENSBTAP00000006866	9913.ENSBTAP00000007832	0	0	0	0	0.272	0.312	0	0.148	0.535
RPL4	GAPDH	9913.ENSBTAP00000006866	9913.ENSBTAP00000037577	0.045	0	0	0	0.119	0	0	0.497	0.540
RPL4	ACTB	9913.ENSBTAP00000006866	9913.ENSBTAP00000036739	0	0	0	0	0.065	0.080	0	0.519	0.550
RPL4	YARS	9913.ENSBTAP00000006866	9913.ENSBTAP00000024051	0.152	0	0	0	0.418	0.157	0	0.232	0.637
RPL4	EIF1AX	9913.ENSBTAP00000006866	9913.ENSBTAP00000023455	0.113	0	0	0	0.380	0.411	0	0.171	0.695
RPL4	SERBP1	9913.ENSBTAP00000006866	9913.ENSBTAP00000017211	0	0	0	0	0.218	0.764	0	0.067	0.812
RPL4	RPL17	9913.ENSBTAP00000006866	9913.ENSBTAP00000055998	0.062	0	0	0	0.472	0.499	0.146	0.295	0.823
RPL4	EIF3I	9913.ENSBTAP00000006866	9913.ENSBTAP00000019134	0	0	0	0	0.761	0.396	0	0	0.849
RPL4	EPRS	9913.ENSBTAP00000006866	9913.ENSBTAP00000009064	0.067	0	0	0	0.754	0.304	0	0.217	0.858
RPL4	EEF1A1	9913.ENSBTAP00000006866	9913.ENSBTAP00000056062	0	0	0	0	0.472	0.411	0	0.617	0.870
RPL4	RPLP2	9913.ENSBTAP00000006866	9913.ENSBTAP00000048042	0	0	0	0	0.678	0.764	0	0.180	0.932
RPL4	RPL9	9913.ENSBTAP00000006866	9913.ENSBTAP00000054016	0.071	0	0.246	0	0.540	0.597	0.157	0.568	0.941
RPL4	RPSA	9913.ENSBTAP00000006866	9913.ENSBTAP00000012866	0.113	0	0	0	0.807	0.821	0	0.498	0.982
RPL4	RPS25	9913.ENSBTAP00000006866	9913.ENSBTAP00000039829	0	0	0	0	0.933	0.650	0	0.457	0.986
RPL4	RPL26	9913.ENSBTAP00000006866	9913.ENSBTAP00000016378	0.098	0	0.215	0	0.859	0.762	0.173	0.462	0.987
RPL4	RPL13	9913.ENSBTAP00000006866	9913.ENSBTAP00000044536	0	0	0	0	0.824	0.919	0	0.269	0.988
RPL4	RPLP0	9913.ENSBTAP00000006866	9913.ENSBTAP00000048183	0.113	0	0	0	0.854	0.845	0.180	0.388	0.988
RPL4	RPS4	9913.ENSBTAP00000006866	9913.ENSBTAP00000025024	0	0	0	0	0.963	0.576	0	0.308	0.988
RPL4	RPL7A	9913.ENSBTAP00000006866	9913.ENSBTAP00000015358	0.065	0	0	0	0.820	0.925	0	0.459	0.992
RPL4	RPS20	9913.ENSBTAP00000006866	9913.ENSBTAP00000025484	0.113	0	0	0	0.855	0.925	0	0.426	0.993
RPL4	RPS7	9913.ENSBTAP00000006866	9913.ENSBTAP00000021587	0	0	0	0	0.909	0.924	0	0.278	0.994
RPL4	RPS3A	9913.ENSBTAP00000006866	9913.ENSBTAP00000013079	0	0	0	0	0.966	0.670	0	0.527	0.994
RPL4	RPL27	9913.ENSBTAP00000006866	9913.ENSBTAP00000023183	0.093	0	0	0	0.857	0.924	0	0.519	0.994
RPL4	RPL18	9913.ENSBTAP00000006866	9913.ENSBTAP00000020452	0.130	0	0	0	0.812	0.925	0	0.779	0.996
RPL4	RPS8	9913.ENSBTAP00000006866	9913.ENSBTAP00000020326	0	0	0	0	0.965	0.924	0	0.563	0.998
RPL4	RPL6	9913.ENSBTAP00000006866	9913.ENSBTAP00000042411	0.093	0	0	0	0.975	0.763	0	0.700	0.998
RPL4	RPS24	9913.ENSBTAP00000006866	9913.ENSBTAP00000043937	0	0	0	0	0.980	0.822	0	0.487	0.998
RPL5	GAPDH	9913.ENSBTAP00000002626	9913.ENSBTAP00000037577	0.097	0	0	0	0.099	0	0	0.381	0.452
RPL5	AIMP1	9913.ENSBTAP00000002626	9913.ENSBTAP00000005542	0.044	0	0	0	0.240	0.095	0	0.266	0.453
RPL5	EIF1AX	9913.ENSBTAP00000002626	9913.ENSBTAP00000023455	0.126	0	0	0	0.484	0	0	0	0.530
RPL5	EIF3G	9913.ENSBTAP00000002626	9913.ENSBTAP00000003545	0	0	0	0	0.615	0	0	0.085	0.632
RPL5	NCL	9913.ENSBTAP00000002626	9913.ENSBTAP00000021529	0	0	0	0	0.215	0.160	0	0.523	0.658
RPL5	EIF3I	9913.ENSBTAP00000002626	9913.ENSBTAP00000019134	0	0	0	0	0.647	0	0	0.150	0.687
RPL5	EEF1A1	9913.ENSBTAP00000002626	9913.ENSBTAP00000056062	0	0	0	0	0.394	0.391	0	0.339	0.735
RPL5	EPRS	9913.ENSBTAP00000002626	9913.ENSBTAP00000009064	0	0	0	0	0.593	0.341	0	0.311	0.799
RPL5	SERBP1	9913.ENSBTAP00000002626	9913.ENSBTAP00000017211	0	0	0	0	0.267	0.757	0	0	0.814
RPL5	RPL9	9913.ENSBTAP00000002626	9913.ENSBTAP00000054016	0.098	0	0	0	0.472	0.479	0.172	0.439	0.863
RPL5	RPL17	9913.ENSBTAP00000002626	9913.ENSBTAP00000055998	0.075	0	0	0	0.472	0.438	0.649	0.155	0.903
RPL5	RPLP2	9913.ENSBTAP00000002626	9913.ENSBTAP00000048042	0	0	0	0	0.615	0.761	0	0.309	0.930
RPL5	RPL13	9913.ENSBTAP00000002626	9913.ENSBTAP00000044536	0	0	0	0	0.764	0.764	0	0.312	0.958
RPL5	EEF2	9913.ENSBTAP00000002626	9913.ENSBTAP00000005581	0.107	0	0	0	0.748	0.761	0	0.493	0.969
RPL5	RPS7	9913.ENSBTAP00000002626	9913.ENSBTAP00000021587	0	0	0	0	0.814	0.764	0	0.612	0.981
RPL5	RPS4	9913.ENSBTAP00000002626	9913.ENSBTAP00000025024	0.098	0	0	0	0.944	0.484	0	0.536	0.986
RPL5	RPS3A	9913.ENSBTAP00000002626	9913.ENSBTAP00000013079	0	0	0	0	0.959	0.621	0	0.468	0.991
RPL5	RPS25	9913.ENSBTAP00000002626	9913.ENSBTAP00000039829	0	0	0	0	0.961	0.566	0	0.659	0.993
RPL5	RPS18	9913.ENSBTAP00000002626	9913.ENSBTAP00000003431	0.150	0	0	0	0.808	0.950	0	0.443	0.994
RPL5	RPSA	9913.ENSBTAP00000002626	9913.ENSBTAP00000012866	0.117	0	0	0	0.754	0.950	0	0.615	0.995
RPL5	RPLP0	9913.ENSBTAP00000002626	9913.ENSBTAP00000048183	0.126	0	0	0	0.782	0.950	0.187	0.470	0.995
RPL5	RPS8	9913.ENSBTAP00000002626	9913.ENSBTAP00000020326	0	0	0	0	0.910	0.771	0	0.775	0.995
RPL5	RPL18	9913.ENSBTAP00000002626	9913.ENSBTAP00000020452	0	0	0	0	0.761	0.950	0	0.689	0.996
RPL5	RPL27	9913.ENSBTAP00000002626	9913.ENSBTAP00000023183	0.103	0	0	0	0.805	0.776	0.800	0.703	0.997
RPL5	RPL4	9913.ENSBTAP00000002626	9913.ENSBTAP00000006866	0.103	0	0	0	0.969	0.755	0.178	0.675	0.997
RPL5	RPS20	9913.ENSBTAP00000002626	9913.ENSBTAP00000025484	0.126	0	0	0	0.780	0.950	0	0.731	0.997
RPL5	RPL3	9913.ENSBTAP00000002626	9913.ENSBTAP00000004188	0.107	0	0	0	0.708	0.935	0.828	0.685	0.998
RPL5	RPS3	9913.ENSBTAP00000002626	9913.ENSBTAP00000003962	0.150	0	0	0	0.821	0.950	0	0.842	0.998
RPL5	RPL7A	9913.ENSBTAP00000002626	9913.ENSBTAP00000015358	0.054	0	0	0	0.772	0.950	0.800	0.521	0.998
RPL5	RPL6	9913.ENSBTAP00000002626	9913.ENSBTAP00000042411	0.103	0	0	0	0.969	0.695	0.800	0.766	0.999
RPL5	RPS24	9913.ENSBTAP00000002626	9913.ENSBTAP00000043937	0	0	0	0	0.975	0.763	0	0.861	0.999
RPL5	RPL26	9913.ENSBTAP00000002626	9913.ENSBTAP00000016378	0.107	0	0	0	0.959	0.928	0.657	0.787	0.999
RPL6	RPL5	9913.ENSBTAP00000042411	9913.ENSBTAP00000002626	0.103	0	0	0	0.969	0.695	0.800	0.766	0.999
RPL6	RPS18	9913.ENSBTAP00000042411	9913.ENSBTAP00000003431	0.130	0	0	0	0.879	0.818	0	0.578	0.990
RPL6	EIF3G	9913.ENSBTAP00000042411	9913.ENSBTAP00000003545	0	0	0	0	0.623	0	0	0.052	0.628
RPL6	RPS3	9913.ENSBTAP00000042411	9913.ENSBTAP00000003962	0.130	0	0	0	0.903	0.769	0	0.829	0.996
RPL6	RPL3	9913.ENSBTAP00000042411	9913.ENSBTAP00000004188	0.098	0	0	0	0.770	0.763	0.800	0.771	0.997
RPL6	AIMP1	9913.ENSBTAP00000042411	9913.ENSBTAP00000005542	0	0	0	0	0.325	0.112	0	0.160	0.453
RPL6	EEF2	9913.ENSBTAP00000042411	9913.ENSBTAP00000005581	0.060	0	0	0	0.767	0.769	0	0.198	0.954
RPL6	NUDC	9913.ENSBTAP00000042411	9913.ENSBTAP00000005789	0	0	0	0	0.144	0	0	0.329	0.401
RPL6	RPL4	9913.ENSBTAP00000042411	9913.ENSBTAP00000006866	0.093	0	0	0	0.975	0.763	0	0.700	0.998
RPL6	EIF2S2	9913.ENSBTAP00000042411	9913.ENSBTAP00000007832	0	0	0	0	0.407	0.041	0	0.084	0.433
RPL6	EPRS	9913.ENSBTAP00000042411	9913.ENSBTAP00000009064	0	0	0	0	0.341	0.335	0	0.148	0.594
RPL6	RPSA	9913.ENSBTAP00000042411	9913.ENSBTAP00000012866	0	0	0	0	0.781	0.772	0	0.429	0.969
RPL6	RPS3A	9913.ENSBTAP00000042411	9913.ENSBTAP00000013079	0	0	0	0	0.941	0.660	0	0.450	0.988
RPL6	RPL7A	9913.ENSBTAP00000042411	9913.ENSBTAP00000015358	0.044	0	0	0	0.823	0.925	0.800	0.474	0.998
RPL6	RPL26	9913.ENSBTAP00000042411	9913.ENSBTAP00000016378	0.098	0	0	0	0.935	0.761	0.600	0.619	0.997
RPL6	SERBP1	9913.ENSBTAP00000042411	9913.ENSBTAP00000017211	0	0	0	0	0.201	0.764	0	0.058	0.807
RPL6	EIF3I	9913.ENSBTAP00000042411	9913.ENSBTAP00000019134	0	0	0	0	0.755	0	0	0.041	0.755
RPL6	RPS8	9913.ENSBTAP00000042411	9913.ENSBTAP00000020326	0	0	0	0	0.962	0.923	0	0.828	0.999
RPL6	RPL18	9913.ENSBTAP00000042411	9913.ENSBTAP00000020452	0	0	0	0	0.808	0.925	0.720	0.702	0.998
RPL6	NCL	9913.ENSBTAP00000042411	9913.ENSBTAP00000021529	0	0	0	0	0.138	0.159	0	0.450	0.567
RPL6	RPS7	9913.ENSBTAP00000042411	9913.ENSBTAP00000021587	0	0	0	0	0.912	0.846	0	0.594	0.994
RPL6	RPL27	9913.ENSBTAP00000042411	9913.ENSBTAP00000023183	0	0	0	0	0.888	0.924	0.800	0.396	0.998
RPL6	YARS	9913.ENSBTAP00000042411	9913.ENSBTAP00000024051	0	0	0	0	0.399	0.112	0	0.340	0.617
RPL6	RPS4	9913.ENSBTAP00000042411	9913.ENSBTAP00000025024	0.063	0	0	0	0.934	0.564	0	0.577	0.987
RPL6	RPS20	9913.ENSBTAP00000042411	9913.ENSBTAP00000025484	0.113	0	0	0	0.839	0.855	0	0.414	0.986
RPL6	RUVBL1	9913.ENSBTAP00000042411	9913.ENSBTAP00000027964	0	0	0	0	0.414	0.093	0	0	0.445
RPL6	RPS25	9913.ENSBTAP00000042411	9913.ENSBTAP00000039829	0	0	0	0	0.957	0.650	0	0.423	0.990
RPL6	HSP90AB1	9913.ENSBTAP00000042411	9913.ENSBTAP00000056225	0	0	0	0	0.096	0.257	0	0.326	0.507
RPL6	EEF1A1	9913.ENSBTAP00000042411	9913.ENSBTAP00000056062	0	0	0	0	0.386	0.357	0	0.280	0.691
RPL6	RPL17	9913.ENSBTAP00000042411	9913.ENSBTAP00000055998	0.062	0	0	0	0.472	0.496	0.600	0.198	0.905
RPL6	RPL9	9913.ENSBTAP00000042411	9913.ENSBTAP00000054016	0.071	0	0	0	0.539	0.595	0	0.632	0.927
RPL6	RPLP2	9913.ENSBTAP00000042411	9913.ENSBTAP00000048042	0	0	0	0	0.678	0.764	0	0.388	0.949
RPL6	RPL13	9913.ENSBTAP00000042411	9913.ENSBTAP00000044536	0	0	0	0	0.818	0.853	0	0.534	0.986
RPL6	RPLP0	9913.ENSBTAP00000042411	9913.ENSBTAP00000048183	0	0	0	0	0.845	0.874	0	0.507	0.989
RPL6	RPS24	9913.ENSBTAP00000042411	9913.ENSBTAP00000043937	0	0	0	0	0.960	0.769	0	0.657	0.996
RPL7A	RPL5	9913.ENSBTAP00000015358	9913.ENSBTAP00000002626	0.054	0	0	0	0.772	0.950	0.800	0.521	0.998
RPL7A	RPS18	9913.ENSBTAP00000015358	9913.ENSBTAP00000003431	0.116	0	0	0	0.984	0.985	0	0.294	0.999
RPL7A	EIF3G	9913.ENSBTAP00000015358	9913.ENSBTAP00000003545	0	0	0	0	0.758	0.316	0	0	0.827
RPL7A	RPS3	9913.ENSBTAP00000015358	9913.ENSBTAP00000003962	0.114	0	0	0	0.993	0.985	0	0.428	0.999
RPL7A	RPL3	9913.ENSBTAP00000015358	9913.ENSBTAP00000004188	0.070	0	0	0	0.961	0.965	0.800	0.756	0.999
RPL7A	EEF2	9913.ENSBTAP00000015358	9913.ENSBTAP00000005581	0.070	0	0	0	0.845	0.931	0	0.192	0.990
RPL7A	RPL4	9913.ENSBTAP00000015358	9913.ENSBTAP00000006866	0.065	0	0	0	0.820	0.925	0	0.459	0.992
RPL7A	EPRS	9913.ENSBTAP00000015358	9913.ENSBTAP00000009064	0.177	0	0	0	0.338	0.258	0	0.058	0.568
RPL7A	RPSA	9913.ENSBTAP00000015358	9913.ENSBTAP00000012866	0.100	0	0	0	0.972	0.985	0	0.453	0.999
RPL7A	RPS3A	9913.ENSBTAP00000015358	9913.ENSBTAP00000013079	0	0	0	0	0.753	0.763	0	0.610	0.975
RPL7A	EIF1AX	9913.ENSBTAP00000015358	9913.ENSBTAP00000023455	0.045	0	0	0	0.119	0.351	0	0.083	0.432
RPL7A	YARS	9913.ENSBTAP00000015358	9913.ENSBTAP00000024051	0.045	0	0	0	0.270	0.156	0	0.202	0.467
RPL7A	PABPC4	9913.ENSBTAP00000015358	9913.ENSBTAP00000022761	0	0	0	0	0.148	0.157	0	0.413	0.541
RPL7A	EEF1A1	9913.ENSBTAP00000015358	9913.ENSBTAP00000056062	0	0	0	0	0.438	0.477	0	0.124	0.720
RPL7A	EIF3I	9913.ENSBTAP00000015358	9913.ENSBTAP00000019134	0	0	0	0	0.850	0.316	0	0.227	0.913
RPL7A	RPS4	9913.ENSBTAP00000015358	9913.ENSBTAP00000025024	0	0	0	0	0.672	0.676	0	0.270	0.915
RPL7A	RPL9	9913.ENSBTAP00000015358	9913.ENSBTAP00000054016	0.044	0	0	0	0.642	0.669	0	0.386	0.921
RPL7A	SERBP1	9913.ENSBTAP00000015358	9913.ENSBTAP00000017211	0	0	0	0	0.147	0.926	0	0	0.934
RPL7A	RPL17	9913.ENSBTAP00000015358	9913.ENSBTAP00000055998	0.050	0	0	0	0.580	0.588	0.600	0.176	0.935
RPL7A	RPS25	9913.ENSBTAP00000015358	9913.ENSBTAP00000039829	0	0	0	0	0.728	0.760	0	0.480	0.963
RPL7A	RPLP2	9913.ENSBTAP00000015358	9913.ENSBTAP00000048042	0	0	0	0	0.929	0.929	0	0.111	0.995
RPL7A	RPL26	9913.ENSBTAP00000015358	9913.ENSBTAP00000016378	0.066	0	0	0	0.783	0.952	0.600	0.395	0.997
RPL7A	RPS24	9913.ENSBTAP00000015358	9913.ENSBTAP00000043937	0	0	0	0	0.890	0.946	0	0.607	0.997
RPL7A	RPL6	9913.ENSBTAP00000015358	9913.ENSBTAP00000042411	0.044	0	0	0	0.823	0.925	0.800	0.474	0.998
RPL7A	RPL13	9913.ENSBTAP00000015358	9913.ENSBTAP00000044536	0	0	0	0	0.994	0.957	0	0.326	0.999
RPL7A	RPS20	9913.ENSBTAP00000015358	9913.ENSBTAP00000025484	0.100	0	0	0	0.961	0.987	0	0.540	0.999
RPL7A	RPS8	9913.ENSBTAP00000015358	9913.ENSBTAP00000020326	0	0	0	0	0.986	0.964	0	0.796	0.999
RPL7A	RPLP0	9913.ENSBTAP00000015358	9913.ENSBTAP00000048183	0.097	0	0	0	0.991	0.988	0	0.558	0.999
RPL7A	RPS7	9913.ENSBTAP00000015358	9913.ENSBTAP00000021587	0	0	0	0	0.979	0.951	0	0.226	0.999
RPL7A	RPL27	9913.ENSBTAP00000015358	9913.ENSBTAP00000023183	0.044	0	0	0	0.978	0.967	0.800	0.417	0.999
RPL7A	RPL18	9913.ENSBTAP00000015358	9913.ENSBTAP00000020452	0.100	0	0	0	0.949	0.989	0.360	0.474	0.999
RPL9	RPL5	9913.ENSBTAP00000054016	9913.ENSBTAP00000002626	0.098	0	0	0	0.472	0.479	0.172	0.439	0.863
RPL9	RPS18	9913.ENSBTAP00000054016	9913.ENSBTAP00000003431	0.122	0	0	0	0.614	0.648	0	0.293	0.904
RPL9	EIF3G	9913.ENSBTAP00000054016	9913.ENSBTAP00000003545	0	0	0	0	0.432	0	0	0	0.432
RPL9	RPS3	9913.ENSBTAP00000054016	9913.ENSBTAP00000003962	0.122	0	0.245	0	0.644	0.648	0	0.270	0.928
RPL9	RPL3	9913.ENSBTAP00000054016	9913.ENSBTAP00000004188	0.085	0	0.271	0	0.571	0.523	0.163	0.466	0.924
RPL9	EEF2	9913.ENSBTAP00000054016	9913.ENSBTAP00000005581	0.085	0	0	0	0.584	0.650	0	0.390	0.907
RPL9	RPL4	9913.ENSBTAP00000054016	9913.ENSBTAP00000006866	0.071	0	0.246	0	0.540	0.597	0.157	0.568	0.941
RPL9	EPRS	9913.ENSBTAP00000054016	9913.ENSBTAP00000009064	0.041	0	0	0	0.168	0.273	0	0.271	0.520
RPL9	RPSA	9913.ENSBTAP00000054016	9913.ENSBTAP00000012866	0.098	0	0.214	0	0.613	0.648	0	0.484	0.941
RPL9	RPS3A	9913.ENSBTAP00000054016	9913.ENSBTAP00000013079	0	0	0.290	0	0.472	0.477	0	0.352	0.856
RPL9	RPL7A	9913.ENSBTAP00000054016	9913.ENSBTAP00000015358	0.044	0	0	0	0.642	0.669	0	0.386	0.921
RPL9	RPL26	9913.ENSBTAP00000054016	9913.ENSBTAP00000016378	0.085	0	0.292	0	0.472	0.457	0.163	0.224	0.851
RPL9	SERBP1	9913.ENSBTAP00000054016	9913.ENSBTAP00000017211	0	0	0	0	0.099	0.636	0	0	0.658
RPL9	EIF3I	9913.ENSBTAP00000054016	9913.ENSBTAP00000019134	0	0	0	0	0.580	0	0	0	0.580
RPL9	RPS8	9913.ENSBTAP00000054016	9913.ENSBTAP00000020326	0	0	0	0	0.636	0.682	0	0.438	0.929
RPL9	RPL18	9913.ENSBTAP00000054016	9913.ENSBTAP00000020452	0	0	0	0	0.614	0.671	0	0.638	0.950
RPL9	RPS7	9913.ENSBTAP00000054016	9913.ENSBTAP00000021587	0	0	0	0	0.644	0.670	0	0.294	0.909
RPL9	RPL27	9913.ENSBTAP00000054016	9913.ENSBTAP00000023183	0.071	0	0	0	0.647	0.691	0	0.486	0.941
RPL9	YARS	9913.ENSBTAP00000054016	9913.ENSBTAP00000024051	0.044	0	0	0	0.098	0.090	0	0.372	0.441
RPL9	RPS4	9913.ENSBTAP00000054016	9913.ENSBTAP00000025024	0.064	0	0.217	0	0.379	0.423	0	0.157	0.738
RPL9	RPS20	9913.ENSBTAP00000054016	9913.ENSBTAP00000025484	0.104	0	0	0	0.625	0.650	0	0.405	0.920
RPL9	FARSA	9913.ENSBTAP00000054016	9913.ENSBTAP00000028494	0	0	0	0	0.099	0	0	0.619	0.642
RPL9	RPS25	9913.ENSBTAP00000054016	9913.ENSBTAP00000039829	0	0	0	0	0.390	0.431	0	0.657	0.870
RPL9	RPL6	9913.ENSBTAP00000054016	9913.ENSBTAP00000042411	0.071	0	0	0	0.539	0.595	0	0.632	0.927
RPL9	RPS24	9913.ENSBTAP00000054016	9913.ENSBTAP00000043937	0	0	0	0	0.613	0.671	0	0.612	0.946
RPL9	RPL13	9913.ENSBTAP00000054016	9913.ENSBTAP00000044536	0	0	0	0	0.637	0.668	0	0.419	0.923
RPL9	RPLP2	9913.ENSBTAP00000054016	9913.ENSBTAP00000048042	0	0	0	0	0.512	0.643	0	0.315	0.870
RPL9	RPLP0	9913.ENSBTAP00000054016	9913.ENSBTAP00000048183	0.104	0	0	0	0.640	0.648	0.179	0.335	0.926
RPL9	EEF1A1	9913.ENSBTAP00000054016	9913.ENSBTAP00000056062	0	0	0.231	0	0.174	0.257	0	0.195	0.569
RPL9	RPL17	9913.ENSBTAP00000054016	9913.ENSBTAP00000055998	0.057	0	0	0	0.337	0.351	0.138	0.161	0.653
RPLP0	RPL5	9913.ENSBTAP00000048183	9913.ENSBTAP00000002626	0.126	0	0	0	0.782	0.950	0.187	0.470	0.995
RPLP0	RPS18	9913.ENSBTAP00000048183	9913.ENSBTAP00000003431	0.154	0	0	0	0.982	0.985	0	0.642	0.999
RPLP0	EIF3G	9913.ENSBTAP00000048183	9913.ENSBTAP00000003545	0	0	0	0	0.828	0	0	0.319	0.878
RPLP0	RPS3	9913.ENSBTAP00000048183	9913.ENSBTAP00000003962	0.154	0	0	0	0.991	0.985	0	0.715	0.999
RPLP0	RPL3	9913.ENSBTAP00000048183	9913.ENSBTAP00000004188	0.119	0	0	0	0.852	0.950	0.180	0.385	0.996
RPLP0	AIMP1	9913.ENSBTAP00000048183	9913.ENSBTAP00000005542	0.042	0	0	0	0.144	0.093	0	0.323	0.429
RPLP0	EEF2	9913.ENSBTAP00000048183	9913.ENSBTAP00000005581	0.119	0	0	0	0.876	0.931	0	0.656	0.997
RPLP0	NUDC	9913.ENSBTAP00000048183	9913.ENSBTAP00000005789	0	0	0	0	0.119	0	0	0.426	0.472
RPLP0	RPL4	9913.ENSBTAP00000048183	9913.ENSBTAP00000006866	0.113	0	0	0	0.854	0.845	0.180	0.388	0.988
RPLP0	ACTG1	9913.ENSBTAP00000048183	9913.ENSBTAP00000008132	0	0	0	0	0.092	0.219	0	0.475	0.595
RPLP0	EPRS	9913.ENSBTAP00000048183	9913.ENSBTAP00000009064	0.114	0	0	0	0.200	0.482	0	0.231	0.680
RPLP0	RPSA	9913.ENSBTAP00000048183	9913.ENSBTAP00000012866	0	0	0	0	0.977	0.985	0	0.679	0.999
RPLP0	RPS3A	9913.ENSBTAP00000048183	9913.ENSBTAP00000013079	0	0	0	0	0.775	0.762	0	0.386	0.964
RPLP0	RPL7A	9913.ENSBTAP00000048183	9913.ENSBTAP00000015358	0.097	0	0	0	0.991	0.988	0	0.558	0.999
RPLP0	PPIA	9913.ENSBTAP00000048183	9913.ENSBTAP00000015924	0	0	0	0	0.119	0.251	0	0.390	0.562
RPLP0	RPL26	9913.ENSBTAP00000048183	9913.ENSBTAP00000016378	0.119	0	0	0	0.794	0.950	0.180	0.359	0.994
RPLP0	SERBP1	9913.ENSBTAP00000048183	9913.ENSBTAP00000017211	0	0	0	0	0.119	0.926	0	0.147	0.939
RPLP0	HSPA8	9913.ENSBTAP00000048183	9913.ENSBTAP00000017497	0	0	0	0	0.341	0.125	0	0.270	0.542
RPLP0	EIF3I	9913.ENSBTAP00000048183	9913.ENSBTAP00000019134	0	0	0	0	0.794	0	0	0.141	0.816
RPLP0	RPS8	9913.ENSBTAP00000048183	9913.ENSBTAP00000020326	0	0	0	0	0.987	0.945	0	0.550	0.999
RPLP0	RPL18	9913.ENSBTAP00000048183	9913.ENSBTAP00000020452	0	0	0	0	0.969	0.985	0	0.169	0.999
RPLP0	RPS7	9913.ENSBTAP00000048183	9913.ENSBTAP00000021587	0	0	0	0	0.973	0.931	0	0.536	0.999
RPLP0	PABPC4	9913.ENSBTAP00000048183	9913.ENSBTAP00000022761	0	0	0	0	0.203	0.093	0	0.250	0.410
RPLP0	RPL27	9913.ENSBTAP00000048183	9913.ENSBTAP00000023183	0	0	0	0	0.987	0.937	0	0.153	0.999
RPLP0	YARS	9913.ENSBTAP00000048183	9913.ENSBTAP00000024051	0.099	0	0	0	0.191	0.072	0	0.330	0.486
RPLP0	RPS4	9913.ENSBTAP00000048183	9913.ENSBTAP00000025024	0	0	0	0	0.721	0.664	0	0.115	0.909
RPLP0	RPS20	9913.ENSBTAP00000048183	9913.ENSBTAP00000025484	0.139	0	0	0	0.977	0.985	0	0.269	0.999
[truncated: 613 more rows]

## Sheet: Amp Post
Protein-protein interaction network of all sperm-interacting proteins in the post-ovulatory ampulla
[truncated: 903 more rows]
